# Supplementary material for: The first discovery of Tc1 transposons in yeast
Source: Front Microbiol. 2023 Feb 16;14:1141495. doi: 10.3389/fmicb.2023.1141495 (PMC9977792; doi:10.3389/fmicb.2023.1141495)
Supplement: Supplementary file 1 [file Data_Sheet_1.ZIP › s1.txt]

#Please use Notepad++ to display these sequences.

>Tc1-OP1(5TIR-5UTR-ORF-3UTR-3TIR)
CAGGTAAAACCGGAAATATTGGATTTCTTCTGGGAATATTTGATTTCCCCGTCGGAAACATTTGAATAGTGCGTCGGTAAAAATTGTATCGTGATTTGAGTCATGTGATGGTAATATTTGGATCCTCGCTCGGTATCTTTTGTATCTAGAATTGTACTGGAATTGTATT
ATGTGGGAACAACAATTGGATTTCCACAAAATAGACTTAGACCAGTATTGATGCAAGGTGGCCAGTATTGGGCGCAGGTGTTTTGGTATTGTGTATTCCCTTCCTGCATTGTGTTGTTCCACCGAAAGATTTACTCAGCGATCAAAAATGATTGATCGATAATTGTTTTGTTTATTTGTTTTGGTCAACAAATGTAATGGAAATGGCCTATAAATGATGTAGGATTGAATGGATCTAGTCCAGTG
ATGGACTATCCAAAGGTTCGTTGCAAAGATAAAGGGCTGACCAGCTCGCCGAACAAGGACACCGAGGCGGGAGCTGTGAGAAAACTGTCTATTGAAAGAAAGATTGGCAAAGGAAGTCGGGCGAATTCTAATGCATCGGCCTCATCATCTAGGGTTGGCACTCCacggaggacgagatcgatgACTAAGGCGATCGAGAAAGCTTCGGAAACGTGGCAAACGGGAGGAGACCCCCAAACACCGGTAAGAGGTCCATCAAAGCAGTGCGATTGGGAAGACAACGAACGCCTGAATTCAGGTGAATATTGCTTACAGTCTCCTTTGGAGGCGAAAAGTATAGTGTCTCGTTCAGAAGGGCAGCAGAGTGCTCCTTCGACTCCGCCAACCAGAACGCCTTCGTCGAGAAAAAGGTCAATGAGCAGGAAACTGAAAGAGTCTCTAAAATCAGGTCCGGAGCTCGGGGACGTGGGAAGCTCTCCAAGATCTAAATCACAAAGTCTTAGGCGTAGGGTTTCTTCAGGCCGCCTCCGGCAAGCAAGACTTTCTAACTCAGGAGACCCTGCGTCGCATCCTAAGTTACCTGAACAGCTGGATAGTCTCCCCAAAGAAGAGGTGAATGCTTTGGATCTGAATAATGAGCCAATAGCTTCGCAACAAAATCATGATCACGAAGACTTCACATGTGATGGCCCGAAAGTCATGGATATGCGGGATGCACCGACAGAGCCAAGAAAACCGATGTTGGACTCGAATTGTACGATTGACAATCATGCAAAAACTGATACTTGTCCTAAGCTTGAGACTATCGATTTACCAATTGCGATTCTGAGCGAGACTAGAATTGGCAGCAGCCCATTAGCCGATGGGACAAGAGAAGCCGAAACCAATTCGATTGAAGTGTTCCCATCGGCTACCCCGACGAGCGACACTGAACACTCGAGAGGGCcccaagaagaagagcaaaAAACTGTTTTAGGCCTTGGTAAATATTCGGGTGGCTTTGTggatgatgattttgtgCTACATCCAAACGACAAATTTGAGTTGACATCCATATTAGTTCCCACCTCAAAGCTTGCAGAGTCAAATAACGGGAAAGAGGCCTCAACTGAGAAATTCGAGAATGAATATCCTGGAATAGAGAAGCTTACTGAAAGTAAGTCAACTAACGAGAGCGAAGCAATCAATATTGAGAGTGCTAAGCAGGAGATAGCCACCGCTGTGAAAGACCCAATCCGCAATTCTGATCCAGGATGTTCTGATGTTGGCTTAGCTGGGCCCGTCGAAAGTCGTGCCGAGTTAGATAAAGAACCGACTGGACCAAATGAGAATTCATCTAGACCAATTGAACCAGTGGAAGGCACAATTACGCCACCTAGTTTTTCAAATGTGCCCCAGGAACCTGTTCACAATGATGTAATTGCAGATCGATGCGACTCCCGAAGCTACTCCTTGCAAGGTTCTATTATGGCTAGTTACCATGATGAACCAAAGAATTCGAAGATCCCTGATTCACCAGATTCAACTTCTACAGTTGTACATCATCCTCTCACCGTGTCGGATAGGTGTTCAGAATTGAATAAAAAAGACAGGCAAGTGCCAAAGCTGAAAACAGTGAACGTCACCAATAATCCCTTTTATGTTCCAACTATGGGTGCTCGATCTGACATGACAGACAGGAGACGCAATCACTCCTCTGGTAATAATCAGGGTCAGAAAGGTCTGCAACAGGCTGATCTTGAACTTCATGACGCTCTCACCAATTTTGGCGCATCATACATGACTCAGTATAGAacaccagctccttcacTTGATATGAAGTCAGTTGACTGGGATGCTATGAGTGGTATATCTTTTACTGGCTCAAGGGCTATGATTGACACACAATCTCAGCATTACCCGTCTTACTCTTACCCAGTTCTTGACCCGCGTGATCATCGTGCGGTAAATCACTATGAAGGATGCGTTCCCCTCGGCGATGATCCGTACAGAGCAGAGCAGATACCAGCAAAAAGCTTTAGTTCCAGCAGTAGGTACTCTAGTGgggtcaagaaagaagaatcTGATGAGTTTCATGATGAGAATCAACCGCCTTTCCTCTTCGATCCGAACAAGGTGGAAGATTTTAATGGTGGAGACCCATCGAAGAAACGTGGCGGTGGAACCAAAGGTAGAACTTGGAACCGTCAAGAATATAGTGATAGAGATCGGCAACAGTTTTTTGATTTGTGGTTGTCTACTGTGCCACGGAATGCAAAGGCAGCAGCCGAAGCTCTAGGAATCAGGTACACTACTGCGTCGAATTGGATTAAGCAGTTTCGCGACAATGGGCAGGAAGAAATACCCATGGGTGGAATACTTGGCAGGCCGTATGCTAACCCATTGACTGAAGAGCATGAAACGCATATCATTTCCTTCTATAAAAGAATTACTCAAGAGAAAAGGGCCATGAAACTTGATGAATTGCTCGATGAGTTGACAACCCAGTTTGAGGATCTTAAGCTTTCCAAGACAGGCTTGAGAAAACATTTGAATGATATGAATTTCAAGTATCAACGCTTGAGCAAGCATGCTGAAAATCGAAACTCTCCGGCAACCATAGCCTACAGGCAGAAGTGGATTGACTATTTGGATCAGTCCGGTGCAAACTATACACGTAATTGTGTGTTTATTGATGAAGCTGGATTTGATGAAAATATGAAGGACAATTTCGGCTGGGCTTTCAAGGGTTCCCATCCTGTTGTTGACATTAAGAACAATGCACCGGCATTTACGTTATTTGGCGCAATCTCACACGAGGGAATAGTTGATGTCCAAGTGAAATATCCAAAGAACTCCAAAGCCTGGCACGAATGTGTCATGCAATGGGAACACCACATTAATACGGATAAACCAAatgatccagaaccaggTTGTGCCGAGGAAAATGCAGGCAGCTCCCAAAAATCTCCTAGTAAAGCAAGTAAAGGCAGGCCTCCAAGAAATACTAAGGCATCCAGAGCTCGGGCGGCAGACAAAGCGAAGAGAATGACCATGGCAGGGAACAAAGAACTGGATACATCCTTACCTGGAAGTTCCAAAGATCACTTCATGTATTTCTTATGGTCATTGATGGATAGGTTGCGCCATAACTCAACGTTCAATCAACGGTGTTTTTTCATTCTGGATAATGCCCGGATTCACAAAGGAGGTGAGATCACAGATATGATCAAAATGGCCAACCAGAAGTATGATACAGGATTTGAAGTGCTTTATTTACCGCCCTACTCTCCGGAGCTGAATCCAATCGAGAATATTTGGTcgatgatgaagagaaACTTTGCAGACACAAGACGGAGCAAACTGGTGGATCGATTGGCTTGCTCACAAAATGGAATCACTCCTGAAATTGTTGCAAAGACGGTGAAGCATGCTACAAAGTATTTTGATCACTGTCGTCAGGGTATTCCTCTTAAGAACTTGCATTAG
TATTGAAATGCATCAAGATTGACCTTCAATTGGAACCAATAAAAATGCAAAAGCAATCAAAAAGGTGTCAAACAATGTTCAATTGCACACAATTATACCACAAATCTATTTCAAATCTTAGCCTATCCCATTTAGTACTTAAATACTGCTCATTTGCTATATAATTCAAATACATATGCTGTTCAATACACCACTCTCAATTCAATCAGTAATCCAAAGCAGCTCAATAACCTAAACCTTGCACCATATCTTAATCAAATCTAATCCAATTTCCAGTacaatttattttcttctaCAATAAACGTCTAATTTGGGTTCAATGATAATTCAAATGTCATTCAATTCCTATCGAAAATCACAATAATGTGATAAAGCACCAACATTACTAATGCAATTGTTAATGACTGGTACATTTTTGTAATAAATTACTAGCATTATGAGCGCAATTCTTGATGAATATTACAATTTTGTGACAAATCAGGACCATTATTACCACAAATCTTGACGAATTGTCCATTTTTGTGATAATTCAATAACATATCTGGTACAGTTCTTAGTTAATAATACAAATGTGATTTAAATCAGGAACATTACTGGTACACTTCTAGACGGCTAGTCCAAATTTGTGATAAATCAAGAGCATTACAAGTACAATTTTTGATCATTTTTATTGTCTTACCCAATTATATCACAATAATAGTGCATATTTGATCCAAATCAAATACAAAAGTCTAACAATTTTAGGAGATTAATCAATATCAATACAATTCTAACACAATTTGATGACCATTTCTTGCTCAGAAAGCAAAGGAAACTTATTTTAGGTACACTATCTGTTCAATAACACGTACTCAATGCATTTGATTCGCATTTTGTGGGTATTTTGCGTACAAAGATCATTCAATTCAAATACAAATCTGTCCTGAAGCTTCAAAAATGTACGTTATTTTCAAACCAGTCACAATTGAGTTACAATCCCAACACAATCTGGTTATAATAAAATCTTATCTGTTCAAAATGTGTCTATAAGGTATCCAATTCGCATTCAAATCTTGCATTTAATGCAATGAACCTCCAATATACATACAATTCCACTTGATCATGTCACATTTTGGGCACAATCGAACCACAATACTATATGAAGTCTCAATTACAGCTCCATTGGTGCATAATTCCAATACAATCTTACTTCAAATTTCATTATTCGCTATAATGGACATGCATTTGCTGGCCAAATGTCATTCAATATCATTCAATTGAGCTCCAATATATTACAATACTATAACATTAGTTGTCTAAAAACATGAACTCGTGCAATTTGGTTGCAATTTTAATCCTACATCAAATATATAACATACCCAGCTAGATACTTATCAGATCATCATGTTCTGTGAGCCTTACCATCCATAAACAGCAGAAAAGCAGCTCAATCGTCTCCATTTGGAATTCATTTTGATCAATGTCTTAATTCTATGTTAATTTGTGTCTATATATTGATCGATAGATCACAAAGCTGCACAAATTGCATGCAATCTTTTCTATGTAGATCTAATGCATACCTCACATATGCAATCCAGCTACAATGTGGATGCAATAGTATCAGACACC
AATCCAATTTCAATACAGTTCCAGATACAAAAGATACCGAGCGAGCATTCAAATATTGTCATCACATGACTCAAATCACGATACAATTTTTACCGACGCACTATTCAAATGTTtccgacgaggaaatcaaataTTCCCAGAAGAAATCCAATATTTCCGGTTTTACCTG

>5UTR(198-245)
WKWPINDVGLNGSSPV

>Tc1-OP1 ORF(proteinX-52aa-HTH-DDEa-Insert-DDEb-other)
MDYPKVRCKDKGLTSSPNKDTEAGAVRKLSIERKIGKGSRANSNASASSSRVGTPRRTRSMTKAIEKASETWQTGGDPQTPVRGPSKQCDWEDNERLNSGEYCLQSPLEAKSIVSRSEGQQSAPSTPPTRTPSSRKRSMSRKLKESLKSGPELGDVGSSPRSKSQSLRRRVSSGRLRQARLSNSGDPASHPKLPEQLDSLPKEEVNALDLNNEPIASQQNHDHEDFTCDGPKVMDMRDAPTEPRKPMLDSNCTIDNHAKTDTCPKLETIDLPIAILSETRIGSSPLADGTREAETNSIEVFPSATPTSDTEHSRGPQEEEQKTVLGLGKYSGGFVDDDFVLHPNDKFELTSILVPTSKLAESNNGKEASTEKFENEYPGIEKLTESKSTNESEAINIESAKQEIATAVKDPIRNSDPGCSDVGLAGPVESRAELDKEPTGPNENSSRPIEPVEGTITPPSFSNVPQEPVHNDVIADRCDSRSYSLQGSIMASYHDEPKNSKIPDSPDSTSTVVHHPLTVSDRCSELNKKDRQVPKLKTVNVTNNPFYVPTMGARSDMTDRRRNHSSGNNQGQKGLQQADLELHDALTNFGASYMTQYRTPAPSLDMKSVDWDAMSGISFTGSRAMIDTQSQHYPSYSYPVLDPRDHRAVNHYEGCVPLGDDPYRAEQIPAKSFSSSSRYSS
GVKKEESDEFHDENQPPFLFDPNKVEDFNGGDPSKKRGGGTKGRTWNRQEYS
DRDRQQFFDLWLSTVPRNAKAAAEALGIRYTTASNWIKQFRDNGQEEIPMGGILGRPYANPLTEEHETHIISFYKRITQEKRAMKLDELLDELTTQFEDLKLSKTGLRKHLNDMNFKYQRLSKHAENRNSPATIAYRQKWIDYLDQSGANYTRNCVFI
DEAGFDENMKDNFGWAFKGSHPVVDIKNNAPAFTLFGAISHEGIVDVQVKYPK
NSKAWHECVMQWEHHINTDKPNDPEPGCAEENAGSSQKSPSKASKGRPPRNTKASRARAADKAKRMTMAGNKELDTSLPGSSKDHFMYFLWSLMDRLRHNSTFNQRCFFIL
DNARIHKGGEITDMIKMANQKYDTGFEVLYLPPYSPELNPIE(DD40E)
NIWSMMKRNFADTRRSKLVDRLACSQNGITPEIVAKTVKHATKYFDHCRQGIPLKNLH

>Tc1-MP1(5TIR-5UTR-ORF-3UTR-3TIR)
CACTATTTTCAGAAATTATTTGCGCACTCTCGGAAAAAAATTTTACGCATGAAAATATTAATTTTTTGCGCATGTTTAAAAAAAAAATTTGCGTACAAGCCCAAAAATAAACTACGCTTAAAAAAGTTATTTTTTTGCGTA
GTAATAAATTAAAAATTTGCGCCCTTCTTGAAAAGCTTTTTGTCTAAAAATTAACAAATA
ATGAATAACTTTGTACACGAAGACGGTCAAGGAAATCTTTACAATGACGAAGGTTTAGAAGTTGCAGTTGTTGAAATGGAGGTTGATGAAGAGATGTTTCCACTTGAAGTAGCTTCACAGTTTGACAATTATATAGACCTGAAACCTCCTGAGAGAGAAATAAGGAAGCCTTCAGCACAATCGAAGCAATCTGCTGAAACTAAGGAGAAATCTAGCAGTTACCAACACTACAAGGATACAGAAAAAGAGCAACTTATCGACTTGGTCATCAACAGAGGTATGAGTGCTCGAGCAGCAGCTATAAAACTCAATATTAAGCCACGAATTGCTCAACTTTGGGTCAAAAAAGATAACGAAAACCCTAAAGTACATTTCGAGAGGGAGATAGGTAGCGGTAGACCTGTTGGGAGACCAGCTAAATTGGGCCCCGAGCATGAGACGTTTTTGACGGAACTAGTAGATGAGCAGCCATCTTTAGTGTTGGATCAGATTATGGATAGCCTTACAAATCAATTTACAGGTCTTCAGATTTCAAAAACTGGCTTGTATACGTTCGTAACAAAAAATTGCAGGATCAGTCTTAAAAGAGCTCATTTTCACTCAGTCGAAAGAAATAGTCCTGAAAAAATCGAAAATAGATTCAACTGGGTGAGTAAGTGGAACGAAACTGATTTGGATTACATGAGTAACTGCGTCTTTATCGATGAAGCCGCATTTCACATTAACATGAAAAGATCTTTTGCATGGTCGCAGGTAGGCACTCGTGCGGTAGTCAAGGTTCCTAAAACAAGAGCACGAACAACGACCATCTTAGGAGCTATATCTCCTCATGGTGTTGTGAATATAACCGTAAGACTACCAAGAGCATTAGCGGCATCTAAGAAACGAAAAACCACTGGAAATGCCAATAAGTCAGCAAAACCAACAACGGGAACGGTAACGGGTCATTATTTTAACTTTTTGAGCAGTACCATGGATATTATGGATACACATGAGCAATTTAAGGGAAATTACTTGATTATGGATAATGCACCAATTCATACAAATACCGAGATCCAGAAGTATGTTGAAAGCAGAGGTTATGGTTGTGTATATCTACCACCATACTCACCAGAACTTAATCCCATTGAACAATTCTGGTCGGTCTGCAAAAGTAAGCTTAAGAGAGTACCTCTTTTAGATGAAGAGACGTTATCTACAAGAATCGGCGATGCATGTAACCAGATTTTGTTTAGCGATTTAAGAGGGTTCTGTCAATATTCTATGTCTAAGTTCGATGACTGCATTCAACGAAAACCGATTTAA
AAATAAACATGAAAATTTACGTATTTTACGCATTCTCAAGT
TACGCAATTAATTAAATTTATTATACGAAGTTTTTTTTTTTTTTTTTGCGCAATTTTTTTTTTTAAACATGCGCAAAATTATGATGATTTTATGCGCAAAATTTTTTCCCAGGAGTGCGCAAAAAATTACTGAAAATAGTG

>Tc1-MP1 ORF(X-HTH-DDEa-Insert-DDEb-other)
MNNFVHEDGQGNLYNDEGLEVAVVEMEVDEEMFPLEVASQFDNYIDLKPPEREIRKPSAQS
KQSAETKEKSSSYQHYKDTEKEQLIDLVINRGMSARAAAIKLNIKPRIAQLWVKKDNENPKVHFEREIGSGRPVGRPAKLGPEHETFLTELVDEQPSLVLDQIMDSLTNQFTGLQISKTGLYTFVTKNCRISLKRAHFHSVERNSPEKIENRFNWVSKWNETDLDYMSNCVFI
DEAAFHINMKRSFAWSQVGTRAVVKVPKTRARTTTILGAISPHGVVNITVRLPR
ALAASKKRKTTGNANKSAKPTTGTVTGHYFNFLSSTMDIMDTHEQFKGNYLIM
DNAPIHTNTEIQKYVESRGYGCVYLPPYSPELNPIE(DD34E)
QFWSVCKSKLKRVPLLDEETLSTRIGDACNQILFSDLRGFCQYSMSKFDDCIQRKPI

>OSMAR1(NC_029260.1:4941366-4946630)
CAAACTACTCCCTCCGTTTCGTTTTGTTTGTCG
TTTCCGACAGCTTCGGCGAGATTAAGGTTGACGTGAATTTACCCTTTTGCCCTTCCTCTTCACTGATTCATTCCCCTTCCCTTCTACACGTGACGGCGGCGGTGCCCCATCCCGATCCCGAGTGTCGTGGCAGGGCCGACGGCGGGGACGGCGGTGCTCTTCCCCACCACCCCTGTCGCGGCTTCCCCTTCCCACGGGCAGCGGCGCCGGCATCCTGCTTCCCCCCGCCGGTGAGCACACCCTTCTCTTTCCCCTCTTCCCACACCTTCTCTCACCTCCCTCCCGTCTCTTCGCGAGCCTGCGCCCACCGCCGCCGGCGAAGTCGCCGGCCACCGCATCCCGCCGCCGCTCTCCGGCTACTAGGGGTATCTGGCCGACGCATCCTCTCCTCCGAAGCTGTAGAGTAGTGTAGTGGCGGGTGGCGTTCTTTGCGATTTGCCACCACCGGGCAGCGCCGCCGGCTCGCCATCGCCGGAGCCCAGCAAGAAGCTGGCGTACTGAGATTTTGGTCAGGGTAGTACTCACACTGCGGCACTGCCAAGTCCGGCGGCTCGTTGGAGGTTTAGCATATTGGGTTTAGATGATGCTGATCACGTTCAAGATGATGATGATGATAATGAATTGATGTTGGTTTAATAAGGTTTTAGTGGGTGGTGATTAAGGTTTGATCTTGAATTGTTCATGTGGCAGTAGCTTTTGATCTTTTGATTATTCGCAATATTACTTGTAGATTTGCTCTGAATTTTTGCAAGGTGTGTTGCAGATAATTCTTCATTTTGCAGGAACGATTTGCTTCTAATAAAATGCTTAGTGTGACAATGACCATCATGGCACCAATATTTCACTTGTAATTAGCAGTTTTACCTAGGTAATCTGTGACTAATGCAATGCTGACACCACAGTTGAGCTAGATCAGTGGATAAAGTAGATATTATCTGAACATTATTTGTGCCTAATGTAATGCTGACACTATAGTTGAGCTACACCAGCAGAACTAAATTAAAATGATAAATTCTATCTGATTCCTGGACAACAGTGTATGGTTTACGGAGTAGTTTCTTTGAATTGATCGGTTGTTGTTTACCATGTGTTTCTTGTCTTCTGGTATTTTTTACCATGTTTATTTGGTTGTTCATTTCTTGTCCGTTCTTGATTTTGTATGGAAGATACTGGGTGTTCTTCCTGGACGCCGTTGGTCATGACGAAGGAGGAGGGCAGGGTAGGTAGACGTCGCAAATTTGTCACACCATGGAAGAAAGCGGCTCAGGAGGTCGGCGACGGCGGTGCAGAGGATCGTGTCGAGCGCCTCGCCGCCGCGGCTTCGTCCTCAACTGCTCTCTCTCCAAGGTTCGTATTCGATTTTTTTTCGATGATGTATTTTGTGTTCCTAAAATGTGTTATTTTCAGGAAAACTCTATAGATGCTCACTATTGCGAGGTTAAATGAATTTTCACATCTAACCTCACATAGTTCAGTTCATGGCTACTGCTTGTGCAAAATTCGATTAATTAGAGCAAGGAAATAGCACTGTATTTCTATTTACAGGGAGCTGTTGCTGGTTGTTCTAGTTTATGCAAACATTTAGCATAAGTCTTTTCCTTATCTTATTGCTTCATAAATTGGAGTTCTTGTTATTGTATAATTTCTTGTTAGATCACATGGTTGTCTATCCAGTTATGCTATACAACCAGTACTAGATGTCTTACAGAATGGATGCTTTTACGGTTTTACCTTTTCTCAGAACCTTACTATGCTTTTCACTCTTAACATTTGATGCAACTTATAATCCAAAATGTGCATTCATGA
CAACTTCGTTGCAACACCTTTTGCAGGGTTACACTAGATGGGTCCAATGTTGGAGGGAAAAGAGGCAAAAAAAGGAAGTCTCCCTGCGTGGCAATGCCATTCTTTAGAACCCCGTTGAGCAGAATGTTACTGTCCCCTAGCATACGGATAAGGTCTCCTTCTATACAACAACGAACATCACCTTCTGCTACAACCCATGGAATTTGTCAAGGTCGAGAGCAAAGAACAATGGATATTGATTTAAATTTGGAACCGGGAGATACATATGCTGCCACAGATCCCGGAGAGGCTGGATTTGATCACAGTGCTGCCACAGATGCTCAAGGCAATGGAGAGGCTGGATTCGATCACAGTGCTGCCACAGATGCTCAAGGCAATGGAGAGGCTGGATTTGATCCCTTCGATTCAAATGCTGATGATGATGTCCTAGTCACTCTAGAGGAGATAGGTGTTGACCCTGGCCAGGAGAATGTACAGCCTCAGTTTGATCCTTTCTTCGATTCTGATGTTGATGATGCTATCCTAGTTCCTCAGGAGAATACACACAAGAATGTCGTGCTTGATAATGACAAACGGAGAGCAATCTTTGACGCCATGCTTGTAAAGGCAAGAAAAGGATATTTGAAGGGCCATGAGAGCAAGGAGGTTTCAGCTAAATTCTCGGTGCCTATCAGGACAGTACAGCGGATATGGAAAAAAGGCAAAAGCTGTTTGGATCAAGGTATTTCAGTTGATGTTGCGAGTGGAAGATCTAGGTGTGGCAGAAAGAAGAAGGTGGTGGATGTGTCCTGTCTCGAAGATATTTCAATATTGAGCCGCACCACAATACAGGATGTAGCTACTCAACTTGGTGTTAGCACGAGTAAGGTCTACAGAATGAAAAAAGAGGGTGCTATAAAGCGTGTATCTAGCTCATTGGATCCCCACTTGACAGACCAAAACAAAATTGATCGGCTGAAGTGGTGTATTGAAATGCTTGACCCAAGGAGTGTGCCTCACAATCTTGTCTTCAAACCACTGTTTGATTTCATTTTCATAGATGAGAAGTGGTTCAACATTACGAGGAAGACTGTGCGATATTACGCAGCTCCAACTGCCTCGCGTCGCATCAGGACAATTCAAAACAAAAACTTCATCCCAAAAATAATGATCTTAACAGCTCTCGCCAGACCAAGGTTTGACTCAAATGGAAACTGCATCTTTGATGGAAAAATTGGATGTTTTCCTTTTGTGACATACACAGCTGCAAAGAGGTCAAGTGTGAACCGTCCTGCAGGGACAATCGAGATGAAGCCCATTGAGTCAATCACAAAGGAGGTAATCCGAAGCTTCATGATAGAAAAGGTATTGCCAGCTGTTCGGGCTAAGTGGCCTCGTGAAGACGCTGGCAAACCTATATACATCCAGCAGGATAATGCTCGGCCTCATATTGCACCGGACGACAGAATGTTTTGTGAGGCCGCGAAGCAAGACGGCTTTAACATCAAACTTGTTTGCCAGCCGGCAAATTCCCCAGATTTGAATGTCTTGGATCTGGGTTTCTTCAACTCCATTCAGTCCATCCAGTACAAATCAGCCTCAACAACAACAGAAGAACTTGTAGCCGCCATCGATCGAGCATTTGAAGATTATCCAGTGAGGCTATCAAACAGGATTTTCTTGTCTCTTCACGCATGCATGAGGGAAGTCATAGAAGTACTCGGTGACAACTCCTATGATCTTCCACACATAAAAAAAGGAGTGCTTGAAAGGCAAGGTCGCCTTCCTTTGCAACTAAGGTGTGATGCTAAGTCAGTAAATAATGCTAACAATTATCTCAGGTAA
ACTACTTTGGTTATATTTTATTTTCATGAAAATCGCTTCATGTGCCTAACTAGTTTGATGTGTGCTAATTAGTGGCATTTTTTTTACTCCTTTTCAGGACCATGGCAGATACCTGATATGAATTTGTTTGTTGCTGCAGCAGGGTGCGGATATGAAATTGCTGCTAAGCTAATCTGAAATTTTTGGTGTTGCTGCTGTTGCTGTTGCTGCTGTTGTTGATATCTGAAATTGTTGGTGTTACTGCTGTTGCTGATATCTGAAATTGTTGGTGCTGTTGTTGATCTGAACAGAATGAATTGGAGGCTTTCTTTTTTTTCTCTCTTTTTCTAGAAAGTAGCCCATGTGTGCAGTCATTCTGTGCAGAACATGTCCTTTGATTTTTGAGAAAGCAGGAGGATATATGGACCTGAATATGTCCTTTGATTTTTTTATTAGTATTTTTATTTCACATGAACACATTAGCTAAGCTTATCTAAGATCAATGGTGTGAACTGTCAATGGTCCTTTGATATAATTACAGACTAGCTATCTCAATTTACAAGAAACAGCAACTGGGATGGCAGCAGCCACTTTACAAGCTCTGTGTCTGAATACTCTGTTTACAGACTAGCTATCTCAATTTACAAGAAACATCAGCTGGGATGGCAGCAGCCACTTTACAAGCTTGGTGTGCATCTCTGAATCTGTATCTCAAGTTCCAATTTTTGTTTCCAATTTCTCATTATAACATCCAAAATTCCCACGCATATTACATCACTGACAGTACTAAGCACTAATCATCTGATCAAATACACAACAATCAGTCCCTAGTGAACACGACCAGAATTTCCCAGAAACAGAAAAATTTCCCCTTCGATGAACATCAAATAGCCAAGCAAATGCAATGTGCATTCTCTAAAAAACGAACATCAACAATCAACATACGGCTAACCAAATCAGACAATCTGCAGGCCGTTCAGTAGCTTAATCTGCAATCAAGTGCACAGCTATCTTAACCGGATGAAATAATCAGGTAAATTCTGGACATCCAGCTGAAGAAAGAAAAAAGAAAGGAGGAGACTTGTGGCAATGGAGCTTTTCGAAGCCCGGCGATCTCCTGCACCAACGAGACGTGCACCAGCACCGTCCTCCACGCCATGTATCAGCCTGCGAACCCGCCGCCGCCGCGAGCAGCGAACGAAAGAATCAGGGAAAAGCCCTCGAGCCAAAGCCGAATCGAGAGGAGGAGAGGGCAGCCGTACTGAGGGCGATGATGGAGAGGACGAAGGCGGAGGCAAGGAGCGGCCGGAGGACGGAAGACGACGGCGATCTCCCACGCTGCCGCCGCCAGCGTGGCTCCTCCTCCGGCCATGGTGCCGCGGTGGCGCTTCGTCGGCGGAAGGGGACTATGCGCGTGGGAGGCGGCGCCGGACTTGAGCGCCATGCGTGGAGGGCCTCGCCGTGGCAGGGGCAGGAGGACCGCCGGCGGAGGAGCTCCTCCTGCTTCTCCGCGCCGCCGACTGAGGGGTAAAGATGGAAACGGTATCGGCCGGTGTACTACGACGTCAAACATTTTGACTCTTTTTGAAATGAGCTACAG
CGACTAACAAAACGAAACGGAGGGAGTACATTG

>OSMAR1 ORF
QLRCNTFCRVTLDGSNVGGKRGKKRKSPCVAMPFFRTPLSRMLLSPSIRIRSPSIQQRTSPSATTHGICQGREQRTMDIDLNLEPGDTYAATDPGEAGFDHSAATDAQGNGEAGFDHSAATDAQGNGEAGFDPFDSNADDDVLVTLEEIGVDPGQENVQPQFDPFFDSDVDDAILVPQENTHKNVVLDNDKRRAIFDAMLVKARKGYLKGHESKEVSAKFSVPIRTVQRIWKKGKSCLDQGISVDVASGRSRCGRKKKVVDVSCLEDISILSRTTIQDVATQLGVSTSKVYRMKKEGAIKRVSSSLDPHLTDQNKIDRLKWCIEMLDPRSVPHNLVFKPLFDFIFIDEKWFNITRKTVRYYAAPTASRRIRTIQNKNFIPKIMILTALARPRFDSNGNCIFDGKIGCFPFVTYTAAKRSSVNRPAGTIEMKPIESITKEVIRSFMIEKVLPAVRAKWPREDAGKPIYIQQDNARPHIAPDDRMFCEAAKQDGFNIKLVCQPANSPDLNVLDLGFFNSIQSIQYKSASTTTEELVAAIDRAFEDYPVRLSNRIFLSLHACMREVIEVLGDNSYDLPHIKKGVLERQGRLPLQLRCDAKSVNNANNYLR

>Tc1-CE1(NC_003283:17805799-17807409)(5TIR-5UTR-ORFa-insert-ORFb-3UTR-3TR)
CAGTGCTGGCCAAAAAGATATCCACT
TTTGGTTTTTTGTGTGTAACTTTTTTCTCAAGCATCCATTTGACTTGAATTTTTCCGTGTGCATAAAGCGAAATGTTACGCAAATTTGCGGACCAAACATTACATGATTATCGATTTTTTCTGAATTTTATTTCAATTTTTTGATTTTTTCGTTTTTCCAATTTTCATTATTTTTTTTGAATTATCAATAAAACGCACTCTGTTTGTTGCACTGGATTTGTTTGGTTGATAAATTATTTTTAAGGT
ATGGTAAAATCTGTTGGGTGTAAAAATCTTTCCTTGGACGTCAAGAAAGCCATTGTAGCTGGCTTCGAACAAGGAATACCCACGAAAATGCTCGCGCTGCAAATTCAACGTTCTCCGTCGACTATTTGGAAAGTAATCAAGAAGTACCAAACTGAG
GTGAGTTCGAAAAATAGTATTTTTTAATAATAAATGTTTAG(41-bp insert)
AAATCCGTCGCTTTGAGAATCTCGCCCGGCAGGCCTCGAGTGACAACCCATAGGATGGATCGCAACATCCTCCGATCAGCAAGAGAAGATCCGCATAGGACCGCCACGGATATTCAAATGATTATAAGTTCTCCAAATGAACCTGTACCAAGTAAACGAACTGTTCGTCGACGTTTACAGCAAGCAGGACTACACGGACGAAAGCCAGTCAAGAAACCGTTCATCAGTAAGAAAAATCGCATGGCTCGAGTTGCGTGGGCAAAAGCGCATCTTCGTTGGGGACGTCAGGAATGGGCTAAACACATCTGGTCTGACGAAAGCAAGTTCAATTTGTTCGGGAGTGATGGAAATTCCTGGGTACGTCGTCCTGATGGCTCTAGGTACTCTCCAAAGTATCAATGCCCAACCGTTAAGCATGGAGGTGGGAGCGTCATGGTGTGGGGGTGCTTCACCAGCACTTCCATGGGCCCACTAAGGAGAATCCAAAGCATTATGGATCGTTTTCAATACGAAAACATCTTGGAAACTACAATGCGACCCTGGGCACTTCAAAATGTGGGCCGTGGCTTCGTGTTTCAGCAGGATAACGATCCTAAGCATACTTCTCTTCATGTGCGTTCCTGGTTTCAACGTCGTCGTGTGCATTTGCTCGATTGGCCAAGTCAGTCTCCGGACTTGAATCCAATAGAGCATTTGTGGGAAGAGTTGGAAAGACGTCTTGGAGGTATTCGGGCTTCAAATGCAGATGCCAAATTCAACCAGTTGGAAAACGCTTGGAAAGCTATCCCCATGTCAGTTATTCACAAGCTGATCGACTCGATGCCACGTCGTTGTCAAGCTGTTATTGATGCAAACGGATACGCGACAAAGTATTAA
GCATAATTATGTTGTTTTTAAATCCAATTGCTCATATTCCGGTACTTTAATTGTCATTTCCTTGCAACCTCGGTTTTTTCAATATTTCTAGTTTTTCGATTTTTTTGAATTTTTCTGAAGTTTTTTCAAAATCTGTTGAACATTTTTGATGAATATTGTGTTTTTAGATTTTGTGAACACTGTGGTGAAGTTTCAAAACAAAATAACCACTTAGAAAAAAGTTACACACAAAAAACCAAA
AGTGGATATCTTTTTGGCCAGCACTG

>Tc1-CE1 ORF(X-DDEa-Insert-DDEb-other)= PIR:F89402
MVKSVGCKNLSLDVKKAIVAGFEQGIPTKMLALQIQRSPSTIWKVIKKYQTEKSVALRISPGRPRVTTHRMDRNILRSAREDPHRTATDIQMIISSPNEPVPSKRTVRRRLQQAGLHGRKPVKKPFISKKNRMARVAWAKAHLRWGRQEWAKHIWS
DESKFNLFGSDGNSWVRRPDGSRYSPKYQCPTVKHGGGSVMVWGCFTSTSMGPLRRIQ
SIMDRFQYENILETTMRPWALQNVGRGFVFQQ
DNDPKHTSLHVRSWFQRRRVHLLDWPSQSPDLNPIE(DD34E)
HLWEELERRLGGIRASNADAKFNQLENAWKAIPMSVIHKLIDSMPRRCQAVIDANGYATKY

>TremA(13 aa-HTH-CENPB-DDD)
MTATPSKEPSNQE
ARLLLAIKDYETKQISSIRVAAKTYELPYTTLYDRLRGGTTYTN AQLKN
RKLTSTEEESLVQWILSMDERGQPPRIATVREMANLLLEARESTTTTTVGGRWVERFIQRHSELKTKFSRKYDYQRAQCEDSKIIYEWFTLMDRTIKKYGITSEDIYNF
DEIGFTMGVISTSWVVTRAERAGRPSLLQPGNREWATVIEAVNATGWALPPMIIFKGKLHQASWYKQLPKDWTIGVSEKGWTTDALSLDWLRKVFNGATKACTKGRYRLLVLDGHGSHATARFDKFCLDHGIISLYMPPHSSHLLQPLDVSCFSPLKRAYGKRVEQSVRLGISYIDKEDFLASYTTARQEAMKDITIKNGFKATGLVPYNPDEVLTRLHTQFHTPTPPGSAHGSHGSQSSWTPKTPRNVTQLERQSSRIKRRTEILSSPTNQALDQLVKGCHTAMHNVALLTKEVMELRAANAKQKRKREKSRFYIAKEGILTAQEALARMAKPLEPPERTEVWMEDPNPEGRKRRPPTCSKCNTPGHTIRQCQQT

>A0A009PQK7(Acinetobacter baumannii 625974)
MNELEKNHPIIYLDESGFKSHDYRPHGYSRKGVPCLGQYNWQLKNQTNAIGAIHKGYLFSV
GLFDCKINSDVFHFWIEQFLIPALPENSVVVMDNAAFHKRADIQELLEQQGHKILWLPAYSPDLNPIEQMWAWVKRKRKEWLIDSVDELF

#Acinetobacter baumannii strain CAM180-1, CP044356.1(172775-174935),2161 bp
>CP044356.1(172775-173416),ORF1 642 bp (213aa), DedA family protein
TTAAACGTTAGCTTTTCGGTTTTTTAGCTTTTGACGTATGAAGCCGATCACACCCGGTAAAATACTAATAATAATGATGCCAAAAATAAGGTGGGTAAAGTTATCTTTTACAAGTGGATGTCCACCGAAGAGATAGCCTAAAGTGACAAAAGAAGCTACCCAACAGAATGCGCCAATTACGTTATAAGTTAAGAAAAACTTATAATTCATGCTGCCAGCGCCAGCAACGAAAGGTGCAAAGGTACGAGCAAATGGAATGAAACGTGCAAAAATAATAGTCTTGCCACCATGACGGGCGAAGAATTCATGAGTCTTAATTAAATGTTGCTTATTAATAAAGCGTGAATTCATCTCAAATACGCGTGGACCGATAAAACGCCCAATATGATAGTTCACTGTATCGCCTAAAACCGCGGCAATGAAGAGTAGAATGCCCAGTAACCAAGGGTCCATTGTGCCTGTAGAAGCCGCTAAAGCACCTGCTGCGAACAGTAAGCTGTCACCCGGTAAGAACGGCATAACCACTAAACCGGTTTCGACAAAAATAATTAAAAATAAAATGCCATAAATCCACGTCCCGTAATTTGTGATAAATTCGGCGAGATGTTGATCAACGTGTAGAATAAAATCAAGAAGTTCCAT
MELLDFILHVDQHLAEFITNYGTWIYGILFLIIFVETGLVVMPFLPGDSLLFAAGALAASTGTMDPWLLGILLFIAAVLGDTVNYHIGRFIGPRVFEMNSRFINKQHLIKTHEFFARHGGKTIIFARFIPFARTFAPFVAGAGSMNYKFFLTYNVIGAFCWVASFVTLGYLFGGHPLVKDNFTHLIFGIIIISILPGVIGFIRQKLKNRKANV
>CP044356.1(173417-173763),noncoding, 347 bp
GAGATGATTAAGTGGTAAACCGTGCTCAAATCCTAGCAGCGAGCCTATAGAAAGTCAGTATAAAACATCAAAAATATACAAATTGATCATCCTATTTGTGCAACGATATATATGGATTTTGAGTATTTAATTATCAATGTCCCAAACCTAGAATGAGTTCATCAACAAATAAGCATTAAATAAAGGTGGCAATATGTTTAATCCAAATGTGGTGGTCAAAAATATCGTGACGCAACCAGGCGCAGACAGTTTTATTAGCCTTGTTGCTCGTCTTCTTATCGCTTATATCTTTCTTGCTGCTGGTTGGGGGAAAATTACCGGTTA
TAGTCAAATCATTATAAAACCAA
>CP044356.1(173764-174054),ORF2a 291 bp (97aa), IS630 family transposase
TACAATGGTGCAATGAGTTATTCAGAACATTTTAGACGTAAAATTTTAGCTAAGCTTGAGGAAGGTTATTCTATTCGAGCAGTAGCTGCACAATTTGAAATTAATAAAAATACCATTGTTGAATGGAAGAAACGTATAGAGATTAAAAAAACTCGTGTACGTAAACCTTCTAAAATTAACGATGATGCTTTACGTGAAGATGTTGAAAAGTATCCTGATGCTTATCAATATGAACGTGCTGCACGTTTTAATTGTGGTGTTTCATCTATTGGTGCTGCATTAAAGCGCTTA
>CP044356.1(174055-174068),noncoding,14 bp
AATATTACAGTTAA
>CP044356.1(174069-174623),ORF2b 555 bp (184aa), IS630 family transposase
AAAAAGACGTTAAGCCATCCTAAAGCAGATACAAAGCTTAGGGATAAATTTATTCTGCAAGTGAATGAATTAGAAAAAAACCATCCGATTATTTATCTGGATGAAAGTGGTTTTAAGTCACATGATTACAGACCTCATGGCTACTCACGAAAAGGAGTACCCTGTCTAGGGCAATATAATTGGCAATTAAAGAATCAGACCAATGCCATTGGAGCAATCCATAAAGGGTATTTATTTTCAGTCGGTTTATTTGACTGCAAAATCAATTCAGATGTTTTTCATTTTTGGATTGAGCAATTCCTCATACCAGCATTACCAGAAAATAGTGTAGTGGTTATGGATAATGCAGCATTTCATAAAAGAGCAGATATTCAGGAGTTATTGGAACAACAAGGGCATAAAATTCTTTGGCTTCCTGCATACAGCCCTGATTTAAATCCTATAGAACAGATGTGGGCATGGGTTAAACGTAAGCGTAAAGAATGGTTGATCGACTCAGTCGATGAGTTATTTCGAGTTTTTTTCGAATCTTGTATGAATAATAAAGTAGTTTGA
KKTLSHPKADTKLRDKFILQVNELEKNHPIIYLDESGFKSHDYRPHGYSRKGVPCLGQYNWQLKNQTNAIGAIHKGYLFSVGLFDCKINSDVFHFWIEQFLIPALPENSVVVMDNAAFHKRADIQELLEQQGHKILWLPAYSPDLNPIEQMWAWVKRKRKEWLIDSVDELFRVFFESCMNNKVV
>CP044356.1(174624-174647),noncoding,24 bp
CTA
TATGCAGCAACTGCAGGATAT
>CP044356.1(174648-174935),ORF3 288 bp (95aa), DoxX family protein
ATGGAAGCAATGGGTGTTCCAGGTGGACTTCTACCATTAGTTATTCTGGTTGAGTTCGGTGGTGGTTTAGCGTTGTTATTTGGTTTCCAAGCACGTTTCGCAGCTTTTGGTCTTGGGATCTTTAGCATCTTAACTGCGTTCTTATTTCACCAAGGTGGGGCTGATGCAGCAGCACAATATAACAATGGCATCCACTTTATGAAAAATCTTGCAATGGCAGGTGGTTTATTCTTCTTGATGCTTCACGGTGCTGGACGTATTAGCCTCGACCATGCAATTGAAAAATAA
MEAMGVPGGLLPLVILVEFGGGLALLFGFQARFAAFGLGIFSILTAFLFHQGGADAAAQYNNGIHFMKNLAMAGGLFFLMLHGAGRISLDHAIEK

>IS630-AB1(5UTR-ORF-3UTR) from CP044356.1(173741-174626)
TAGTCAAATCATTATAAAACCAA
TACAATGGTGCAATGAGTTATTCAGAACATTTTAGACGTAAAATTTTAGCTAAGCTTGAGGAAGGTTATTCTATTCGAGCAGTAGCTGCACAATTTGAAATTAATAAAAATACCATTGTTGAATGGAAGAAACGTATAGAGATTAAAAAAACTCGTGTACGTAAACCTTCTAAAATTAACGATGATGCTTTACGTGAAGATGTTGAAAAGTATCCTGATGCTTATCAATATGAACGTGCTGCACGTTTTAATTGTGGTGTTTCATCTATTGGTGCTGCATTAAAGCGCTTAATATTACAGTTAAAAAAGACGTTAAGCCATCCTAAAGCAGATACAAAGCTTAGGGATAAATTTATTCTGCAAGTGAATGAATTAGAAAAAAACCATCCGATTATTTATCTGGATGAAAGTGGTTTTAAGTCACATGATTACAGACCTCATGGCTACTCACGAAAAGGAGTACCCTGTCTAGGGCAATATAATTGGCAATTAAAGAATCAGACCAATGCCATTGGAGCAATCCATAAAGGGTATTTATTTTCAGTCGGTTTATTTGACTGCAAAATCAATTCAGATGTTTTTCATTTTTGGATTGAGCAATTCCTCATACCAGCATTACCAGAAAATAGTGTAGTGGTTATGGATAATGCAGCATTTCATAAAAGAGCAGATATTCAGGAGTTATTGGAACAACAAGGGCATAAAATTCTTTGGCTTCCTGCATACAGCCCTGATTTAAATCCTATAGAACAGATGTGGGCATGGGTTAAACGTAAGCGTAAAGAATGGTTGATCGACTCAGTCGATGAGTTATTTCGAGTTTTTTTCGAATCTTGTATGAATAATAAAGTAGTTTGA
CTA

>IS630-AB1 ORF(X-DDEa-Insert-DDEb-other)
YNGAMSYSEHFRRKILAKLEEGYSIRAVAAQFEINKNTIVEWKKRIEIKKTRVRKPSKINDDALREDVEKYPDAYQYERAARFNCGVSSIGAALKRLILQLKKTLSHPKADTKLRDKFILQVNELEKNHPIIYL
DESGFKSHDYRPHGYSRKGVPCLGQYNWQLKNQTNAIGAIHKGYLFSV
GLFDCKINSDVFHFWIEQFLIPALPENSVVVM
DNAAFHKRADIQELLEQQGHKILWLPAYSPDLNPIE(DD34E)
QMWAWVKRKRKEWLIDSVDELFRVFFESCMNNKVV

#DDE domain for phylogenetic trees
Ogataea parapolymorpha  	DEAGFDENMKDNFGWAFKGSHPVVDI-KNNAPAFTLFGAISHEGIVDVQVKYPK	NSKAWHECVMQWEHHINTDKPNDPEPGCAEENAGSSQKSPSKASKGRPPRNTKASRARAADKAKRMTMAGNKELDTSLPGSSKDHFMYFLWSLMDRLRHNSTFNQRCFFIL
Ogataea angusta         	DEAGFDENMKDNFGWAFKGSHPVVDI-KNNAPAFTLFGAISHEGIVDIQVKYPK	NSKAWHECVMQWEHHINTDKPNDPEPDCAEENAGSPQKSSSKASKGRPPRNTKASRARAADKAKRMTMAGNKELDTSLPGSSKDHFMYFLWSLMDRLRHNSAFNQRCFFIL
Rhizopus microsporus    	DEAAFHVNMKRSVAWSKKGSRAVVVVPKTRAKTTTILGAISPYGVVNIKVRRPK	--------------------------------------------------------APIPSKKRKAAGSTQNTQNTKGGTVTGHYFNFIASTLDILDQHEQFKGNYIVM
Rhizopus arrhizus       	DEAAFHVNMKRSVAWSKKGSRAVVVVPKTRAKTTTILGAISPYGVVNIKVRRPK	--------------------------------------------------------APIPSKKRKASGSTQNTQNTKGGTVTGHYFNFIASTLDILDQHEQFKGNYIVM
Rhizopus delemar        	DEAAFHVNMKRSVAWSKKGSRAVVVVPKTRAKTTTILDAISPYGVVNIKVRRPK	--------------------------------------------------------APIPSKKRKAAGSTQNTQNTKGGTVTGHYFNFIASTLDILDQHEQFKGNYIVM
Parasitella parasitica  	DESAFHINLKRNFAWSRKGTRAIVKVPKTRAKTTTILGAISPYGVVNIQVRRPK	--------------------------------------------------------APASSKKRKIDGTTGKATVANSKGGTVTGHYFNFIAKTIDILDKHPQFKGHYLVM
Mucor piriformis        	DEAAFHINMKRSFAWSQVGTRAVVKVPKTRARTTTILGAISPHGVVNITVRLPR	--------------------------------------------------------ALAASKKRKTTGNANKSAKPTTGTVTGHYFNFLSSTMDIMDTHEQFKGNYLIM
Mucor saturninus        	DESGFDINMRRSRGWSQRGTEAIITTPSARGVSHTVIGAISAIGVVNLSMR---	-----------------------------------------------ESGNVKRRKVVGATKRKAPEDKLSVPKGTTGGHYLQFLNDTMDIMDEFPEMKGYFIIM
Circinella minor        	DESGFDINMRRSRGWSPRGSKSITETPSTKATSHSVLGAISAIGVVNMKLR---	-----------------------------------------------ESGNLKRRKVMGATKRKAPEGQLSVPKGTTGEHYLQFISDTMDIMDEFSGMKGYFIIM
Scheffersomyces stipitis	DEAGFQIDMSPSYGWAPSGVTPVSRV-SGKSENRTVMGAVNSKGVVQLNLK--K	-----------------------------------------------PFRNVAKKRKTASARRGQANEDRDESVGTTAGHFKYFVLDVLSTLDLYPEYRNCYLIM
Acinetobacter baumannii  	DESGFKSHDYRPHGYSRKGVPCLGQYNWQLKNQTNAIGAI-HKGYL-FSV----	-----------------------------------------------GLFDCKINSDVFHFWIEQFLIPALPENSVVVM
Acinetobacter seifertii  	DESGFKSHDYRPHGYSRKGVPCLGQYNWQLKNQTNAIGAI-HKGYL-FSV----	-----------------------------------------------GLFDCKINSDVFHFWIEQFLIPALPENSVVVM
                            **  *             *                   *    * 

Ogataea parapolymorpha  	DNARIHKGGEITD-MIKMANQKY-DT-GFE-VLYLPPYSPELNPIE	Tc1-OP1
Ogataea angusta         	DNARIHKGGEITD-MIKMANQKY-ET-GFE-VLYLPPYSPELNPIE	KAG7805855.1
Rhizopus microsporus    	DNAPIHK--NA-D--I----RKYIEQRGYGCV-YLPAYSPELNPIE	KAG1255894.1
Rhizopus arrhizus       	DNAPIHK--NA-D--I----RKYIEQRGYGCV-YLPAYSPELNPIE	KAG1532800.1
Rhizopus delemar        	DNAPIHK--NA-D--I----RKYIEQRGYGCV-YLPAYSPELNPIE	KAG1490818.1
Parasitella parasitica  	DNAPIHT--NV-D--I----RRYVESRGYGCV-YLPPYSPELNPIE	CEP14362.1
Mucor piriformis        	DNAPIHT--N-TE--I----QKYVESRGYGCV-YLPPYSPELNPIE	Tc1-MP1
Mucor saturninus        	DNAPIHVPG-VIDPVI-------V-KRGYTPV-YLPPYSPELNPIE	KAG2191411.1
Circinella minor        	DNAPIHVP-EIIDPII-M-------QRGYTPV-YLPPYSPELNPIE	KAG2210425.1
Scheffersomyces stipitis	DNASIHKNPSI-ERII-L-SR---ET-G-N---FL---SKEKQN   	XP_001384294.2 
Acinetobacter baumannii  	DNAAFHKR--A-D--I----QELLEQQG-HKILWLPAYSPDLNPIE	A0A009PQK7
Acinetobacter seifertii  	DNAAFHKR--A-D--I----QELLEQQG-HKILWLPAYSPDLNPIE
                            ***  *         *           *      ** **  *****
							
#30 copies of Tc1-CE1 in the genome
Query_10493	NC_003283.11	100	1611	0	0	1	1611	17805799	17807409	0	2372
Query_10493	NC_003283.11	99.876	1611	2	0	1	1611	15907140	15908750	0	2367
Query_10493	NC_003283.11	99.876	1611	2	0	1	1611	16312027	16313637	0	2367
Query_10493	NC_003283.11	99.814	1611	3	0	1	1611	1836071	1837681	0	2364
Query_10493	NC_003283.11	99.752	1611	4	0	1	1611	3989847	3991457	0	2361
Query_10493	NC_003283.11	99.752	1611	4	0	1	1611	18443954	18442344	0	2361
Query_10493	NC_003283.11	99.69	1611	4	1	1	1611	10189266	10187657	0	2355
Query_10493	NC_003283.11	99.504	1612	6	2	1	1611	3252934	3251324	0	2344
Query_10493	NC_003283.11	99.38	1612	9	1	1	1611	3590246	3591857	0	2342
Query_10493	NC_003283.11	99.803	1522	3	0	90	1611	1835849	1834328	0	2233
Query_10493	NC_003283.11	99.538	1515	7	0	97	1611	11288777	11290291	0	2211
Query_10493	NC_003280.10	99.876	1611	2	0	1	1611	12520750	12522360	0	2367
Query_10493	NC_003280.10	99.752	1611	4	0	1	1611	895821	894211	0	2361
Query_10493	NC_003280.10	99.752	1612	3	1	1	1611	1935481	1937092	0	2359
Query_10493	NC_003280.10	99.69	1611	5	0	1	1611	6572833	6571223	0	2358
Query_10493	NC_003280.10	99.69	1611	5	0	1	1611	7518284	7516674	0	2358
Query_10493	NC_003280.10	99.628	1612	5	1	1	1611	784383	785994	0	2353
Query_10493	NC_003280.10	99.566	1612	5	2	1	1611	12750812	12752422	0	2347
Query_10493	NC_003280.10	99.457	1473	7	1	1	1473	13307613	13309084	0	2143
Query_10493	NC_003282.8	99.814	1611	3	0	1	1611	15485709	15484099	0	2364
Query_10493	NC_003282.8	99.752	1611	3	1	1	1611	2486728	2485119	0	2358
Query_10493	NC_003282.8	99.69	1611	5	0	1	1611	9685263	9686873	0	2358
Query_10493	NC_003282.8	99.69	1611	5	0	1	1611	13225328	13223718	0	2358
Query_10493	NC_003281.10	99.814	1611	3	0	1	1611	12866776	12865166	0	2364
Query_10493	NC_003281.10	99.752	1611	4	0	1	1611	2119193	2120803	0	2361
Query_10493	NC_003279.8	99.752	1611	4	0	1	1611	10529850	10528240	0	2361
Query_10493	NC_003279.8	99.752	1611	4	0	1	1611	14021876	14023486	0	2361
Query_10493	NC_003279.8	97.455	1611	6	8	1	1611	12482902	12481327	0	2188
Query_10493	NC_003284.9	99.69	1611	5	0	1	1611	7018848	7017238	0	2358
Query_10493	NC_003284.9	99.503	1611	8	0	1	1611	11312810	11311200	0	2349
