# Supplementary material for: The first discovery of Tc1 transposons in yeast
Source: Front Microbiol. 2023 Feb 16;14:1141495. doi: 10.3389/fmicb.2023.1141495 (PMC9977792; doi:10.3389/fmicb.2023.1141495)
Supplement: Supplementary file 2 [file Data_Sheet_2.ZIP]

Archive with 4 entries (4 files):
- OSMAR1.pdb
- Tc1-CE1.pdb
- Tc1-OP1.pdb
- Tc1-MP1.pdb
