# Supplementary material for: The first discovery of Tc1 transposons in yeast
Source: Front Microbiol. 2023 Feb 16;14:1141495. doi: 10.3389/fmicb.2023.1141495 (PMC9977792; doi:10.3389/fmicb.2023.1141495)
Supplement: Supplementary file 2 [file Data_Sheet_2.ZIP › OSMAR1.pdb]

ATOM      1  N   GLN A   1       0.499   0.026   0.196  1.00  0.00           N
ATOM      2  CA  GLN A   1       1.899  -0.384   0.206  1.00  0.00           C
ATOM      3  C   GLN A   1       2.818   0.689  -0.348  1.00  0.00           C
ATOM      4  O   GLN A   1       4.032   0.647  -0.138  1.00  0.00           O
ATOM      5  CB  GLN A   1       2.096  -1.667  -0.590  1.00  0.00           C
ATOM      6  CG  GLN A   1       1.426  -2.863   0.012  1.00  0.00           C
ATOM      7  CD  GLN A   1       1.642  -4.114  -0.809  1.00  0.00           C
ATOM      8  OE1 GLN A   1       1.878  -4.049  -2.020  1.00  0.00           O
ATOM      9  NE2 GLN A   1       1.567  -5.266  -0.155  1.00  0.00           N
ATOM     10 1H   GLN A   1      -0.026  -0.543   0.846  1.00  0.00           H
ATOM     11 2H   GLN A   1       0.441   0.995   0.477  1.00  0.00           H
ATOM     12 3H   GLN A   1       0.117  -0.090  -0.731  1.00  0.00           H
ATOM     13  HA  GLN A   1       2.189  -0.571   1.241  1.00  0.00           H
ATOM     14 1HB  GLN A   1       1.708  -1.529  -1.601  1.00  0.00           H
ATOM     15 2HB  GLN A   1       3.160  -1.877  -0.676  1.00  0.00           H
ATOM     16 1HG  GLN A   1       1.847  -3.024   1.004  1.00  0.00           H
ATOM     17 2HG  GLN A   1       0.357  -2.670   0.086  1.00  0.00           H
ATOM     18 1HE2 GLN A   1       1.703  -6.128  -0.644  1.00  0.00           H
ATOM     19 2HE2 GLN A   1       1.374  -5.272   0.826  1.00  0.00           H
ATOM     20  N   LEU A   2       2.256   1.677  -1.032  1.00  0.00           N
ATOM     21  CA  LEU A   2       3.070   2.763  -1.556  1.00  0.00           C
ATOM     22  C   LEU A   2       3.460   3.749  -0.463  1.00  0.00           C
ATOM     23  O   LEU A   2       2.601   4.423   0.109  1.00  0.00           O
ATOM     24  CB  LEU A   2       2.262   3.486  -2.636  1.00  0.00           C
ATOM     25  CG  LEU A   2       2.883   4.714  -3.256  1.00  0.00           C
ATOM     26  CD1 LEU A   2       4.145   4.342  -3.969  1.00  0.00           C
ATOM     27  CD2 LEU A   2       1.847   5.340  -4.211  1.00  0.00           C
ATOM     28  H   LEU A   2       1.269   1.703  -1.222  1.00  0.00           H
ATOM     29  HA  LEU A   2       3.976   2.332  -1.995  1.00  0.00           H
ATOM     30 1HB  LEU A   2       2.088   2.780  -3.446  1.00  0.00           H
ATOM     31 2HB  LEU A   2       1.293   3.768  -2.220  1.00  0.00           H
ATOM     32  HG  LEU A   2       3.139   5.429  -2.473  1.00  0.00           H
ATOM     33 1HD1 LEU A   2       4.588   5.229  -4.408  1.00  0.00           H
ATOM     34 2HD1 LEU A   2       4.843   3.896  -3.260  1.00  0.00           H
ATOM     35 3HD1 LEU A   2       3.910   3.622  -4.752  1.00  0.00           H
ATOM     36 1HD2 LEU A   2       2.250   6.224  -4.662  1.00  0.00           H
ATOM     37 2HD2 LEU A   2       1.586   4.627  -4.991  1.00  0.00           H
ATOM     38 3HD2 LEU A   2       0.946   5.603  -3.654  1.00  0.00           H
ATOM     39  N   ARG A   3       4.760   3.839  -0.186  1.00  0.00           N
ATOM     40  CA  ARG A   3       5.214   4.698   0.894  1.00  0.00           C
ATOM     41  C   ARG A   3       5.994   5.930   0.454  1.00  0.00           C
ATOM     42  O   ARG A   3       5.836   6.995   1.042  1.00  0.00           O
ATOM     43  CB  ARG A   3       6.083   3.919   1.850  1.00  0.00           C
ATOM     44  CG  ARG A   3       5.404   2.766   2.492  1.00  0.00           C
ATOM     45  CD  ARG A   3       4.275   3.169   3.368  1.00  0.00           C
ATOM     46  NE  ARG A   3       3.630   1.998   3.915  1.00  0.00           N
ATOM     47  CZ  ARG A   3       2.501   2.005   4.639  1.00  0.00           C
ATOM     48  NH1 ARG A   3       1.907   3.139   4.910  1.00  0.00           N
ATOM     49  NH2 ARG A   3       1.993   0.864   5.068  1.00  0.00           N
ATOM     50  H   ARG A   3       5.415   3.251  -0.685  1.00  0.00           H
ATOM     51  HA  ARG A   3       4.333   5.023   1.448  1.00  0.00           H
ATOM     52 1HB  ARG A   3       6.956   3.543   1.333  1.00  0.00           H
ATOM     53 2HB  ARG A   3       6.420   4.568   2.624  1.00  0.00           H
ATOM     54 1HG  ARG A   3       5.005   2.125   1.717  1.00  0.00           H
ATOM     55 2HG  ARG A   3       6.123   2.206   3.090  1.00  0.00           H
ATOM     56 1HD  ARG A   3       4.634   3.787   4.197  1.00  0.00           H
ATOM     57 2HD  ARG A   3       3.535   3.730   2.792  1.00  0.00           H
ATOM     58  HE  ARG A   3       4.062   1.103   3.727  1.00  0.00           H
ATOM     59 1HH1 ARG A   3       2.306   4.003   4.573  1.00  0.00           H
ATOM     60 2HH1 ARG A   3       1.056   3.148   5.449  1.00  0.00           H
ATOM     61 1HH2 ARG A   3       2.458  -0.003   4.840  1.00  0.00           H
ATOM     62 2HH2 ARG A   3       1.140   0.859   5.609  1.00  0.00           H
ATOM     63  N   CYS A   4       6.805   5.824  -0.601  1.00  0.00           N
ATOM     64  CA  CYS A   4       7.619   7.000  -0.916  1.00  0.00           C
ATOM     65  C   CYS A   4       6.746   8.185  -1.296  1.00  0.00           C
ATOM     66  O   CYS A   4       6.998   9.309  -0.846  1.00  0.00           O
ATOM     67  CB  CYS A   4       8.563   6.739  -2.098  1.00  0.00           C
ATOM     68  SG  CYS A   4       9.913   5.601  -1.752  1.00  0.00           S
ATOM     69  H   CYS A   4       6.903   4.964  -1.109  1.00  0.00           H
ATOM     70  HA  CYS A   4       8.208   7.260  -0.047  1.00  0.00           H
ATOM     71 1HB  CYS A   4       8.006   6.380  -2.961  1.00  0.00           H
ATOM     72 2HB  CYS A   4       9.011   7.693  -2.378  1.00  0.00           H
ATOM     73  HG  CYS A   4      10.612   5.828  -2.869  1.00  0.00           H
ATOM     74  N   ASN A   5       5.689   7.961  -2.069  1.00  0.00           N
ATOM     75  CA  ASN A   5       4.858   9.085  -2.445  1.00  0.00           C
ATOM     76  C   ASN A   5       4.089   9.571  -1.233  1.00  0.00           C
ATOM     77  O   ASN A   5       3.953  10.769  -1.022  1.00  0.00           O
ATOM     78  CB  ASN A   5       3.938   8.729  -3.580  1.00  0.00           C
ATOM     79  CG  ASN A   5       4.708   8.538  -4.841  1.00  0.00           C
ATOM     80  OD1 ASN A   5       5.854   8.981  -4.967  1.00  0.00           O
ATOM     81  ND2 ASN A   5       4.108   7.893  -5.782  1.00  0.00           N
ATOM     82  H   ASN A   5       5.492   7.032  -2.412  1.00  0.00           H
ATOM     83  HA  ASN A   5       5.502   9.897  -2.776  1.00  0.00           H
ATOM     84 1HB  ASN A   5       3.405   7.822  -3.343  1.00  0.00           H
ATOM     85 2HB  ASN A   5       3.198   9.522  -3.721  1.00  0.00           H
ATOM     86 1HD2 ASN A   5       4.574   7.715  -6.644  1.00  0.00           H
ATOM     87 2HD2 ASN A   5       3.181   7.567  -5.635  1.00  0.00           H
ATOM     88  N   THR A   6       3.699   8.638  -0.366  1.00  0.00           N
ATOM     89  CA  THR A   6       2.934   8.945   0.835  1.00  0.00           C
ATOM     90  C   THR A   6       3.664   9.923   1.759  1.00  0.00           C
ATOM     91  O   THR A   6       3.041  10.795   2.370  1.00  0.00           O
ATOM     92  CB  THR A   6       2.535   7.686   1.624  1.00  0.00           C
ATOM     93  OG1 THR A   6       1.651   6.837   0.828  1.00  0.00           O
ATOM     94  CG2 THR A   6       1.849   8.119   2.860  1.00  0.00           C
ATOM     95  H   THR A   6       3.911   7.673  -0.573  1.00  0.00           H
ATOM     96  HA  THR A   6       2.013   9.410   0.535  1.00  0.00           H
ATOM     97  HB  THR A   6       3.413   7.120   1.903  1.00  0.00           H
ATOM     98  HG1 THR A   6       2.125   6.011   0.553  1.00  0.00           H
ATOM     99 1HG2 THR A   6       1.562   7.253   3.454  1.00  0.00           H
ATOM    100 2HG2 THR A   6       2.533   8.735   3.426  1.00  0.00           H
ATOM    101 3HG2 THR A   6       0.968   8.699   2.603  1.00  0.00           H
ATOM    102  N   PHE A   7       4.975   9.768   1.880  1.00  0.00           N
ATOM    103  CA  PHE A   7       5.747  10.626   2.774  1.00  0.00           C
ATOM    104  C   PHE A   7       6.199  11.971   2.162  1.00  0.00           C
ATOM    105  O   PHE A   7       6.847  12.769   2.848  1.00  0.00           O
ATOM    106  CB  PHE A   7       7.011   9.903   3.245  1.00  0.00           C
ATOM    107  CG  PHE A   7       6.788   8.729   4.170  1.00  0.00           C
ATOM    108  CD1 PHE A   7       7.193   7.446   3.832  1.00  0.00           C
ATOM    109  CD2 PHE A   7       6.177   8.918   5.377  1.00  0.00           C
ATOM    110  CE1 PHE A   7       6.987   6.386   4.714  1.00  0.00           C
ATOM    111  CE2 PHE A   7       5.960   7.866   6.256  1.00  0.00           C
ATOM    112  CZ  PHE A   7       6.369   6.600   5.922  1.00  0.00           C
ATOM    113  H   PHE A   7       5.431   9.005   1.373  1.00  0.00           H
ATOM    114  HA  PHE A   7       5.124  10.843   3.642  1.00  0.00           H
ATOM    115 1HB  PHE A   7       7.574   9.556   2.368  1.00  0.00           H
ATOM    116 2HB  PHE A   7       7.642  10.618   3.763  1.00  0.00           H
ATOM    117  HD1 PHE A   7       7.681   7.279   2.867  1.00  0.00           H
ATOM    118  HD2 PHE A   7       5.863   9.921   5.636  1.00  0.00           H
ATOM    119  HE1 PHE A   7       7.318   5.385   4.456  1.00  0.00           H
ATOM    120  HE2 PHE A   7       5.471   8.043   7.212  1.00  0.00           H
ATOM    121  HZ  PHE A   7       6.210   5.768   6.612  1.00  0.00           H
ATOM    122  N   CYS A   8       5.873  12.234   0.894  1.00  0.00           N
ATOM    123  CA  CYS A   8       6.294  13.468   0.228  1.00  0.00           C
ATOM    124  C   CYS A   8       5.607  14.725   0.764  1.00  0.00           C
ATOM    125  O   CYS A   8       4.503  14.671   1.305  1.00  0.00           O
ATOM    126  CB  CYS A   8       6.069  13.376  -1.271  1.00  0.00           C
ATOM    127  SG  CYS A   8       7.124  12.201  -2.122  1.00  0.00           S
ATOM    128  H   CYS A   8       5.315  11.572   0.355  1.00  0.00           H
ATOM    129  HA  CYS A   8       7.368  13.576   0.388  1.00  0.00           H
ATOM    130 1HB  CYS A   8       5.055  13.057  -1.438  1.00  0.00           H
ATOM    131 2HB  CYS A   8       6.185  14.345  -1.721  1.00  0.00           H
ATOM    132  HG  CYS A   8       6.661  11.097  -1.500  1.00  0.00           H
ATOM    133  N   ARG A   9       6.303  15.863   0.646  1.00  0.00           N
ATOM    134  CA  ARG A   9       5.809  17.156   1.122  1.00  0.00           C
ATOM    135  C   ARG A   9       5.908  18.287   0.073  1.00  0.00           C
ATOM    136  O   ARG A   9       6.759  18.255  -0.811  1.00  0.00           O
ATOM    137  CB  ARG A   9       6.573  17.518   2.384  1.00  0.00           C
ATOM    138  CG  ARG A   9       6.365  16.550   3.553  1.00  0.00           C
ATOM    139  CD  ARG A   9       5.029  16.683   4.083  1.00  0.00           C
ATOM    140  NE  ARG A   9       4.836  17.953   4.752  1.00  0.00           N
ATOM    141  CZ  ARG A   9       5.084  18.121   6.053  1.00  0.00           C
ATOM    142  NH1 ARG A   9       5.498  17.087   6.740  1.00  0.00           N
ATOM    143  NH2 ARG A   9       4.906  19.297   6.624  1.00  0.00           N
ATOM    144  H   ARG A   9       7.211  15.834   0.209  1.00  0.00           H
ATOM    145  HA  ARG A   9       4.759  17.029   1.387  1.00  0.00           H
ATOM    146 1HB  ARG A   9       7.628  17.478   2.159  1.00  0.00           H
ATOM    147 2HB  ARG A   9       6.329  18.528   2.721  1.00  0.00           H
ATOM    148 1HG  ARG A   9       6.504  15.519   3.247  1.00  0.00           H
ATOM    149 2HG  ARG A   9       7.070  16.768   4.351  1.00  0.00           H
ATOM    150 1HD  ARG A   9       4.301  16.595   3.281  1.00  0.00           H
ATOM    151 2HD  ARG A   9       4.873  15.894   4.808  1.00  0.00           H
ATOM    152  HE  ARG A   9       4.551  18.755   4.218  1.00  0.00           H
ATOM    153 1HH1 ARG A   9       5.620  16.207   6.264  1.00  0.00           H
ATOM    154 2HH1 ARG A   9       5.687  17.172   7.725  1.00  0.00           H
ATOM    155 1HH2 ARG A   9       4.597  20.084   6.074  1.00  0.00           H
ATOM    156 2HH2 ARG A   9       5.084  19.418   7.606  1.00  0.00           H
ATOM    157  N   VAL A  10       5.025  19.285   0.209  1.00  0.00           N
ATOM    158  CA  VAL A  10       4.886  20.470  -0.672  1.00  0.00           C
ATOM    159  C   VAL A  10       5.421  21.830  -0.098  1.00  0.00           C
ATOM    160  O   VAL A  10       5.770  22.746  -0.851  1.00  0.00           O
ATOM    161  CB  VAL A  10       3.387  20.606  -1.048  1.00  0.00           C
ATOM    162  CG1 VAL A  10       3.121  21.846  -1.848  1.00  0.00           C
ATOM    163  CG2 VAL A  10       2.957  19.395  -1.835  1.00  0.00           C
ATOM    164  H   VAL A  10       4.362  19.194   0.962  1.00  0.00           H
ATOM    165  HA  VAL A  10       5.446  20.256  -1.591  1.00  0.00           H
ATOM    166  HB  VAL A  10       2.812  20.680  -0.155  1.00  0.00           H
ATOM    167 1HG1 VAL A  10       2.054  21.900  -2.063  1.00  0.00           H
ATOM    168 2HG1 VAL A  10       3.427  22.721  -1.285  1.00  0.00           H
ATOM    169 3HG1 VAL A  10       3.675  21.803  -2.783  1.00  0.00           H
ATOM    170 1HG2 VAL A  10       1.906  19.495  -2.069  1.00  0.00           H
ATOM    171 2HG2 VAL A  10       3.540  19.342  -2.760  1.00  0.00           H
ATOM    172 3HG2 VAL A  10       3.111  18.487  -1.257  1.00  0.00           H
ATOM    173  N   THR A  11       5.305  22.014   1.222  1.00  0.00           N
ATOM    174  CA  THR A  11       5.605  23.252   1.997  1.00  0.00           C
ATOM    175  C   THR A  11       4.632  24.406   1.807  1.00  0.00           C
ATOM    176  O   THR A  11       4.000  24.833   2.774  1.00  0.00           O
ATOM    177  CB  THR A  11       6.995  23.882   1.707  1.00  0.00           C
ATOM    178  OG1 THR A  11       8.024  22.980   2.037  1.00  0.00           O
ATOM    179  CG2 THR A  11       7.165  25.164   2.567  1.00  0.00           C
ATOM    180  H   THR A  11       5.026  21.213   1.760  1.00  0.00           H
ATOM    181  HA  THR A  11       5.587  22.978   3.051  1.00  0.00           H
ATOM    182  HB  THR A  11       7.076  24.152   0.662  1.00  0.00           H
ATOM    183  HG1 THR A  11       7.965  22.780   2.998  1.00  0.00           H
ATOM    184 1HG2 THR A  11       8.140  25.612   2.374  1.00  0.00           H
ATOM    185 2HG2 THR A  11       6.386  25.888   2.333  1.00  0.00           H
ATOM    186 3HG2 THR A  11       7.093  24.898   3.622  1.00  0.00           H
ATOM    187  N   LEU A  12       4.464  24.860   0.567  1.00  0.00           N
ATOM    188  CA  LEU A  12       3.629  26.029   0.248  1.00  0.00           C
ATOM    189  C   LEU A  12       4.036  27.368   0.844  1.00  0.00           C
ATOM    190  O   LEU A  12       3.441  27.816   1.818  1.00  0.00           O
ATOM    191  CB  LEU A  12       2.161  25.874   0.626  1.00  0.00           C
ATOM    192  CG  LEU A  12       1.403  24.887  -0.096  1.00  0.00           C
ATOM    193  CD1 LEU A  12      -0.001  24.881   0.455  1.00  0.00           C
ATOM    194  CD2 LEU A  12       1.441  25.270  -1.524  1.00  0.00           C
ATOM    195  H   LEU A  12       4.988  24.374  -0.170  1.00  0.00           H
ATOM    196  HA  LEU A  12       3.654  26.144  -0.827  1.00  0.00           H
ATOM    197 1HB  LEU A  12       2.060  25.695   1.693  1.00  0.00           H
ATOM    198 2HB  LEU A  12       1.691  26.825   0.395  1.00  0.00           H
ATOM    199  HG  LEU A  12       1.832  23.901   0.038  1.00  0.00           H
ATOM    200 1HD1 LEU A  12      -0.608  24.174  -0.042  1.00  0.00           H
ATOM    201 2HD1 LEU A  12       0.027  24.650   1.478  1.00  0.00           H
ATOM    202 3HD1 LEU A  12      -0.435  25.850   0.336  1.00  0.00           H
ATOM    203 1HD2 LEU A  12       0.901  24.578  -2.075  1.00  0.00           H
ATOM    204 2HD2 LEU A  12       1.005  26.263  -1.648  1.00  0.00           H
ATOM    205 3HD2 LEU A  12       2.471  25.284  -1.876  1.00  0.00           H
ATOM    206  N   ASP A  13       5.060  28.008   0.273  1.00  0.00           N
ATOM    207  CA  ASP A  13       5.439  29.344   0.737  1.00  0.00           C
ATOM    208  C   ASP A  13       4.169  30.123   0.967  1.00  0.00           C
ATOM    209  O   ASP A  13       3.268  30.084   0.125  1.00  0.00           O
ATOM    210  CB  ASP A  13       6.215  30.133  -0.318  1.00  0.00           C
ATOM    211  CG  ASP A  13       6.697  31.534   0.203  1.00  0.00           C
ATOM    212  OD1 ASP A  13       7.777  31.581   0.760  1.00  0.00           O
ATOM    213  OD2 ASP A  13       5.950  32.537   0.068  1.00  0.00           O
ATOM    214  H   ASP A  13       5.554  27.580  -0.493  1.00  0.00           H
ATOM    215  HA  ASP A  13       6.009  29.272   1.666  1.00  0.00           H
ATOM    216 1HB  ASP A  13       7.078  29.560  -0.649  1.00  0.00           H
ATOM    217 2HB  ASP A  13       5.566  30.292  -1.181  1.00  0.00           H
ATOM    218  N   GLY A  14       4.103  30.858   2.074  1.00  0.00           N
ATOM    219  CA  GLY A  14       2.892  31.577   2.455  1.00  0.00           C
ATOM    220  C   GLY A  14       2.212  32.362   1.330  1.00  0.00           C
ATOM    221  O   GLY A  14       0.976  32.411   1.262  1.00  0.00           O
ATOM    222  H   GLY A  14       4.902  30.879   2.693  1.00  0.00           H
ATOM    223 1HA  GLY A  14       2.194  30.870   2.885  1.00  0.00           H
ATOM    224 2HA  GLY A  14       3.144  32.266   3.259  1.00  0.00           H
ATOM    225  N   SER A  15       2.981  32.941   0.411  1.00  0.00           N
ATOM    226  CA  SER A  15       2.360  33.706  -0.649  1.00  0.00           C
ATOM    227  C   SER A  15       1.507  32.895  -1.626  1.00  0.00           C
ATOM    228  O   SER A  15       0.685  33.467  -2.336  1.00  0.00           O
ATOM    229  CB  SER A  15       3.413  34.455  -1.421  1.00  0.00           C
ATOM    230  OG  SER A  15       4.302  33.572  -2.042  1.00  0.00           O
ATOM    231  H   SER A  15       4.009  32.842   0.433  1.00  0.00           H
ATOM    232  HA  SER A  15       1.710  34.436  -0.173  1.00  0.00           H
ATOM    233 1HB  SER A  15       2.905  35.044  -2.178  1.00  0.00           H
ATOM    234 2HB  SER A  15       3.951  35.133  -0.770  1.00  0.00           H
ATOM    235  HG  SER A  15       4.830  33.156  -1.301  1.00  0.00           H
ATOM    236  N   ASN A  16       1.689  31.578  -1.685  1.00  0.00           N
ATOM    237  CA  ASN A  16       0.940  30.752  -2.623  1.00  0.00           C
ATOM    238  C   ASN A  16       0.039  29.725  -1.931  1.00  0.00           C
ATOM    239  O   ASN A  16      -0.380  28.745  -2.550  1.00  0.00           O
ATOM    240  CB  ASN A  16       1.891  30.090  -3.608  1.00  0.00           C
ATOM    241  CG  ASN A  16       2.572  31.120  -4.494  1.00  0.00           C
ATOM    242  OD1 ASN A  16       1.953  31.726  -5.388  1.00  0.00           O
ATOM    243  ND2 ASN A  16       3.843  31.313  -4.251  1.00  0.00           N
ATOM    244  H   ASN A  16       2.351  31.135  -1.053  1.00  0.00           H
ATOM    245  HA  ASN A  16       0.281  31.403  -3.194  1.00  0.00           H
ATOM    246 1HB  ASN A  16       2.659  29.531  -3.062  1.00  0.00           H
ATOM    247 2HB  ASN A  16       1.348  29.381  -4.236  1.00  0.00           H
ATOM    248 1HD2 ASN A  16       4.383  31.973  -4.769  1.00  0.00           H
ATOM    249 2HD2 ASN A  16       4.286  30.795  -3.521  1.00  0.00           H
ATOM    250  N   VAL A  17      -0.275  29.949  -0.652  1.00  0.00           N
ATOM    251  CA  VAL A  17      -1.132  29.006   0.073  1.00  0.00           C
ATOM    252  C   VAL A  17      -2.600  28.952  -0.386  1.00  0.00           C
ATOM    253  O   VAL A  17      -3.195  27.873  -0.422  1.00  0.00           O
ATOM    254  CB  VAL A  17      -1.082  29.271   1.583  1.00  0.00           C
ATOM    255  CG1 VAL A  17      -2.107  28.430   2.285  1.00  0.00           C
ATOM    256  CG2 VAL A  17       0.265  28.891   2.100  1.00  0.00           C
ATOM    257  H   VAL A  17       0.102  30.765  -0.163  1.00  0.00           H
ATOM    258  HA  VAL A  17      -0.706  28.023  -0.080  1.00  0.00           H
ATOM    259  HB  VAL A  17      -1.276  30.330   1.774  1.00  0.00           H
ATOM    260 1HG1 VAL A  17      -2.054  28.612   3.356  1.00  0.00           H
ATOM    261 2HG1 VAL A  17      -3.099  28.682   1.919  1.00  0.00           H
ATOM    262 3HG1 VAL A  17      -1.895  27.380   2.080  1.00  0.00           H
ATOM    263 1HG2 VAL A  17       0.310  29.081   3.169  1.00  0.00           H
ATOM    264 2HG2 VAL A  17       0.436  27.845   1.921  1.00  0.00           H
ATOM    265 3HG2 VAL A  17       1.022  29.472   1.586  1.00  0.00           H
ATOM    266  N   GLY A  18      -3.205  30.111  -0.666  1.00  0.00           N
ATOM    267  CA  GLY A  18      -4.613  30.178  -1.071  1.00  0.00           C
ATOM    268  C   GLY A  18      -4.798  30.078  -2.593  1.00  0.00           C
ATOM    269  O   GLY A  18      -3.880  29.703  -3.317  1.00  0.00           O
ATOM    270  H   GLY A  18      -2.666  30.962  -0.616  1.00  0.00           H
ATOM    271 1HA  GLY A  18      -5.165  29.373  -0.582  1.00  0.00           H
ATOM    272 2HA  GLY A  18      -5.043  31.114  -0.713  1.00  0.00           H
ATOM    273  N   GLY A  19      -5.985  30.465  -3.086  1.00  0.00           N
ATOM    274  CA  GLY A  19      -6.322  30.365  -4.519  1.00  0.00           C
ATOM    275  C   GLY A  19      -5.814  31.539  -5.366  1.00  0.00           C
ATOM    276  O   GLY A  19      -6.069  31.607  -6.568  1.00  0.00           O
ATOM    277  H   GLY A  19      -6.695  30.795  -2.448  1.00  0.00           H
ATOM    278 1HA  GLY A  19      -5.909  29.436  -4.914  1.00  0.00           H
ATOM    279 2HA  GLY A  19      -7.403  30.290  -4.629  1.00  0.00           H
ATOM    280  N   LYS A  20      -5.132  32.473  -4.725  1.00  0.00           N
ATOM    281  CA  LYS A  20      -4.586  33.655  -5.381  1.00  0.00           C
ATOM    282  C   LYS A  20      -3.333  34.072  -4.632  1.00  0.00           C
ATOM    283  O   LYS A  20      -3.318  34.083  -3.402  1.00  0.00           O
ATOM    284  CB  LYS A  20      -5.608  34.793  -5.431  1.00  0.00           C
ATOM    285  CG  LYS A  20      -5.162  36.011  -6.256  1.00  0.00           C
ATOM    286  CD  LYS A  20      -6.304  37.017  -6.417  1.00  0.00           C
ATOM    287  CE  LYS A  20      -5.905  38.213  -7.261  1.00  0.00           C
ATOM    288  NZ  LYS A  20      -7.033  39.159  -7.406  1.00  0.00           N
ATOM    289  H   LYS A  20      -4.964  32.338  -3.742  1.00  0.00           H
ATOM    290  HA  LYS A  20      -4.300  33.398  -6.401  1.00  0.00           H
ATOM    291 1HB  LYS A  20      -6.550  34.426  -5.842  1.00  0.00           H
ATOM    292 2HB  LYS A  20      -5.805  35.144  -4.418  1.00  0.00           H
ATOM    293 1HG  LYS A  20      -4.318  36.499  -5.756  1.00  0.00           H
ATOM    294 2HG  LYS A  20      -4.835  35.680  -7.241  1.00  0.00           H
ATOM    295 1HD  LYS A  20      -7.144  36.526  -6.906  1.00  0.00           H
ATOM    296 2HD  LYS A  20      -6.626  37.365  -5.437  1.00  0.00           H
ATOM    297 1HE  LYS A  20      -5.063  38.729  -6.795  1.00  0.00           H
ATOM    298 2HE  LYS A  20      -5.604  37.869  -8.251  1.00  0.00           H
ATOM    299 1HZ  LYS A  20      -6.751  39.941  -7.977  1.00  0.00           H
ATOM    300 2HZ  LYS A  20      -7.808  38.682  -7.845  1.00  0.00           H
ATOM    301 3HZ  LYS A  20      -7.313  39.490  -6.495  1.00  0.00           H
ATOM    302  N   ARG A  21      -2.281  34.411  -5.367  1.00  0.00           N
ATOM    303  CA  ARG A  21      -1.026  34.795  -4.732  1.00  0.00           C
ATOM    304  C   ARG A  21      -1.228  36.017  -3.824  1.00  0.00           C
ATOM    305  O   ARG A  21      -1.892  36.981  -4.210  1.00  0.00           O
ATOM    306  CB  ARG A  21       0.062  35.015  -5.786  1.00  0.00           C
ATOM    307  CG  ARG A  21       1.479  35.271  -5.248  1.00  0.00           C
ATOM    308  CD  ARG A  21       2.514  35.338  -6.343  1.00  0.00           C
ATOM    309  NE  ARG A  21       2.796  34.028  -6.965  1.00  0.00           N
ATOM    310  CZ  ARG A  21       3.472  33.870  -8.133  1.00  0.00           C
ATOM    311  NH1 ARG A  21       3.903  34.931  -8.785  1.00  0.00           N
ATOM    312  NH2 ARG A  21       3.707  32.663  -8.629  1.00  0.00           N
ATOM    313  H   ARG A  21      -2.345  34.383  -6.372  1.00  0.00           H
ATOM    314  HA  ARG A  21      -0.707  33.963  -4.122  1.00  0.00           H
ATOM    315 1HB  ARG A  21       0.124  34.127  -6.415  1.00  0.00           H
ATOM    316 2HB  ARG A  21      -0.210  35.852  -6.427  1.00  0.00           H
ATOM    317 1HG  ARG A  21       1.503  36.213  -4.740  1.00  0.00           H
ATOM    318 2HG  ARG A  21       1.759  34.475  -4.554  1.00  0.00           H
ATOM    319 1HD  ARG A  21       2.179  36.019  -7.121  1.00  0.00           H
ATOM    320 2HD  ARG A  21       3.442  35.709  -5.916  1.00  0.00           H
ATOM    321  HE  ARG A  21       2.484  33.183  -6.468  1.00  0.00           H
ATOM    322 1HH1 ARG A  21       3.729  35.856  -8.418  1.00  0.00           H
ATOM    323 2HH1 ARG A  21       4.407  34.819  -9.653  1.00  0.00           H
ATOM    324 1HH2 ARG A  21       3.384  31.833  -8.149  1.00  0.00           H
ATOM    325 2HH2 ARG A  21       4.212  32.569  -9.497  1.00  0.00           H
ATOM    326  N   GLY A  22      -0.649  35.955  -2.612  1.00  0.00           N
ATOM    327  CA  GLY A  22      -0.770  36.996  -1.580  1.00  0.00           C
ATOM    328  C   GLY A  22       0.077  38.242  -1.839  1.00  0.00           C
ATOM    329  O   GLY A  22      -0.080  39.280  -1.188  1.00  0.00           O
ATOM    330  H   GLY A  22      -0.121  35.114  -2.396  1.00  0.00           H
ATOM    331 1HA  GLY A  22      -1.818  37.286  -1.493  1.00  0.00           H
ATOM    332 2HA  GLY A  22      -0.480  36.559  -0.619  1.00  0.00           H
ATOM    333  N   LYS A  23       0.955  38.167  -2.819  1.00  0.00           N
ATOM    334  CA  LYS A  23       1.802  39.298  -3.146  1.00  0.00           C
ATOM    335  C   LYS A  23       0.986  40.232  -4.004  1.00  0.00           C
ATOM    336  O   LYS A  23       1.075  40.210  -5.232  1.00  0.00           O
ATOM    337  CB  LYS A  23       3.092  38.886  -3.867  1.00  0.00           C
ATOM    338  CG  LYS A  23       4.057  38.043  -3.035  1.00  0.00           C
ATOM    339  CD  LYS A  23       5.336  37.737  -3.805  1.00  0.00           C
ATOM    340  CE  LYS A  23       6.320  36.941  -2.954  1.00  0.00           C
ATOM    341  NZ  LYS A  23       7.615  36.702  -3.665  1.00  0.00           N
ATOM    342  H   LYS A  23       1.022  37.312  -3.339  1.00  0.00           H
ATOM    343  HA  LYS A  23       2.066  39.828  -2.228  1.00  0.00           H
ATOM    344 1HB  LYS A  23       2.851  38.331  -4.766  1.00  0.00           H
ATOM    345 2HB  LYS A  23       3.631  39.786  -4.175  1.00  0.00           H
ATOM    346 1HG  LYS A  23       4.309  38.544  -2.100  1.00  0.00           H
ATOM    347 2HG  LYS A  23       3.574  37.115  -2.803  1.00  0.00           H
ATOM    348 1HD  LYS A  23       5.084  37.150  -4.685  1.00  0.00           H
ATOM    349 2HD  LYS A  23       5.806  38.664  -4.127  1.00  0.00           H
ATOM    350 1HE  LYS A  23       6.516  37.490  -2.034  1.00  0.00           H
ATOM    351 2HE  LYS A  23       5.875  35.977  -2.703  1.00  0.00           H
ATOM    352 1HZ  LYS A  23       8.231  36.174  -3.063  1.00  0.00           H
ATOM    353 2HZ  LYS A  23       7.448  36.183  -4.514  1.00  0.00           H
ATOM    354 3HZ  LYS A  23       8.045  37.589  -3.893  1.00  0.00           H
ATOM    355  N   LYS A  24       0.162  41.028  -3.336  1.00  0.00           N
ATOM    356  CA  LYS A  24      -0.774  41.911  -4.002  1.00  0.00           C
ATOM    357  C   LYS A  24      -0.084  42.663  -5.124  1.00  0.00           C
ATOM    358  O   LYS A  24       0.933  43.327  -4.915  1.00  0.00           O
ATOM    359  CB  LYS A  24      -1.344  42.913  -2.993  1.00  0.00           C
ATOM    360  CG  LYS A  24      -2.357  43.888  -3.569  1.00  0.00           C
ATOM    361  CD  LYS A  24      -2.900  44.847  -2.505  1.00  0.00           C
ATOM    362  CE  LYS A  24      -3.928  45.791  -3.112  1.00  0.00           C
ATOM    363  NZ  LYS A  24      -4.472  46.743  -2.113  1.00  0.00           N
ATOM    364  H   LYS A  24       0.154  40.929  -2.322  1.00  0.00           H
ATOM    365  HA  LYS A  24      -1.584  41.314  -4.425  1.00  0.00           H
ATOM    366 1HB  LYS A  24      -1.825  42.366  -2.177  1.00  0.00           H
ATOM    367 2HB  LYS A  24      -0.529  43.490  -2.559  1.00  0.00           H
ATOM    368 1HG  LYS A  24      -1.874  44.475  -4.354  1.00  0.00           H
ATOM    369 2HG  LYS A  24      -3.185  43.341  -4.012  1.00  0.00           H
ATOM    370 1HD  LYS A  24      -3.350  44.289  -1.682  1.00  0.00           H
ATOM    371 2HD  LYS A  24      -2.075  45.443  -2.106  1.00  0.00           H
ATOM    372 1HE  LYS A  24      -3.457  46.354  -3.916  1.00  0.00           H
ATOM    373 2HE  LYS A  24      -4.748  45.205  -3.523  1.00  0.00           H
ATOM    374 1HZ  LYS A  24      -5.148  47.349  -2.559  1.00  0.00           H
ATOM    375 2HZ  LYS A  24      -4.921  46.232  -1.367  1.00  0.00           H
ATOM    376 3HZ  LYS A  24      -3.720  47.299  -1.734  1.00  0.00           H
ATOM    377  N   ARG A  25      -0.667  42.568  -6.311  1.00  0.00           N
ATOM    378  CA  ARG A  25      -0.141  43.223  -7.489  1.00  0.00           C
ATOM    379  C   ARG A  25      -0.716  44.616  -7.595  1.00  0.00           C
ATOM    380  O   ARG A  25      -1.934  44.788  -7.526  1.00  0.00           O
ATOM    381  CB  ARG A  25      -0.495  42.415  -8.734  1.00  0.00           C
ATOM    382  CG  ARG A  25       0.005  42.967 -10.058  1.00  0.00           C
ATOM    383  CD  ARG A  25      -0.345  42.048 -11.177  1.00  0.00           C
ATOM    384  NE  ARG A  25       0.088  42.555 -12.460  1.00  0.00           N
ATOM    385  CZ  ARG A  25      -0.119  41.934 -13.635  1.00  0.00           C
ATOM    386  NH1 ARG A  25      -0.751  40.777 -13.673  1.00  0.00           N
ATOM    387  NH2 ARG A  25       0.313  42.491 -14.750  1.00  0.00           N
ATOM    388  H   ARG A  25      -1.497  42.004  -6.398  1.00  0.00           H
ATOM    389  HA  ARG A  25       0.942  43.284  -7.403  1.00  0.00           H
ATOM    390 1HB  ARG A  25      -0.098  41.404  -8.632  1.00  0.00           H
ATOM    391 2HB  ARG A  25      -1.579  42.331  -8.812  1.00  0.00           H
ATOM    392 1HG  ARG A  25      -0.476  43.930 -10.252  1.00  0.00           H
ATOM    393 2HG  ARG A  25       1.087  43.101 -10.028  1.00  0.00           H
ATOM    394 1HD  ARG A  25       0.123  41.078 -11.017  1.00  0.00           H
ATOM    395 2HD  ARG A  25      -1.427  41.929 -11.208  1.00  0.00           H
ATOM    396  HE  ARG A  25       0.575  43.442 -12.474  1.00  0.00           H
ATOM    397 1HH1 ARG A  25      -1.081  40.353 -12.817  1.00  0.00           H
ATOM    398 2HH1 ARG A  25      -0.905  40.313 -14.557  1.00  0.00           H
ATOM    399 1HH2 ARG A  25       0.796  43.379 -14.715  1.00  0.00           H
ATOM    400 2HH2 ARG A  25       0.162  42.034 -15.636  1.00  0.00           H
ATOM    401  N   LYS A  26       0.125  45.627  -7.766  1.00  0.00           N
ATOM    402  CA  LYS A  26      -0.472  46.944  -7.927  1.00  0.00           C
ATOM    403  C   LYS A  26      -1.127  47.026  -9.283  1.00  0.00           C
ATOM    404  O   LYS A  26      -0.439  46.844 -10.296  1.00  0.00           O
ATOM    405  CB  LYS A  26       0.556  48.064  -7.804  1.00  0.00           C
ATOM    406  CG  LYS A  26      -0.068  49.440  -7.954  1.00  0.00           C
ATOM    407  CD  LYS A  26       0.944  50.528  -7.767  1.00  0.00           C
ATOM    408  CE  LYS A  26       0.335  51.896  -7.963  1.00  0.00           C
ATOM    409  NZ  LYS A  26       1.352  52.944  -7.770  1.00  0.00           N
ATOM    410  H   LYS A  26       1.130  45.489  -7.793  1.00  0.00           H
ATOM    411  HA  LYS A  26      -1.225  47.085  -7.152  1.00  0.00           H
ATOM    412 1HB  LYS A  26       1.048  48.031  -6.831  1.00  0.00           H
ATOM    413 2HB  LYS A  26       1.329  47.954  -8.569  1.00  0.00           H
ATOM    414 1HG  LYS A  26      -0.505  49.532  -8.956  1.00  0.00           H
ATOM    415 2HG  LYS A  26      -0.865  49.555  -7.224  1.00  0.00           H
ATOM    416 1HD  LYS A  26       1.345  50.466  -6.758  1.00  0.00           H
ATOM    417 2HD  LYS A  26       1.759  50.397  -8.477  1.00  0.00           H
ATOM    418 1HE  LYS A  26      -0.074  51.976  -8.973  1.00  0.00           H
ATOM    419 2HE  LYS A  26      -0.472  52.045  -7.243  1.00  0.00           H
ATOM    420 1HZ  LYS A  26       0.942  53.854  -7.900  1.00  0.00           H
ATOM    421 2HZ  LYS A  26       1.725  52.870  -6.833  1.00  0.00           H
ATOM    422 3HZ  LYS A  26       2.096  52.808  -8.440  1.00  0.00           H
ATOM    423  N   SER A  27      -2.425  47.278  -9.335  1.00  0.00           N
ATOM    424  CA  SER A  27      -3.071  47.357 -10.621  1.00  0.00           C
ATOM    425  C   SER A  27      -3.250  48.821 -11.040  1.00  0.00           C
ATOM    426  O   SER A  27      -3.778  49.640 -10.254  1.00  0.00           O
ATOM    427  CB  SER A  27      -4.380  46.575 -10.611  1.00  0.00           C
ATOM    428  OG  SER A  27      -4.129  45.205 -10.437  1.00  0.00           O
ATOM    429  H   SER A  27      -2.947  47.398  -8.462  1.00  0.00           H
ATOM    430  HA  SER A  27      -2.428  46.806 -11.293  1.00  0.00           H
ATOM    431 1HB  SER A  27      -5.028  46.934  -9.829  1.00  0.00           H
ATOM    432 2HB  SER A  27      -4.878  46.725 -11.530  1.00  0.00           H
ATOM    433  HG  SER A  27      -3.859  45.093  -9.508  1.00  0.00           H
ATOM    434  N   PRO A  28      -2.943  49.166 -12.298  1.00  0.00           N
ATOM    435  CA  PRO A  28      -3.238  50.396 -12.995  1.00  0.00           C
ATOM    436  C   PRO A  28      -4.667  50.959 -12.832  1.00  0.00           C
ATOM    437  O   PRO A  28      -4.858  52.162 -12.831  1.00  0.00           O
ATOM    438  CB  PRO A  28      -2.642  50.107 -14.388  1.00  0.00           C
ATOM    439  CG  PRO A  28      -1.509  49.178 -14.147  1.00  0.00           C
ATOM    440  CD  PRO A  28      -1.915  48.323 -13.013  1.00  0.00           C
ATOM    441  HA  PRO A  28      -2.536  51.169 -12.523  1.00  0.00           H
ATOM    442 1HB  PRO A  28      -3.422  49.566 -14.997  1.00  0.00           H
ATOM    443 2HB  PRO A  28      -2.379  50.952 -15.017  1.00  0.00           H
ATOM    444 1HG  PRO A  28      -1.225  48.632 -15.042  1.00  0.00           H
ATOM    445 2HG  PRO A  28      -0.648  49.778 -13.846  1.00  0.00           H
ATOM    446 1HD  PRO A  28      -2.233  47.333 -13.339  1.00  0.00           H
ATOM    447 2HD  PRO A  28      -1.053  48.277 -12.350  1.00  0.00           H
ATOM    448  N   CYS A  29      -5.692  50.105 -12.708  1.00  0.00           N
ATOM    449  CA  CYS A  29      -7.073  50.635 -12.463  1.00  0.00           C
ATOM    450  C   CYS A  29      -7.729  51.534 -13.497  1.00  0.00           C
ATOM    451  O   CYS A  29      -7.986  52.704 -13.208  1.00  0.00           O
ATOM    452  CB  CYS A  29      -7.111  51.431 -11.144  1.00  0.00           C
ATOM    453  SG  CYS A  29      -8.704  52.139 -10.779  1.00  0.00           S
ATOM    454  H   CYS A  29      -5.564  49.109 -12.730  1.00  0.00           H
ATOM    455  HA  CYS A  29      -7.716  49.760 -12.368  1.00  0.00           H
ATOM    456 1HB  CYS A  29      -6.860  50.782 -10.313  1.00  0.00           H
ATOM    457 2HB  CYS A  29      -6.399  52.234 -11.134  1.00  0.00           H
ATOM    458  HG  CYS A  29      -9.351  51.455 -11.794  1.00  0.00           H
ATOM    459  N   VAL A  30      -8.042  51.046 -14.682  1.00  0.00           N
ATOM    460  CA  VAL A  30      -8.577  51.923 -15.705  1.00  0.00           C
ATOM    461  C   VAL A  30      -9.903  52.635 -15.477  1.00  0.00           C
ATOM    462  O   VAL A  30     -10.916  52.000 -15.303  1.00  0.00           O
ATOM    463  CB  VAL A  30      -8.806  51.128 -16.997  1.00  0.00           C
ATOM    464  CG1 VAL A  30      -9.535  52.056 -17.942  1.00  0.00           C
ATOM    465  CG2 VAL A  30      -7.478  50.641 -17.520  1.00  0.00           C
ATOM    466  H   VAL A  30      -7.911  50.052 -14.882  1.00  0.00           H
ATOM    467  HA  VAL A  30      -7.832  52.690 -15.902  1.00  0.00           H
ATOM    468  HB  VAL A  30      -9.447  50.257 -16.818  1.00  0.00           H
ATOM    469 1HG1 VAL A  30      -9.742  51.608 -18.867  1.00  0.00           H
ATOM    470 2HG1 VAL A  30     -10.479  52.323 -17.498  1.00  0.00           H
ATOM    471 3HG1 VAL A  30      -8.952  52.944 -18.084  1.00  0.00           H
ATOM    472 1HG2 VAL A  30      -7.618  50.061 -18.421  1.00  0.00           H
ATOM    473 2HG2 VAL A  30      -6.841  51.470 -17.723  1.00  0.00           H
ATOM    474 3HG2 VAL A  30      -7.025  50.021 -16.760  1.00  0.00           H
ATOM    475  N   ALA A  31      -9.886  53.947 -15.630  1.00  0.00           N
ATOM    476  CA  ALA A  31     -11.041  54.860 -15.498  1.00  0.00           C
ATOM    477  C   ALA A  31     -12.048  54.704 -16.672  1.00  0.00           C
ATOM    478  O   ALA A  31     -11.628  54.355 -17.772  1.00  0.00           O
ATOM    479  CB  ALA A  31     -10.493  56.276 -15.447  1.00  0.00           C
ATOM    480  H   ALA A  31      -8.993  54.366 -15.804  1.00  0.00           H
ATOM    481  HA  ALA A  31     -11.544  54.630 -14.582  1.00  0.00           H
ATOM    482 1HB  ALA A  31     -11.305  56.966 -15.317  1.00  0.00           H
ATOM    483 2HB  ALA A  31      -9.790  56.368 -14.617  1.00  0.00           H
ATOM    484 3HB  ALA A  31      -9.982  56.488 -16.365  1.00  0.00           H
ATOM    485  N   MET A  32     -13.348  55.085 -16.548  1.00  0.00           N
ATOM    486  CA  MET A  32     -14.216  55.051 -17.781  1.00  0.00           C
ATOM    487  C   MET A  32     -14.818  56.428 -18.156  1.00  0.00           C
ATOM    488  O   MET A  32     -15.994  56.648 -17.978  1.00  0.00           O
ATOM    489  CB  MET A  32     -15.421  54.088 -17.694  1.00  0.00           C
ATOM    490  CG  MET A  32     -16.550  54.505 -16.677  1.00  0.00           C
ATOM    491  SD  MET A  32     -18.105  53.455 -16.499  1.00  0.00           S
ATOM    492  CE  MET A  32     -19.332  53.683 -17.753  1.00  0.00           C
ATOM    493  H   MET A  32     -13.766  55.384 -15.649  1.00  0.00           H
ATOM    494  HA  MET A  32     -13.630  54.699 -18.623  1.00  0.00           H
ATOM    495 1HB  MET A  32     -15.852  53.987 -18.686  1.00  0.00           H
ATOM    496 2HB  MET A  32     -15.057  53.123 -17.445  1.00  0.00           H
ATOM    497 1HG  MET A  32     -16.041  54.447 -15.754  1.00  0.00           H
ATOM    498 2HG  MET A  32     -16.868  55.508 -16.808  1.00  0.00           H
ATOM    499 1HE  MET A  32     -20.167  53.034 -17.533  1.00  0.00           H
ATOM    500 2HE  MET A  32     -19.673  54.733 -17.711  1.00  0.00           H
ATOM    501 3HE  MET A  32     -18.946  53.409 -18.714  1.00  0.00           H
ATOM    502  N   PRO A  33     -14.007  57.361 -18.698  1.00  0.00           N
ATOM    503  CA  PRO A  33     -14.309  58.751 -19.040  1.00  0.00           C
ATOM    504  C   PRO A  33     -15.498  58.863 -20.019  1.00  0.00           C
ATOM    505  O   PRO A  33     -15.622  58.109 -20.975  1.00  0.00           O
ATOM    506  CB  PRO A  33     -13.025  59.083 -19.799  1.00  0.00           C
ATOM    507  CG  PRO A  33     -12.033  58.248 -19.186  1.00  0.00           C
ATOM    508  CD  PRO A  33     -12.635  57.025 -18.915  1.00  0.00           C
ATOM    509  HA  PRO A  33     -14.442  59.349 -18.159  1.00  0.00           H
ATOM    510 1HB  PRO A  33     -13.192  58.818 -20.852  1.00  0.00           H
ATOM    511 2HB  PRO A  33     -12.804  60.114 -19.757  1.00  0.00           H
ATOM    512 1HG  PRO A  33     -11.226  58.002 -19.850  1.00  0.00           H
ATOM    513 2HG  PRO A  33     -11.652  58.647 -18.281  1.00  0.00           H
ATOM    514 1HD  PRO A  33     -12.473  56.295 -19.721  1.00  0.00           H
ATOM    515 2HD  PRO A  33     -12.164  56.782 -18.015  1.00  0.00           H
ATOM    516  N   PHE A  34     -16.320  59.926 -19.800  1.00  0.00           N
ATOM    517  CA  PHE A  34     -17.586  60.134 -20.559  1.00  0.00           C
ATOM    518  C   PHE A  34     -17.432  60.395 -22.068  1.00  0.00           C
ATOM    519  O   PHE A  34     -18.010  59.653 -22.887  1.00  0.00           O
ATOM    520  CB  PHE A  34     -18.276  61.364 -19.953  1.00  0.00           C
ATOM    521  CG  PHE A  34     -18.699  61.134 -18.568  1.00  0.00           C
ATOM    522  CD1 PHE A  34     -17.858  61.520 -17.577  1.00  0.00           C
ATOM    523  CD2 PHE A  34     -19.883  60.544 -18.232  1.00  0.00           C
ATOM    524  CE1 PHE A  34     -18.165  61.339 -16.260  1.00  0.00           C
ATOM    525  CE2 PHE A  34     -20.230  60.350 -16.894  1.00  0.00           C
ATOM    526  CZ  PHE A  34     -19.364  60.753 -15.906  1.00  0.00           C
ATOM    527  H   PHE A  34     -16.142  60.523 -19.006  1.00  0.00           H
ATOM    528  HA  PHE A  34     -18.211  59.270 -20.451  1.00  0.00           H
ATOM    529 1HB  PHE A  34     -17.599  62.211 -19.956  1.00  0.00           H
ATOM    530 2HB  PHE A  34     -19.141  61.661 -20.551  1.00  0.00           H
ATOM    531  HD1 PHE A  34     -16.909  61.976 -17.859  1.00  0.00           H
ATOM    532  HD2 PHE A  34     -20.535  60.223 -19.008  1.00  0.00           H
ATOM    533  HE1 PHE A  34     -17.464  61.648 -15.491  1.00  0.00           H
ATOM    534  HE2 PHE A  34     -21.174  59.871 -16.637  1.00  0.00           H
ATOM    535  HZ  PHE A  34     -19.598  60.616 -14.852  1.00  0.00           H
ATOM    536  N   PHE A  35     -16.695  61.387 -22.501  1.00  0.00           N
ATOM    537  CA  PHE A  35     -16.676  61.616 -23.941  1.00  0.00           C
ATOM    538  C   PHE A  35     -15.604  60.793 -24.623  1.00  0.00           C
ATOM    539  O   PHE A  35     -14.598  61.351 -25.063  1.00  0.00           O
ATOM    540  CB  PHE A  35     -16.463  63.067 -24.346  1.00  0.00           C
ATOM    541  CG  PHE A  35     -17.460  64.060 -23.836  1.00  0.00           C
ATOM    542  CD1 PHE A  35     -18.735  63.696 -23.415  1.00  0.00           C
ATOM    543  CD2 PHE A  35     -17.143  65.423 -23.901  1.00  0.00           C
ATOM    544  CE1 PHE A  35     -19.636  64.661 -22.998  1.00  0.00           C
ATOM    545  CE2 PHE A  35     -18.052  66.378 -23.515  1.00  0.00           C
ATOM    546  CZ  PHE A  35     -19.299  66.003 -23.082  1.00  0.00           C
ATOM    547  H   PHE A  35     -16.171  61.968 -21.857  1.00  0.00           H
ATOM    548  HA  PHE A  35     -17.649  61.300 -24.341  1.00  0.00           H
ATOM    549 1HB  PHE A  35     -15.466  63.340 -23.941  1.00  0.00           H
ATOM    550 2HB  PHE A  35     -16.396  63.137 -25.395  1.00  0.00           H
ATOM    551  HD1 PHE A  35     -19.013  62.627 -23.324  1.00  0.00           H
ATOM    552  HD2 PHE A  35     -16.169  65.707 -24.270  1.00  0.00           H
ATOM    553  HE1 PHE A  35     -20.611  64.373 -22.587  1.00  0.00           H
ATOM    554  HE2 PHE A  35     -17.781  67.422 -23.578  1.00  0.00           H
ATOM    555  HZ  PHE A  35     -20.002  66.758 -22.740  1.00  0.00           H
ATOM    556  N   ARG A  36     -15.771  59.497 -24.745  1.00  0.00           N
ATOM    557  CA  ARG A  36     -14.729  58.641 -25.320  1.00  0.00           C
ATOM    558  C   ARG A  36     -14.298  58.994 -26.763  1.00  0.00           C
ATOM    559  O   ARG A  36     -13.104  59.034 -27.075  1.00  0.00           O
ATOM    560  CB  ARG A  36     -15.160  57.172 -25.344  1.00  0.00           C
ATOM    561  CG  ARG A  36     -14.024  56.220 -25.694  1.00  0.00           C
ATOM    562  CD  ARG A  36     -13.956  55.841 -27.141  1.00  0.00           C
ATOM    563  NE  ARG A  36     -12.723  55.102 -27.497  1.00  0.00           N
ATOM    564  CZ  ARG A  36     -12.450  54.742 -28.761  1.00  0.00           C
ATOM    565  NH1 ARG A  36     -13.370  54.981 -29.663  1.00  0.00           N
ATOM    566  NH2 ARG A  36     -11.306  54.161 -29.116  1.00  0.00           N
ATOM    567  H   ARG A  36     -16.636  59.110 -24.339  1.00  0.00           H
ATOM    568  HA  ARG A  36     -13.822  58.735 -24.679  1.00  0.00           H
ATOM    569 1HB  ARG A  36     -15.536  56.876 -24.377  1.00  0.00           H
ATOM    570 2HB  ARG A  36     -15.965  57.052 -26.078  1.00  0.00           H
ATOM    571 1HG  ARG A  36     -13.138  56.707 -25.397  1.00  0.00           H
ATOM    572 2HG  ARG A  36     -14.148  55.306 -25.127  1.00  0.00           H
ATOM    573 1HD  ARG A  36     -14.790  55.206 -27.362  1.00  0.00           H
ATOM    574 2HD  ARG A  36     -13.987  56.709 -27.776  1.00  0.00           H
ATOM    575  HE  ARG A  36     -12.034  54.918 -26.787  1.00  0.00           H
ATOM    576 1HH1 ARG A  36     -14.249  55.404 -29.371  1.00  0.00           H
ATOM    577 2HH1 ARG A  36     -13.216  54.721 -30.628  1.00  0.00           H
ATOM    578 1HH2 ARG A  36     -10.578  53.982 -28.431  1.00  0.00           H
ATOM    579 2HH2 ARG A  36     -11.143  53.928 -30.090  1.00  0.00           H
ATOM    580  N   THR A  37     -15.254  59.245 -27.660  1.00  0.00           N
ATOM    581  CA  THR A  37     -14.844  59.335 -29.066  1.00  0.00           C
ATOM    582  C   THR A  37     -13.813  60.455 -29.441  1.00  0.00           C
ATOM    583  O   THR A  37     -12.965  60.178 -30.306  1.00  0.00           O
ATOM    584  CB  THR A  37     -16.090  59.422 -29.945  1.00  0.00           C
ATOM    585  OG1 THR A  37     -16.839  60.562 -29.586  1.00  0.00           O
ATOM    586  CG2 THR A  37     -16.923  58.082 -29.679  1.00  0.00           C
ATOM    587  H   THR A  37     -16.223  59.261 -27.387  1.00  0.00           H
ATOM    588  HA  THR A  37     -14.386  58.398 -29.335  1.00  0.00           H
ATOM    589  HB  THR A  37     -15.800  59.489 -30.993  1.00  0.00           H
ATOM    590  HG1 THR A  37     -16.362  61.355 -29.910  1.00  0.00           H
ATOM    591 1HG2 THR A  37     -17.838  58.038 -30.275  1.00  0.00           H
ATOM    592 2HG2 THR A  37     -16.299  57.221 -29.926  1.00  0.00           H
ATOM    593 3HG2 THR A  37     -17.183  58.014 -28.629  1.00  0.00           H
ATOM    594  N   PRO A  38     -13.745  61.664 -28.847  1.00  0.00           N
ATOM    595  CA  PRO A  38     -12.667  62.571 -29.167  1.00  0.00           C
ATOM    596  C   PRO A  38     -11.274  62.041 -28.853  1.00  0.00           C
ATOM    597  O   PRO A  38     -10.286  62.454 -29.456  1.00  0.00           O
ATOM    598  CB  PRO A  38     -12.973  63.805 -28.342  1.00  0.00           C
ATOM    599  CG  PRO A  38     -13.958  63.377 -27.284  1.00  0.00           C
ATOM    600  CD  PRO A  38     -14.803  62.288 -27.990  1.00  0.00           C
ATOM    601  HA  PRO A  38     -12.708  62.805 -30.231  1.00  0.00           H
ATOM    602 1HB  PRO A  38     -12.017  64.158 -27.915  1.00  0.00           H
ATOM    603 2HB  PRO A  38     -13.332  64.590 -29.009  1.00  0.00           H
ATOM    604 1HG  PRO A  38     -13.429  62.995 -26.399  1.00  0.00           H
ATOM    605 2HG  PRO A  38     -14.544  64.266 -26.941  1.00  0.00           H
ATOM    606 1HD  PRO A  38     -15.257  61.671 -27.264  1.00  0.00           H
ATOM    607 2HD  PRO A  38     -15.551  62.779 -28.633  1.00  0.00           H
ATOM    608  N   LEU A  39     -11.171  61.112 -27.877  1.00  0.00           N
ATOM    609  CA  LEU A  39      -9.858  60.613 -27.506  1.00  0.00           C
ATOM    610  C   LEU A  39      -9.638  59.325 -28.237  1.00  0.00           C
ATOM    611  O   LEU A  39      -8.733  58.582 -27.907  1.00  0.00           O
ATOM    612  CB  LEU A  39      -9.659  60.502 -26.007  1.00  0.00           C
ATOM    613  CG  LEU A  39      -9.263  61.825 -25.294  1.00  0.00           C
ATOM    614  CD1 LEU A  39      -7.896  62.239 -25.717  1.00  0.00           C
ATOM    615  CD2 LEU A  39     -10.281  62.891 -25.630  1.00  0.00           C
ATOM    616  H   LEU A  39     -11.981  60.712 -27.412  1.00  0.00           H
ATOM    617  HA  LEU A  39      -9.116  61.317 -27.854  1.00  0.00           H
ATOM    618 1HB  LEU A  39     -10.540  60.083 -25.552  1.00  0.00           H
ATOM    619 2HB  LEU A  39      -8.812  59.838 -25.825  1.00  0.00           H
ATOM    620  HG  LEU A  39      -9.252  61.679 -24.244  1.00  0.00           H
ATOM    621 1HD1 LEU A  39      -7.612  63.150 -25.241  1.00  0.00           H
ATOM    622 2HD1 LEU A  39      -7.171  61.468 -25.468  1.00  0.00           H
ATOM    623 3HD1 LEU A  39      -7.915  62.376 -26.751  1.00  0.00           H
ATOM    624 1HD2 LEU A  39     -10.027  63.786 -25.118  1.00  0.00           H
ATOM    625 2HD2 LEU A  39     -10.272  63.078 -26.691  1.00  0.00           H
ATOM    626 3HD2 LEU A  39     -11.263  62.560 -25.314  1.00  0.00           H
ATOM    627  N   SER A  40     -10.508  59.035 -29.207  1.00  0.00           N
ATOM    628  CA  SER A  40     -10.248  57.904 -30.035  1.00  0.00           C
ATOM    629  C   SER A  40      -9.302  58.504 -31.040  1.00  0.00           C
ATOM    630  O   SER A  40      -8.236  57.969 -31.343  1.00  0.00           O
ATOM    631  CB  SER A  40     -11.493  57.436 -30.748  1.00  0.00           C
ATOM    632  OG  SER A  40     -11.241  56.260 -31.467  1.00  0.00           O
ATOM    633  H   SER A  40     -11.289  59.644 -29.424  1.00  0.00           H
ATOM    634  HA  SER A  40      -9.753  57.110 -29.477  1.00  0.00           H
ATOM    635 1HB  SER A  40     -12.296  57.329 -30.048  1.00  0.00           H
ATOM    636 2HB  SER A  40     -11.794  58.205 -31.460  1.00  0.00           H
ATOM    637  HG  SER A  40     -10.561  56.490 -32.093  1.00  0.00           H
ATOM    638  N   ARG A  41      -9.732  59.677 -31.552  1.00  0.00           N
ATOM    639  CA  ARG A  41      -8.939  60.405 -32.526  1.00  0.00           C
ATOM    640  C   ARG A  41      -7.586  60.714 -31.869  1.00  0.00           C
ATOM    641  O   ARG A  41      -6.532  60.299 -32.361  1.00  0.00           O
ATOM    642  CB  ARG A  41      -9.699  61.654 -32.973  1.00  0.00           C
ATOM    643  CG  ARG A  41      -9.087  62.506 -34.094  1.00  0.00           C
ATOM    644  CD  ARG A  41     -10.055  63.581 -34.442  1.00  0.00           C
ATOM    645  NE  ARG A  41      -9.598  64.453 -35.466  1.00  0.00           N
ATOM    646  CZ  ARG A  41     -10.282  65.527 -35.883  1.00  0.00           C
ATOM    647  NH1 ARG A  41     -11.444  65.852 -35.329  1.00  0.00           N
ATOM    648  NH2 ARG A  41      -9.789  66.265 -36.853  1.00  0.00           N
ATOM    649  H   ARG A  41     -10.644  60.037 -31.245  1.00  0.00           H
ATOM    650  HA  ARG A  41      -8.773  59.783 -33.403  1.00  0.00           H
ATOM    651 1HB  ARG A  41     -10.684  61.341 -33.316  1.00  0.00           H
ATOM    652 2HB  ARG A  41      -9.858  62.322 -32.118  1.00  0.00           H
ATOM    653 1HG  ARG A  41      -8.143  62.964 -33.784  1.00  0.00           H
ATOM    654 2HG  ARG A  41      -8.925  61.889 -34.988  1.00  0.00           H
ATOM    655 1HD  ARG A  41     -10.984  63.121 -34.793  1.00  0.00           H
ATOM    656 2HD  ARG A  41     -10.258  64.176 -33.559  1.00  0.00           H
ATOM    657  HE  ARG A  41      -8.723  64.242 -35.916  1.00  0.00           H
ATOM    658 1HH1 ARG A  41     -11.855  65.319 -34.548  1.00  0.00           H
ATOM    659 2HH1 ARG A  41     -11.949  66.656 -35.639  1.00  0.00           H
ATOM    660 1HH2 ARG A  41      -8.904  66.019 -37.271  1.00  0.00           H
ATOM    661 2HH2 ARG A  41     -10.296  67.074 -37.171  1.00  0.00           H
ATOM    662  N   MET A  42      -7.600  61.335 -30.687  1.00  0.00           N
ATOM    663  CA  MET A  42      -6.345  61.537 -29.961  1.00  0.00           C
ATOM    664  C   MET A  42      -6.090  60.310 -29.076  1.00  0.00           C
ATOM    665  O   MET A  42      -6.144  60.401 -27.847  1.00  0.00           O
ATOM    666  CB  MET A  42      -6.401  62.818 -29.136  1.00  0.00           C
ATOM    667  CG  MET A  42      -6.375  64.123 -29.923  1.00  0.00           C
ATOM    668  SD  MET A  42      -8.025  64.510 -30.582  1.00  0.00           S
ATOM    669  CE  MET A  42      -8.855  65.142 -29.099  1.00  0.00           C
ATOM    670  H   MET A  42      -8.480  61.665 -30.281  1.00  0.00           H
ATOM    671  HA  MET A  42      -5.520  61.609 -30.672  1.00  0.00           H
ATOM    672 1HB  MET A  42      -7.344  62.843 -28.669  1.00  0.00           H
ATOM    673 2HB  MET A  42      -5.629  62.815 -28.366  1.00  0.00           H
ATOM    674 1HG  MET A  42      -6.079  64.944 -29.262  1.00  0.00           H
ATOM    675 2HG  MET A  42      -5.664  64.062 -30.743  1.00  0.00           H
ATOM    676 1HE  MET A  42      -9.888  65.382 -29.343  1.00  0.00           H
ATOM    677 2HE  MET A  42      -8.835  64.390 -28.308  1.00  0.00           H
ATOM    678 3HE  MET A  42      -8.350  66.051 -28.755  1.00  0.00           H
ATOM    679  N   LEU A  43      -5.786  59.178 -29.717  1.00  0.00           N
ATOM    680  CA  LEU A  43      -5.672  57.883 -29.026  1.00  0.00           C
ATOM    681  C   LEU A  43      -4.677  57.926 -27.876  1.00  0.00           C
ATOM    682  O   LEU A  43      -3.600  58.507 -27.983  1.00  0.00           O
ATOM    683  CB  LEU A  43      -5.296  56.798 -30.045  1.00  0.00           C
ATOM    684  CG  LEU A  43      -3.987  56.977 -30.731  1.00  0.00           C
ATOM    685  CD1 LEU A  43      -2.943  56.317 -29.898  1.00  0.00           C
ATOM    686  CD2 LEU A  43      -4.052  56.399 -32.140  1.00  0.00           C
ATOM    687  H   LEU A  43      -5.738  59.230 -30.736  1.00  0.00           H
ATOM    688  HA  LEU A  43      -6.638  57.613 -28.611  1.00  0.00           H
ATOM    689 1HB  LEU A  43      -5.265  55.836 -29.541  1.00  0.00           H
ATOM    690 2HB  LEU A  43      -6.065  56.767 -30.808  1.00  0.00           H
ATOM    691  HG  LEU A  43      -3.753  58.047 -30.797  1.00  0.00           H
ATOM    692 1HD1 LEU A  43      -1.970  56.443 -30.364  1.00  0.00           H
ATOM    693 2HD1 LEU A  43      -2.944  56.775 -28.911  1.00  0.00           H
ATOM    694 3HD1 LEU A  43      -3.170  55.267 -29.809  1.00  0.00           H
ATOM    695 1HD2 LEU A  43      -3.088  56.549 -32.621  1.00  0.00           H
ATOM    696 2HD2 LEU A  43      -4.279  55.355 -32.096  1.00  0.00           H
ATOM    697 3HD2 LEU A  43      -4.835  56.920 -32.708  1.00  0.00           H
ATOM    698  N   LEU A  44      -5.040  57.226 -26.796  1.00  0.00           N
ATOM    699  CA  LEU A  44      -4.252  57.200 -25.549  1.00  0.00           C
ATOM    700  C   LEU A  44      -2.805  56.619 -25.577  1.00  0.00           C
ATOM    701  O   LEU A  44      -1.920  57.269 -25.007  1.00  0.00           O
ATOM    702  CB  LEU A  44      -5.027  56.291 -24.610  1.00  0.00           C
ATOM    703  CG  LEU A  44      -6.365  56.721 -23.948  1.00  0.00           C
ATOM    704  CD1 LEU A  44      -6.935  55.458 -23.390  1.00  0.00           C
ATOM    705  CD2 LEU A  44      -6.118  57.658 -22.855  1.00  0.00           C
ATOM    706  H   LEU A  44      -5.966  56.783 -26.810  1.00  0.00           H
ATOM    707  HA  LEU A  44      -4.207  58.208 -25.171  1.00  0.00           H
ATOM    708 1HB  LEU A  44      -5.244  55.419 -25.169  1.00  0.00           H
ATOM    709 2HB  LEU A  44      -4.368  56.031 -23.793  1.00  0.00           H
ATOM    710  HG  LEU A  44      -7.074  57.171 -24.655  1.00  0.00           H
ATOM    711 1HD1 LEU A  44      -7.794  55.600 -22.861  1.00  0.00           H
ATOM    712 2HD1 LEU A  44      -7.130  54.779 -24.186  1.00  0.00           H
ATOM    713 3HD1 LEU A  44      -6.273  55.040 -22.765  1.00  0.00           H
ATOM    714 1HD2 LEU A  44      -7.062  57.883 -22.348  1.00  0.00           H
ATOM    715 2HD2 LEU A  44      -5.427  57.166 -22.185  1.00  0.00           H
ATOM    716 3HD2 LEU A  44      -5.685  58.575 -23.223  1.00  0.00           H
ATOM    717  N   SER A  45      -2.563  55.484 -26.267  1.00  0.00           N
ATOM    718  CA  SER A  45      -1.273  54.735 -26.392  1.00  0.00           C
ATOM    719  C   SER A  45      -0.979  53.892 -25.127  1.00  0.00           C
ATOM    720  O   SER A  45      -1.399  54.256 -24.029  1.00  0.00           O
ATOM    721  CB  SER A  45      -0.049  55.650 -26.548  1.00  0.00           C
ATOM    722  OG  SER A  45       0.333  56.209 -25.312  1.00  0.00           O
ATOM    723  H   SER A  45      -3.361  55.076 -26.731  1.00  0.00           H
ATOM    724  HA  SER A  45      -1.348  54.092 -27.265  1.00  0.00           H
ATOM    725 1HB  SER A  45       0.783  55.136 -26.968  1.00  0.00           H
ATOM    726 2HB  SER A  45      -0.299  56.445 -27.251  1.00  0.00           H
ATOM    727  HG  SER A  45      -0.344  56.873 -25.118  1.00  0.00           H
ATOM    728  N   PRO A  46      -0.208  52.806 -25.205  1.00  0.00           N
ATOM    729  CA  PRO A  46       0.242  51.983 -24.090  1.00  0.00           C
ATOM    730  C   PRO A  46       1.359  52.576 -23.249  1.00  0.00           C
ATOM    731  O   PRO A  46       2.030  51.834 -22.516  1.00  0.00           O
ATOM    732  CB  PRO A  46       0.652  50.692 -24.782  1.00  0.00           C
ATOM    733  CG  PRO A  46       1.199  51.155 -26.104  1.00  0.00           C
ATOM    734  CD  PRO A  46       0.301  52.313 -26.522  1.00  0.00           C
ATOM    735  HA  PRO A  46      -0.632  51.790 -23.434  1.00  0.00           H
ATOM    736 1HB  PRO A  46       1.459  50.199 -24.189  1.00  0.00           H
ATOM    737 2HB  PRO A  46      -0.162  49.968 -24.864  1.00  0.00           H
ATOM    738 1HG  PRO A  46       2.261  51.434 -26.030  1.00  0.00           H
ATOM    739 2HG  PRO A  46       1.162  50.330 -26.790  1.00  0.00           H
ATOM    740 1HD  PRO A  46       0.928  53.022 -27.020  1.00  0.00           H
ATOM    741 2HD  PRO A  46      -0.527  51.973 -27.158  1.00  0.00           H
ATOM    742  N   SER A  47       1.653  53.875 -23.392  1.00  0.00           N
ATOM    743  CA  SER A  47       2.711  54.459 -22.588  1.00  0.00           C
ATOM    744  C   SER A  47       2.188  55.451 -21.550  1.00  0.00           C
ATOM    745  O   SER A  47       2.953  55.952 -20.723  1.00  0.00           O
ATOM    746  CB  SER A  47       3.721  55.138 -23.476  1.00  0.00           C
ATOM    747  OG  SER A  47       3.123  56.170 -24.190  1.00  0.00           O
ATOM    748  H   SER A  47       1.130  54.502 -24.025  1.00  0.00           H
ATOM    749  HA  SER A  47       3.211  53.650 -22.047  1.00  0.00           H
ATOM    750 1HB  SER A  47       4.500  55.549 -22.847  1.00  0.00           H
ATOM    751 2HB  SER A  47       4.174  54.421 -24.153  1.00  0.00           H
ATOM    752  HG  SER A  47       2.457  56.538 -23.594  1.00  0.00           H
ATOM    753  N   ILE A  48       0.893  55.769 -21.627  1.00  0.00           N
ATOM    754  CA  ILE A  48       0.252  56.768 -20.755  1.00  0.00           C
ATOM    755  C   ILE A  48      -0.095  56.184 -19.366  1.00  0.00           C
ATOM    756  O   ILE A  48      -0.383  55.003 -19.254  1.00  0.00           O
ATOM    757  CB  ILE A  48      -0.972  57.345 -21.500  1.00  0.00           C
ATOM    758  CG1 ILE A  48      -1.532  58.554 -20.881  1.00  0.00           C
ATOM    759  CG2 ILE A  48      -2.004  56.393 -21.555  1.00  0.00           C
ATOM    760  CD1 ILE A  48      -2.516  59.205 -21.791  1.00  0.00           C
ATOM    761  H   ILE A  48       0.307  55.297 -22.328  1.00  0.00           H
ATOM    762  HA  ILE A  48       0.957  57.583 -20.599  1.00  0.00           H
ATOM    763  HB  ILE A  48      -0.671  57.589 -22.522  1.00  0.00           H
ATOM    764 1HG1 ILE A  48      -2.059  58.291 -19.953  1.00  0.00           H
ATOM    765 2HG1 ILE A  48      -0.752  59.249 -20.661  1.00  0.00           H
ATOM    766 1HG2 ILE A  48      -2.855  56.799 -22.119  1.00  0.00           H
ATOM    767 2HG2 ILE A  48      -1.634  55.498 -22.033  1.00  0.00           H
ATOM    768 3HG2 ILE A  48      -2.288  56.191 -20.547  1.00  0.00           H
ATOM    769 1HD1 ILE A  48      -2.916  60.090 -21.317  1.00  0.00           H
ATOM    770 2HD1 ILE A  48      -2.021  59.480 -22.717  1.00  0.00           H
ATOM    771 3HD1 ILE A  48      -3.335  58.503 -22.005  1.00  0.00           H
ATOM    772  N   ARG A  49      -0.008  56.989 -18.304  1.00  0.00           N
ATOM    773  CA  ARG A  49      -0.335  56.580 -16.919  1.00  0.00           C
ATOM    774  C   ARG A  49      -1.836  56.679 -16.642  1.00  0.00           C
ATOM    775  O   ARG A  49      -2.542  57.258 -17.468  1.00  0.00           O
ATOM    776  CB  ARG A  49       0.406  57.468 -15.953  1.00  0.00           C
ATOM    777  CG  ARG A  49       1.851  57.341 -16.091  1.00  0.00           C
ATOM    778  CD  ARG A  49       2.564  58.188 -15.184  1.00  0.00           C
ATOM    779  NE  ARG A  49       3.971  58.042 -15.376  1.00  0.00           N
ATOM    780  CZ  ARG A  49       4.881  58.731 -14.698  1.00  0.00           C
ATOM    781  NH1 ARG A  49       4.473  59.593 -13.805  1.00  0.00           N
ATOM    782  NH2 ARG A  49       6.163  58.548 -14.925  1.00  0.00           N
ATOM    783  H   ARG A  49       0.277  57.942 -18.459  1.00  0.00           H
ATOM    784  HA  ARG A  49      -0.015  55.540 -16.769  1.00  0.00           H
ATOM    785 1HB  ARG A  49       0.130  58.506 -16.122  1.00  0.00           H
ATOM    786 2HB  ARG A  49       0.136  57.216 -14.922  1.00  0.00           H
ATOM    787 1HG  ARG A  49       2.159  56.303 -15.920  1.00  0.00           H
ATOM    788 2HG  ARG A  49       2.135  57.625 -17.109  1.00  0.00           H
ATOM    789 1HD  ARG A  49       2.306  59.228 -15.358  1.00  0.00           H
ATOM    790 2HD  ARG A  49       2.332  57.912 -14.156  1.00  0.00           H
ATOM    791  HE  ARG A  49       4.288  57.374 -16.068  1.00  0.00           H
ATOM    792 1HH1 ARG A  49       3.477  59.716 -13.647  1.00  0.00           H
ATOM    793 2HH1 ARG A  49       5.137  60.128 -13.281  1.00  0.00           H
ATOM    794 1HH2 ARG A  49       6.461  57.878 -15.622  1.00  0.00           H
ATOM    795 2HH2 ARG A  49       6.841  59.080 -14.409  1.00  0.00           H
ATOM    796  N   ILE A  50      -2.331  56.112 -15.505  1.00  0.00           N
ATOM    797  CA  ILE A  50      -3.767  56.198 -15.116  1.00  0.00           C
ATOM    798  C   ILE A  50      -4.118  57.021 -13.876  1.00  0.00           C
ATOM    799  O   ILE A  50      -3.528  56.848 -12.808  1.00  0.00           O
ATOM    800  CB  ILE A  50      -4.445  54.825 -14.891  1.00  0.00           C
ATOM    801  CG1 ILE A  50      -4.465  54.049 -16.080  1.00  0.00           C
ATOM    802  CG2 ILE A  50      -5.912  55.024 -14.467  1.00  0.00           C
ATOM    803  CD1 ILE A  50      -4.828  52.677 -15.816  1.00  0.00           C
ATOM    804  H   ILE A  50      -1.698  55.620 -14.880  1.00  0.00           H
ATOM    805  HA  ILE A  50      -4.287  56.650 -15.931  1.00  0.00           H
ATOM    806  HB  ILE A  50      -3.920  54.256 -14.124  1.00  0.00           H
ATOM    807 1HG1 ILE A  50      -5.205  54.445 -16.713  1.00  0.00           H
ATOM    808 2HG1 ILE A  50      -3.531  54.095 -16.554  1.00  0.00           H
ATOM    809 1HG2 ILE A  50      -6.388  54.088 -14.321  1.00  0.00           H
ATOM    810 2HG2 ILE A  50      -5.956  55.542 -13.558  1.00  0.00           H
ATOM    811 3HG2 ILE A  50      -6.442  55.593 -15.257  1.00  0.00           H
ATOM    812 1HD1 ILE A  50      -4.874  52.069 -16.712  1.00  0.00           H
ATOM    813 2HD1 ILE A  50      -4.096  52.282 -15.168  1.00  0.00           H
ATOM    814 3HD1 ILE A  50      -5.779  52.676 -15.323  1.00  0.00           H
ATOM    815  N   ARG A  51      -5.140  57.880 -14.013  1.00  0.00           N
ATOM    816  CA  ARG A  51      -5.693  58.627 -12.876  1.00  0.00           C
ATOM    817  C   ARG A  51      -6.934  57.872 -12.317  1.00  0.00           C
ATOM    818  O   ARG A  51      -8.059  58.068 -12.763  1.00  0.00           O
ATOM    819  CB  ARG A  51      -6.075  60.010 -13.325  1.00  0.00           C
ATOM    820  CG  ARG A  51      -4.898  60.769 -13.866  1.00  0.00           C
ATOM    821  CD  ARG A  51      -5.202  62.157 -14.258  1.00  0.00           C
ATOM    822  NE  ARG A  51      -4.083  62.705 -14.984  1.00  0.00           N
ATOM    823  CZ  ARG A  51      -3.027  63.327 -14.471  1.00  0.00           C
ATOM    824  NH1 ARG A  51      -2.918  63.564 -13.186  1.00  0.00           N
ATOM    825  NH2 ARG A  51      -2.088  63.685 -15.309  1.00  0.00           N
ATOM    826  H   ARG A  51      -5.532  58.013 -14.948  1.00  0.00           H
ATOM    827  HA  ARG A  51      -4.942  58.694 -12.089  1.00  0.00           H
ATOM    828 1HB  ARG A  51      -6.825  59.935 -14.106  1.00  0.00           H
ATOM    829 2HB  ARG A  51      -6.492  60.576 -12.499  1.00  0.00           H
ATOM    830 1HG  ARG A  51      -4.103  60.783 -13.128  1.00  0.00           H
ATOM    831 2HG  ARG A  51      -4.537  60.240 -14.758  1.00  0.00           H
ATOM    832 1HD  ARG A  51      -6.097  62.210 -14.888  1.00  0.00           H
ATOM    833 2HD  ARG A  51      -5.344  62.751 -13.357  1.00  0.00           H
ATOM    834  HE  ARG A  51      -4.057  62.573 -16.008  1.00  0.00           H
ATOM    835 1HH1 ARG A  51      -3.655  63.283 -12.561  1.00  0.00           H
ATOM    836 2HH1 ARG A  51      -2.100  64.034 -12.835  1.00  0.00           H
ATOM    837 1HH2 ARG A  51      -2.235  63.458 -16.310  1.00  0.00           H
ATOM    838 2HH2 ARG A  51      -1.256  64.144 -14.991  1.00  0.00           H
ATOM    839  N   SER A  52      -6.673  56.960 -11.383  1.00  0.00           N
ATOM    840  CA  SER A  52      -7.604  55.961 -10.799  1.00  0.00           C
ATOM    841  C   SER A  52      -8.802  56.317  -9.861  1.00  0.00           C
ATOM    842  O   SER A  52      -8.583  56.961  -8.833  1.00  0.00           O
ATOM    843  CB  SER A  52      -6.693  55.092  -9.952  1.00  0.00           C
ATOM    844  OG  SER A  52      -7.401  54.299  -9.068  1.00  0.00           O
ATOM    845  H   SER A  52      -5.704  56.900 -11.082  1.00  0.00           H
ATOM    846  HA  SER A  52      -7.958  55.355 -11.630  1.00  0.00           H
ATOM    847 1HB  SER A  52      -6.125  54.446 -10.616  1.00  0.00           H
ATOM    848 2HB  SER A  52      -5.980  55.718  -9.413  1.00  0.00           H
ATOM    849  HG  SER A  52      -8.184  54.015  -9.539  1.00  0.00           H
ATOM    850  N   PRO A  53     -10.075  55.917 -10.190  1.00  0.00           N
ATOM    851  CA  PRO A  53     -11.266  55.844  -9.330  1.00  0.00           C
ATOM    852  C   PRO A  53     -11.294  54.423  -8.746  1.00  0.00           C
ATOM    853  O   PRO A  53     -11.228  53.468  -9.511  1.00  0.00           O
ATOM    854  CB  PRO A  53     -12.402  56.125 -10.309  1.00  0.00           C
ATOM    855  CG  PRO A  53     -11.943  55.510 -11.565  1.00  0.00           C
ATOM    856  CD  PRO A  53     -10.407  55.653 -11.604  1.00  0.00           C
ATOM    857  HA  PRO A  53     -11.199  56.601  -8.525  1.00  0.00           H
ATOM    858 1HB  PRO A  53     -13.369  55.708  -9.957  1.00  0.00           H
ATOM    859 2HB  PRO A  53     -12.527  57.211 -10.417  1.00  0.00           H
ATOM    860 1HG  PRO A  53     -12.237  54.462 -11.493  1.00  0.00           H
ATOM    861 2HG  PRO A  53     -12.468  55.929 -12.424  1.00  0.00           H
ATOM    862 1HD  PRO A  53      -9.985  54.702 -11.983  1.00  0.00           H
ATOM    863 2HD  PRO A  53     -10.116  56.530 -12.197  1.00  0.00           H
ATOM    864  N   SER A  54     -11.488  54.235  -7.447  1.00  0.00           N
ATOM    865  CA  SER A  54     -11.278  52.866  -6.908  1.00  0.00           C
ATOM    866  C   SER A  54     -12.101  51.679  -7.475  1.00  0.00           C
ATOM    867  O   SER A  54     -11.589  50.552  -7.532  1.00  0.00           O
ATOM    868  CB  SER A  54     -11.536  52.903  -5.411  1.00  0.00           C
ATOM    869  OG  SER A  54     -12.882  53.211  -5.136  1.00  0.00           O
ATOM    870  H   SER A  54     -11.646  55.016  -6.824  1.00  0.00           H
ATOM    871  HA  SER A  54     -10.224  52.638  -7.068  1.00  0.00           H
ATOM    872 1HB  SER A  54     -11.290  51.922  -4.984  1.00  0.00           H
ATOM    873 2HB  SER A  54     -10.900  53.642  -4.946  1.00  0.00           H
ATOM    874  HG  SER A  54     -12.907  53.541  -4.228  1.00  0.00           H
ATOM    875  N   ILE A  55     -13.320  51.897  -7.958  1.00  0.00           N
ATOM    876  CA  ILE A  55     -14.145  50.788  -8.478  1.00  0.00           C
ATOM    877  C   ILE A  55     -13.523  50.117  -9.702  1.00  0.00           C
ATOM    878  O   ILE A  55     -13.802  48.956 -10.036  1.00  0.00           O
ATOM    879  CB  ILE A  55     -15.550  51.266  -8.834  1.00  0.00           C
ATOM    880  CG1 ILE A  55     -16.514  50.101  -8.957  1.00  0.00           C
ATOM    881  CG2 ILE A  55     -15.570  52.000 -10.102  1.00  0.00           C
ATOM    882  CD1 ILE A  55     -17.951  50.551  -9.143  1.00  0.00           C
ATOM    883  H   ILE A  55     -13.700  52.835  -7.938  1.00  0.00           H
ATOM    884  HA  ILE A  55     -14.229  50.035  -7.689  1.00  0.00           H
ATOM    885  HB  ILE A  55     -15.896  51.919  -8.046  1.00  0.00           H
ATOM    886 1HG1 ILE A  55     -16.227  49.488  -9.807  1.00  0.00           H
ATOM    887 2HG1 ILE A  55     -16.460  49.495  -8.057  1.00  0.00           H
ATOM    888 1HG2 ILE A  55     -16.584  52.300 -10.235  1.00  0.00           H
ATOM    889 2HG2 ILE A  55     -14.923  52.873 -10.068  1.00  0.00           H
ATOM    890 3HG2 ILE A  55     -15.264  51.349 -10.929  1.00  0.00           H
ATOM    891 1HD1 ILE A  55     -18.597  49.682  -9.232  1.00  0.00           H
ATOM    892 2HD1 ILE A  55     -18.260  51.153  -8.292  1.00  0.00           H
ATOM    893 3HD1 ILE A  55     -18.028  51.148 -10.062  1.00  0.00           H
ATOM    894  N   GLN A  56     -12.692  50.867 -10.405  1.00  0.00           N
ATOM    895  CA  GLN A  56     -12.109  50.357 -11.610  1.00  0.00           C
ATOM    896  C   GLN A  56     -10.875  49.552 -11.348  1.00  0.00           C
ATOM    897  O   GLN A  56     -10.285  48.993 -12.279  1.00  0.00           O
ATOM    898  CB  GLN A  56     -11.805  51.461 -12.570  1.00  0.00           C
ATOM    899  CG  GLN A  56     -13.025  52.200 -13.122  1.00  0.00           C
ATOM    900  CD  GLN A  56     -13.869  51.408 -14.063  1.00  0.00           C
ATOM    901  OE1 GLN A  56     -15.039  51.165 -13.766  1.00  0.00           O
ATOM    902  NE2 GLN A  56     -13.297  51.026 -15.190  1.00  0.00           N
ATOM    903  H   GLN A  56     -12.442  51.803 -10.087  1.00  0.00           H
ATOM    904  HA  GLN A  56     -12.845  49.727 -12.079  1.00  0.00           H
ATOM    905 1HB  GLN A  56     -11.175  52.191 -12.108  1.00  0.00           H
ATOM    906 2HB  GLN A  56     -11.259  51.011 -13.371  1.00  0.00           H
ATOM    907 1HG  GLN A  56     -13.652  52.509 -12.312  1.00  0.00           H
ATOM    908 2HG  GLN A  56     -12.705  53.062 -13.641  1.00  0.00           H
ATOM    909 1HE2 GLN A  56     -13.757  50.511 -15.917  1.00  0.00           H
ATOM    910 2HE2 GLN A  56     -12.334  51.275 -15.378  1.00  0.00           H
ATOM    911  N   GLN A  57     -10.473  49.463 -10.077  1.00  0.00           N
ATOM    912  CA  GLN A  57      -9.306  48.682  -9.797  1.00  0.00           C
ATOM    913  C   GLN A  57      -9.822  47.276  -9.834  1.00  0.00           C
ATOM    914  O   GLN A  57      -9.180  46.376 -10.373  1.00  0.00           O
ATOM    915  CB  GLN A  57      -8.655  49.017  -8.455  1.00  0.00           C
ATOM    916  CG  GLN A  57      -7.262  48.388  -8.380  1.00  0.00           C
ATOM    917  CD  GLN A  57      -6.378  48.836  -7.245  1.00  0.00           C
ATOM    918  OE1 GLN A  57      -6.697  48.729  -6.054  1.00  0.00           O
ATOM    919  NE2 GLN A  57      -5.204  49.368  -7.621  1.00  0.00           N
ATOM    920  H   GLN A  57     -10.967  49.934  -9.317  1.00  0.00           H
ATOM    921  HA  GLN A  57      -8.575  48.793 -10.584  1.00  0.00           H
ATOM    922 1HB  GLN A  57      -8.629  50.098  -8.277  1.00  0.00           H
ATOM    923 2HB  GLN A  57      -9.260  48.584  -7.660  1.00  0.00           H
ATOM    924 1HG  GLN A  57      -7.366  47.307  -8.324  1.00  0.00           H
ATOM    925 2HG  GLN A  57      -6.751  48.666  -9.291  1.00  0.00           H
ATOM    926 1HE2 GLN A  57      -4.564  49.699  -6.932  1.00  0.00           H
ATOM    927 2HE2 GLN A  57      -4.935  49.457  -8.608  1.00  0.00           H
ATOM    928  N   ARG A  58     -11.052  47.115  -9.334  1.00  0.00           N
ATOM    929  CA  ARG A  58     -11.711  45.822  -9.306  1.00  0.00           C
ATOM    930  C   ARG A  58     -11.980  45.345 -10.735  1.00  0.00           C
ATOM    931  O   ARG A  58     -11.894  44.154 -11.030  1.00  0.00           O
ATOM    932  CB  ARG A  58     -13.050  45.936  -8.611  1.00  0.00           C
ATOM    933  CG  ARG A  58     -12.957  46.271  -7.171  1.00  0.00           C
ATOM    934  CD  ARG A  58     -14.283  46.441  -6.561  1.00  0.00           C
ATOM    935  NE  ARG A  58     -14.171  46.822  -5.170  1.00  0.00           N
ATOM    936  CZ  ARG A  58     -15.194  47.251  -4.422  1.00  0.00           C
ATOM    937  NH1 ARG A  58     -16.382  47.340  -4.962  1.00  0.00           N
ATOM    938  NH2 ARG A  58     -15.009  47.585  -3.152  1.00  0.00           N
ATOM    939  H   ARG A  58     -11.518  47.919  -8.925  1.00  0.00           H
ATOM    940  HA  ARG A  58     -11.064  45.108  -8.796  1.00  0.00           H
ATOM    941 1HB  ARG A  58     -13.688  46.664  -9.097  1.00  0.00           H
ATOM    942 2HB  ARG A  58     -13.560  44.975  -8.668  1.00  0.00           H
ATOM    943 1HG  ARG A  58     -12.391  45.513  -6.642  1.00  0.00           H
ATOM    944 2HG  ARG A  58     -12.451  47.237  -7.097  1.00  0.00           H
ATOM    945 1HD  ARG A  58     -14.835  47.227  -7.094  1.00  0.00           H
ATOM    946 2HD  ARG A  58     -14.847  45.507  -6.621  1.00  0.00           H
ATOM    947  HE  ARG A  58     -13.258  46.766  -4.742  1.00  0.00           H
ATOM    948 1HH1 ARG A  58     -16.508  47.087  -5.932  1.00  0.00           H
ATOM    949 2HH1 ARG A  58     -17.164  47.661  -4.413  1.00  0.00           H
ATOM    950 1HH2 ARG A  58     -14.089  47.517  -2.736  1.00  0.00           H
ATOM    951 2HH2 ARG A  58     -15.789  47.907  -2.597  1.00  0.00           H
ATOM    952  N   THR A  59     -12.318  46.305 -11.612  1.00  0.00           N
ATOM    953  CA  THR A  59     -12.645  46.025 -13.012  1.00  0.00           C
ATOM    954  C   THR A  59     -11.469  45.521 -13.862  1.00  0.00           C
ATOM    955  O   THR A  59     -11.524  44.396 -14.361  1.00  0.00           O
ATOM    956  CB  THR A  59     -13.172  47.309 -13.683  1.00  0.00           C
ATOM    957  OG1 THR A  59     -14.362  47.757 -13.023  1.00  0.00           O
ATOM    958  CG2 THR A  59     -13.488  47.093 -15.173  1.00  0.00           C
ATOM    959  H   THR A  59     -12.393  47.257 -11.263  1.00  0.00           H
ATOM    960  HA  THR A  59     -13.426  45.264 -13.030  1.00  0.00           H
ATOM    961  HB  THR A  59     -12.407  48.083 -13.594  1.00  0.00           H
ATOM    962  HG1 THR A  59     -14.196  47.921 -12.085  1.00  0.00           H
ATOM    963 1HG2 THR A  59     -13.846  48.025 -15.589  1.00  0.00           H
ATOM    964 2HG2 THR A  59     -12.614  46.783 -15.726  1.00  0.00           H
ATOM    965 3HG2 THR A  59     -14.256  46.328 -15.279  1.00  0.00           H
ATOM    966  N   SER A  60     -10.428  46.368 -14.046  1.00  0.00           N
ATOM    967  CA  SER A  60      -9.212  45.993 -14.803  1.00  0.00           C
ATOM    968  C   SER A  60      -8.162  47.115 -15.024  1.00  0.00           C
ATOM    969  O   SER A  60      -8.527  48.243 -15.365  1.00  0.00           O
ATOM    970  CB  SER A  60      -9.543  45.375 -16.160  1.00  0.00           C
ATOM    971  OG  SER A  60      -8.377  45.200 -16.982  1.00  0.00           O
ATOM    972  H   SER A  60     -10.466  47.280 -13.578  1.00  0.00           H
ATOM    973  HA  SER A  60      -8.782  45.208 -14.206  1.00  0.00           H
ATOM    974 1HB  SER A  60      -9.974  44.401 -16.036  1.00  0.00           H
ATOM    975 2HB  SER A  60     -10.266  45.966 -16.636  1.00  0.00           H
ATOM    976  HG  SER A  60      -8.666  44.645 -17.744  1.00  0.00           H
ATOM    977  N   PRO A  61      -6.853  46.830 -14.890  1.00  0.00           N
ATOM    978  CA  PRO A  61      -5.709  47.669 -15.221  1.00  0.00           C
ATOM    979  C   PRO A  61      -5.355  47.765 -16.695  1.00  0.00           C
ATOM    980  O   PRO A  61      -4.531  48.590 -17.095  1.00  0.00           O
ATOM    981  CB  PRO A  61      -4.593  46.978 -14.498  1.00  0.00           C
ATOM    982  CG  PRO A  61      -4.956  45.546 -14.473  1.00  0.00           C
ATOM    983  CD  PRO A  61      -6.453  45.516 -14.343  1.00  0.00           C
ATOM    984  HA  PRO A  61      -5.880  48.675 -14.830  1.00  0.00           H
ATOM    985 1HB  PRO A  61      -3.669  47.128 -15.076  1.00  0.00           H
ATOM    986 2HB  PRO A  61      -4.472  47.413 -13.550  1.00  0.00           H
ATOM    987 1HG  PRO A  61      -4.608  45.071 -15.398  1.00  0.00           H
ATOM    988 2HG  PRO A  61      -4.442  45.036 -13.639  1.00  0.00           H
ATOM    989 1HD  PRO A  61      -6.817  44.703 -14.987  1.00  0.00           H
ATOM    990 2HD  PRO A  61      -6.759  45.406 -13.286  1.00  0.00           H
ATOM    991  N   SER A  62      -5.917  46.850 -17.481  1.00  0.00           N
ATOM    992  CA  SER A  62      -5.580  46.726 -18.897  1.00  0.00           C
ATOM    993  C   SER A  62      -6.730  47.208 -19.737  1.00  0.00           C
ATOM    994  O   SER A  62      -6.599  47.669 -20.876  1.00  0.00           O
ATOM    995  CB  SER A  62      -5.271  45.281 -19.221  1.00  0.00           C
ATOM    996  OG  SER A  62      -4.114  44.843 -18.572  1.00  0.00           O
ATOM    997  H   SER A  62      -6.621  46.219 -17.105  1.00  0.00           H
ATOM    998  HA  SER A  62      -4.704  47.328 -19.118  1.00  0.00           H
ATOM    999 1HB  SER A  62      -6.119  44.656 -18.942  1.00  0.00           H
ATOM   1000 2HB  SER A  62      -5.131  45.169 -20.256  1.00  0.00           H
ATOM   1001  HG  SER A  62      -3.392  45.057 -19.195  1.00  0.00           H
ATOM   1002  N   ALA A  63      -7.901  47.102 -19.168  1.00  0.00           N
ATOM   1003  CA  ALA A  63      -9.094  47.386 -19.924  1.00  0.00           C
ATOM   1004  C   ALA A  63      -9.391  48.852 -20.135  1.00  0.00           C
ATOM   1005  O   ALA A  63     -10.276  49.416 -19.518  1.00  0.00           O
ATOM   1006  CB  ALA A  63     -10.253  46.792 -19.269  1.00  0.00           C
ATOM   1007  H   ALA A  63      -7.972  46.713 -18.238  1.00  0.00           H
ATOM   1008  HA  ALA A  63      -8.980  46.914 -20.882  1.00  0.00           H
ATOM   1009 1HB  ALA A  63     -11.038  46.975 -19.918  1.00  0.00           H
ATOM   1010 2HB  ALA A  63     -10.155  45.719 -19.150  1.00  0.00           H
ATOM   1011 3HB  ALA A  63     -10.366  47.342 -18.284  1.00  0.00           H
ATOM   1012  N   THR A  64      -8.648  49.447 -21.030  1.00  0.00           N
ATOM   1013  CA  THR A  64      -8.704  50.853 -21.405  1.00  0.00           C
ATOM   1014  C   THR A  64     -10.048  51.361 -21.927  1.00  0.00           C
ATOM   1015  O   THR A  64     -10.811  50.629 -22.561  1.00  0.00           O
ATOM   1016  CB  THR A  64      -7.742  51.100 -22.522  1.00  0.00           C
ATOM   1017  OG1 THR A  64      -7.618  52.489 -22.750  1.00  0.00           O
ATOM   1018  CG2 THR A  64      -8.297  50.436 -23.758  1.00  0.00           C
ATOM   1019  H   THR A  64      -7.913  48.869 -21.438  1.00  0.00           H
ATOM   1020  HA  THR A  64      -8.425  51.470 -20.548  1.00  0.00           H
ATOM   1021  HB  THR A  64      -6.798  50.695 -22.273  1.00  0.00           H
ATOM   1022  HG1 THR A  64      -7.198  52.894 -21.974  1.00  0.00           H
ATOM   1023 1HG2 THR A  64      -7.649  50.579 -24.600  1.00  0.00           H
ATOM   1024 2HG2 THR A  64      -8.406  49.380 -23.562  1.00  0.00           H
ATOM   1025 3HG2 THR A  64      -9.274  50.859 -23.988  1.00  0.00           H
ATOM   1026  N   THR A  65     -10.288  52.640 -21.649  1.00  0.00           N
ATOM   1027  CA  THR A  65     -11.373  53.464 -22.187  1.00  0.00           C
ATOM   1028  C   THR A  65     -10.732  54.828 -22.506  1.00  0.00           C
ATOM   1029  O   THR A  65      -9.968  55.350 -21.694  1.00  0.00           O
ATOM   1030  CB  THR A  65     -12.552  53.625 -21.215  1.00  0.00           C
ATOM   1031  OG1 THR A  65     -13.072  52.357 -20.865  1.00  0.00           O
ATOM   1032  CG2 THR A  65     -13.643  54.442 -21.891  1.00  0.00           C
ATOM   1033  H   THR A  65      -9.611  53.113 -21.081  1.00  0.00           H
ATOM   1034  HA  THR A  65     -11.751  53.040 -23.128  1.00  0.00           H
ATOM   1035  HB  THR A  65     -12.215  54.122 -20.316  1.00  0.00           H
ATOM   1036  HG1 THR A  65     -13.000  51.773 -21.630  1.00  0.00           H
ATOM   1037 1HG2 THR A  65     -14.500  54.571 -21.245  1.00  0.00           H
ATOM   1038 2HG2 THR A  65     -13.258  55.418 -22.142  1.00  0.00           H
ATOM   1039 3HG2 THR A  65     -13.947  53.925 -22.800  1.00  0.00           H
ATOM   1040  N   HIS A  66     -11.011  55.410 -23.679  1.00  0.00           N
ATOM   1041  CA  HIS A  66     -10.343  56.662 -24.052  1.00  0.00           C
ATOM   1042  C   HIS A  66     -10.992  57.797 -23.312  1.00  0.00           C
ATOM   1043  O   HIS A  66     -12.163  57.723 -22.931  1.00  0.00           O
ATOM   1044  CB  HIS A  66     -10.204  56.778 -25.593  1.00  0.00           C
ATOM   1045  CG  HIS A  66      -9.250  55.598 -26.170  1.00  0.00           C
ATOM   1046  ND1 HIS A  66      -7.942  55.818 -26.701  1.00  0.00           N
ATOM   1047  CD2 HIS A  66      -9.405  54.235 -26.153  1.00  0.00           C
ATOM   1048  CE1 HIS A  66      -7.406  54.654 -27.023  1.00  0.00           C
ATOM   1049  NE2 HIS A  66      -8.255  53.687 -26.683  1.00  0.00           N
ATOM   1050  H   HIS A  66     -11.666  54.967 -24.301  1.00  0.00           H
ATOM   1051  HA  HIS A  66      -9.339  56.692 -23.689  1.00  0.00           H
ATOM   1052 1HB  HIS A  66     -11.141  56.849 -26.106  1.00  0.00           H
ATOM   1053 2HB  HIS A  66      -9.675  57.699 -25.801  1.00  0.00           H
ATOM   1054  HD2 HIS A  66     -10.267  53.667 -25.777  1.00  0.00           H
ATOM   1055  HE1 HIS A  66      -6.436  54.514 -27.479  1.00  0.00           H
ATOM   1056  HE2 HIS A  66      -8.089  52.688 -26.791  1.00  0.00           H
ATOM   1057  N   GLY A  67     -10.167  58.789 -23.028  1.00  0.00           N
ATOM   1058  CA  GLY A  67     -10.509  59.885 -22.159  1.00  0.00           C
ATOM   1059  C   GLY A  67     -11.367  60.972 -22.703  1.00  0.00           C
ATOM   1060  O   GLY A  67     -12.011  60.813 -23.724  1.00  0.00           O
ATOM   1061  H   GLY A  67      -9.236  58.736 -23.405  1.00  0.00           H
ATOM   1062 1HA  GLY A  67     -10.942  59.499 -21.289  1.00  0.00           H
ATOM   1063 2HA  GLY A  67      -9.609  60.323 -21.797  1.00  0.00           H
ATOM   1064  N   ILE A  68     -11.391  62.062 -21.951  1.00  0.00           N
ATOM   1065  CA  ILE A  68     -12.171  63.258 -22.222  1.00  0.00           C
ATOM   1066  C   ILE A  68     -11.317  64.483 -21.889  1.00  0.00           C
ATOM   1067  O   ILE A  68     -11.003  64.730 -20.724  1.00  0.00           O
ATOM   1068  CB  ILE A  68     -13.432  63.284 -21.291  1.00  0.00           C
ATOM   1069  CG1 ILE A  68     -14.292  64.580 -21.521  1.00  0.00           C
ATOM   1070  CG2 ILE A  68     -13.003  63.192 -19.883  1.00  0.00           C
ATOM   1071  CD1 ILE A  68     -15.692  64.593 -20.828  1.00  0.00           C
ATOM   1072  H   ILE A  68     -10.808  62.061 -21.126  1.00  0.00           H
ATOM   1073  HA  ILE A  68     -12.482  63.279 -23.279  1.00  0.00           H
ATOM   1074  HB  ILE A  68     -14.075  62.428 -21.514  1.00  0.00           H
ATOM   1075 1HG1 ILE A  68     -13.737  65.438 -21.149  1.00  0.00           H
ATOM   1076 2HG1 ILE A  68     -14.449  64.709 -22.571  1.00  0.00           H
ATOM   1077 1HG2 ILE A  68     -13.843  63.207 -19.219  1.00  0.00           H
ATOM   1078 2HG2 ILE A  68     -12.450  62.272 -19.765  1.00  0.00           H
ATOM   1079 3HG2 ILE A  68     -12.384  64.027 -19.674  1.00  0.00           H
ATOM   1080 1HD1 ILE A  68     -16.208  65.533 -21.045  1.00  0.00           H
ATOM   1081 2HD1 ILE A  68     -16.298  63.785 -21.182  1.00  0.00           H
ATOM   1082 3HD1 ILE A  68     -15.587  64.513 -19.754  1.00  0.00           H
ATOM   1083  N   CYS A  69     -10.974  65.259 -22.904  1.00  0.00           N
ATOM   1084  CA  CYS A  69     -10.269  66.524 -22.722  1.00  0.00           C
ATOM   1085  C   CYS A  69     -10.819  67.572 -23.667  1.00  0.00           C
ATOM   1086  O   CYS A  69     -10.157  68.572 -23.924  1.00  0.00           O
ATOM   1087  CB  CYS A  69      -8.752  66.428 -22.932  1.00  0.00           C
ATOM   1088  SG  CYS A  69      -8.240  65.914 -24.595  1.00  0.00           S
ATOM   1089  H   CYS A  69     -11.214  64.963 -23.838  1.00  0.00           H
ATOM   1090  HA  CYS A  69     -10.439  66.858 -21.705  1.00  0.00           H
ATOM   1091 1HB  CYS A  69      -8.332  67.425 -22.749  1.00  0.00           H
ATOM   1092 2HB  CYS A  69      -8.306  65.760 -22.198  1.00  0.00           H
ATOM   1093  HG  CYS A  69      -8.859  66.910 -25.292  1.00  0.00           H
ATOM   1094  N   GLN A  70     -12.011  67.317 -24.222  1.00  0.00           N
ATOM   1095  CA  GLN A  70     -12.586  68.261 -25.184  1.00  0.00           C
ATOM   1096  C   GLN A  70     -13.795  69.051 -24.684  1.00  0.00           C
ATOM   1097  O   GLN A  70     -14.225  70.003 -25.333  1.00  0.00           O
ATOM   1098  CB  GLN A  70     -12.951  67.552 -26.462  1.00  0.00           C
ATOM   1099  CG  GLN A  70     -11.791  66.840 -27.087  1.00  0.00           C
ATOM   1100  CD  GLN A  70     -10.643  67.727 -27.517  1.00  0.00           C
ATOM   1101  OE1 GLN A  70      -9.543  67.638 -26.974  1.00  0.00           O
ATOM   1102  NE2 GLN A  70     -10.875  68.570 -28.512  1.00  0.00           N
ATOM   1103  H   GLN A  70     -12.511  66.478 -23.973  1.00  0.00           H
ATOM   1104  HA  GLN A  70     -11.822  68.993 -25.434  1.00  0.00           H
ATOM   1105 1HB  GLN A  70     -13.787  66.870 -26.304  1.00  0.00           H
ATOM   1106 2HB  GLN A  70     -13.276  68.304 -27.178  1.00  0.00           H
ATOM   1107 1HG  GLN A  70     -11.415  66.117 -26.368  1.00  0.00           H
ATOM   1108 2HG  GLN A  70     -12.146  66.355 -27.967  1.00  0.00           H
ATOM   1109 1HE2 GLN A  70     -10.143  69.170 -28.843  1.00  0.00           H
ATOM   1110 2HE2 GLN A  70     -11.783  68.604 -28.938  1.00  0.00           H
ATOM   1111  N   GLY A  71     -14.375  68.671 -23.555  1.00  0.00           N
ATOM   1112  CA  GLY A  71     -15.513  69.451 -23.101  1.00  0.00           C
ATOM   1113  C   GLY A  71     -14.875  70.775 -22.763  1.00  0.00           C
ATOM   1114  O   GLY A  71     -13.672  70.792 -22.518  1.00  0.00           O
ATOM   1115  H   GLY A  71     -14.029  67.892 -23.023  1.00  0.00           H
ATOM   1116 1HA  GLY A  71     -16.259  69.558 -23.890  1.00  0.00           H
ATOM   1117 2HA  GLY A  71     -15.975  69.005 -22.221  1.00  0.00           H
ATOM   1118  N   ARG A  72     -15.625  71.860 -22.670  1.00  0.00           N
ATOM   1119  CA  ARG A  72     -14.973  73.131 -22.352  1.00  0.00           C
ATOM   1120  C   ARG A  72     -14.145  73.063 -21.053  1.00  0.00           C
ATOM   1121  O   ARG A  72     -13.135  73.748 -20.923  1.00  0.00           O
ATOM   1122  CB  ARG A  72     -15.971  74.273 -22.286  1.00  0.00           C
ATOM   1123  CG  ARG A  72     -15.319  75.635 -22.071  1.00  0.00           C
ATOM   1124  CD  ARG A  72     -16.290  76.758 -22.109  1.00  0.00           C
ATOM   1125  NE  ARG A  72     -15.629  78.029 -21.856  1.00  0.00           N
ATOM   1126  CZ  ARG A  72     -16.221  79.237 -21.907  1.00  0.00           C
ATOM   1127  NH1 ARG A  72     -17.495  79.339 -22.212  1.00  0.00           N
ATOM   1128  NH2 ARG A  72     -15.513  80.322 -21.651  1.00  0.00           N
ATOM   1129  H   ARG A  72     -16.617  71.822 -22.853  1.00  0.00           H
ATOM   1130  HA  ARG A  72     -14.286  73.361 -23.171  1.00  0.00           H
ATOM   1131 1HB  ARG A  72     -16.516  74.320 -23.232  1.00  0.00           H
ATOM   1132 2HB  ARG A  72     -16.694  74.102 -21.494  1.00  0.00           H
ATOM   1133 1HG  ARG A  72     -14.821  75.642 -21.103  1.00  0.00           H
ATOM   1134 2HG  ARG A  72     -14.580  75.808 -22.857  1.00  0.00           H
ATOM   1135 1HD  ARG A  72     -16.770  76.807 -23.087  1.00  0.00           H
ATOM   1136 2HD  ARG A  72     -17.042  76.605 -21.339  1.00  0.00           H
ATOM   1137  HE  ARG A  72     -14.644  78.000 -21.618  1.00  0.00           H
ATOM   1138 1HH1 ARG A  72     -18.035  78.508 -22.410  1.00  0.00           H
ATOM   1139 2HH1 ARG A  72     -17.932  80.247 -22.250  1.00  0.00           H
ATOM   1140 1HH2 ARG A  72     -14.531  80.240 -21.416  1.00  0.00           H
ATOM   1141 2HH2 ARG A  72     -15.949  81.229 -21.687  1.00  0.00           H
ATOM   1142  N   GLU A  73     -14.587  72.246 -20.087  1.00  0.00           N
ATOM   1143  CA  GLU A  73     -13.903  72.100 -18.800  1.00  0.00           C
ATOM   1144  C   GLU A  73     -12.598  71.235 -18.893  1.00  0.00           C
ATOM   1145  O   GLU A  73     -11.797  71.233 -17.958  1.00  0.00           O
ATOM   1146  CB  GLU A  73     -14.892  71.525 -17.754  1.00  0.00           C
ATOM   1147  CG  GLU A  73     -16.108  72.465 -17.373  1.00  0.00           C
ATOM   1148  CD  GLU A  73     -17.085  71.815 -16.377  1.00  0.00           C
ATOM   1149  OE1 GLU A  73     -16.873  70.679 -16.026  1.00  0.00           O
ATOM   1150  OE2 GLU A  73     -18.030  72.464 -15.976  1.00  0.00           O
ATOM   1151  H   GLU A  73     -15.420  71.712 -20.259  1.00  0.00           H
ATOM   1152  HA  GLU A  73     -13.614  73.095 -18.460  1.00  0.00           H
ATOM   1153 1HB  GLU A  73     -15.283  70.559 -18.084  1.00  0.00           H
ATOM   1154 2HB  GLU A  73     -14.362  71.360 -16.822  1.00  0.00           H
ATOM   1155 1HG  GLU A  73     -15.717  73.374 -16.912  1.00  0.00           H
ATOM   1156 2HG  GLU A  73     -16.660  72.768 -18.273  1.00  0.00           H
ATOM   1157  N   GLN A  74     -12.433  70.458 -19.985  1.00  0.00           N
ATOM   1158  CA  GLN A  74     -11.273  69.580 -20.293  1.00  0.00           C
ATOM   1159  C   GLN A  74     -10.750  68.688 -19.134  1.00  0.00           C
ATOM   1160  O   GLN A  74      -9.587  68.786 -18.729  1.00  0.00           O
ATOM   1161  CB  GLN A  74     -10.124  70.397 -20.894  1.00  0.00           C
ATOM   1162  CG  GLN A  74     -10.586  71.118 -22.140  1.00  0.00           C
ATOM   1163  CD  GLN A  74      -9.504  71.792 -22.945  1.00  0.00           C
ATOM   1164  OE1 GLN A  74      -8.492  72.280 -22.424  1.00  0.00           O
ATOM   1165  NE2 GLN A  74      -9.712  71.809 -24.262  1.00  0.00           N
ATOM   1166  H   GLN A  74     -13.130  70.537 -20.723  1.00  0.00           H
ATOM   1167  HA  GLN A  74     -11.608  68.921 -21.084  1.00  0.00           H
ATOM   1168 1HB  GLN A  74      -9.726  71.097 -20.169  1.00  0.00           H
ATOM   1169 2HB  GLN A  74      -9.312  69.714 -21.197  1.00  0.00           H
ATOM   1170 1HG  GLN A  74     -11.114  70.419 -22.762  1.00  0.00           H
ATOM   1171 2HG  GLN A  74     -11.288  71.888 -21.821  1.00  0.00           H
ATOM   1172 1HE2 GLN A  74      -9.046  72.227 -24.880  1.00  0.00           H
ATOM   1173 2HE2 GLN A  74     -10.544  71.379 -24.632  1.00  0.00           H
ATOM   1174  N   ARG A  75     -11.608  67.792 -18.619  1.00  0.00           N
ATOM   1175  CA  ARG A  75     -11.248  66.982 -17.437  1.00  0.00           C
ATOM   1176  C   ARG A  75      -9.873  66.281 -17.511  1.00  0.00           C
ATOM   1177  O   ARG A  75      -9.200  66.201 -16.470  1.00  0.00           O
ATOM   1178  CB  ARG A  75     -12.351  65.979 -17.122  1.00  0.00           C
ATOM   1179  CG  ARG A  75     -12.130  65.205 -15.837  1.00  0.00           C
ATOM   1180  CD  ARG A  75     -13.277  64.303 -15.542  1.00  0.00           C
ATOM   1181  NE  ARG A  75     -13.127  63.615 -14.261  1.00  0.00           N
ATOM   1182  CZ  ARG A  75     -13.822  62.514 -13.887  1.00  0.00           C
ATOM   1183  NH1 ARG A  75     -14.700  61.972 -14.699  1.00  0.00           N
ATOM   1184  NH2 ARG A  75     -13.606  61.973 -12.710  1.00  0.00           N
ATOM   1185  H   ARG A  75     -12.533  67.721 -19.003  1.00  0.00           H
ATOM   1186  HA  ARG A  75     -11.216  67.658 -16.584  1.00  0.00           H
ATOM   1187 1HB  ARG A  75     -13.301  66.502 -17.039  1.00  0.00           H
ATOM   1188 2HB  ARG A  75     -12.447  65.267 -17.913  1.00  0.00           H
ATOM   1189 1HG  ARG A  75     -11.236  64.591 -15.961  1.00  0.00           H
ATOM   1190 2HG  ARG A  75     -11.981  65.892 -15.001  1.00  0.00           H
ATOM   1191 1HD  ARG A  75     -14.195  64.883 -15.512  1.00  0.00           H
ATOM   1192 2HD  ARG A  75     -13.338  63.555 -16.325  1.00  0.00           H
ATOM   1193  HE  ARG A  75     -12.453  63.990 -13.601  1.00  0.00           H
ATOM   1194 1HH1 ARG A  75     -14.850  62.383 -15.609  1.00  0.00           H
ATOM   1195 2HH1 ARG A  75     -15.211  61.144 -14.411  1.00  0.00           H
ATOM   1196 1HH2 ARG A  75     -12.926  62.382 -12.087  1.00  0.00           H
ATOM   1197 2HH2 ARG A  75     -14.116  61.147 -12.437  1.00  0.00           H
ATOM   1198  N   THR A  76      -9.405  65.816 -18.670  1.00  0.00           N
ATOM   1199  CA  THR A  76      -8.084  65.188 -18.848  1.00  0.00           C
ATOM   1200  C   THR A  76      -7.814  63.921 -18.011  1.00  0.00           C
ATOM   1201  O   THR A  76      -6.860  63.821 -17.269  1.00  0.00           O
ATOM   1202  CB  THR A  76      -6.958  66.191 -18.443  1.00  0.00           C
ATOM   1203  OG1 THR A  76      -7.204  67.497 -19.024  1.00  0.00           O
ATOM   1204  CG2 THR A  76      -5.640  65.656 -18.924  1.00  0.00           C
ATOM   1205  H   THR A  76     -10.020  65.838 -19.503  1.00  0.00           H
ATOM   1206  HA  THR A  76      -7.951  64.949 -19.896  1.00  0.00           H
ATOM   1207  HB  THR A  76      -6.904  66.286 -17.365  1.00  0.00           H
ATOM   1208  HG1 THR A  76      -8.044  67.865 -18.670  1.00  0.00           H
ATOM   1209 1HG2 THR A  76      -4.842  66.336 -18.626  1.00  0.00           H
ATOM   1210 2HG2 THR A  76      -5.473  64.682 -18.457  1.00  0.00           H
ATOM   1211 3HG2 THR A  76      -5.655  65.542 -20.004  1.00  0.00           H
ATOM   1212  N   MET A  77      -8.658  62.920 -18.265  1.00  0.00           N
ATOM   1213  CA  MET A  77      -8.594  61.647 -17.526  1.00  0.00           C
ATOM   1214  C   MET A  77      -7.324  60.752 -17.647  1.00  0.00           C
ATOM   1215  O   MET A  77      -6.991  60.103 -16.650  1.00  0.00           O
ATOM   1216  CB  MET A  77      -9.817  60.870 -17.955  1.00  0.00           C
ATOM   1217  CG  MET A  77     -11.041  61.513 -17.412  1.00  0.00           C
ATOM   1218  SD  MET A  77     -10.988  61.559 -15.690  1.00  0.00           S
ATOM   1219  CE  MET A  77     -11.303  59.865 -15.429  1.00  0.00           C
ATOM   1220  H   MET A  77      -9.411  63.101 -18.898  1.00  0.00           H
ATOM   1221  HA  MET A  77      -8.706  61.895 -16.491  1.00  0.00           H
ATOM   1222 1HB  MET A  77      -9.887  60.821 -19.028  1.00  0.00           H
ATOM   1223 2HB  MET A  77      -9.735  59.863 -17.555  1.00  0.00           H
ATOM   1224 1HG  MET A  77     -11.093  62.542 -17.778  1.00  0.00           H
ATOM   1225 2HG  MET A  77     -11.937  60.981 -17.707  1.00  0.00           H
ATOM   1226 1HE  MET A  77     -11.318  59.656 -14.358  1.00  0.00           H
ATOM   1227 2HE  MET A  77     -12.266  59.617 -15.866  1.00  0.00           H
ATOM   1228 3HE  MET A  77     -10.523  59.284 -15.909  1.00  0.00           H
ATOM   1229  N   ASP A  78      -6.607  60.731 -18.782  1.00  0.00           N
ATOM   1230  CA  ASP A  78      -5.339  59.937 -18.896  1.00  0.00           C
ATOM   1231  C   ASP A  78      -5.323  58.418 -18.611  1.00  0.00           C
ATOM   1232  O   ASP A  78      -5.087  58.039 -17.466  1.00  0.00           O
ATOM   1233  CB  ASP A  78      -4.231  60.531 -18.030  1.00  0.00           C
ATOM   1234  CG  ASP A  78      -3.702  61.868 -18.533  1.00  0.00           C
ATOM   1235  OD1 ASP A  78      -3.654  62.056 -19.725  1.00  0.00           O
ATOM   1236  OD2 ASP A  78      -3.339  62.694 -17.715  1.00  0.00           O
ATOM   1237  H   ASP A  78      -6.923  61.280 -19.571  1.00  0.00           H
ATOM   1238  HA  ASP A  78      -5.009  60.055 -19.929  1.00  0.00           H
ATOM   1239 1HB  ASP A  78      -4.607  60.684 -17.024  1.00  0.00           H
ATOM   1240 2HB  ASP A  78      -3.419  59.813 -17.956  1.00  0.00           H
ATOM   1241  N   ILE A  79      -5.708  57.551 -19.560  1.00  0.00           N
ATOM   1242  CA  ILE A  79      -5.717  56.068 -19.350  1.00  0.00           C
ATOM   1243  C   ILE A  79      -4.687  55.088 -20.063  1.00  0.00           C
ATOM   1244  O   ILE A  79      -4.595  55.034 -21.283  1.00  0.00           O
ATOM   1245  CB  ILE A  79      -7.117  55.524 -19.607  1.00  0.00           C
ATOM   1246  CG1 ILE A  79      -8.059  56.059 -18.583  1.00  0.00           C
ATOM   1247  CG2 ILE A  79      -7.085  54.064 -19.695  1.00  0.00           C
ATOM   1248  CD1 ILE A  79      -8.617  57.293 -19.035  1.00  0.00           C
ATOM   1249  H   ILE A  79      -5.933  57.918 -20.479  1.00  0.00           H
ATOM   1250  HA  ILE A  79      -5.548  55.954 -18.275  1.00  0.00           H
ATOM   1251  HB  ILE A  79      -7.488  55.929 -20.556  1.00  0.00           H
ATOM   1252 1HG1 ILE A  79      -8.885  55.374 -18.404  1.00  0.00           H
ATOM   1253 2HG1 ILE A  79      -7.532  56.238 -17.645  1.00  0.00           H
ATOM   1254 1HG2 ILE A  79      -8.085  53.713 -19.892  1.00  0.00           H
ATOM   1255 2HG2 ILE A  79      -6.416  53.764 -20.499  1.00  0.00           H
ATOM   1256 3HG2 ILE A  79      -6.729  53.669 -18.775  1.00  0.00           H
ATOM   1257 1HD1 ILE A  79      -9.286  57.683 -18.296  1.00  0.00           H
ATOM   1258 2HD1 ILE A  79      -7.848  57.991 -19.218  1.00  0.00           H
ATOM   1259 3HD1 ILE A  79      -9.138  57.091 -19.951  1.00  0.00           H
ATOM   1260  N   ASP A  80      -3.940  54.297 -19.275  1.00  0.00           N
ATOM   1261  CA  ASP A  80      -2.951  53.252 -19.714  1.00  0.00           C
ATOM   1262  C   ASP A  80      -3.620  52.098 -20.469  1.00  0.00           C
ATOM   1263  O   ASP A  80      -4.635  51.576 -20.004  1.00  0.00           O
ATOM   1264  CB  ASP A  80      -2.202  52.659 -18.473  1.00  0.00           C
ATOM   1265  CG  ASP A  80      -0.958  51.588 -18.671  1.00  0.00           C
ATOM   1266  OD1 ASP A  80      -1.137  50.559 -19.289  1.00  0.00           O
ATOM   1267  OD2 ASP A  80       0.096  51.819 -18.084  1.00  0.00           O
ATOM   1268  H   ASP A  80      -4.072  54.410 -18.291  1.00  0.00           H
ATOM   1269  HA  ASP A  80      -2.233  53.719 -20.380  1.00  0.00           H
ATOM   1270 1HB  ASP A  80      -1.804  53.495 -17.899  1.00  0.00           H
ATOM   1271 2HB  ASP A  80      -2.919  52.170 -17.878  1.00  0.00           H
ATOM   1272  N   LEU A  81      -3.077  51.690 -21.624  1.00  0.00           N
ATOM   1273  CA  LEU A  81      -3.679  50.564 -22.325  1.00  0.00           C
ATOM   1274  C   LEU A  81      -3.118  49.181 -21.974  1.00  0.00           C
ATOM   1275  O   LEU A  81      -3.574  48.568 -21.018  1.00  0.00           O
ATOM   1276  CB  LEU A  81      -3.511  50.780 -23.828  1.00  0.00           C
ATOM   1277  CG  LEU A  81      -4.553  51.504 -24.526  1.00  0.00           C
ATOM   1278  CD1 LEU A  81      -4.713  52.863 -23.967  1.00  0.00           C
ATOM   1279  CD2 LEU A  81      -4.165  51.584 -26.017  1.00  0.00           C
ATOM   1280  H   LEU A  81      -2.258  52.149 -21.987  1.00  0.00           H
ATOM   1281  HA  LEU A  81      -4.723  50.553 -22.065  1.00  0.00           H
ATOM   1282 1HB  LEU A  81      -2.632  51.359 -23.957  1.00  0.00           H
ATOM   1283 2HB  LEU A  81      -3.391  49.825 -24.340  1.00  0.00           H
ATOM   1284  HG  LEU A  81      -5.472  50.979 -24.407  1.00  0.00           H
ATOM   1285 1HD1 LEU A  81      -5.502  53.328 -24.519  1.00  0.00           H
ATOM   1286 2HD1 LEU A  81      -4.989  52.824 -22.925  1.00  0.00           H
ATOM   1287 3HD1 LEU A  81      -3.792  53.427 -24.070  1.00  0.00           H
ATOM   1288 1HD2 LEU A  81      -4.940  52.110 -26.570  1.00  0.00           H
ATOM   1289 2HD2 LEU A  81      -3.223  52.108 -26.113  1.00  0.00           H
ATOM   1290 3HD2 LEU A  81      -4.047  50.571 -26.435  1.00  0.00           H
ATOM   1291  N   ASN A  82      -2.106  48.689 -22.702  1.00  0.00           N
ATOM   1292  CA  ASN A  82      -1.572  47.366 -22.383  1.00  0.00           C
ATOM   1293  C   ASN A  82      -2.694  46.328 -22.242  1.00  0.00           C
ATOM   1294  O   ASN A  82      -2.744  45.558 -21.280  1.00  0.00           O
ATOM   1295  CB  ASN A  82      -0.669  47.468 -21.176  1.00  0.00           C
ATOM   1296  CG  ASN A  82       0.618  48.160 -21.550  1.00  0.00           C
ATOM   1297  OD1 ASN A  82       1.307  47.713 -22.482  1.00  0.00           O
ATOM   1298  ND2 ASN A  82       0.942  49.236 -20.886  1.00  0.00           N
ATOM   1299  H   ASN A  82      -1.740  49.217 -23.472  1.00  0.00           H
ATOM   1300  HA  ASN A  82      -0.968  47.045 -23.230  1.00  0.00           H
ATOM   1301 1HB  ASN A  82      -1.160  48.094 -20.417  1.00  0.00           H
ATOM   1302 2HB  ASN A  82      -0.499  46.500 -20.730  1.00  0.00           H
ATOM   1303 1HD2 ASN A  82       1.786  49.740 -21.116  1.00  0.00           H
ATOM   1304 2HD2 ASN A  82       0.326  49.595 -20.148  1.00  0.00           H
ATOM   1305  N   LEU A  83      -3.615  46.331 -23.212  1.00  0.00           N
ATOM   1306  CA  LEU A  83      -4.818  45.514 -23.176  1.00  0.00           C
ATOM   1307  C   LEU A  83      -4.700  43.998 -23.213  1.00  0.00           C
ATOM   1308  O   LEU A  83      -5.447  43.348 -22.498  1.00  0.00           O
ATOM   1309  CB  LEU A  83      -5.756  45.865 -24.300  1.00  0.00           C
ATOM   1310  CG  LEU A  83      -7.046  45.092 -24.236  1.00  0.00           C
ATOM   1311  CD1 LEU A  83      -7.731  45.391 -22.948  1.00  0.00           C
ATOM   1312  CD2 LEU A  83      -7.852  45.446 -25.336  1.00  0.00           C
ATOM   1313  H   LEU A  83      -3.496  46.964 -24.011  1.00  0.00           H
ATOM   1314  HA  LEU A  83      -5.347  45.795 -22.270  1.00  0.00           H
ATOM   1315 1HB  LEU A  83      -5.978  46.943 -24.255  1.00  0.00           H
ATOM   1316 2HB  LEU A  83      -5.280  45.646 -25.239  1.00  0.00           H
ATOM   1317  HG  LEU A  83      -6.852  44.019 -24.288  1.00  0.00           H
ATOM   1318 1HD1 LEU A  83      -8.677  44.850 -22.881  1.00  0.00           H
ATOM   1319 2HD1 LEU A  83      -7.079  45.098 -22.125  1.00  0.00           H
ATOM   1320 3HD1 LEU A  83      -7.920  46.462 -22.909  1.00  0.00           H
ATOM   1321 1HD2 LEU A  83      -8.789  44.891 -25.269  1.00  0.00           H
ATOM   1322 2HD2 LEU A  83      -8.056  46.507 -25.291  1.00  0.00           H
ATOM   1323 3HD2 LEU A  83      -7.341  45.207 -26.260  1.00  0.00           H
ATOM   1324  N   GLU A  84      -3.816  43.439 -24.051  1.00  0.00           N
ATOM   1325  CA  GLU A  84      -3.799  41.968 -24.279  1.00  0.00           C
ATOM   1326  C   GLU A  84      -5.073  41.540 -25.041  1.00  0.00           C
ATOM   1327  O   GLU A  84      -6.077  41.239 -24.400  1.00  0.00           O
ATOM   1328  CB  GLU A  84      -3.622  41.114 -23.015  1.00  0.00           C
ATOM   1329  CG  GLU A  84      -3.537  39.594 -23.308  1.00  0.00           C
ATOM   1330  CD  GLU A  84      -3.327  38.687 -22.059  1.00  0.00           C
ATOM   1331  OE1 GLU A  84      -3.222  39.175 -20.973  1.00  0.00           O
ATOM   1332  OE2 GLU A  84      -3.279  37.469 -22.251  1.00  0.00           O
ATOM   1333  H   GLU A  84      -3.192  44.042 -24.555  1.00  0.00           H
ATOM   1334  HA  GLU A  84      -2.912  41.748 -24.875  1.00  0.00           H
ATOM   1335 1HB  GLU A  84      -2.684  41.379 -22.501  1.00  0.00           H
ATOM   1336 2HB  GLU A  84      -4.422  41.245 -22.298  1.00  0.00           H
ATOM   1337 1HG  GLU A  84      -4.457  39.278 -23.817  1.00  0.00           H
ATOM   1338 2HG  GLU A  84      -2.710  39.433 -23.979  1.00  0.00           H
ATOM   1339  N   PRO A  85      -5.052  41.549 -26.403  1.00  0.00           N
ATOM   1340  CA  PRO A  85      -6.161  41.314 -27.261  1.00  0.00           C
ATOM   1341  C   PRO A  85      -7.012  40.121 -26.824  1.00  0.00           C
ATOM   1342  O   PRO A  85      -6.492  39.026 -26.495  1.00  0.00           O
ATOM   1343  CB  PRO A  85      -5.462  40.945 -28.587  1.00  0.00           C
ATOM   1344  CG  PRO A  85      -4.176  41.789 -28.590  1.00  0.00           C
ATOM   1345  CD  PRO A  85      -3.729  41.762 -27.134  1.00  0.00           C
ATOM   1346  HA  PRO A  85      -6.789  42.206 -27.355  1.00  0.00           H
ATOM   1347 1HB  PRO A  85      -5.235  39.871 -28.574  1.00  0.00           H
ATOM   1348 2HB  PRO A  85      -6.107  41.118 -29.429  1.00  0.00           H
ATOM   1349 1HG  PRO A  85      -3.441  41.345 -29.246  1.00  0.00           H
ATOM   1350 2HG  PRO A  85      -4.416  42.810 -28.953  1.00  0.00           H
ATOM   1351 1HD  PRO A  85      -3.033  40.938 -26.966  1.00  0.00           H
ATOM   1352 2HD  PRO A  85      -3.287  42.768 -26.893  1.00  0.00           H
ATOM   1353  N   GLY A  86      -8.311  40.355 -26.815  1.00  0.00           N
ATOM   1354  CA  GLY A  86      -9.330  39.400 -26.396  1.00  0.00           C
ATOM   1355  C   GLY A  86      -9.847  39.752 -25.000  1.00  0.00           C
ATOM   1356  O   GLY A  86     -10.940  39.340 -24.631  1.00  0.00           O
ATOM   1357  H   GLY A  86      -8.620  41.272 -27.158  1.00  0.00           H
ATOM   1358 1HA  GLY A  86     -10.141  39.441 -27.108  1.00  0.00           H
ATOM   1359 2HA  GLY A  86      -8.920  38.381 -26.420  1.00  0.00           H
ATOM   1360  N   ASP A  87      -9.098  40.560 -24.233  1.00  0.00           N
ATOM   1361  CA  ASP A  87      -9.579  41.002 -22.920  1.00  0.00           C
ATOM   1362  C   ASP A  87     -10.682  42.045 -23.128  1.00  0.00           C
ATOM   1363  O   ASP A  87     -10.740  42.663 -24.195  1.00  0.00           O
ATOM   1364  CB  ASP A  87      -8.469  41.627 -22.064  1.00  0.00           C
ATOM   1365  CG  ASP A  87      -8.927  41.834 -20.569  1.00  0.00           C
ATOM   1366  OD1 ASP A  87      -9.961  41.288 -20.226  1.00  0.00           O
ATOM   1367  OD2 ASP A  87      -8.290  42.562 -19.826  1.00  0.00           O
ATOM   1368  H   ASP A  87      -8.162  40.842 -24.537  1.00  0.00           H
ATOM   1369  HA  ASP A  87      -9.996  40.142 -22.373  1.00  0.00           H
ATOM   1370 1HB  ASP A  87      -7.568  40.985 -22.082  1.00  0.00           H
ATOM   1371 2HB  ASP A  87      -8.172  42.575 -22.469  1.00  0.00           H
ATOM   1372  N   THR A  88     -11.548  42.233 -22.116  1.00  0.00           N
ATOM   1373  CA  THR A  88     -12.657  43.202 -22.191  1.00  0.00           C
ATOM   1374  C   THR A  88     -12.780  44.175 -20.978  1.00  0.00           C
ATOM   1375  O   THR A  88     -12.029  45.123 -20.848  1.00  0.00           O
ATOM   1376  CB  THR A  88     -13.983  42.428 -22.352  1.00  0.00           C
ATOM   1377  OG1 THR A  88     -14.142  41.580 -21.219  1.00  0.00           O
ATOM   1378  CG2 THR A  88     -13.968  41.507 -23.608  1.00  0.00           C
ATOM   1379  H   THR A  88     -11.398  41.676 -21.267  1.00  0.00           H
ATOM   1380  HA  THR A  88     -12.501  43.777 -23.090  1.00  0.00           H
ATOM   1381  HB  THR A  88     -14.794  43.108 -22.437  1.00  0.00           H
ATOM   1382  HG1 THR A  88     -13.306  41.096 -21.093  1.00  0.00           H
ATOM   1383 1HG2 THR A  88     -14.911  40.954 -23.720  1.00  0.00           H
ATOM   1384 2HG2 THR A  88     -13.822  42.108 -24.526  1.00  0.00           H
ATOM   1385 3HG2 THR A  88     -13.155  40.799 -23.523  1.00  0.00           H
ATOM   1386  N   TYR A  89     -13.819  43.968 -20.133  1.00  0.00           N
ATOM   1387  CA  TYR A  89     -14.110  44.616 -18.833  1.00  0.00           C
ATOM   1388  C   TYR A  89     -14.198  46.140 -18.658  1.00  0.00           C
ATOM   1389  O   TYR A  89     -14.868  46.581 -17.747  1.00  0.00           O
ATOM   1390  CB  TYR A  89     -13.149  44.129 -17.723  1.00  0.00           C
ATOM   1391  CG  TYR A  89     -13.110  42.632 -17.524  1.00  0.00           C
ATOM   1392  CD1 TYR A  89     -12.061  41.909 -18.067  1.00  0.00           C
ATOM   1393  CD2 TYR A  89     -14.092  41.980 -16.835  1.00  0.00           C
ATOM   1394  CE1 TYR A  89     -11.993  40.527 -17.926  1.00  0.00           C
ATOM   1395  CE2 TYR A  89     -14.032  40.597 -16.694  1.00  0.00           C
ATOM   1396  CZ  TYR A  89     -12.982  39.875 -17.237  1.00  0.00           C
ATOM   1397  OH  TYR A  89     -12.946  38.524 -17.077  1.00  0.00           O
ATOM   1398  H   TYR A  89     -14.381  43.151 -20.326  1.00  0.00           H
ATOM   1399  HA  TYR A  89     -15.091  44.254 -18.537  1.00  0.00           H
ATOM   1400 1HB  TYR A  89     -12.116  44.451 -17.964  1.00  0.00           H
ATOM   1401 2HB  TYR A  89     -13.428  44.580 -16.748  1.00  0.00           H
ATOM   1402  HD1 TYR A  89     -11.280  42.427 -18.605  1.00  0.00           H
ATOM   1403  HD2 TYR A  89     -14.929  42.551 -16.387  1.00  0.00           H
ATOM   1404  HE1 TYR A  89     -11.156  39.967 -18.364  1.00  0.00           H
ATOM   1405  HE2 TYR A  89     -14.823  40.086 -16.144  1.00  0.00           H
ATOM   1406  HH  TYR A  89     -12.228  38.170 -17.600  1.00  0.00           H
ATOM   1407  N   ALA A  90     -13.543  46.913 -19.498  1.00  0.00           N
ATOM   1408  CA  ALA A  90     -13.243  48.347 -19.201  1.00  0.00           C
ATOM   1409  C   ALA A  90     -13.988  49.169 -18.145  1.00  0.00           C
ATOM   1410  O   ALA A  90     -13.380  50.011 -17.529  1.00  0.00           O
ATOM   1411  CB  ALA A  90     -13.261  49.021 -20.567  1.00  0.00           C
ATOM   1412  H   ALA A  90     -13.067  46.478 -20.263  1.00  0.00           H
ATOM   1413  HA  ALA A  90     -12.198  48.412 -18.844  1.00  0.00           H
ATOM   1414 1HB  ALA A  90     -12.931  50.024 -20.473  1.00  0.00           H
ATOM   1415 2HB  ALA A  90     -12.589  48.465 -21.251  1.00  0.00           H
ATOM   1416 3HB  ALA A  90     -14.259  48.984 -20.944  1.00  0.00           H
ATOM   1417  N   ALA A  91     -15.340  49.080 -17.976  1.00  0.00           N
ATOM   1418  CA  ALA A  91     -16.046  50.187 -17.327  1.00  0.00           C
ATOM   1419  C   ALA A  91     -17.253  49.903 -16.378  1.00  0.00           C
ATOM   1420  O   ALA A  91     -18.290  49.434 -16.823  1.00  0.00           O
ATOM   1421  CB  ALA A  91     -16.550  50.992 -18.498  1.00  0.00           C
ATOM   1422  H   ALA A  91     -15.791  48.259 -18.308  1.00  0.00           H
ATOM   1423  HA  ALA A  91     -15.345  50.781 -16.765  1.00  0.00           H
ATOM   1424 1HB  ALA A  91     -17.023  51.830 -18.217  1.00  0.00           H
ATOM   1425 2HB  ALA A  91     -15.685  51.273 -19.118  1.00  0.00           H
ATOM   1426 3HB  ALA A  91     -17.234  50.392 -19.076  1.00  0.00           H
ATOM   1427  N   THR A  92     -17.141  50.350 -15.109  1.00  0.00           N
ATOM   1428  CA  THR A  92     -18.187  50.253 -14.079  1.00  0.00           C
ATOM   1429  C   THR A  92     -18.494  51.547 -13.252  1.00  0.00           C
ATOM   1430  O   THR A  92     -19.416  51.529 -12.447  1.00  0.00           O
ATOM   1431  CB  THR A  92     -17.842  49.122 -13.072  1.00  0.00           C
ATOM   1432  OG1 THR A  92     -16.659  49.441 -12.381  1.00  0.00           O
ATOM   1433  CG2 THR A  92     -17.630  47.786 -13.788  1.00  0.00           C
ATOM   1434  H   THR A  92     -16.259  50.731 -14.792  1.00  0.00           H
ATOM   1435  HA  THR A  92     -19.101  49.971 -14.569  1.00  0.00           H
ATOM   1436  HB  THR A  92     -18.673  49.010 -12.349  1.00  0.00           H
ATOM   1437  HG1 THR A  92     -16.038  49.891 -12.987  1.00  0.00           H
ATOM   1438 1HG2 THR A  92     -17.380  47.010 -13.045  1.00  0.00           H
ATOM   1439 2HG2 THR A  92     -18.533  47.501 -14.317  1.00  0.00           H
ATOM   1440 3HG2 THR A  92     -16.812  47.880 -14.497  1.00  0.00           H
ATOM   1441  N   ASP A  93     -17.681  52.620 -13.432  1.00  0.00           N
ATOM   1442  CA  ASP A  93     -17.811  53.912 -12.669  1.00  0.00           C
ATOM   1443  C   ASP A  93     -19.073  54.428 -11.969  1.00  0.00           C
ATOM   1444  O   ASP A  93     -18.969  54.659 -10.774  1.00  0.00           O
ATOM   1445  CB  ASP A  93     -17.252  55.155 -13.318  1.00  0.00           C
ATOM   1446  CG  ASP A  93     -15.709  55.276 -13.269  1.00  0.00           C
ATOM   1447  OD1 ASP A  93     -15.155  54.598 -12.444  1.00  0.00           O
ATOM   1448  OD2 ASP A  93     -15.088  55.950 -14.084  1.00  0.00           O
ATOM   1449  H   ASP A  93     -16.910  52.535 -14.106  1.00  0.00           H
ATOM   1450  HA  ASP A  93     -17.109  53.808 -11.865  1.00  0.00           H
ATOM   1451 1HB  ASP A  93     -17.633  55.254 -14.259  1.00  0.00           H
ATOM   1452 2HB  ASP A  93     -17.666  56.028 -12.717  1.00  0.00           H
ATOM   1453  N   PRO A  94     -20.220  54.703 -12.587  1.00  0.00           N
ATOM   1454  CA  PRO A  94     -21.284  55.471 -11.843  1.00  0.00           C
ATOM   1455  C   PRO A  94     -22.129  54.206 -11.550  1.00  0.00           C
ATOM   1456  O   PRO A  94     -21.978  53.247 -12.324  1.00  0.00           O
ATOM   1457  CB  PRO A  94     -21.957  56.104 -13.073  1.00  0.00           C
ATOM   1458  CG  PRO A  94     -21.807  55.187 -14.136  1.00  0.00           C
ATOM   1459  CD  PRO A  94     -20.530  54.355 -13.969  1.00  0.00           C
ATOM   1460  HA  PRO A  94     -20.828  56.084 -11.067  1.00  0.00           H
ATOM   1461 1HB  PRO A  94     -23.063  56.077 -12.855  1.00  0.00           H
ATOM   1462 2HB  PRO A  94     -21.674  57.220 -13.256  1.00  0.00           H
ATOM   1463 1HG  PRO A  94     -22.666  54.575 -14.100  1.00  0.00           H
ATOM   1464 2HG  PRO A  94     -21.781  55.701 -15.202  1.00  0.00           H
ATOM   1465 1HD  PRO A  94     -20.700  53.293 -14.152  1.00  0.00           H
ATOM   1466 2HD  PRO A  94     -19.806  54.751 -14.746  1.00  0.00           H
ATOM   1467  N   GLY A  95     -22.937  54.046 -10.553  1.00  0.00           N
ATOM   1468  CA  GLY A  95     -23.326  52.756  -9.979  1.00  0.00           C
ATOM   1469  C   GLY A  95     -23.700  51.566 -10.929  1.00  0.00           C
ATOM   1470  O   GLY A  95     -22.877  50.670 -11.020  1.00  0.00           O
ATOM   1471  H   GLY A  95     -23.138  54.900 -10.048  1.00  0.00           H
ATOM   1472 1HA  GLY A  95     -22.545  52.410  -9.356  1.00  0.00           H
ATOM   1473 2HA  GLY A  95     -24.206  52.870  -9.372  1.00  0.00           H
ATOM   1474  N   GLU A  96     -24.833  51.573 -11.669  1.00  0.00           N
ATOM   1475  CA  GLU A  96     -25.116  50.352 -12.472  1.00  0.00           C
ATOM   1476  C   GLU A  96     -24.901  50.470 -13.991  1.00  0.00           C
ATOM   1477  O   GLU A  96     -24.837  49.456 -14.687  1.00  0.00           O
ATOM   1478  CB  GLU A  96     -26.515  49.769 -12.160  1.00  0.00           C
ATOM   1479  CG  GLU A  96     -26.775  49.258 -10.688  1.00  0.00           C
ATOM   1480  CD  GLU A  96     -28.231  48.740 -10.522  1.00  0.00           C
ATOM   1481  OE1 GLU A  96     -28.976  48.865 -11.476  1.00  0.00           O
ATOM   1482  OE2 GLU A  96     -28.576  48.239  -9.483  1.00  0.00           O
ATOM   1483  H   GLU A  96     -25.488  52.373 -11.589  1.00  0.00           H
ATOM   1484  HA  GLU A  96     -24.435  49.573 -12.146  1.00  0.00           H
ATOM   1485 1HB  GLU A  96     -27.325  50.427 -12.472  1.00  0.00           H
ATOM   1486 2HB  GLU A  96     -26.603  48.858 -12.760  1.00  0.00           H
ATOM   1487 1HG  GLU A  96     -26.096  48.417 -10.480  1.00  0.00           H
ATOM   1488 2HG  GLU A  96     -26.558  50.040  -9.958  1.00  0.00           H
ATOM   1489  N   ALA A  97     -24.800  51.685 -14.526  1.00  0.00           N
ATOM   1490  CA  ALA A  97     -24.696  51.939 -15.973  1.00  0.00           C
ATOM   1491  C   ALA A  97     -23.264  51.752 -16.464  1.00  0.00           C
ATOM   1492  O   ALA A  97     -22.585  52.697 -16.865  1.00  0.00           O
ATOM   1493  CB  ALA A  97     -25.182  53.343 -16.265  1.00  0.00           C
ATOM   1494  H   ALA A  97     -24.806  52.483 -13.900  1.00  0.00           H
ATOM   1495  HA  ALA A  97     -25.331  51.222 -16.497  1.00  0.00           H
ATOM   1496 1HB  ALA A  97     -25.125  53.530 -17.340  1.00  0.00           H
ATOM   1497 2HB  ALA A  97     -26.211  53.427 -15.931  1.00  0.00           H
ATOM   1498 3HB  ALA A  97     -24.563  54.053 -15.734  1.00  0.00           H
ATOM   1499  N   GLY A  98     -22.811  50.516 -16.399  1.00  0.00           N
ATOM   1500  CA  GLY A  98     -21.453  50.159 -16.780  1.00  0.00           C
ATOM   1501  C   GLY A  98     -21.377  49.895 -18.255  1.00  0.00           C
ATOM   1502  O   GLY A  98     -22.372  49.926 -18.963  1.00  0.00           O
ATOM   1503  H   GLY A  98     -23.456  49.811 -16.049  1.00  0.00           H
ATOM   1504 1HA  GLY A  98     -20.747  50.938 -16.497  1.00  0.00           H
ATOM   1505 2HA  GLY A  98     -21.168  49.244 -16.267  1.00  0.00           H
ATOM   1506  N   PHE A  99     -20.175  49.686 -18.732  1.00  0.00           N
ATOM   1507  CA  PHE A  99     -19.858  49.333 -20.098  1.00  0.00           C
ATOM   1508  C   PHE A  99     -20.269  50.351 -21.188  1.00  0.00           C
ATOM   1509  O   PHE A  99     -19.843  50.226 -22.329  1.00  0.00           O
ATOM   1510  CB  PHE A  99     -20.445  47.955 -20.333  1.00  0.00           C
ATOM   1511  CG  PHE A  99     -20.065  47.072 -19.148  1.00  0.00           C
ATOM   1512  CD1 PHE A  99     -21.050  46.381 -18.433  1.00  0.00           C
ATOM   1513  CD2 PHE A  99     -18.736  47.021 -18.671  1.00  0.00           C
ATOM   1514  CE1 PHE A  99     -20.716  45.635 -17.314  1.00  0.00           C
ATOM   1515  CE2 PHE A  99     -18.402  46.275 -17.544  1.00  0.00           C
ATOM   1516  CZ  PHE A  99     -19.394  45.573 -16.867  1.00  0.00           C
ATOM   1517  H   PHE A  99     -19.414  49.692 -18.081  1.00  0.00           H
ATOM   1518  HA  PHE A  99     -18.781  49.201 -20.147  1.00  0.00           H
ATOM   1519 1HB  PHE A  99     -21.524  48.006 -20.394  1.00  0.00           H
ATOM   1520 2HB  PHE A  99     -20.087  47.523 -21.237  1.00  0.00           H
ATOM   1521  HD1 PHE A  99     -22.109  46.425 -18.766  1.00  0.00           H
ATOM   1522  HD2 PHE A  99     -17.966  47.581 -19.192  1.00  0.00           H
ATOM   1523  HE1 PHE A  99     -21.509  45.096 -16.785  1.00  0.00           H
ATOM   1524  HE2 PHE A  99     -17.381  46.252 -17.206  1.00  0.00           H
ATOM   1525  HZ  PHE A  99     -19.167  44.976 -15.994  1.00  0.00           H
ATOM   1526  N   ASP A 100     -21.028  51.383 -20.831  1.00  0.00           N
ATOM   1527  CA  ASP A 100     -21.515  52.406 -21.754  1.00  0.00           C
ATOM   1528  C   ASP A 100     -20.429  53.282 -22.352  1.00  0.00           C
ATOM   1529  O   ASP A 100     -20.501  53.650 -23.523  1.00  0.00           O
ATOM   1530  CB  ASP A 100     -22.554  53.273 -21.028  1.00  0.00           C
ATOM   1531  CG  ASP A 100     -23.903  52.543 -20.847  1.00  0.00           C
ATOM   1532  OD1 ASP A 100     -24.136  51.583 -21.552  1.00  0.00           O
ATOM   1533  OD2 ASP A 100     -24.679  52.973 -20.028  1.00  0.00           O
ATOM   1534  H   ASP A 100     -21.343  51.413 -19.875  1.00  0.00           H
ATOM   1535  HA  ASP A 100     -22.026  51.892 -22.568  1.00  0.00           H
ATOM   1536 1HB  ASP A 100     -22.168  53.545 -20.031  1.00  0.00           H
ATOM   1537 2HB  ASP A 100     -22.723  54.212 -21.584  1.00  0.00           H
ATOM   1538  N   HIS A 101     -19.408  53.611 -21.572  1.00  0.00           N
ATOM   1539  CA  HIS A 101     -18.346  54.469 -22.099  1.00  0.00           C
ATOM   1540  C   HIS A 101     -17.392  53.630 -22.894  1.00  0.00           C
ATOM   1541  O   HIS A 101     -16.750  54.097 -23.845  1.00  0.00           O
ATOM   1542  CB  HIS A 101     -17.633  55.152 -20.972  1.00  0.00           C
ATOM   1543  CG  HIS A 101     -18.534  55.963 -20.274  1.00  0.00           C
ATOM   1544  ND1 HIS A 101     -18.191  56.658 -19.213  1.00  0.00           N
ATOM   1545  CD2 HIS A 101     -19.849  56.137 -20.438  1.00  0.00           C
ATOM   1546  CE1 HIS A 101     -19.212  57.246 -18.724  1.00  0.00           C
ATOM   1547  NE2 HIS A 101     -20.259  56.937 -19.447  1.00  0.00           N
ATOM   1548  H   HIS A 101     -19.388  53.280 -20.616  1.00  0.00           H
ATOM   1549  HA  HIS A 101     -18.770  55.234 -22.762  1.00  0.00           H
ATOM   1550 1HB  HIS A 101     -17.302  54.402 -20.292  1.00  0.00           H
ATOM   1551 2HB  HIS A 101     -16.770  55.727 -21.315  1.00  0.00           H
ATOM   1552  HD1 HIS A 101     -17.285  56.684 -18.813  1.00  0.00           H
ATOM   1553  HD2 HIS A 101     -20.567  55.739 -21.155  1.00  0.00           H
ATOM   1554  HE1 HIS A 101     -19.082  57.843 -17.842  1.00  0.00           H
ATOM   1555  N   SER A 102     -17.327  52.363 -22.525  1.00  0.00           N
ATOM   1556  CA  SER A 102     -16.490  51.436 -23.218  1.00  0.00           C
ATOM   1557  C   SER A 102     -17.230  50.943 -24.441  1.00  0.00           C
ATOM   1558  O   SER A 102     -16.624  50.467 -25.386  1.00  0.00           O
ATOM   1559  CB  SER A 102     -16.142  50.283 -22.368  1.00  0.00           C
ATOM   1560  OG  SER A 102     -17.266  49.510 -22.134  1.00  0.00           O
ATOM   1561  H   SER A 102     -17.885  52.054 -21.741  1.00  0.00           H
ATOM   1562  HA  SER A 102     -15.569  51.946 -23.497  1.00  0.00           H
ATOM   1563 1HB  SER A 102     -15.400  49.686 -22.863  1.00  0.00           H
ATOM   1564 2HB  SER A 102     -15.708  50.652 -21.421  1.00  0.00           H
ATOM   1565  HG  SER A 102     -17.834  49.605 -22.934  1.00  0.00           H
ATOM   1566  N   ALA A 103     -18.560  51.072 -24.441  1.00  0.00           N
ATOM   1567  CA  ALA A 103     -19.362  50.654 -25.573  1.00  0.00           C
ATOM   1568  C   ALA A 103     -18.981  51.458 -26.800  1.00  0.00           C
ATOM   1569  O   ALA A 103     -19.065  51.001 -27.935  1.00  0.00           O
ATOM   1570  CB  ALA A 103     -20.842  50.796 -25.271  1.00  0.00           C
ATOM   1571  H   ALA A 103     -19.046  51.425 -23.624  1.00  0.00           H
ATOM   1572  HA  ALA A 103     -19.138  49.607 -25.760  1.00  0.00           H
ATOM   1573 1HB  ALA A 103     -21.426  50.431 -26.103  1.00  0.00           H
ATOM   1574 2HB  ALA A 103     -21.089  50.215 -24.405  1.00  0.00           H
ATOM   1575 3HB  ALA A 103     -21.081  51.844 -25.077  1.00  0.00           H
ATOM   1576  N   ALA A 104     -18.529  52.675 -26.555  1.00  0.00           N
ATOM   1577  CA  ALA A 104     -18.158  53.602 -27.607  1.00  0.00           C
ATOM   1578  C   ALA A 104     -16.764  53.321 -28.159  1.00  0.00           C
ATOM   1579  O   ALA A 104     -16.262  54.109 -28.954  1.00  0.00           O
ATOM   1580  CB  ALA A 104     -18.213  55.017 -27.078  1.00  0.00           C
ATOM   1581  H   ALA A 104     -18.466  52.981 -25.589  1.00  0.00           H
ATOM   1582  HA  ALA A 104     -18.871  53.504 -28.432  1.00  0.00           H
ATOM   1583 1HB  ALA A 104     -17.985  55.724 -27.875  1.00  0.00           H
ATOM   1584 2HB  ALA A 104     -19.211  55.226 -26.705  1.00  0.00           H
ATOM   1585 3HB  ALA A 104     -17.486  55.112 -26.263  1.00  0.00           H
ATOM   1586  N   THR A 105     -16.077  52.277 -27.721  1.00  0.00           N
ATOM   1587  CA  THR A 105     -14.745  52.086 -28.268  1.00  0.00           C
ATOM   1588  C   THR A 105     -14.811  51.519 -29.676  1.00  0.00           C
ATOM   1589  O   THR A 105     -15.865  51.087 -30.154  1.00  0.00           O
ATOM   1590  CB  THR A 105     -13.847  51.223 -27.372  1.00  0.00           C
ATOM   1591  OG1 THR A 105     -14.343  49.924 -27.303  1.00  0.00           O
ATOM   1592  CG2 THR A 105     -13.791  51.865 -25.996  1.00  0.00           C
ATOM   1593  H   THR A 105     -16.448  51.624 -27.039  1.00  0.00           H
ATOM   1594  HA  THR A 105     -14.271  53.036 -28.328  1.00  0.00           H
ATOM   1595  HB  THR A 105     -12.819  51.149 -27.770  1.00  0.00           H
ATOM   1596  HG1 THR A 105     -13.554  49.338 -27.169  1.00  0.00           H
ATOM   1597 1HG2 THR A 105     -13.149  51.269 -25.334  1.00  0.00           H
ATOM   1598 2HG2 THR A 105     -13.389  52.867 -26.091  1.00  0.00           H
ATOM   1599 3HG2 THR A 105     -14.776  51.915 -25.623  1.00  0.00           H
ATOM   1600  N   ASP A 106     -13.679  51.507 -30.357  1.00  0.00           N
ATOM   1601  CA  ASP A 106     -13.682  51.122 -31.755  1.00  0.00           C
ATOM   1602  C   ASP A 106     -13.757  49.649 -32.056  1.00  0.00           C
ATOM   1603  O   ASP A 106     -12.788  49.008 -32.462  1.00  0.00           O
ATOM   1604  CB  ASP A 106     -12.507  51.729 -32.508  1.00  0.00           C
ATOM   1605  CG  ASP A 106     -12.549  51.413 -33.942  1.00  0.00           C
ATOM   1606  OD1 ASP A 106     -13.545  50.869 -34.391  1.00  0.00           O
ATOM   1607  OD2 ASP A 106     -11.560  51.622 -34.586  1.00  0.00           O
ATOM   1608  H   ASP A 106     -12.828  51.787 -29.903  1.00  0.00           H
ATOM   1609  HA  ASP A 106     -14.571  51.540 -32.180  1.00  0.00           H
ATOM   1610 1HB  ASP A 106     -12.538  52.813 -32.418  1.00  0.00           H
ATOM   1611 2HB  ASP A 106     -11.572  51.384 -32.105  1.00  0.00           H
ATOM   1612  N   ALA A 107     -15.006  49.185 -32.034  1.00  0.00           N
ATOM   1613  CA  ALA A 107     -15.373  47.800 -32.277  1.00  0.00           C
ATOM   1614  C   ALA A 107     -14.886  47.265 -33.646  1.00  0.00           C
ATOM   1615  O   ALA A 107     -14.853  46.050 -33.843  1.00  0.00           O
ATOM   1616  CB  ALA A 107     -16.881  47.659 -32.211  1.00  0.00           C
ATOM   1617  H   ALA A 107     -15.717  49.837 -31.694  1.00  0.00           H
ATOM   1618  HA  ALA A 107     -14.918  47.196 -31.493  1.00  0.00           H
ATOM   1619 1HB  ALA A 107     -17.160  46.618 -32.340  1.00  0.00           H
ATOM   1620 2HB  ALA A 107     -17.233  48.014 -31.252  1.00  0.00           H
ATOM   1621 3HB  ALA A 107     -17.336  48.255 -32.994  1.00  0.00           H
ATOM   1622  N   GLN A 108     -14.612  48.167 -34.609  1.00  0.00           N
ATOM   1623  CA  GLN A 108     -14.158  47.792 -35.951  1.00  0.00           C
ATOM   1624  C   GLN A 108     -12.661  48.024 -36.162  1.00  0.00           C
ATOM   1625  O   GLN A 108     -12.150  47.848 -37.274  1.00  0.00           O
ATOM   1626  CB  GLN A 108     -14.894  48.567 -37.034  1.00  0.00           C
ATOM   1627  CG  GLN A 108     -16.327  48.281 -37.178  1.00  0.00           C
ATOM   1628  CD  GLN A 108     -16.538  46.848 -37.584  1.00  0.00           C
ATOM   1629  OE1 GLN A 108     -15.685  46.257 -38.258  1.00  0.00           O
ATOM   1630  NE2 GLN A 108     -17.676  46.290 -37.241  1.00  0.00           N
ATOM   1631  H   GLN A 108     -14.615  49.171 -34.388  1.00  0.00           H
ATOM   1632  HA  GLN A 108     -14.361  46.726 -36.089  1.00  0.00           H
ATOM   1633 1HB  GLN A 108     -14.820  49.613 -36.791  1.00  0.00           H
ATOM   1634 2HB  GLN A 108     -14.403  48.413 -37.990  1.00  0.00           H
ATOM   1635 1HG  GLN A 108     -16.801  48.450 -36.207  1.00  0.00           H
ATOM   1636 2HG  GLN A 108     -16.771  48.934 -37.929  1.00  0.00           H
ATOM   1637 1HE2 GLN A 108     -17.871  45.352 -37.507  1.00  0.00           H
ATOM   1638 2HE2 GLN A 108     -18.385  46.842 -36.741  1.00  0.00           H
ATOM   1639  N   GLY A 109     -11.963  48.425 -35.111  1.00  0.00           N
ATOM   1640  CA  GLY A 109     -10.549  48.717 -35.206  1.00  0.00           C
ATOM   1641  C   GLY A 109      -9.690  47.461 -35.186  1.00  0.00           C
ATOM   1642  O   GLY A 109     -10.099  46.403 -34.703  1.00  0.00           O
ATOM   1643  H   GLY A 109     -12.430  48.570 -34.221  1.00  0.00           H
ATOM   1644 1HA  GLY A 109     -10.381  49.267 -36.126  1.00  0.00           H
ATOM   1645 2HA  GLY A 109     -10.263  49.372 -34.383  1.00  0.00           H
ATOM   1646  N   ASN A 110      -8.452  47.608 -35.662  1.00  0.00           N
ATOM   1647  CA  ASN A 110      -7.491  46.509 -35.701  1.00  0.00           C
ATOM   1648  C   ASN A 110      -6.523  46.521 -34.519  1.00  0.00           C
ATOM   1649  O   ASN A 110      -5.612  45.695 -34.439  1.00  0.00           O
ATOM   1650  CB  ASN A 110      -6.708  46.593 -36.992  1.00  0.00           C
ATOM   1651  CG  ASN A 110      -7.551  46.345 -38.180  1.00  0.00           C
ATOM   1652  OD1 ASN A 110      -8.455  45.503 -38.157  1.00  0.00           O
ATOM   1653  ND2 ASN A 110      -7.274  47.063 -39.237  1.00  0.00           N
ATOM   1654  H   ASN A 110      -8.185  48.507 -36.041  1.00  0.00           H
ATOM   1655  HA  ASN A 110      -8.048  45.567 -35.672  1.00  0.00           H
ATOM   1656 1HB  ASN A 110      -6.278  47.595 -37.077  1.00  0.00           H
ATOM   1657 2HB  ASN A 110      -5.889  45.883 -36.987  1.00  0.00           H
ATOM   1658 1HD2 ASN A 110      -7.802  46.942 -40.075  1.00  0.00           H
ATOM   1659 2HD2 ASN A 110      -6.529  47.736 -39.204  1.00  0.00           H
ATOM   1660  N   GLY A 111      -6.716  47.480 -33.623  1.00  0.00           N
ATOM   1661  CA  GLY A 111      -5.847  47.652 -32.466  1.00  0.00           C
ATOM   1662  C   GLY A 111      -6.512  47.251 -31.177  1.00  0.00           C
ATOM   1663  O   GLY A 111      -7.546  46.584 -31.171  1.00  0.00           O
ATOM   1664  H   GLY A 111      -7.494  48.105 -33.759  1.00  0.00           H
ATOM   1665 1HA  GLY A 111      -4.944  47.058 -32.596  1.00  0.00           H
ATOM   1666 2HA  GLY A 111      -5.545  48.690 -32.405  1.00  0.00           H
ATOM   1667  N   GLU A 112      -5.981  47.738 -30.065  1.00  0.00           N
ATOM   1668  CA  GLU A 112      -6.535  47.355 -28.772  1.00  0.00           C
ATOM   1669  C   GLU A 112      -8.003  47.830 -28.593  1.00  0.00           C
ATOM   1670  O   GLU A 112      -8.777  47.196 -27.871  1.00  0.00           O
ATOM   1671  CB  GLU A 112      -5.585  47.796 -27.647  1.00  0.00           C
ATOM   1672  CG  GLU A 112      -4.250  46.964 -27.694  1.00  0.00           C
ATOM   1673  CD  GLU A 112      -3.342  47.073 -26.523  1.00  0.00           C
ATOM   1674  OE1 GLU A 112      -3.665  47.757 -25.594  1.00  0.00           O
ATOM   1675  OE2 GLU A 112      -2.339  46.394 -26.512  1.00  0.00           O
ATOM   1676  H   GLU A 112      -5.138  48.305 -30.113  1.00  0.00           H
ATOM   1677  HA  GLU A 112      -6.544  46.269 -28.731  1.00  0.00           H
ATOM   1678 1HB  GLU A 112      -5.320  48.842 -27.782  1.00  0.00           H
ATOM   1679 2HB  GLU A 112      -6.056  47.689 -26.678  1.00  0.00           H
ATOM   1680 1HG  GLU A 112      -4.518  45.921 -27.807  1.00  0.00           H
ATOM   1681 2HG  GLU A 112      -3.697  47.268 -28.584  1.00  0.00           H
ATOM   1682  N   ALA A 113      -8.406  48.883 -29.323  1.00  0.00           N
ATOM   1683  CA  ALA A 113      -9.778  49.423 -29.284  1.00  0.00           C
ATOM   1684  C   ALA A 113     -10.826  48.423 -29.848  1.00  0.00           C
ATOM   1685  O   ALA A 113     -12.032  48.583 -29.667  1.00  0.00           O
ATOM   1686  CB  ALA A 113      -9.846  50.749 -30.017  1.00  0.00           C
ATOM   1687  H   ALA A 113      -7.728  49.333 -29.914  1.00  0.00           H
ATOM   1688  HA  ALA A 113     -10.029  49.606 -28.253  1.00  0.00           H
ATOM   1689 1HB  ALA A 113     -10.848  51.143 -29.930  1.00  0.00           H
ATOM   1690 2HB  ALA A 113      -9.148  51.430 -29.552  1.00  0.00           H
ATOM   1691 3HB  ALA A 113      -9.591  50.618 -31.061  1.00  0.00           H
ATOM   1692  N   GLY A 114     -10.380  47.415 -30.597  1.00  0.00           N
ATOM   1693  CA  GLY A 114     -11.304  46.426 -31.144  1.00  0.00           C
ATOM   1694  C   GLY A 114     -11.563  45.315 -30.141  1.00  0.00           C
ATOM   1695  O   GLY A 114     -12.363  44.414 -30.397  1.00  0.00           O
ATOM   1696  H   GLY A 114      -9.389  47.292 -30.772  1.00  0.00           H
ATOM   1697 1HA  GLY A 114     -12.234  46.878 -31.455  1.00  0.00           H
ATOM   1698 2HA  GLY A 114     -10.899  46.011 -32.044  1.00  0.00           H
ATOM   1699  N   PHE A 115     -10.886  45.370 -29.006  1.00  0.00           N
ATOM   1700  CA  PHE A 115     -11.037  44.345 -27.998  1.00  0.00           C
ATOM   1701  C   PHE A 115     -11.496  44.916 -26.670  1.00  0.00           C
ATOM   1702  O   PHE A 115     -12.266  44.273 -25.971  1.00  0.00           O
ATOM   1703  CB  PHE A 115      -9.713  43.614 -27.814  1.00  0.00           C
ATOM   1704  CG  PHE A 115      -9.208  42.938 -29.066  1.00  0.00           C
ATOM   1705  CD1 PHE A 115      -8.155  43.509 -29.769  1.00  0.00           C
ATOM   1706  CD2 PHE A 115      -9.773  41.767 -29.561  1.00  0.00           C
ATOM   1707  CE1 PHE A 115      -7.679  42.941 -30.929  1.00  0.00           C
ATOM   1708  CE2 PHE A 115      -9.293  41.191 -30.729  1.00  0.00           C
ATOM   1709  CZ  PHE A 115      -8.246  41.786 -31.413  1.00  0.00           C
ATOM   1710  H   PHE A 115     -10.256  46.151 -28.832  1.00  0.00           H
ATOM   1711  HA  PHE A 115     -11.798  43.638 -28.335  1.00  0.00           H
ATOM   1712 1HB  PHE A 115      -8.987  44.350 -27.557  1.00  0.00           H
ATOM   1713 2HB  PHE A 115      -9.792  42.897 -27.002  1.00  0.00           H
ATOM   1714  HD1 PHE A 115      -7.706  44.427 -29.396  1.00  0.00           H
ATOM   1715  HD2 PHE A 115     -10.610  41.301 -29.029  1.00  0.00           H
ATOM   1716  HE1 PHE A 115      -6.851  43.408 -31.458  1.00  0.00           H
ATOM   1717  HE2 PHE A 115      -9.737  40.260 -31.122  1.00  0.00           H
ATOM   1718  HZ  PHE A 115      -7.876  41.326 -32.331  1.00  0.00           H
ATOM   1719  N   ASP A 116     -11.073  46.137 -26.336  1.00  0.00           N
ATOM   1720  CA  ASP A 116     -11.401  46.734 -25.036  1.00  0.00           C
ATOM   1721  C   ASP A 116     -12.887  46.931 -24.808  1.00  0.00           C
ATOM   1722  O   ASP A 116     -13.367  46.952 -23.674  1.00  0.00           O
ATOM   1723  CB  ASP A 116     -10.741  48.075 -24.921  1.00  0.00           C
ATOM   1724  CG  ASP A 116     -11.202  49.024 -26.025  1.00  0.00           C
ATOM   1725  OD1 ASP A 116     -11.973  48.577 -26.883  1.00  0.00           O
ATOM   1726  OD2 ASP A 116     -10.757  50.164 -26.069  1.00  0.00           O
ATOM   1727  H   ASP A 116     -10.438  46.628 -26.951  1.00  0.00           H
ATOM   1728  HA  ASP A 116     -11.019  46.064 -24.258  1.00  0.00           H
ATOM   1729 1HB  ASP A 116     -10.989  48.477 -23.934  1.00  0.00           H
ATOM   1730 2HB  ASP A 116      -9.687  47.961 -24.971  1.00  0.00           H
ATOM   1731  N   HIS A 117     -13.592  47.033 -25.900  1.00  0.00           N
ATOM   1732  CA  HIS A 117     -15.011  47.195 -26.010  1.00  0.00           C
ATOM   1733  C   HIS A 117     -15.570  46.135 -25.041  1.00  0.00           C
ATOM   1734  O   HIS A 117     -15.389  44.946 -25.291  1.00  0.00           O
ATOM   1735  CB  HIS A 117     -15.333  46.924 -27.504  1.00  0.00           C
ATOM   1736  CG  HIS A 117     -16.614  47.312 -27.975  1.00  0.00           C
ATOM   1737  ND1 HIS A 117     -17.514  46.457 -28.597  1.00  0.00           N
ATOM   1738  CD2 HIS A 117     -17.136  48.512 -28.013  1.00  0.00           C
ATOM   1739  CE1 HIS A 117     -18.553  47.171 -28.957  1.00  0.00           C
ATOM   1740  NE2 HIS A 117     -18.336  48.414 -28.584  1.00  0.00           N
ATOM   1741  H   HIS A 117     -13.026  47.071 -26.741  1.00  0.00           H
ATOM   1742  HA  HIS A 117     -15.310  48.199 -25.694  1.00  0.00           H
ATOM   1743 1HB  HIS A 117     -14.594  47.495 -28.129  1.00  0.00           H
ATOM   1744 2HB  HIS A 117     -15.157  45.906 -27.745  1.00  0.00           H
ATOM   1745  HD2 HIS A 117     -16.670  49.425 -27.647  1.00  0.00           H
ATOM   1746  HE1 HIS A 117     -19.436  46.835 -29.457  1.00  0.00           H
ATOM   1747  HE2 HIS A 117     -18.933  49.239 -28.683  1.00  0.00           H
ATOM   1748  N   SER A 118     -16.219  46.531 -23.930  1.00  0.00           N
ATOM   1749  CA  SER A 118     -16.539  45.615 -22.807  1.00  0.00           C
ATOM   1750  C   SER A 118     -17.595  44.586 -23.024  1.00  0.00           C
ATOM   1751  O   SER A 118     -18.643  44.566 -22.341  1.00  0.00           O
ATOM   1752  CB  SER A 118     -17.015  46.433 -21.643  1.00  0.00           C
ATOM   1753  OG  SER A 118     -16.044  47.255 -21.145  1.00  0.00           O
ATOM   1754  H   SER A 118     -16.437  47.492 -23.794  1.00  0.00           H
ATOM   1755  HA  SER A 118     -15.598  45.091 -22.553  1.00  0.00           H
ATOM   1756 1HB  SER A 118     -17.829  47.028 -21.976  1.00  0.00           H
ATOM   1757 2HB  SER A 118     -17.378  45.767 -20.900  1.00  0.00           H
ATOM   1758  HG  SER A 118     -15.747  47.766 -21.940  1.00  0.00           H
ATOM   1759  N   ALA A 119     -17.351  43.718 -24.005  1.00  0.00           N
ATOM   1760  CA  ALA A 119     -18.313  42.704 -24.379  1.00  0.00           C
ATOM   1761  C   ALA A 119     -19.638  43.410 -24.630  1.00  0.00           C
ATOM   1762  O   ALA A 119     -20.709  42.846 -24.470  1.00  0.00           O
ATOM   1763  CB  ALA A 119     -18.388  41.631 -23.295  1.00  0.00           C
ATOM   1764  H   ALA A 119     -16.469  43.791 -24.525  1.00  0.00           H
ATOM   1765  HA  ALA A 119     -17.994  42.237 -25.310  1.00  0.00           H
ATOM   1766 1HB  ALA A 119     -19.105  40.876 -23.576  1.00  0.00           H
ATOM   1767 2HB  ALA A 119     -17.387  41.167 -23.180  1.00  0.00           H
ATOM   1768 3HB  ALA A 119     -18.688  42.069 -22.338  1.00  0.00           H
ATOM   1769  N   ALA A 120     -19.533  44.653 -25.092  1.00  0.00           N
ATOM   1770  CA  ALA A 120     -20.665  45.502 -25.327  1.00  0.00           C
ATOM   1771  C   ALA A 120     -21.548  44.900 -26.386  1.00  0.00           C
ATOM   1772  O   ALA A 120     -22.762  44.927 -26.244  1.00  0.00           O
ATOM   1773  CB  ALA A 120     -20.208  46.912 -25.651  1.00  0.00           C
ATOM   1774  H   ALA A 120     -18.604  45.006 -25.249  1.00  0.00           H
ATOM   1775  HA  ALA A 120     -21.247  45.564 -24.415  1.00  0.00           H
ATOM   1776 1HB  ALA A 120     -21.040  47.557 -25.808  1.00  0.00           H
ATOM   1777 2HB  ALA A 120     -19.615  47.300 -24.817  1.00  0.00           H
ATOM   1778 3HB  ALA A 120     -19.615  46.904 -26.533  1.00  0.00           H
ATOM   1779  N   THR A 121     -20.984  44.236 -27.412  1.00  0.00           N
ATOM   1780  CA  THR A 121     -21.864  43.716 -28.470  1.00  0.00           C
ATOM   1781  C   THR A 121     -22.679  42.544 -27.973  1.00  0.00           C
ATOM   1782  O   THR A 121     -23.693  42.190 -28.579  1.00  0.00           O
ATOM   1783  CB  THR A 121     -21.128  43.185 -29.730  1.00  0.00           C
ATOM   1784  OG1 THR A 121     -20.298  42.071 -29.367  1.00  0.00           O
ATOM   1785  CG2 THR A 121     -20.284  44.206 -30.415  1.00  0.00           C
ATOM   1786  H   THR A 121     -19.976  44.161 -27.485  1.00  0.00           H
ATOM   1787  HA  THR A 121     -22.555  44.513 -28.763  1.00  0.00           H
ATOM   1788  HB  THR A 121     -21.867  42.852 -30.436  1.00  0.00           H
ATOM   1789  HG1 THR A 121     -20.861  41.294 -29.058  1.00  0.00           H
ATOM   1790 1HG2 THR A 121     -19.836  43.732 -31.309  1.00  0.00           H
ATOM   1791 2HG2 THR A 121     -20.886  45.044 -30.726  1.00  0.00           H
ATOM   1792 3HG2 THR A 121     -19.516  44.546 -29.741  1.00  0.00           H
ATOM   1793  N   ASP A 122     -22.209  41.922 -26.897  1.00  0.00           N
ATOM   1794  CA  ASP A 122     -22.833  40.752 -26.348  1.00  0.00           C
ATOM   1795  C   ASP A 122     -23.512  41.106 -25.027  1.00  0.00           C
ATOM   1796  O   ASP A 122     -23.887  40.222 -24.254  1.00  0.00           O
ATOM   1797  CB  ASP A 122     -21.756  39.689 -26.129  1.00  0.00           C
ATOM   1798  CG  ASP A 122     -21.005  39.330 -27.456  1.00  0.00           C
ATOM   1799  OD1 ASP A 122     -21.508  39.641 -28.518  1.00  0.00           O
ATOM   1800  OD2 ASP A 122     -19.941  38.765 -27.381  1.00  0.00           O
ATOM   1801  H   ASP A 122     -21.412  42.297 -26.390  1.00  0.00           H
ATOM   1802  HA  ASP A 122     -23.586  40.380 -27.043  1.00  0.00           H
ATOM   1803 1HB  ASP A 122     -21.024  40.080 -25.413  1.00  0.00           H
ATOM   1804 2HB  ASP A 122     -22.194  38.800 -25.703  1.00  0.00           H
ATOM   1805  N   ALA A 123     -23.622  42.403 -24.730  1.00  0.00           N
ATOM   1806  CA  ALA A 123     -24.207  42.798 -23.469  1.00  0.00           C
ATOM   1807  C   ALA A 123     -25.650  42.393 -23.376  1.00  0.00           C
ATOM   1808  O   ALA A 123     -26.433  42.618 -24.299  1.00  0.00           O
ATOM   1809  CB  ALA A 123     -24.117  44.288 -23.288  1.00  0.00           C
ATOM   1810  H   ALA A 123     -23.310  43.128 -25.376  1.00  0.00           H
ATOM   1811  HA  ALA A 123     -23.653  42.294 -22.675  1.00  0.00           H
ATOM   1812 1HB  ALA A 123     -24.538  44.567 -22.327  1.00  0.00           H
ATOM   1813 2HB  ALA A 123     -23.088  44.579 -23.329  1.00  0.00           H
ATOM   1814 3HB  ALA A 123     -24.673  44.755 -24.104  1.00  0.00           H
ATOM   1815  N   GLN A 124     -26.030  41.862 -22.237  1.00  0.00           N
ATOM   1816  CA  GLN A 124     -27.418  41.518 -22.003  1.00  0.00           C
ATOM   1817  C   GLN A 124     -27.854  41.926 -20.612  1.00  0.00           C
ATOM   1818  O   GLN A 124     -28.686  41.261 -19.995  1.00  0.00           O
ATOM   1819  CB  GLN A 124     -27.648  40.031 -22.238  1.00  0.00           C
ATOM   1820  CG  GLN A 124     -27.420  39.584 -23.661  1.00  0.00           C
ATOM   1821  CD  GLN A 124     -27.780  38.158 -23.836  1.00  0.00           C
ATOM   1822  OE1 GLN A 124     -27.613  37.335 -22.931  1.00  0.00           O
ATOM   1823  NE2 GLN A 124     -28.284  37.836 -25.008  1.00  0.00           N
ATOM   1824  H   GLN A 124     -25.343  41.673 -21.519  1.00  0.00           H
ATOM   1825  HA  GLN A 124     -28.040  42.073 -22.714  1.00  0.00           H
ATOM   1826 1HB  GLN A 124     -26.923  39.472 -21.647  1.00  0.00           H
ATOM   1827 2HB  GLN A 124     -28.640  39.735 -21.912  1.00  0.00           H
ATOM   1828 1HG  GLN A 124     -28.035  40.190 -24.336  1.00  0.00           H
ATOM   1829 2HG  GLN A 124     -26.370  39.701 -23.921  1.00  0.00           H
ATOM   1830 1HE2 GLN A 124     -28.553  36.895 -25.192  1.00  0.00           H
ATOM   1831 2HE2 GLN A 124     -28.385  38.543 -25.708  1.00  0.00           H
ATOM   1832  N   GLY A 125     -27.268  42.989 -20.088  1.00  0.00           N
ATOM   1833  CA  GLY A 125     -27.661  43.427 -18.759  1.00  0.00           C
ATOM   1834  C   GLY A 125     -28.870  44.326 -18.916  1.00  0.00           C
ATOM   1835  O   GLY A 125     -29.408  44.427 -20.012  1.00  0.00           O
ATOM   1836  H   GLY A 125     -26.585  43.507 -20.626  1.00  0.00           H
ATOM   1837 1HA  GLY A 125     -27.907  42.561 -18.134  1.00  0.00           H
ATOM   1838 2HA  GLY A 125     -26.845  43.969 -18.288  1.00  0.00           H
ATOM   1839  N   ASN A 126     -29.299  44.998 -17.852  1.00  0.00           N
ATOM   1840  CA  ASN A 126     -30.458  45.881 -17.982  1.00  0.00           C
ATOM   1841  C   ASN A 126     -30.033  47.153 -18.715  1.00  0.00           C
ATOM   1842  O   ASN A 126     -30.666  47.602 -19.673  1.00  0.00           O
ATOM   1843  CB  ASN A 126     -31.029  46.190 -16.617  1.00  0.00           C
ATOM   1844  CG  ASN A 126     -31.700  45.014 -16.002  1.00  0.00           C
ATOM   1845  OD1 ASN A 126     -32.131  44.077 -16.688  1.00  0.00           O
ATOM   1846  ND2 ASN A 126     -31.787  45.032 -14.699  1.00  0.00           N
ATOM   1847  H   ASN A 126     -28.838  44.884 -16.962  1.00  0.00           H
ATOM   1848  HA  ASN A 126     -31.216  45.381 -18.588  1.00  0.00           H
ATOM   1849 1HB  ASN A 126     -30.230  46.504 -15.958  1.00  0.00           H
ATOM   1850 2HB  ASN A 126     -31.748  47.009 -16.690  1.00  0.00           H
ATOM   1851 1HD2 ASN A 126     -32.215  44.269 -14.218  1.00  0.00           H
ATOM   1852 2HD2 ASN A 126     -31.420  45.809 -14.183  1.00  0.00           H
ATOM   1853  N   GLY A 127     -28.898  47.704 -18.296  1.00  0.00           N
ATOM   1854  CA  GLY A 127     -28.331  48.896 -18.921  1.00  0.00           C
ATOM   1855  C   GLY A 127     -27.567  48.450 -20.162  1.00  0.00           C
ATOM   1856  O   GLY A 127     -26.340  48.411 -20.160  1.00  0.00           O
ATOM   1857  H   GLY A 127     -28.418  47.282 -17.517  1.00  0.00           H
ATOM   1858 1HA  GLY A 127     -29.129  49.587 -19.193  1.00  0.00           H
ATOM   1859 2HA  GLY A 127     -27.657  49.402 -18.226  1.00  0.00           H
ATOM   1860  N   GLU A 128     -28.289  48.003 -21.182  1.00  0.00           N
ATOM   1861  CA  GLU A 128     -27.596  47.405 -22.319  1.00  0.00           C
ATOM   1862  C   GLU A 128     -26.588  48.321 -22.985  1.00  0.00           C
ATOM   1863  O   GLU A 128     -26.913  49.403 -23.459  1.00  0.00           O
ATOM   1864  CB  GLU A 128     -28.593  46.956 -23.385  1.00  0.00           C
ATOM   1865  CG  GLU A 128     -29.429  45.781 -22.997  1.00  0.00           C
ATOM   1866  CD  GLU A 128     -30.416  45.419 -24.062  1.00  0.00           C
ATOM   1867  OE1 GLU A 128     -30.301  45.954 -25.140  1.00  0.00           O
ATOM   1868  OE2 GLU A 128     -31.293  44.625 -23.814  1.00  0.00           O
ATOM   1869  H   GLU A 128     -29.309  48.041 -21.109  1.00  0.00           H
ATOM   1870  HA  GLU A 128     -27.065  46.526 -21.956  1.00  0.00           H
ATOM   1871 1HB  GLU A 128     -29.253  47.776 -23.668  1.00  0.00           H
ATOM   1872 2HB  GLU A 128     -28.035  46.667 -24.269  1.00  0.00           H
ATOM   1873 1HG  GLU A 128     -28.762  44.924 -22.816  1.00  0.00           H
ATOM   1874 2HG  GLU A 128     -29.938  46.006 -22.059  1.00  0.00           H
ATOM   1875  N   ALA A 129     -25.373  47.792 -23.123  1.00  0.00           N
ATOM   1876  CA  ALA A 129     -24.238  48.426 -23.777  1.00  0.00           C
ATOM   1877  C   ALA A 129     -24.201  47.979 -25.256  1.00  0.00           C
ATOM   1878  O   ALA A 129     -23.370  48.414 -26.047  1.00  0.00           O
ATOM   1879  CB  ALA A 129     -22.963  48.080 -23.012  1.00  0.00           C
ATOM   1880  H   ALA A 129     -25.216  46.897 -22.690  1.00  0.00           H
ATOM   1881  HA  ALA A 129     -24.379  49.511 -23.756  1.00  0.00           H
ATOM   1882 1HB  ALA A 129     -22.107  48.560 -23.453  1.00  0.00           H
ATOM   1883 2HB  ALA A 129     -23.086  48.436 -21.989  1.00  0.00           H
ATOM   1884 3HB  ALA A 129     -22.814  47.008 -23.001  1.00  0.00           H
ATOM   1885  N   GLY A 130     -25.212  47.140 -25.594  1.00  0.00           N
ATOM   1886  CA  GLY A 130     -25.451  46.445 -26.870  1.00  0.00           C
ATOM   1887  C   GLY A 130     -25.901  47.348 -27.983  1.00  0.00           C
ATOM   1888  O   GLY A 130     -26.157  46.913 -29.101  1.00  0.00           O
ATOM   1889  H   GLY A 130     -25.861  46.929 -24.872  1.00  0.00           H
ATOM   1890 1HA  GLY A 130     -24.563  45.926 -27.180  1.00  0.00           H
ATOM   1891 2HA  GLY A 130     -26.179  45.657 -26.720  1.00  0.00           H
ATOM   1892  N   PHE A 131     -25.988  48.628 -27.671  1.00  0.00           N
ATOM   1893  CA  PHE A 131     -26.315  49.625 -28.659  1.00  0.00           C
ATOM   1894  C   PHE A 131     -25.088  49.785 -29.544  1.00  0.00           C
ATOM   1895  O   PHE A 131     -25.191  50.248 -30.676  1.00  0.00           O
ATOM   1896  CB  PHE A 131     -26.669  50.928 -27.968  1.00  0.00           C
ATOM   1897  CG  PHE A 131     -27.907  50.720 -27.162  1.00  0.00           C
ATOM   1898  CD1 PHE A 131     -28.718  49.598 -27.408  1.00  0.00           C
ATOM   1899  CD2 PHE A 131     -28.261  51.572 -26.146  1.00  0.00           C
ATOM   1900  CE1 PHE A 131     -29.838  49.346 -26.648  1.00  0.00           C
ATOM   1901  CE2 PHE A 131     -29.395  51.316 -25.381  1.00  0.00           C
ATOM   1902  CZ  PHE A 131     -30.176  50.207 -25.631  1.00  0.00           C
ATOM   1903  H   PHE A 131     -25.806  48.892 -26.718  1.00  0.00           H
ATOM   1904  HA  PHE A 131     -27.145  49.286 -29.268  1.00  0.00           H
ATOM   1905 1HB  PHE A 131     -25.860  51.260 -27.323  1.00  0.00           H
ATOM   1906 2HB  PHE A 131     -26.846  51.691 -28.715  1.00  0.00           H
ATOM   1907  HD1 PHE A 131     -28.450  48.908 -28.212  1.00  0.00           H
ATOM   1908  HD2 PHE A 131     -27.647  52.452 -25.928  1.00  0.00           H
ATOM   1909  HE1 PHE A 131     -30.462  48.460 -26.847  1.00  0.00           H
ATOM   1910  HE2 PHE A 131     -29.662  51.999 -24.575  1.00  0.00           H
ATOM   1911  HZ  PHE A 131     -31.055  50.005 -25.024  1.00  0.00           H
ATOM   1912  N   ASP A 132     -23.912  49.533 -28.954  1.00  0.00           N
ATOM   1913  CA  ASP A 132     -22.648  49.603 -29.691  1.00  0.00           C
ATOM   1914  C   ASP A 132     -22.310  50.879 -30.360  1.00  0.00           C
ATOM   1915  O   ASP A 132     -22.081  50.862 -31.595  1.00  0.00           O
ATOM   1916  CB  ASP A 132     -22.501  48.454 -30.661  1.00  0.00           C
ATOM   1917  CG  ASP A 132     -21.173  48.496 -31.332  1.00  0.00           C
ATOM   1918  OD1 ASP A 132     -20.519  49.532 -31.326  1.00  0.00           O
ATOM   1919  OD2 ASP A 132     -20.704  47.432 -31.671  1.00  0.00           O
ATOM   1920  H   ASP A 132     -23.898  49.151 -28.017  1.00  0.00           H
ATOM   1921  HA  ASP A 132     -21.861  49.451 -28.925  1.00  0.00           H
ATOM   1922 1HB  ASP A 132     -22.704  47.534 -30.194  1.00  0.00           H
ATOM   1923 2HB  ASP A 132     -23.258  48.618 -31.473  1.00  0.00           H
ATOM   1924  N   PRO A 133     -22.278  52.046 -29.706  1.00  0.00           N
ATOM   1925  CA  PRO A 133     -21.954  53.308 -30.224  1.00  0.00           C
ATOM   1926  C   PRO A 133     -20.637  53.575 -30.840  1.00  0.00           C
ATOM   1927  O   PRO A 133     -20.000  54.576 -30.465  1.00  0.00           O
ATOM   1928  CB  PRO A 133     -22.233  54.284 -29.115  1.00  0.00           C
ATOM   1929  CG  PRO A 133     -22.807  53.453 -28.008  1.00  0.00           C
ATOM   1930  CD  PRO A 133     -22.287  52.101 -28.221  1.00  0.00           C
ATOM   1931  HA  PRO A 133     -22.791  53.514 -31.044  1.00  0.00           H
ATOM   1932 1HB  PRO A 133     -21.209  54.666 -28.772  1.00  0.00           H
ATOM   1933 2HB  PRO A 133     -22.798  55.131 -29.379  1.00  0.00           H
ATOM   1934 1HG  PRO A 133     -22.573  53.856 -27.025  1.00  0.00           H
ATOM   1935 2HG  PRO A 133     -23.894  53.462 -28.116  1.00  0.00           H
ATOM   1936 1HD  PRO A 133     -21.305  52.033 -27.863  1.00  0.00           H
ATOM   1937 2HD  PRO A 133     -22.929  51.379 -27.764  1.00  0.00           H
ATOM   1938  N   PHE A 134     -20.132  52.700 -31.687  1.00  0.00           N
ATOM   1939  CA  PHE A 134     -18.973  53.106 -32.459  1.00  0.00           C
ATOM   1940  C   PHE A 134     -18.994  52.342 -33.777  1.00  0.00           C
ATOM   1941  O   PHE A 134     -18.023  52.370 -34.543  1.00  0.00           O
ATOM   1942  CB  PHE A 134     -17.668  52.851 -31.758  1.00  0.00           C
ATOM   1943  CG  PHE A 134     -16.640  53.763 -32.403  1.00  0.00           C
ATOM   1944  CD1 PHE A 134     -16.597  55.072 -31.959  1.00  0.00           C
ATOM   1945  CD2 PHE A 134     -15.815  53.398 -33.450  1.00  0.00           C
ATOM   1946  CE1 PHE A 134     -15.747  55.983 -32.531  1.00  0.00           C
ATOM   1947  CE2 PHE A 134     -14.947  54.312 -34.025  1.00  0.00           C
ATOM   1948  CZ  PHE A 134     -14.927  55.607 -33.555  1.00  0.00           C
ATOM   1949  H   PHE A 134     -20.624  51.831 -31.894  1.00  0.00           H
ATOM   1950  HA  PHE A 134     -19.047  54.181 -32.670  1.00  0.00           H
ATOM   1951 1HB  PHE A 134     -17.770  53.039 -30.703  1.00  0.00           H
ATOM   1952 2HB  PHE A 134     -17.382  51.811 -31.892  1.00  0.00           H
ATOM   1953  HD1 PHE A 134     -17.265  55.355 -31.137  1.00  0.00           H
ATOM   1954  HD2 PHE A 134     -15.851  52.373 -33.811  1.00  0.00           H
ATOM   1955  HE1 PHE A 134     -15.722  57.011 -32.194  1.00  0.00           H
ATOM   1956  HE2 PHE A 134     -14.296  54.013 -34.850  1.00  0.00           H
ATOM   1957  HZ  PHE A 134     -14.282  56.348 -34.010  1.00  0.00           H
ATOM   1958  N   ASP A 135     -20.129  51.664 -34.045  1.00  0.00           N
ATOM   1959  CA  ASP A 135     -20.275  50.807 -35.244  1.00  0.00           C
ATOM   1960  C   ASP A 135     -21.109  51.400 -36.388  1.00  0.00           C
ATOM   1961  O   ASP A 135     -21.431  50.703 -37.358  1.00  0.00           O
ATOM   1962  CB  ASP A 135     -20.950  49.479 -34.836  1.00  0.00           C
ATOM   1963  CG  ASP A 135     -20.656  48.278 -35.754  1.00  0.00           C
ATOM   1964  OD1 ASP A 135     -19.517  48.130 -36.140  1.00  0.00           O
ATOM   1965  OD2 ASP A 135     -21.559  47.513 -36.043  1.00  0.00           O
ATOM   1966  H   ASP A 135     -20.877  51.676 -33.335  1.00  0.00           H
ATOM   1967  HA  ASP A 135     -19.272  50.603 -35.639  1.00  0.00           H
ATOM   1968 1HB  ASP A 135     -20.644  49.222 -33.843  1.00  0.00           H
ATOM   1969 2HB  ASP A 135     -22.036  49.647 -34.790  1.00  0.00           H
ATOM   1970  N   SER A 136     -21.462  52.673 -36.280  1.00  0.00           N
ATOM   1971  CA  SER A 136     -22.265  53.369 -37.269  1.00  0.00           C
ATOM   1972  C   SER A 136     -21.524  54.641 -37.646  1.00  0.00           C
ATOM   1973  O   SER A 136     -20.294  54.701 -37.597  1.00  0.00           O
ATOM   1974  CB  SER A 136     -23.637  53.689 -36.686  1.00  0.00           C
ATOM   1975  OG  SER A 136     -24.312  52.521 -36.282  1.00  0.00           O
ATOM   1976  H   SER A 136     -21.173  53.226 -35.464  1.00  0.00           H
ATOM   1977  HA  SER A 136     -22.380  52.750 -38.164  1.00  0.00           H
ATOM   1978 1HB  SER A 136     -23.512  54.361 -35.831  1.00  0.00           H
ATOM   1979 2HB  SER A 136     -24.250  54.204 -37.421  1.00  0.00           H
ATOM   1980  HG  SER A 136     -23.875  52.232 -35.476  1.00  0.00           H
ATOM   1981  N   ASN A 137     -22.265  55.645 -38.098  1.00  0.00           N
ATOM   1982  CA  ASN A 137     -21.649  56.921 -38.401  1.00  0.00           C
ATOM   1983  C   ASN A 137     -21.126  57.462 -37.095  1.00  0.00           C
ATOM   1984  O   ASN A 137     -21.855  57.473 -36.101  1.00  0.00           O
ATOM   1985  CB  ASN A 137     -22.620  57.921 -38.982  1.00  0.00           C
ATOM   1986  CG  ASN A 137     -21.890  59.134 -39.552  1.00  0.00           C
ATOM   1987  OD1 ASN A 137     -21.393  60.050 -38.865  1.00  0.00           O
ATOM   1988  ND2 ASN A 137     -21.817  59.140 -40.855  1.00  0.00           N
ATOM   1989  H   ASN A 137     -23.264  55.542 -38.178  1.00  0.00           H
ATOM   1990  HA  ASN A 137     -20.799  56.780 -39.073  1.00  0.00           H
ATOM   1991 1HB  ASN A 137     -23.213  57.451 -39.764  1.00  0.00           H
ATOM   1992 2HB  ASN A 137     -23.317  58.254 -38.200  1.00  0.00           H
ATOM   1993 1HD2 ASN A 137     -21.353  59.887 -41.329  1.00  0.00           H
ATOM   1994 2HD2 ASN A 137     -22.228  58.392 -41.375  1.00  0.00           H
ATOM   1995  N   ALA A 138     -19.923  58.007 -37.104  1.00  0.00           N
ATOM   1996  CA  ALA A 138     -19.377  58.556 -35.875  1.00  0.00           C
ATOM   1997  C   ALA A 138     -20.305  59.587 -35.234  1.00  0.00           C
ATOM   1998  O   ALA A 138     -20.415  59.641 -34.012  1.00  0.00           O
ATOM   1999  CB  ALA A 138     -18.036  59.218 -36.139  1.00  0.00           C
ATOM   2000  H   ALA A 138     -19.369  57.987 -37.946  1.00  0.00           H
ATOM   2001  HA  ALA A 138     -19.238  57.734 -35.176  1.00  0.00           H
ATOM   2002 1HB  ALA A 138     -17.635  59.598 -35.197  1.00  0.00           H
ATOM   2003 2HB  ALA A 138     -17.346  58.492 -36.570  1.00  0.00           H
ATOM   2004 3HB  ALA A 138     -18.174  60.049 -36.832  1.00  0.00           H
ATOM   2005  N   ASP A 139     -21.010  60.398 -36.018  1.00  0.00           N
ATOM   2006  CA  ASP A 139     -21.830  61.407 -35.364  1.00  0.00           C
ATOM   2007  C   ASP A 139     -22.979  60.769 -34.572  1.00  0.00           C
ATOM   2008  O   ASP A 139     -23.390  61.276 -33.522  1.00  0.00           O
ATOM   2009  CB  ASP A 139     -22.385  62.395 -36.381  1.00  0.00           C
ATOM   2010  CG  ASP A 139     -21.304  63.266 -37.013  1.00  0.00           C
ATOM   2011  OD1 ASP A 139     -20.187  63.250 -36.540  1.00  0.00           O
ATOM   2012  OD2 ASP A 139     -21.605  63.939 -37.968  1.00  0.00           O
ATOM   2013  H   ASP A 139     -20.983  60.325 -37.033  1.00  0.00           H
ATOM   2014  HA  ASP A 139     -21.198  61.944 -34.669  1.00  0.00           H
ATOM   2015 1HB  ASP A 139     -22.924  61.852 -37.153  1.00  0.00           H
ATOM   2016 2HB  ASP A 139     -23.093  63.059 -35.888  1.00  0.00           H
ATOM   2017  N   ASP A 140     -23.505  59.653 -35.074  1.00  0.00           N
ATOM   2018  CA  ASP A 140     -24.650  59.019 -34.439  1.00  0.00           C
ATOM   2019  C   ASP A 140     -24.164  58.338 -33.187  1.00  0.00           C
ATOM   2020  O   ASP A 140     -24.802  58.371 -32.134  1.00  0.00           O
ATOM   2021  CB  ASP A 140     -25.278  58.006 -35.390  1.00  0.00           C
ATOM   2022  CG  ASP A 140     -25.972  58.649 -36.621  1.00  0.00           C
ATOM   2023  OD1 ASP A 140     -26.269  59.824 -36.598  1.00  0.00           O
ATOM   2024  OD2 ASP A 140     -26.156  57.945 -37.586  1.00  0.00           O
ATOM   2025  H   ASP A 140     -23.076  59.212 -35.880  1.00  0.00           H
ATOM   2026  HA  ASP A 140     -25.379  59.777 -34.163  1.00  0.00           H
ATOM   2027 1HB  ASP A 140     -24.494  57.330 -35.747  1.00  0.00           H
ATOM   2028 2HB  ASP A 140     -26.001  57.405 -34.847  1.00  0.00           H
ATOM   2029  N   ASP A 141     -22.992  57.750 -33.296  1.00  0.00           N
ATOM   2030  CA  ASP A 141     -22.352  57.060 -32.196  1.00  0.00           C
ATOM   2031  C   ASP A 141     -22.068  58.016 -31.038  1.00  0.00           C
ATOM   2032  O   ASP A 141     -22.224  57.662 -29.859  1.00  0.00           O
ATOM   2033  CB  ASP A 141     -21.125  56.402 -32.771  1.00  0.00           C
ATOM   2034  CG  ASP A 141     -21.567  55.169 -33.607  1.00  0.00           C
ATOM   2035  OD1 ASP A 141     -22.657  54.730 -33.436  1.00  0.00           O
ATOM   2036  OD2 ASP A 141     -20.823  54.675 -34.384  1.00  0.00           O
ATOM   2037  H   ASP A 141     -22.522  57.768 -34.207  1.00  0.00           H
ATOM   2038  HA  ASP A 141     -23.023  56.281 -31.832  1.00  0.00           H
ATOM   2039 1HB  ASP A 141     -20.640  57.109 -33.428  1.00  0.00           H
ATOM   2040 2HB  ASP A 141     -20.410  56.169 -31.986  1.00  0.00           H
ATOM   2041  N   VAL A 142     -21.716  59.262 -31.359  1.00  0.00           N
ATOM   2042  CA  VAL A 142     -21.495  60.223 -30.296  1.00  0.00           C
ATOM   2043  C   VAL A 142     -22.793  60.508 -29.581  1.00  0.00           C
ATOM   2044  O   VAL A 142     -22.843  60.499 -28.347  1.00  0.00           O
ATOM   2045  CB  VAL A 142     -20.875  61.509 -30.836  1.00  0.00           C
ATOM   2046  CG1 VAL A 142     -20.814  62.610 -29.770  1.00  0.00           C
ATOM   2047  CG2 VAL A 142     -19.532  61.189 -31.234  1.00  0.00           C
ATOM   2048  H   VAL A 142     -21.570  59.524 -32.338  1.00  0.00           H
ATOM   2049  HA  VAL A 142     -20.800  59.783 -29.586  1.00  0.00           H
ATOM   2050  HB  VAL A 142     -21.450  61.858 -31.681  1.00  0.00           H
ATOM   2051 1HG1 VAL A 142     -20.336  63.488 -30.208  1.00  0.00           H
ATOM   2052 2HG1 VAL A 142     -21.814  62.863 -29.430  1.00  0.00           H
ATOM   2053 3HG1 VAL A 142     -20.218  62.257 -28.922  1.00  0.00           H
ATOM   2054 1HG2 VAL A 142     -19.040  62.057 -31.629  1.00  0.00           H
ATOM   2055 2HG2 VAL A 142     -19.031  60.848 -30.359  1.00  0.00           H
ATOM   2056 3HG2 VAL A 142     -19.550  60.412 -31.963  1.00  0.00           H
ATOM   2057  N   LEU A 143     -23.860  60.720 -30.342  1.00  0.00           N
ATOM   2058  CA  LEU A 143     -25.126  61.005 -29.703  1.00  0.00           C
ATOM   2059  C   LEU A 143     -25.620  59.842 -28.867  1.00  0.00           C
ATOM   2060  O   LEU A 143     -26.077  60.049 -27.747  1.00  0.00           O
ATOM   2061  CB  LEU A 143     -26.152  61.347 -30.759  1.00  0.00           C
ATOM   2062  CG  LEU A 143     -25.859  62.643 -31.459  1.00  0.00           C
ATOM   2063  CD1 LEU A 143     -26.841  62.858 -32.589  1.00  0.00           C
ATOM   2064  CD2 LEU A 143     -25.889  63.751 -30.453  1.00  0.00           C
ATOM   2065  H   LEU A 143     -23.780  60.718 -31.363  1.00  0.00           H
ATOM   2066  HA  LEU A 143     -24.990  61.860 -29.044  1.00  0.00           H
ATOM   2067 1HB  LEU A 143     -26.148  60.553 -31.508  1.00  0.00           H
ATOM   2068 2HB  LEU A 143     -27.143  61.393 -30.297  1.00  0.00           H
ATOM   2069  HG  LEU A 143     -24.874  62.591 -31.894  1.00  0.00           H
ATOM   2070 1HD1 LEU A 143     -26.610  63.789 -33.108  1.00  0.00           H
ATOM   2071 2HD1 LEU A 143     -26.760  62.023 -33.290  1.00  0.00           H
ATOM   2072 3HD1 LEU A 143     -27.854  62.904 -32.191  1.00  0.00           H
ATOM   2073 1HD2 LEU A 143     -25.658  64.673 -30.956  1.00  0.00           H
ATOM   2074 2HD2 LEU A 143     -26.880  63.813 -30.003  1.00  0.00           H
ATOM   2075 3HD2 LEU A 143     -25.148  63.558 -29.679  1.00  0.00           H
ATOM   2076  N   VAL A 144     -25.468  58.613 -29.352  1.00  0.00           N
ATOM   2077  CA  VAL A 144     -25.940  57.492 -28.555  1.00  0.00           C
ATOM   2078  C   VAL A 144     -25.139  57.410 -27.266  1.00  0.00           C
ATOM   2079  O   VAL A 144     -25.698  57.187 -26.188  1.00  0.00           O
ATOM   2080  CB  VAL A 144     -25.852  56.166 -29.309  1.00  0.00           C
ATOM   2081  CG1 VAL A 144     -26.183  55.042 -28.342  1.00  0.00           C
ATOM   2082  CG2 VAL A 144     -26.831  56.167 -30.492  1.00  0.00           C
ATOM   2083  H   VAL A 144     -25.078  58.468 -30.284  1.00  0.00           H
ATOM   2084  HA  VAL A 144     -26.989  57.664 -28.304  1.00  0.00           H
ATOM   2085  HB  VAL A 144     -24.842  56.030 -29.671  1.00  0.00           H
ATOM   2086 1HG1 VAL A 144     -26.111  54.091 -28.851  1.00  0.00           H
ATOM   2087 2HG1 VAL A 144     -25.486  55.068 -27.504  1.00  0.00           H
ATOM   2088 3HG1 VAL A 144     -27.202  55.178 -27.968  1.00  0.00           H
ATOM   2089 1HG2 VAL A 144     -26.764  55.223 -31.032  1.00  0.00           H
ATOM   2090 2HG2 VAL A 144     -27.850  56.302 -30.122  1.00  0.00           H
ATOM   2091 3HG2 VAL A 144     -26.584  56.982 -31.168  1.00  0.00           H
ATOM   2092  N   THR A 145     -23.819  57.602 -27.357  1.00  0.00           N
ATOM   2093  CA  THR A 145     -23.000  57.549 -26.158  1.00  0.00           C
ATOM   2094  C   THR A 145     -23.548  58.570 -25.149  1.00  0.00           C
ATOM   2095  O   THR A 145     -23.778  58.237 -23.981  1.00  0.00           O
ATOM   2096  CB  THR A 145     -21.515  57.864 -26.481  1.00  0.00           C
ATOM   2097  OG1 THR A 145     -21.024  56.931 -27.453  1.00  0.00           O
ATOM   2098  CG2 THR A 145     -20.647  57.730 -25.200  1.00  0.00           C
ATOM   2099  H   THR A 145     -23.375  57.776 -28.262  1.00  0.00           H
ATOM   2100  HA  THR A 145     -23.070  56.554 -25.719  1.00  0.00           H
ATOM   2101  HB  THR A 145     -21.431  58.870 -26.885  1.00  0.00           H
ATOM   2102  HG1 THR A 145     -21.435  57.127 -28.334  1.00  0.00           H
ATOM   2103 1HG2 THR A 145     -19.600  57.936 -25.432  1.00  0.00           H
ATOM   2104 2HG2 THR A 145     -20.990  58.433 -24.456  1.00  0.00           H
ATOM   2105 3HG2 THR A 145     -20.733  56.713 -24.805  1.00  0.00           H
ATOM   2106  N   LEU A 146     -23.815  59.798 -25.616  1.00  0.00           N
ATOM   2107  CA  LEU A 146     -24.329  60.845 -24.740  1.00  0.00           C
ATOM   2108  C   LEU A 146     -25.702  60.527 -24.182  1.00  0.00           C
ATOM   2109  O   LEU A 146     -25.984  60.854 -23.041  1.00  0.00           O
ATOM   2110  CB  LEU A 146     -24.397  62.174 -25.476  1.00  0.00           C
ATOM   2111  CG  LEU A 146     -23.054  62.741 -25.826  1.00  0.00           C
ATOM   2112  CD1 LEU A 146     -23.224  63.931 -26.655  1.00  0.00           C
ATOM   2113  CD2 LEU A 146     -22.346  63.094 -24.602  1.00  0.00           C
ATOM   2114  H   LEU A 146     -23.623  60.015 -26.596  1.00  0.00           H
ATOM   2115  HA  LEU A 146     -23.647  60.959 -23.908  1.00  0.00           H
ATOM   2116 1HB  LEU A 146     -24.979  62.041 -26.392  1.00  0.00           H
ATOM   2117 2HB  LEU A 146     -24.917  62.893 -24.838  1.00  0.00           H
ATOM   2118  HG  LEU A 146     -22.480  61.997 -26.383  1.00  0.00           H
ATOM   2119 1HD1 LEU A 146     -22.247  64.314 -26.889  1.00  0.00           H
ATOM   2120 2HD1 LEU A 146     -23.759  63.665 -27.564  1.00  0.00           H
ATOM   2121 3HD1 LEU A 146     -23.787  64.665 -26.089  1.00  0.00           H
ATOM   2122 1HD2 LEU A 146     -21.382  63.496 -24.878  1.00  0.00           H
ATOM   2123 2HD2 LEU A 146     -22.930  63.841 -24.079  1.00  0.00           H
ATOM   2124 3HD2 LEU A 146     -22.222  62.215 -23.982  1.00  0.00           H
ATOM   2125  N   GLU A 147     -26.565  59.890 -24.974  1.00  0.00           N
ATOM   2126  CA  GLU A 147     -27.898  59.540 -24.483  1.00  0.00           C
ATOM   2127  C   GLU A 147     -27.847  58.527 -23.329  1.00  0.00           C
ATOM   2128  O   GLU A 147     -28.678  58.586 -22.414  1.00  0.00           O
ATOM   2129  CB  GLU A 147     -28.786  59.011 -25.620  1.00  0.00           C
ATOM   2130  CG  GLU A 147     -29.222  60.087 -26.647  1.00  0.00           C
ATOM   2131  CD  GLU A 147     -30.047  59.547 -27.806  1.00  0.00           C
ATOM   2132  OE1 GLU A 147     -30.234  58.356 -27.894  1.00  0.00           O
ATOM   2133  OE2 GLU A 147     -30.489  60.342 -28.604  1.00  0.00           O
ATOM   2134  H   GLU A 147     -26.301  59.664 -25.932  1.00  0.00           H
ATOM   2135  HA  GLU A 147     -28.354  60.451 -24.104  1.00  0.00           H
ATOM   2136 1HB  GLU A 147     -28.252  58.219 -26.152  1.00  0.00           H
ATOM   2137 2HB  GLU A 147     -29.680  58.569 -25.190  1.00  0.00           H
ATOM   2138 1HG  GLU A 147     -29.815  60.834 -26.122  1.00  0.00           H
ATOM   2139 2HG  GLU A 147     -28.349  60.588 -27.039  1.00  0.00           H
ATOM   2140  N   GLU A 148     -26.901  57.580 -23.377  1.00  0.00           N
ATOM   2141  CA  GLU A 148     -26.768  56.575 -22.315  1.00  0.00           C
ATOM   2142  C   GLU A 148     -26.212  57.207 -21.029  1.00  0.00           C
ATOM   2143  O   GLU A 148     -26.606  56.865 -19.914  1.00  0.00           O
ATOM   2144  CB  GLU A 148     -25.926  55.404 -22.798  1.00  0.00           C
ATOM   2145  CG  GLU A 148     -26.602  54.637 -23.939  1.00  0.00           C
ATOM   2146  CD  GLU A 148     -27.998  54.161 -23.581  1.00  0.00           C
ATOM   2147  OE1 GLU A 148     -28.177  53.569 -22.551  1.00  0.00           O
ATOM   2148  OE2 GLU A 148     -28.895  54.406 -24.356  1.00  0.00           O
ATOM   2149  H   GLU A 148     -26.268  57.559 -24.184  1.00  0.00           H
ATOM   2150  HA  GLU A 148     -27.766  56.189 -22.082  1.00  0.00           H
ATOM   2151 1HB  GLU A 148     -24.958  55.772 -23.163  1.00  0.00           H
ATOM   2152 2HB  GLU A 148     -25.729  54.710 -21.981  1.00  0.00           H
ATOM   2153 1HG  GLU A 148     -26.666  55.284 -24.810  1.00  0.00           H
ATOM   2154 2HG  GLU A 148     -25.980  53.781 -24.199  1.00  0.00           H
ATOM   2155  N   ILE A 149     -25.324  58.172 -21.211  1.00  0.00           N
ATOM   2156  CA  ILE A 149     -24.741  58.981 -20.148  1.00  0.00           C
ATOM   2157  C   ILE A 149     -25.828  59.916 -19.646  1.00  0.00           C
ATOM   2158  O   ILE A 149     -26.630  60.366 -20.445  1.00  0.00           O
ATOM   2159  CB  ILE A 149     -23.580  59.840 -20.659  1.00  0.00           C
ATOM   2160  CG1 ILE A 149     -22.418  58.991 -21.104  1.00  0.00           C
ATOM   2161  CG2 ILE A 149     -23.111  60.769 -19.545  1.00  0.00           C
ATOM   2162  CD1 ILE A 149     -21.402  59.754 -21.919  1.00  0.00           C
ATOM   2163  H   ILE A 149     -25.021  58.355 -22.171  1.00  0.00           H
ATOM   2164  HA  ILE A 149     -24.403  58.333 -19.337  1.00  0.00           H
ATOM   2165  HB  ILE A 149     -23.922  60.420 -21.513  1.00  0.00           H
ATOM   2166 1HG1 ILE A 149     -21.931  58.637 -20.222  1.00  0.00           H
ATOM   2167 2HG1 ILE A 149     -22.774  58.131 -21.668  1.00  0.00           H
ATOM   2168 1HG2 ILE A 149     -22.304  61.393 -19.921  1.00  0.00           H
ATOM   2169 2HG2 ILE A 149     -23.892  61.392 -19.202  1.00  0.00           H
ATOM   2170 3HG2 ILE A 149     -22.769  60.173 -18.707  1.00  0.00           H
ATOM   2171 1HD1 ILE A 149     -20.570  59.107 -22.184  1.00  0.00           H
ATOM   2172 2HD1 ILE A 149     -21.884  60.097 -22.813  1.00  0.00           H
ATOM   2173 3HD1 ILE A 149     -21.032  60.594 -21.361  1.00  0.00           H
ATOM   2174  N   GLY A 150     -25.940  60.188 -18.346  1.00  0.00           N
ATOM   2175  CA  GLY A 150     -26.994  61.113 -17.892  1.00  0.00           C
ATOM   2176  C   GLY A 150     -26.827  62.587 -18.382  1.00  0.00           C
ATOM   2177  O   GLY A 150     -26.519  63.481 -17.591  1.00  0.00           O
ATOM   2178  H   GLY A 150     -25.291  59.788 -17.684  1.00  0.00           H
ATOM   2179 1HA  GLY A 150     -27.955  60.744 -18.239  1.00  0.00           H
ATOM   2180 2HA  GLY A 150     -27.023  61.092 -16.801  1.00  0.00           H
ATOM   2181  N   VAL A 151     -27.006  62.797 -19.697  1.00  0.00           N
ATOM   2182  CA  VAL A 151     -26.965  64.056 -20.471  1.00  0.00           C
ATOM   2183  C   VAL A 151     -28.333  64.183 -21.127  1.00  0.00           C
ATOM   2184  O   VAL A 151     -28.776  63.258 -21.817  1.00  0.00           O
ATOM   2185  CB  VAL A 151     -25.874  63.992 -21.583  1.00  0.00           C
ATOM   2186  CG1 VAL A 151     -25.835  65.232 -22.390  1.00  0.00           C
ATOM   2187  CG2 VAL A 151     -24.548  63.767 -20.985  1.00  0.00           C
ATOM   2188  H   VAL A 151     -27.216  61.961 -20.231  1.00  0.00           H
ATOM   2189  HA  VAL A 151     -26.805  64.923 -19.804  1.00  0.00           H
ATOM   2190  HB  VAL A 151     -26.112  63.180 -22.251  1.00  0.00           H
ATOM   2191 1HG1 VAL A 151     -25.069  65.118 -23.158  1.00  0.00           H
ATOM   2192 2HG1 VAL A 151     -26.801  65.415 -22.867  1.00  0.00           H
ATOM   2193 3HG1 VAL A 151     -25.578  66.058 -21.736  1.00  0.00           H
ATOM   2194 1HG2 VAL A 151     -23.792  63.680 -21.766  1.00  0.00           H
ATOM   2195 2HG2 VAL A 151     -24.287  64.589 -20.314  1.00  0.00           H
ATOM   2196 3HG2 VAL A 151     -24.615  62.876 -20.454  1.00  0.00           H
ATOM   2197  N   ASP A 152     -29.031  65.285 -20.929  1.00  0.00           N
ATOM   2198  CA  ASP A 152     -30.373  65.359 -21.473  1.00  0.00           C
ATOM   2199  C   ASP A 152     -30.443  66.003 -22.870  1.00  0.00           C
ATOM   2200  O   ASP A 152     -29.970  67.118 -23.051  1.00  0.00           O
ATOM   2201  CB  ASP A 152     -31.304  66.085 -20.502  1.00  0.00           C
ATOM   2202  CG  ASP A 152     -31.647  65.237 -19.232  1.00  0.00           C
ATOM   2203  OD1 ASP A 152     -31.496  64.035 -19.265  1.00  0.00           O
ATOM   2204  OD2 ASP A 152     -32.079  65.814 -18.259  1.00  0.00           O
ATOM   2205  H   ASP A 152     -28.631  66.082 -20.423  1.00  0.00           H
ATOM   2206  HA  ASP A 152     -30.753  64.341 -21.513  1.00  0.00           H
ATOM   2207 1HB  ASP A 152     -30.819  67.002 -20.150  1.00  0.00           H
ATOM   2208 2HB  ASP A 152     -32.219  66.380 -21.008  1.00  0.00           H
ATOM   2209  N   PRO A 153     -30.998  65.346 -23.887  1.00  0.00           N
ATOM   2210  CA  PRO A 153     -31.168  65.918 -25.188  1.00  0.00           C
ATOM   2211  C   PRO A 153     -32.105  67.096 -24.978  1.00  0.00           C
ATOM   2212  O   PRO A 153     -33.039  67.021 -24.180  1.00  0.00           O
ATOM   2213  CB  PRO A 153     -31.641  64.765 -26.080  1.00  0.00           C
ATOM   2214  CG  PRO A 153     -32.355  63.784 -25.068  1.00  0.00           C
ATOM   2215  CD  PRO A 153     -31.564  63.989 -23.721  1.00  0.00           C
ATOM   2216  HA  PRO A 153     -30.167  66.291 -25.529  1.00  0.00           H
ATOM   2217 1HB  PRO A 153     -32.296  65.162 -26.871  1.00  0.00           H
ATOM   2218 2HB  PRO A 153     -30.791  64.327 -26.571  1.00  0.00           H
ATOM   2219 1HG  PRO A 153     -33.437  63.974 -25.013  1.00  0.00           H
ATOM   2220 2HG  PRO A 153     -32.250  62.742 -25.431  1.00  0.00           H
ATOM   2221 1HD  PRO A 153     -32.327  63.975 -22.889  1.00  0.00           H
ATOM   2222 2HD  PRO A 153     -30.784  63.292 -23.587  1.00  0.00           H
ATOM   2223  N   GLY A 154     -31.812  68.224 -25.635  1.00  0.00           N
ATOM   2224  CA  GLY A 154     -32.601  69.444 -25.424  1.00  0.00           C
ATOM   2225  C   GLY A 154     -31.936  70.368 -24.396  1.00  0.00           C
ATOM   2226  O   GLY A 154     -32.297  71.537 -24.291  1.00  0.00           O
ATOM   2227  H   GLY A 154     -31.053  68.236 -26.286  1.00  0.00           H
ATOM   2228 1HA  GLY A 154     -32.719  69.965 -26.375  1.00  0.00           H
ATOM   2229 2HA  GLY A 154     -33.606  69.197 -25.098  1.00  0.00           H
ATOM   2230  N   GLN A 155     -30.934  69.858 -23.660  1.00  0.00           N
ATOM   2231  CA  GLN A 155     -30.199  70.646 -22.675  1.00  0.00           C
ATOM   2232  C   GLN A 155     -29.310  71.583 -23.506  1.00  0.00           C
ATOM   2233  O   GLN A 155     -28.388  71.150 -24.202  1.00  0.00           O
ATOM   2234  CB  GLN A 155     -29.401  69.680 -21.753  1.00  0.00           C
ATOM   2235  CG  GLN A 155     -28.633  70.246 -20.555  1.00  0.00           C
ATOM   2236  CD  GLN A 155     -27.844  69.100 -19.673  1.00  0.00           C
ATOM   2237  OE1 GLN A 155     -27.872  67.872 -19.920  1.00  0.00           O
ATOM   2238  NE2 GLN A 155     -27.147  69.575 -18.637  1.00  0.00           N
ATOM   2239  H   GLN A 155     -30.686  68.871 -23.745  1.00  0.00           H
ATOM   2240  HA  GLN A 155     -30.881  71.252 -22.080  1.00  0.00           H
ATOM   2241 1HB  GLN A 155     -30.106  68.951 -21.349  1.00  0.00           H
ATOM   2242 2HB  GLN A 155     -28.689  69.144 -22.351  1.00  0.00           H
ATOM   2243 1HG  GLN A 155     -27.915  70.974 -20.911  1.00  0.00           H
ATOM   2244 2HG  GLN A 155     -29.357  70.732 -19.892  1.00  0.00           H
ATOM   2245 1HE2 GLN A 155     -26.626  68.950 -18.032  1.00  0.00           H
ATOM   2246 2HE2 GLN A 155     -27.146  70.548 -18.457  1.00  0.00           H
ATOM   2247  N   GLU A 156     -29.603  72.880 -23.431  1.00  0.00           N
ATOM   2248  CA  GLU A 156     -29.004  73.910 -24.291  1.00  0.00           C
ATOM   2249  C   GLU A 156     -27.494  73.989 -24.309  1.00  0.00           C
ATOM   2250  O   GLU A 156     -26.902  74.378 -25.314  1.00  0.00           O
ATOM   2251  CB  GLU A 156     -29.524  75.279 -23.897  1.00  0.00           C
ATOM   2252  CG  GLU A 156     -29.081  76.415 -24.833  1.00  0.00           C
ATOM   2253  CD  GLU A 156     -29.755  77.750 -24.534  1.00  0.00           C
ATOM   2254  OE1 GLU A 156     -30.580  77.801 -23.653  1.00  0.00           O
ATOM   2255  OE2 GLU A 156     -29.430  78.715 -25.191  1.00  0.00           O
ATOM   2256  H   GLU A 156     -30.349  73.160 -22.808  1.00  0.00           H
ATOM   2257  HA  GLU A 156     -29.329  73.699 -25.307  1.00  0.00           H
ATOM   2258 1HB  GLU A 156     -30.610  75.250 -23.818  1.00  0.00           H
ATOM   2259 2HB  GLU A 156     -29.123  75.518 -22.914  1.00  0.00           H
ATOM   2260 1HG  GLU A 156     -28.001  76.541 -24.719  1.00  0.00           H
ATOM   2261 2HG  GLU A 156     -29.271  76.128 -25.870  1.00  0.00           H
ATOM   2262  N   ASN A 157     -26.863  73.653 -23.205  1.00  0.00           N
ATOM   2263  CA  ASN A 157     -25.423  73.793 -23.120  1.00  0.00           C
ATOM   2264  C   ASN A 157     -24.670  72.511 -23.494  1.00  0.00           C
ATOM   2265  O   ASN A 157     -23.460  72.416 -23.244  1.00  0.00           O
ATOM   2266  CB  ASN A 157     -25.031  74.262 -21.735  1.00  0.00           C
ATOM   2267  CG  ASN A 157     -25.473  75.683 -21.435  1.00  0.00           C
ATOM   2268  OD1 ASN A 157     -25.427  76.581 -22.280  1.00  0.00           O
ATOM   2269  ND2 ASN A 157     -25.913  75.887 -20.214  1.00  0.00           N
ATOM   2270  H   ASN A 157     -27.392  73.315 -22.417  1.00  0.00           H
ATOM   2271  HA  ASN A 157     -25.121  74.566 -23.829  1.00  0.00           H
ATOM   2272 1HB  ASN A 157     -25.441  73.596 -20.981  1.00  0.00           H
ATOM   2273 2HB  ASN A 157     -23.946  74.217 -21.654  1.00  0.00           H
ATOM   2274 1HD2 ASN A 157     -26.220  76.796 -19.933  1.00  0.00           H
ATOM   2275 2HD2 ASN A 157     -25.932  75.131 -19.558  1.00  0.00           H
ATOM   2276  N   VAL A 158     -25.340  71.530 -24.102  1.00  0.00           N
ATOM   2277  CA  VAL A 158     -24.651  70.317 -24.523  1.00  0.00           C
ATOM   2278  C   VAL A 158     -24.222  70.332 -25.977  1.00  0.00           C
ATOM   2279  O   VAL A 158     -25.026  70.520 -26.898  1.00  0.00           O
ATOM   2280  CB  VAL A 158     -25.506  69.069 -24.264  1.00  0.00           C
ATOM   2281  CG1 VAL A 158     -24.790  67.832 -24.814  1.00  0.00           C
ATOM   2282  CG2 VAL A 158     -25.725  68.946 -22.760  1.00  0.00           C
ATOM   2283  H   VAL A 158     -26.341  71.621 -24.280  1.00  0.00           H
ATOM   2284  HA  VAL A 158     -23.745  70.215 -23.925  1.00  0.00           H
ATOM   2285  HB  VAL A 158     -26.467  69.175 -24.772  1.00  0.00           H
ATOM   2286 1HG1 VAL A 158     -25.391  66.958 -24.641  1.00  0.00           H
ATOM   2287 2HG1 VAL A 158     -24.655  67.961 -25.871  1.00  0.00           H
ATOM   2288 3HG1 VAL A 158     -23.822  67.726 -24.339  1.00  0.00           H
ATOM   2289 1HG2 VAL A 158     -26.336  68.082 -22.548  1.00  0.00           H
ATOM   2290 2HG2 VAL A 158     -24.761  68.846 -22.259  1.00  0.00           H
ATOM   2291 3HG2 VAL A 158     -26.228  69.836 -22.400  1.00  0.00           H
ATOM   2292  N   GLN A 159     -22.944  70.086 -26.183  1.00  0.00           N
ATOM   2293  CA  GLN A 159     -22.345  70.044 -27.499  1.00  0.00           C
ATOM   2294  C   GLN A 159     -21.610  68.770 -27.788  1.00  0.00           C
ATOM   2295  O   GLN A 159     -20.601  68.454 -27.140  1.00  0.00           O
ATOM   2296  CB  GLN A 159     -21.409  71.206 -27.731  1.00  0.00           C
ATOM   2297  CG  GLN A 159     -20.671  71.128 -29.022  1.00  0.00           C
ATOM   2298  CD  GLN A 159     -21.590  71.190 -30.306  1.00  0.00           C
ATOM   2299  OE1 GLN A 159     -22.268  72.201 -30.526  1.00  0.00           O
ATOM   2300  NE2 GLN A 159     -21.579  70.120 -31.131  1.00  0.00           N
ATOM   2301  H   GLN A 159     -22.331  69.942 -25.389  1.00  0.00           H
ATOM   2302  HA  GLN A 159     -23.148  70.205 -28.226  1.00  0.00           H
ATOM   2303 1HB  GLN A 159     -21.990  72.140 -27.723  1.00  0.00           H
ATOM   2304 2HB  GLN A 159     -20.696  71.267 -26.909  1.00  0.00           H
ATOM   2305 1HG  GLN A 159     -19.983  71.978 -29.061  1.00  0.00           H
ATOM   2306 2HG  GLN A 159     -20.122  70.199 -29.046  1.00  0.00           H
ATOM   2307 1HE2 GLN A 159     -22.144  70.120 -31.931  1.00  0.00           H
ATOM   2308 2HE2 GLN A 159     -20.994  69.292 -30.913  1.00  0.00           H
ATOM   2309  N   PRO A 160     -22.207  67.861 -28.579  1.00  0.00           N
ATOM   2310  CA  PRO A 160     -21.566  66.616 -28.999  1.00  0.00           C
ATOM   2311  C   PRO A 160     -20.195  66.771 -29.649  1.00  0.00           C
ATOM   2312  O   PRO A 160     -19.995  67.506 -30.616  1.00  0.00           O
ATOM   2313  CB  PRO A 160     -22.644  66.118 -29.948  1.00  0.00           C
ATOM   2314  CG  PRO A 160     -23.965  66.643 -29.380  1.00  0.00           C
ATOM   2315  CD  PRO A 160     -23.645  68.034 -28.961  1.00  0.00           C
ATOM   2316  HA  PRO A 160     -21.484  65.996 -28.126  1.00  0.00           H
ATOM   2317 1HB  PRO A 160     -22.469  66.584 -30.870  1.00  0.00           H
ATOM   2318 2HB  PRO A 160     -22.578  65.035 -30.092  1.00  0.00           H
ATOM   2319 1HG  PRO A 160     -24.724  66.617 -30.183  1.00  0.00           H
ATOM   2320 2HG  PRO A 160     -24.348  66.025 -28.549  1.00  0.00           H
ATOM   2321 1HD  PRO A 160     -23.852  68.778 -29.691  1.00  0.00           H
ATOM   2322 2HD  PRO A 160     -24.229  68.205 -28.022  1.00  0.00           H
ATOM   2323  N   GLN A 161     -19.273  65.931 -29.188  1.00  0.00           N
ATOM   2324  CA  GLN A 161     -17.897  65.951 -29.652  1.00  0.00           C
ATOM   2325  C   GLN A 161     -17.729  65.042 -30.875  1.00  0.00           C
ATOM   2326  O   GLN A 161     -17.183  63.924 -30.829  1.00  0.00           O
ATOM   2327  CB  GLN A 161     -16.931  65.626 -28.532  1.00  0.00           C
ATOM   2328  CG  GLN A 161     -17.040  66.585 -27.341  1.00  0.00           C
ATOM   2329  CD  GLN A 161     -16.757  68.066 -27.660  1.00  0.00           C
ATOM   2330  OE1 GLN A 161     -15.643  68.422 -28.017  1.00  0.00           O
ATOM   2331  NE2 GLN A 161     -17.777  68.932 -27.536  1.00  0.00           N
ATOM   2332  H   GLN A 161     -19.517  65.324 -28.422  1.00  0.00           H
ATOM   2333  HA  GLN A 161     -17.673  66.962 -29.993  1.00  0.00           H
ATOM   2334 1HB  GLN A 161     -17.120  64.629 -28.130  1.00  0.00           H
ATOM   2335 2HB  GLN A 161     -15.893  65.652 -28.881  1.00  0.00           H
ATOM   2336 1HG  GLN A 161     -18.031  66.502 -26.869  1.00  0.00           H
ATOM   2337 2HG  GLN A 161     -16.279  66.275 -26.638  1.00  0.00           H
ATOM   2338 1HE2 GLN A 161     -17.631  69.901 -27.728  1.00  0.00           H
ATOM   2339 2HE2 GLN A 161     -18.711  68.622 -27.250  1.00  0.00           H
ATOM   2340  N   PHE A 162     -18.208  65.558 -31.994  1.00  0.00           N
ATOM   2341  CA  PHE A 162     -18.283  64.852 -33.258  1.00  0.00           C
ATOM   2342  C   PHE A 162     -16.944  64.707 -33.969  1.00  0.00           C
ATOM   2343  O   PHE A 162     -16.620  65.461 -34.893  1.00  0.00           O
ATOM   2344  CB  PHE A 162     -19.224  65.586 -34.196  1.00  0.00           C
ATOM   2345  CG  PHE A 162     -20.662  65.547 -33.772  1.00  0.00           C
ATOM   2346  CD1 PHE A 162     -21.460  66.672 -33.878  1.00  0.00           C
ATOM   2347  CD2 PHE A 162     -21.212  64.406 -33.286  1.00  0.00           C
ATOM   2348  CE1 PHE A 162     -22.795  66.626 -33.521  1.00  0.00           C
ATOM   2349  CE2 PHE A 162     -22.524  64.347 -32.931  1.00  0.00           C
ATOM   2350  CZ  PHE A 162     -23.325  65.444 -33.053  1.00  0.00           C
ATOM   2351  H   PHE A 162     -18.651  66.471 -31.875  1.00  0.00           H
ATOM   2352  HA  PHE A 162     -18.677  63.855 -33.057  1.00  0.00           H
ATOM   2353 1HB  PHE A 162     -18.934  66.632 -34.310  1.00  0.00           H
ATOM   2354 2HB  PHE A 162     -19.168  65.112 -35.179  1.00  0.00           H
ATOM   2355  HD1 PHE A 162     -21.022  67.590 -34.251  1.00  0.00           H
ATOM   2356  HD2 PHE A 162     -20.583  63.521 -33.192  1.00  0.00           H
ATOM   2357  HE1 PHE A 162     -23.416  67.515 -33.600  1.00  0.00           H
ATOM   2358  HE2 PHE A 162     -22.933  63.423 -32.557  1.00  0.00           H
ATOM   2359  HZ  PHE A 162     -24.370  65.403 -32.765  1.00  0.00           H
ATOM   2360  N   ASP A 163     -16.163  63.737 -33.497  1.00  0.00           N
ATOM   2361  CA  ASP A 163     -14.822  63.460 -34.008  1.00  0.00           C
ATOM   2362  C   ASP A 163     -14.656  62.117 -34.776  1.00  0.00           C
ATOM   2363  O   ASP A 163     -14.724  61.060 -34.150  1.00  0.00           O
ATOM   2364  CB  ASP A 163     -13.856  63.455 -32.833  1.00  0.00           C
ATOM   2365  CG  ASP A 163     -13.564  64.892 -32.294  1.00  0.00           C
ATOM   2366  OD1 ASP A 163     -12.950  65.652 -32.992  1.00  0.00           O
ATOM   2367  OD2 ASP A 163     -13.921  65.180 -31.222  1.00  0.00           O
ATOM   2368  H   ASP A 163     -16.519  63.231 -32.693  1.00  0.00           H
ATOM   2369  HA  ASP A 163     -14.537  64.279 -34.648  1.00  0.00           H
ATOM   2370 1HB  ASP A 163     -14.328  62.910 -32.027  1.00  0.00           H
ATOM   2371 2HB  ASP A 163     -12.946  62.943 -33.093  1.00  0.00           H
ATOM   2372  N   PRO A 164     -14.430  62.147 -36.121  1.00  0.00           N
ATOM   2373  CA  PRO A 164     -14.223  60.975 -36.985  1.00  0.00           C
ATOM   2374  C   PRO A 164     -12.924  60.243 -36.539  1.00  0.00           C
ATOM   2375  O   PRO A 164     -11.992  60.818 -36.026  1.00  0.00           O
ATOM   2376  CB  PRO A 164     -14.011  61.613 -38.362  1.00  0.00           C
ATOM   2377  CG  PRO A 164     -14.709  62.972 -38.305  1.00  0.00           C
ATOM   2378  CD  PRO A 164     -14.494  63.439 -36.873  1.00  0.00           C
ATOM   2379  HA  PRO A 164     -15.067  60.331 -36.959  1.00  0.00           H
ATOM   2380 1HB  PRO A 164     -12.934  61.682 -38.587  1.00  0.00           H
ATOM   2381 2HB  PRO A 164     -14.446  60.935 -39.104  1.00  0.00           H
ATOM   2382 1HG  PRO A 164     -14.283  63.673 -39.030  1.00  0.00           H
ATOM   2383 2HG  PRO A 164     -15.758  62.851 -38.533  1.00  0.00           H
ATOM   2384 1HD  PRO A 164     -13.589  64.014 -36.764  1.00  0.00           H
ATOM   2385 2HD  PRO A 164     -15.411  64.047 -36.602  1.00  0.00           H
ATOM   2386  N   PHE A 165     -12.919  58.910 -36.767  1.00  0.00           N
ATOM   2387  CA  PHE A 165     -11.718  58.124 -36.451  1.00  0.00           C
ATOM   2388  C   PHE A 165     -11.067  57.466 -37.664  1.00  0.00           C
ATOM   2389  O   PHE A 165      -9.900  57.665 -37.950  1.00  0.00           O
ATOM   2390  CB  PHE A 165     -12.020  57.052 -35.411  1.00  0.00           C
ATOM   2391  CG  PHE A 165     -10.863  56.199 -35.017  1.00  0.00           C
ATOM   2392  CD1 PHE A 165      -9.786  56.722 -34.302  1.00  0.00           C
ATOM   2393  CD2 PHE A 165     -10.851  54.864 -35.336  1.00  0.00           C
ATOM   2394  CE1 PHE A 165      -8.726  55.914 -33.915  1.00  0.00           C
ATOM   2395  CE2 PHE A 165      -9.799  54.064 -34.957  1.00  0.00           C
ATOM   2396  CZ  PHE A 165      -8.735  54.588 -34.244  1.00  0.00           C
ATOM   2397  H   PHE A 165     -13.714  58.474 -37.186  1.00  0.00           H
ATOM   2398  HA  PHE A 165     -10.979  58.798 -36.022  1.00  0.00           H
ATOM   2399 1HB  PHE A 165     -12.385  57.548 -34.519  1.00  0.00           H
ATOM   2400 2HB  PHE A 165     -12.805  56.400 -35.788  1.00  0.00           H
ATOM   2401  HD1 PHE A 165      -9.777  57.772 -34.042  1.00  0.00           H
ATOM   2402  HD2 PHE A 165     -11.686  54.442 -35.893  1.00  0.00           H
ATOM   2403  HE1 PHE A 165      -7.887  56.333 -33.352  1.00  0.00           H
ATOM   2404  HE2 PHE A 165      -9.808  53.012 -35.219  1.00  0.00           H
ATOM   2405  HZ  PHE A 165      -7.918  53.935 -33.942  1.00  0.00           H
ATOM   2406  N   PHE A 166     -11.874  56.735 -38.451  1.00  0.00           N
ATOM   2407  CA  PHE A 166     -11.328  56.005 -39.596  1.00  0.00           C
ATOM   2408  C   PHE A 166     -10.870  56.952 -40.695  1.00  0.00           C
ATOM   2409  O   PHE A 166     -10.051  56.598 -41.541  1.00  0.00           O
ATOM   2410  CB  PHE A 166     -12.353  55.012 -40.133  1.00  0.00           C
ATOM   2411  CG  PHE A 166     -12.545  53.868 -39.235  1.00  0.00           C
ATOM   2412  CD1 PHE A 166     -13.713  53.727 -38.521  1.00  0.00           C
ATOM   2413  CD2 PHE A 166     -11.540  52.924 -39.081  1.00  0.00           C
ATOM   2414  CE1 PHE A 166     -13.874  52.666 -37.670  1.00  0.00           C
ATOM   2415  CE2 PHE A 166     -11.706  51.870 -38.230  1.00  0.00           C
ATOM   2416  CZ  PHE A 166     -12.865  51.747 -37.529  1.00  0.00           C
ATOM   2417  H   PHE A 166     -12.840  56.633 -38.210  1.00  0.00           H
ATOM   2418  HA  PHE A 166     -10.459  55.429 -39.257  1.00  0.00           H
ATOM   2419 1HB  PHE A 166     -13.316  55.506 -40.276  1.00  0.00           H
ATOM   2420 2HB  PHE A 166     -12.033  54.632 -41.103  1.00  0.00           H
ATOM   2421  HD1 PHE A 166     -14.506  54.465 -38.635  1.00  0.00           H
ATOM   2422  HD2 PHE A 166     -10.609  53.031 -39.638  1.00  0.00           H
ATOM   2423  HE1 PHE A 166     -14.795  52.549 -37.103  1.00  0.00           H
ATOM   2424  HE2 PHE A 166     -10.922  51.129 -38.099  1.00  0.00           H
ATOM   2425  HZ  PHE A 166     -12.983  50.911 -36.853  1.00  0.00           H
ATOM   2426  N   ASP A 167     -11.393  58.171 -40.656  1.00  0.00           N
ATOM   2427  CA  ASP A 167     -11.066  59.207 -41.621  1.00  0.00           C
ATOM   2428  C   ASP A 167      -9.917  60.099 -41.097  1.00  0.00           C
ATOM   2429  O   ASP A 167      -9.606  61.123 -41.708  1.00  0.00           O
ATOM   2430  CB  ASP A 167     -12.283  60.092 -41.905  1.00  0.00           C
ATOM   2431  CG  ASP A 167     -13.489  59.359 -42.528  1.00  0.00           C
ATOM   2432  OD1 ASP A 167     -13.304  58.493 -43.351  1.00  0.00           O
ATOM   2433  OD2 ASP A 167     -14.589  59.683 -42.150  1.00  0.00           O
ATOM   2434  H   ASP A 167     -12.055  58.384 -39.926  1.00  0.00           H
ATOM   2435  HA  ASP A 167     -10.731  58.730 -42.543  1.00  0.00           H
ATOM   2436 1HB  ASP A 167     -12.602  60.587 -40.992  1.00  0.00           H
ATOM   2437 2HB  ASP A 167     -11.983  60.873 -42.608  1.00  0.00           H
ATOM   2438  N   SER A 168      -9.339  59.746 -39.942  1.00  0.00           N
ATOM   2439  CA  SER A 168      -8.238  60.488 -39.325  1.00  0.00           C
ATOM   2440  C   SER A 168      -6.972  60.459 -40.173  1.00  0.00           C
ATOM   2441  O   SER A 168      -6.651  59.453 -40.800  1.00  0.00           O
ATOM   2442  CB  SER A 168      -7.889  59.918 -37.962  1.00  0.00           C
ATOM   2443  OG  SER A 168      -6.792  60.594 -37.401  1.00  0.00           O
ATOM   2444  H   SER A 168      -9.639  58.905 -39.454  1.00  0.00           H
ATOM   2445  HA  SER A 168      -8.546  61.528 -39.201  1.00  0.00           H
ATOM   2446 1HB  SER A 168      -8.744  59.980 -37.292  1.00  0.00           H
ATOM   2447 2HB  SER A 168      -7.637  58.858 -38.077  1.00  0.00           H
ATOM   2448  HG  SER A 168      -6.642  60.166 -36.548  1.00  0.00           H
ATOM   2449  N   ASP A 169      -6.208  61.543 -40.119  1.00  0.00           N
ATOM   2450  CA  ASP A 169      -4.920  61.625 -40.802  1.00  0.00           C
ATOM   2451  C   ASP A 169      -3.776  61.093 -39.933  1.00  0.00           C
ATOM   2452  O   ASP A 169      -2.614  61.119 -40.341  1.00  0.00           O
ATOM   2453  CB  ASP A 169      -4.608  63.074 -41.165  1.00  0.00           C
ATOM   2454  CG  ASP A 169      -5.517  63.639 -42.237  1.00  0.00           C
ATOM   2455  OD1 ASP A 169      -5.827  62.937 -43.168  1.00  0.00           O
ATOM   2456  OD2 ASP A 169      -5.901  64.773 -42.108  1.00  0.00           O
ATOM   2457  H   ASP A 169      -6.536  62.338 -39.596  1.00  0.00           H
ATOM   2458  HA  ASP A 169      -4.970  61.026 -41.713  1.00  0.00           H
ATOM   2459 1HB  ASP A 169      -4.719  63.683 -40.270  1.00  0.00           H
ATOM   2460 2HB  ASP A 169      -3.570  63.158 -41.487  1.00  0.00           H
ATOM   2461  N   VAL A 170      -4.099  60.650 -38.721  1.00  0.00           N
ATOM   2462  CA  VAL A 170      -3.093  60.136 -37.809  1.00  0.00           C
ATOM   2463  C   VAL A 170      -2.865  58.650 -38.022  1.00  0.00           C
ATOM   2464  O   VAL A 170      -3.802  57.855 -37.988  1.00  0.00           O
ATOM   2465  CB  VAL A 170      -3.533  60.388 -36.360  1.00  0.00           C
ATOM   2466  CG1 VAL A 170      -2.530  59.792 -35.373  1.00  0.00           C
ATOM   2467  CG2 VAL A 170      -3.683  61.891 -36.153  1.00  0.00           C
ATOM   2468  H   VAL A 170      -5.071  60.648 -38.423  1.00  0.00           H
ATOM   2469  HA  VAL A 170      -2.155  60.661 -37.992  1.00  0.00           H
ATOM   2470  HB  VAL A 170      -4.485  59.893 -36.189  1.00  0.00           H
ATOM   2471 1HG1 VAL A 170      -2.877  59.971 -34.358  1.00  0.00           H
ATOM   2472 2HG1 VAL A 170      -2.448  58.720 -35.536  1.00  0.00           H
ATOM   2473 3HG1 VAL A 170      -1.556  60.254 -35.512  1.00  0.00           H
ATOM   2474 1HG2 VAL A 170      -4.016  62.089 -35.134  1.00  0.00           H
ATOM   2475 2HG2 VAL A 170      -2.721  62.377 -36.323  1.00  0.00           H
ATOM   2476 3HG2 VAL A 170      -4.416  62.286 -36.857  1.00  0.00           H
ATOM   2477  N   ASP A 171      -1.618  58.277 -38.242  1.00  0.00           N
ATOM   2478  CA  ASP A 171      -1.253  56.886 -38.446  1.00  0.00           C
ATOM   2479  C   ASP A 171      -1.558  56.059 -37.207  1.00  0.00           C
ATOM   2480  O   ASP A 171      -1.408  56.541 -36.080  1.00  0.00           O
ATOM   2481  CB  ASP A 171       0.220  56.786 -38.815  1.00  0.00           C
ATOM   2482  CG  ASP A 171       0.488  57.332 -40.199  1.00  0.00           C
ATOM   2483  OD1 ASP A 171      -0.458  57.588 -40.906  1.00  0.00           O
ATOM   2484  OD2 ASP A 171       1.630  57.497 -40.540  1.00  0.00           O
ATOM   2485  H   ASP A 171      -0.900  58.986 -38.263  1.00  0.00           H
ATOM   2486  HA  ASP A 171      -1.851  56.490 -39.272  1.00  0.00           H
ATOM   2487 1HB  ASP A 171       0.815  57.347 -38.092  1.00  0.00           H
ATOM   2488 2HB  ASP A 171       0.543  55.749 -38.775  1.00  0.00           H
ATOM   2489  N   ASP A 172      -1.951  54.806 -37.394  1.00  0.00           N
ATOM   2490  CA  ASP A 172      -2.239  53.968 -36.244  1.00  0.00           C
ATOM   2491  C   ASP A 172      -1.052  53.954 -35.276  1.00  0.00           C
ATOM   2492  O   ASP A 172       0.066  53.602 -35.652  1.00  0.00           O
ATOM   2493  CB  ASP A 172      -2.528  52.539 -36.723  1.00  0.00           C
ATOM   2494  CG  ASP A 172      -3.886  52.362 -37.501  1.00  0.00           C
ATOM   2495  OD1 ASP A 172      -4.667  53.278 -37.515  1.00  0.00           O
ATOM   2496  OD2 ASP A 172      -4.089  51.319 -38.091  1.00  0.00           O
ATOM   2497  H   ASP A 172      -2.070  54.447 -38.330  1.00  0.00           H
ATOM   2498  HA  ASP A 172      -3.109  54.363 -35.722  1.00  0.00           H
ATOM   2499 1HB  ASP A 172      -1.710  52.205 -37.377  1.00  0.00           H
ATOM   2500 2HB  ASP A 172      -2.535  51.891 -35.878  1.00  0.00           H
ATOM   2501  N   ALA A 173      -1.326  54.282 -34.015  1.00  0.00           N
ATOM   2502  CA  ALA A 173      -0.314  54.314 -32.957  1.00  0.00           C
ATOM   2503  C   ALA A 173      -0.893  53.699 -31.693  1.00  0.00           C
ATOM   2504  O   ALA A 173      -0.526  54.029 -30.564  1.00  0.00           O
ATOM   2505  CB  ALA A 173       0.170  55.732 -32.720  1.00  0.00           C
ATOM   2506  H   ALA A 173      -2.268  54.577 -33.796  1.00  0.00           H
ATOM   2507  HA  ALA A 173       0.535  53.701 -33.268  1.00  0.00           H
ATOM   2508 1HB  ALA A 173       0.926  55.723 -31.943  1.00  0.00           H
ATOM   2509 2HB  ALA A 173       0.606  56.115 -33.650  1.00  0.00           H
ATOM   2510 3HB  ALA A 173      -0.650  56.370 -32.414  1.00  0.00           H
ATOM   2511  N   ILE A 174      -1.795  52.770 -31.941  1.00  0.00           N
ATOM   2512  CA  ILE A 174      -2.501  51.980 -30.948  1.00  0.00           C
ATOM   2513  C   ILE A 174      -2.152  50.501 -31.103  1.00  0.00           C
ATOM   2514  O   ILE A 174      -2.665  49.642 -30.389  1.00  0.00           O
ATOM   2515  CB  ILE A 174      -3.997  52.183 -31.124  1.00  0.00           C
ATOM   2516  CG1 ILE A 174      -4.741  51.727 -29.913  1.00  0.00           C
ATOM   2517  CG2 ILE A 174      -4.414  51.448 -32.357  1.00  0.00           C
ATOM   2518  CD1 ILE A 174      -6.138  52.290 -29.867  1.00  0.00           C
ATOM   2519  H   ILE A 174      -2.020  52.608 -32.915  1.00  0.00           H
ATOM   2520  HA  ILE A 174      -2.204  52.301 -29.948  1.00  0.00           H
ATOM   2521  HB  ILE A 174      -4.217  53.231 -31.242  1.00  0.00           H
ATOM   2522 1HG1 ILE A 174      -4.800  50.640 -29.910  1.00  0.00           H
ATOM   2523 2HG1 ILE A 174      -4.196  52.047 -29.027  1.00  0.00           H
ATOM   2524 1HG2 ILE A 174      -5.480  51.571 -32.521  1.00  0.00           H
ATOM   2525 2HG2 ILE A 174      -3.861  51.834 -33.207  1.00  0.00           H
ATOM   2526 3HG2 ILE A 174      -4.182  50.403 -32.219  1.00  0.00           H
ATOM   2527 1HD1 ILE A 174      -6.643  51.947 -28.964  1.00  0.00           H
ATOM   2528 2HD1 ILE A 174      -6.074  53.381 -29.857  1.00  0.00           H
ATOM   2529 3HD1 ILE A 174      -6.701  51.973 -30.742  1.00  0.00           H
ATOM   2530  N   LEU A 175      -1.298  50.226 -32.079  1.00  0.00           N
ATOM   2531  CA  LEU A 175      -0.852  48.888 -32.433  1.00  0.00           C
ATOM   2532  C   LEU A 175       0.540  48.650 -31.839  1.00  0.00           C
ATOM   2533  O   LEU A 175       1.186  47.627 -32.102  1.00  0.00           O
ATOM   2534  CB  LEU A 175      -0.739  48.799 -33.975  1.00  0.00           C
ATOM   2535  CG  LEU A 175      -2.072  49.162 -34.749  1.00  0.00           C
ATOM   2536  CD1 LEU A 175      -1.937  49.082 -36.293  1.00  0.00           C
ATOM   2537  CD2 LEU A 175      -3.118  48.289 -34.288  1.00  0.00           C
ATOM   2538  H   LEU A 175      -0.935  50.991 -32.623  1.00  0.00           H
ATOM   2539  HA  LEU A 175      -1.552  48.158 -32.053  1.00  0.00           H
ATOM   2540 1HB  LEU A 175       0.065  49.465 -34.312  1.00  0.00           H
ATOM   2541 2HB  LEU A 175      -0.453  47.776 -34.242  1.00  0.00           H
ATOM   2542  HG  LEU A 175      -2.336  50.176 -34.508  1.00  0.00           H
ATOM   2543 1HD1 LEU A 175      -2.902  49.363 -36.764  1.00  0.00           H
ATOM   2544 2HD1 LEU A 175      -1.169  49.761 -36.665  1.00  0.00           H
ATOM   2545 3HD1 LEU A 175      -1.688  48.067 -36.615  1.00  0.00           H
ATOM   2546 1HD2 LEU A 175      -4.064  48.550 -34.770  1.00  0.00           H
ATOM   2547 2HD2 LEU A 175      -2.874  47.253 -34.533  1.00  0.00           H
ATOM   2548 3HD2 LEU A 175      -3.197  48.407 -33.222  1.00  0.00           H
ATOM   2549  N   VAL A 176       1.015  49.605 -31.029  1.00  0.00           N
ATOM   2550  CA  VAL A 176       2.399  49.646 -30.600  1.00  0.00           C
ATOM   2551  C   VAL A 176       3.035  48.437 -29.845  1.00  0.00           C
ATOM   2552  O   VAL A 176       4.174  48.088 -30.177  1.00  0.00           O
ATOM   2553  CB  VAL A 176       2.649  50.912 -29.745  1.00  0.00           C
ATOM   2554  CG1 VAL A 176       4.037  50.906 -29.194  1.00  0.00           C
ATOM   2555  CG2 VAL A 176       2.414  52.135 -30.546  1.00  0.00           C
ATOM   2556  H   VAL A 176       0.412  50.376 -30.815  1.00  0.00           H
ATOM   2557  HA  VAL A 176       2.988  49.787 -31.502  1.00  0.00           H
ATOM   2558  HB  VAL A 176       1.974  50.915 -28.924  1.00  0.00           H
ATOM   2559 1HG1 VAL A 176       4.209  51.806 -28.603  1.00  0.00           H
ATOM   2560 2HG1 VAL A 176       4.223  50.018 -28.582  1.00  0.00           H
ATOM   2561 3HG1 VAL A 176       4.733  50.921 -30.032  1.00  0.00           H
ATOM   2562 1HG2 VAL A 176       2.614  52.999 -29.891  1.00  0.00           H
ATOM   2563 2HG2 VAL A 176       3.095  52.163 -31.398  1.00  0.00           H
ATOM   2564 3HG2 VAL A 176       1.392  52.155 -30.878  1.00  0.00           H
ATOM   2565  N   PRO A 177       2.453  47.827 -28.776  1.00  0.00           N
ATOM   2566  CA  PRO A 177       3.085  46.735 -28.038  1.00  0.00           C
ATOM   2567  C   PRO A 177       3.693  45.656 -28.891  1.00  0.00           C
ATOM   2568  O   PRO A 177       2.984  45.015 -29.703  1.00  0.00           O
ATOM   2569  CB  PRO A 177       2.016  46.220 -27.094  1.00  0.00           C
ATOM   2570  CG  PRO A 177       1.069  47.335 -26.963  1.00  0.00           C
ATOM   2571  CD  PRO A 177       1.034  47.984 -28.400  1.00  0.00           C
ATOM   2572  HA  PRO A 177       3.928  47.205 -27.440  1.00  0.00           H
ATOM   2573 1HB  PRO A 177       1.535  45.325 -27.512  1.00  0.00           H
ATOM   2574 2HB  PRO A 177       2.451  45.908 -26.138  1.00  0.00           H
ATOM   2575 1HG  PRO A 177       0.086  46.968 -26.624  1.00  0.00           H
ATOM   2576 2HG  PRO A 177       1.457  48.001 -26.170  1.00  0.00           H
ATOM   2577 1HD  PRO A 177       0.399  47.329 -29.037  1.00  0.00           H
ATOM   2578 2HD  PRO A 177       0.691  48.972 -28.370  1.00  0.00           H
ATOM   2579  N   GLN A 178       4.895  45.269 -28.608  1.00  0.00           N
ATOM   2580  CA  GLN A 178       5.585  44.234 -29.316  1.00  0.00           C
ATOM   2581  C   GLN A 178       5.292  42.865 -28.715  1.00  0.00           C
ATOM   2582  O   GLN A 178       5.060  41.887 -29.429  1.00  0.00           O
ATOM   2583  CB  GLN A 178       7.061  44.510 -29.374  1.00  0.00           C
ATOM   2584  CG  GLN A 178       7.805  43.573 -30.221  1.00  0.00           C
ATOM   2585  CD  GLN A 178       9.236  43.855 -30.250  1.00  0.00           C
ATOM   2586  OE1 GLN A 178       9.690  44.995 -30.069  1.00  0.00           O
ATOM   2587  NE2 GLN A 178      10.005  42.805 -30.474  1.00  0.00           N
ATOM   2588  H   GLN A 178       5.403  45.787 -27.866  1.00  0.00           H
ATOM   2589  HA  GLN A 178       5.199  44.216 -30.354  1.00  0.00           H
ATOM   2590 1HB  GLN A 178       7.218  45.523 -29.766  1.00  0.00           H
ATOM   2591 2HB  GLN A 178       7.483  44.488 -28.363  1.00  0.00           H
ATOM   2592 1HG  GLN A 178       7.673  42.615 -29.818  1.00  0.00           H
ATOM   2593 2HG  GLN A 178       7.418  43.599 -31.250  1.00  0.00           H
ATOM   2594 1HE2 GLN A 178      11.000  42.903 -30.499  1.00  0.00           H
ATOM   2595 2HE2 GLN A 178       9.580  41.883 -30.611  1.00  0.00           H
ATOM   2596  N   GLU A 179       5.238  42.789 -27.391  1.00  0.00           N
ATOM   2597  CA  GLU A 179       5.029  41.513 -26.745  1.00  0.00           C
ATOM   2598  C   GLU A 179       3.684  40.909 -27.196  1.00  0.00           C
ATOM   2599  O   GLU A 179       3.577  39.700 -27.384  1.00  0.00           O
ATOM   2600  CB  GLU A 179       5.093  41.650 -25.209  1.00  0.00           C
ATOM   2601  CG  GLU A 179       6.528  41.992 -24.641  1.00  0.00           C
ATOM   2602  CD  GLU A 179       6.578  42.211 -23.115  1.00  0.00           C
ATOM   2603  OE1 GLU A 179       5.541  42.298 -22.500  1.00  0.00           O
ATOM   2604  OE2 GLU A 179       7.666  42.289 -22.584  1.00  0.00           O
ATOM   2605  H   GLU A 179       5.395  43.619 -26.823  1.00  0.00           H
ATOM   2606  HA  GLU A 179       5.820  40.826 -27.062  1.00  0.00           H
ATOM   2607 1HB  GLU A 179       4.386  42.411 -24.879  1.00  0.00           H
ATOM   2608 2HB  GLU A 179       4.783  40.702 -24.765  1.00  0.00           H
ATOM   2609 1HG  GLU A 179       7.213  41.182 -24.894  1.00  0.00           H
ATOM   2610 2HG  GLU A 179       6.893  42.895 -25.137  1.00  0.00           H
ATOM   2611  N   ASN A 180       2.684  41.767 -27.463  1.00  0.00           N
ATOM   2612  CA  ASN A 180       1.357  41.305 -27.880  1.00  0.00           C
ATOM   2613  C   ASN A 180       1.341  40.904 -29.375  1.00  0.00           C
ATOM   2614  O   ASN A 180       0.351  40.344 -29.857  1.00  0.00           O
ATOM   2615  CB  ASN A 180       0.303  42.360 -27.563  1.00  0.00           C
ATOM   2616  CG  ASN A 180       0.142  42.574 -26.060  1.00  0.00           C
ATOM   2617  OD1 ASN A 180       0.523  41.707 -25.270  1.00  0.00           O
ATOM   2618  ND2 ASN A 180      -0.425  43.691 -25.655  1.00  0.00           N
ATOM   2619  H   ASN A 180       2.842  42.754 -27.335  1.00  0.00           H
ATOM   2620  HA  ASN A 180       1.115  40.408 -27.312  1.00  0.00           H
ATOM   2621 1HB  ASN A 180       0.553  43.305 -28.040  1.00  0.00           H
ATOM   2622 2HB  ASN A 180      -0.656  42.044 -27.951  1.00  0.00           H
ATOM   2623 1HD2 ASN A 180      -0.535  43.867 -24.669  1.00  0.00           H
ATOM   2624 2HD2 ASN A 180      -0.754  44.366 -26.323  1.00  0.00           H
ATOM   2625  N   THR A 181       2.435  41.185 -30.088  1.00  0.00           N
ATOM   2626  CA  THR A 181       2.633  40.789 -31.483  1.00  0.00           C
ATOM   2627  C   THR A 181       3.239  39.384 -31.455  1.00  0.00           C
ATOM   2628  O   THR A 181       2.950  38.550 -32.315  1.00  0.00           O
ATOM   2629  CB  THR A 181       3.541  41.756 -32.280  1.00  0.00           C
ATOM   2630  OG1 THR A 181       2.973  43.089 -32.296  1.00  0.00           O
ATOM   2631  CG2 THR A 181       3.668  41.265 -33.721  1.00  0.00           C
ATOM   2632  H   THR A 181       3.210  41.657 -29.642  1.00  0.00           H
ATOM   2633  HA  THR A 181       1.668  40.739 -31.985  1.00  0.00           H
ATOM   2634  HB  THR A 181       4.528  41.786 -31.831  1.00  0.00           H
ATOM   2635  HG1 THR A 181       2.951  43.473 -31.397  1.00  0.00           H
ATOM   2636 1HG2 THR A 181       4.315  41.941 -34.282  1.00  0.00           H
ATOM   2637 2HG2 THR A 181       4.091  40.262 -33.727  1.00  0.00           H
ATOM   2638 3HG2 THR A 181       2.682  41.245 -34.185  1.00  0.00           H
ATOM   2639  N   HIS A 182       4.132  39.156 -30.471  1.00  0.00           N
ATOM   2640  CA  HIS A 182       4.793  37.857 -30.303  1.00  0.00           C
ATOM   2641  C   HIS A 182       3.849  36.838 -29.669  1.00  0.00           C
ATOM   2642  O   HIS A 182       3.973  35.631 -29.895  1.00  0.00           O
ATOM   2643  CB  HIS A 182       6.044  37.957 -29.434  1.00  0.00           C
ATOM   2644  CG  HIS A 182       7.155  38.696 -30.065  1.00  0.00           C
ATOM   2645  ND1 HIS A 182       7.818  38.220 -31.166  1.00  0.00           N
ATOM   2646  CD2 HIS A 182       7.728  39.868 -29.755  1.00  0.00           C
ATOM   2647  CE1 HIS A 182       8.760  39.070 -31.515  1.00  0.00           C
ATOM   2648  NE2 HIS A 182       8.741  40.089 -30.673  1.00  0.00           N
ATOM   2649  H   HIS A 182       4.344  39.919 -29.828  1.00  0.00           H
ATOM   2650  HA  HIS A 182       5.087  37.472 -31.277  1.00  0.00           H
ATOM   2651 1HB  HIS A 182       5.801  38.413 -28.471  1.00  0.00           H
ATOM   2652 2HB  HIS A 182       6.401  36.947 -29.235  1.00  0.00           H
ATOM   2653  HD1 HIS A 182       7.628  37.360 -31.635  1.00  0.00           H
ATOM   2654  HD2 HIS A 182       7.529  40.586 -28.962  1.00  0.00           H
ATOM   2655  HE1 HIS A 182       9.398  38.858 -32.372  1.00  0.00           H
ATOM   2656  N   LYS A 183       2.895  37.329 -28.877  1.00  0.00           N
ATOM   2657  CA  LYS A 183       1.895  36.481 -28.261  1.00  0.00           C
ATOM   2658  C   LYS A 183       1.239  35.719 -29.385  1.00  0.00           C
ATOM   2659  O   LYS A 183       0.973  36.297 -30.432  1.00  0.00           O
ATOM   2660  CB  LYS A 183       0.852  37.300 -27.511  1.00  0.00           C
ATOM   2661  CG  LYS A 183      -0.184  36.479 -26.747  1.00  0.00           C
ATOM   2662  CD  LYS A 183      -1.123  37.396 -26.005  1.00  0.00           C
ATOM   2663  CE  LYS A 183      -2.251  36.640 -25.316  1.00  0.00           C
ATOM   2664  NZ  LYS A 183      -1.760  35.845 -24.157  1.00  0.00           N
ATOM   2665  H   LYS A 183       2.888  38.324 -28.674  1.00  0.00           H
ATOM   2666  HA  LYS A 183       2.377  35.777 -27.586  1.00  0.00           H
ATOM   2667 1HB  LYS A 183       1.346  37.988 -26.824  1.00  0.00           H
ATOM   2668 2HB  LYS A 183       0.298  37.902 -28.235  1.00  0.00           H
ATOM   2669 1HG  LYS A 183      -0.766  35.894 -27.465  1.00  0.00           H
ATOM   2670 2HG  LYS A 183       0.304  35.795 -26.052  1.00  0.00           H
ATOM   2671 1HD  LYS A 183      -0.557  37.948 -25.246  1.00  0.00           H
ATOM   2672 2HD  LYS A 183      -1.546  38.114 -26.706  1.00  0.00           H
ATOM   2673 1HE  LYS A 183      -2.980  37.353 -24.970  1.00  0.00           H
ATOM   2674 2HE  LYS A 183      -2.732  35.970 -26.026  1.00  0.00           H
ATOM   2675 1HZ  LYS A 183      -2.547  35.385 -23.712  1.00  0.00           H
ATOM   2676 2HZ  LYS A 183      -1.097  35.160 -24.471  1.00  0.00           H
ATOM   2677 3HZ  LYS A 183      -1.304  36.459 -23.482  1.00  0.00           H
ATOM   2678  N   ASN A 184       1.007  34.427 -29.208  1.00  0.00           N
ATOM   2679  CA  ASN A 184       0.412  33.664 -30.295  1.00  0.00           C
ATOM   2680  C   ASN A 184      -0.757  34.407 -30.913  1.00  0.00           C
ATOM   2681  O   ASN A 184      -1.754  34.707 -30.249  1.00  0.00           O
ATOM   2682  CB  ASN A 184      -0.046  32.306 -29.813  1.00  0.00           C
ATOM   2683  CG  ASN A 184      -0.494  31.411 -30.939  1.00  0.00           C
ATOM   2684  OD1 ASN A 184       0.285  31.113 -31.855  1.00  0.00           O
ATOM   2685  ND2 ASN A 184      -1.728  30.978 -30.888  1.00  0.00           N
ATOM   2686  H   ASN A 184       1.249  33.979 -28.339  1.00  0.00           H
ATOM   2687  HA  ASN A 184       1.163  33.534 -31.076  1.00  0.00           H
ATOM   2688 1HB  ASN A 184       0.778  31.823 -29.293  1.00  0.00           H
ATOM   2689 2HB  ASN A 184      -0.865  32.422 -29.101  1.00  0.00           H
ATOM   2690 1HD2 ASN A 184      -2.077  30.385 -31.610  1.00  0.00           H
ATOM   2691 2HD2 ASN A 184      -2.317  31.250 -30.129  1.00  0.00           H
ATOM   2692  N   VAL A 185      -0.626  34.674 -32.203  1.00  0.00           N
ATOM   2693  CA  VAL A 185      -1.638  35.381 -32.954  1.00  0.00           C
ATOM   2694  C   VAL A 185      -2.617  34.426 -33.570  1.00  0.00           C
ATOM   2695  O   VAL A 185      -2.224  33.467 -34.237  1.00  0.00           O
ATOM   2696  CB  VAL A 185      -0.991  36.259 -34.046  1.00  0.00           C
ATOM   2697  CG1 VAL A 185      -2.075  36.899 -34.900  1.00  0.00           C
ATOM   2698  CG2 VAL A 185      -0.146  37.338 -33.365  1.00  0.00           C
ATOM   2699  H   VAL A 185       0.225  34.389 -32.667  1.00  0.00           H
ATOM   2700  HA  VAL A 185      -2.176  36.035 -32.268  1.00  0.00           H
ATOM   2701  HB  VAL A 185      -0.357  35.648 -34.696  1.00  0.00           H
ATOM   2702 1HG1 VAL A 185      -1.622  37.525 -35.664  1.00  0.00           H
ATOM   2703 2HG1 VAL A 185      -2.663  36.117 -35.379  1.00  0.00           H
ATOM   2704 3HG1 VAL A 185      -2.723  37.506 -34.270  1.00  0.00           H
ATOM   2705 1HG2 VAL A 185       0.322  37.981 -34.104  1.00  0.00           H
ATOM   2706 2HG2 VAL A 185      -0.787  37.938 -32.716  1.00  0.00           H
ATOM   2707 3HG2 VAL A 185       0.632  36.872 -32.764  1.00  0.00           H
ATOM   2708  N   VAL A 186      -3.897  34.668 -33.346  1.00  0.00           N
ATOM   2709  CA  VAL A 186      -4.847  33.766 -33.935  1.00  0.00           C
ATOM   2710  C   VAL A 186      -5.457  34.440 -35.145  1.00  0.00           C
ATOM   2711  O   VAL A 186      -6.122  35.474 -35.057  1.00  0.00           O
ATOM   2712  CB  VAL A 186      -5.906  33.308 -32.918  1.00  0.00           C
ATOM   2713  CG1 VAL A 186      -6.881  32.336 -33.615  1.00  0.00           C
ATOM   2714  CG2 VAL A 186      -5.190  32.649 -31.705  1.00  0.00           C
ATOM   2715  H   VAL A 186      -4.188  35.458 -32.788  1.00  0.00           H
ATOM   2716  HA  VAL A 186      -4.328  32.873 -34.272  1.00  0.00           H
ATOM   2717  HB  VAL A 186      -6.488  34.164 -32.572  1.00  0.00           H
ATOM   2718 1HG1 VAL A 186      -7.639  31.997 -32.914  1.00  0.00           H
ATOM   2719 2HG1 VAL A 186      -7.367  32.836 -34.460  1.00  0.00           H
ATOM   2720 3HG1 VAL A 186      -6.325  31.473 -33.985  1.00  0.00           H
ATOM   2721 1HG2 VAL A 186      -5.933  32.323 -30.979  1.00  0.00           H
ATOM   2722 2HG2 VAL A 186      -4.608  31.791 -32.039  1.00  0.00           H
ATOM   2723 3HG2 VAL A 186      -4.522  33.379 -31.235  1.00  0.00           H
ATOM   2724  N   LEU A 187      -5.175  33.846 -36.280  1.00  0.00           N
ATOM   2725  CA  LEU A 187      -5.587  34.341 -37.564  1.00  0.00           C
ATOM   2726  C   LEU A 187      -6.916  33.728 -37.910  1.00  0.00           C
ATOM   2727  O   LEU A 187      -7.176  32.569 -37.572  1.00  0.00           O
ATOM   2728  CB  LEU A 187      -4.593  33.917 -38.619  1.00  0.00           C
ATOM   2729  CG  LEU A 187      -3.217  34.291 -38.441  1.00  0.00           C
ATOM   2730  CD1 LEU A 187      -2.482  33.658 -39.555  1.00  0.00           C
ATOM   2731  CD2 LEU A 187      -3.084  35.742 -38.431  1.00  0.00           C
ATOM   2732  H   LEU A 187      -4.608  33.016 -36.243  1.00  0.00           H
ATOM   2733  HA  LEU A 187      -5.681  35.426 -37.531  1.00  0.00           H
ATOM   2734 1HB  LEU A 187      -4.586  32.882 -38.650  1.00  0.00           H
ATOM   2735 2HB  LEU A 187      -4.914  34.294 -39.582  1.00  0.00           H
ATOM   2736  HG  LEU A 187      -2.836  33.894 -37.495  1.00  0.00           H
ATOM   2737 1HD1 LEU A 187      -1.450  33.882 -39.482  1.00  0.00           H
ATOM   2738 2HD1 LEU A 187      -2.630  32.595 -39.491  1.00  0.00           H
ATOM   2739 3HD1 LEU A 187      -2.871  34.024 -40.499  1.00  0.00           H
ATOM   2740 1HD2 LEU A 187      -2.038  36.004 -38.302  1.00  0.00           H
ATOM   2741 2HD2 LEU A 187      -3.452  36.134 -39.368  1.00  0.00           H
ATOM   2742 3HD2 LEU A 187      -3.673  36.138 -37.603  1.00  0.00           H
ATOM   2743  N   ASP A 188      -7.718  34.473 -38.642  1.00  0.00           N
ATOM   2744  CA  ASP A 188      -9.001  34.002 -39.112  1.00  0.00           C
ATOM   2745  C   ASP A 188      -8.822  32.979 -40.226  1.00  0.00           C
ATOM   2746  O   ASP A 188      -7.732  32.845 -40.794  1.00  0.00           O
ATOM   2747  CB  ASP A 188      -9.816  35.208 -39.584  1.00  0.00           C
ATOM   2748  CG  ASP A 188     -11.334  34.980 -39.655  1.00  0.00           C
ATOM   2749  OD1 ASP A 188     -11.764  33.860 -39.467  1.00  0.00           O
ATOM   2750  OD2 ASP A 188     -12.038  35.932 -39.885  1.00  0.00           O
ATOM   2751  H   ASP A 188      -7.433  35.412 -38.865  1.00  0.00           H
ATOM   2752  HA  ASP A 188      -9.518  33.522 -38.279  1.00  0.00           H
ATOM   2753 1HB  ASP A 188      -9.617  36.051 -38.918  1.00  0.00           H
ATOM   2754 2HB  ASP A 188      -9.466  35.493 -40.573  1.00  0.00           H
ATOM   2755  N   ASN A 189      -9.905  32.285 -40.556  1.00  0.00           N
ATOM   2756  CA  ASN A 189      -9.869  31.238 -41.574  1.00  0.00           C
ATOM   2757  C   ASN A 189      -9.463  31.754 -42.946  1.00  0.00           C
ATOM   2758  O   ASN A 189      -8.671  31.121 -43.642  1.00  0.00           O
ATOM   2759  CB  ASN A 189     -11.226  30.569 -41.687  1.00  0.00           C
ATOM   2760  CG  ASN A 189     -11.551  29.698 -40.510  1.00  0.00           C
ATOM   2761  OD1 ASN A 189     -10.663  29.292 -39.759  1.00  0.00           O
ATOM   2762  ND2 ASN A 189     -12.813  29.400 -40.331  1.00  0.00           N
ATOM   2763  H   ASN A 189     -10.769  32.511 -40.060  1.00  0.00           H
ATOM   2764  HA  ASN A 189      -9.129  30.494 -41.271  1.00  0.00           H
ATOM   2765 1HB  ASN A 189     -11.998  31.334 -41.792  1.00  0.00           H
ATOM   2766 2HB  ASN A 189     -11.249  29.957 -42.590  1.00  0.00           H
ATOM   2767 1HD2 ASN A 189     -13.087  28.827 -39.558  1.00  0.00           H
ATOM   2768 2HD2 ASN A 189     -13.503  29.754 -40.960  1.00  0.00           H
ATOM   2769  N   ASP A 190      -9.945  32.933 -43.327  1.00  0.00           N
ATOM   2770  CA  ASP A 190      -9.602  33.453 -44.648  1.00  0.00           C
ATOM   2771  C   ASP A 190      -8.111  33.762 -44.757  1.00  0.00           C
ATOM   2772  O   ASP A 190      -7.506  33.575 -45.817  1.00  0.00           O
ATOM   2773  CB  ASP A 190     -10.444  34.681 -44.996  1.00  0.00           C
ATOM   2774  CG  ASP A 190     -11.909  34.315 -45.279  1.00  0.00           C
ATOM   2775  OD1 ASP A 190     -12.196  33.144 -45.427  1.00  0.00           O
ATOM   2776  OD2 ASP A 190     -12.719  35.204 -45.345  1.00  0.00           O
ATOM   2777  H   ASP A 190     -10.568  33.445 -42.713  1.00  0.00           H
ATOM   2778  HA  ASP A 190      -9.831  32.686 -45.386  1.00  0.00           H
ATOM   2779 1HB  ASP A 190     -10.405  35.402 -44.178  1.00  0.00           H
ATOM   2780 2HB  ASP A 190     -10.032  35.167 -45.884  1.00  0.00           H
ATOM   2781  N   LYS A 191      -7.509  34.229 -43.659  1.00  0.00           N
ATOM   2782  CA  LYS A 191      -6.093  34.556 -43.693  1.00  0.00           C
ATOM   2783  C   LYS A 191      -5.295  33.288 -43.772  1.00  0.00           C
ATOM   2784  O   LYS A 191      -4.385  33.160 -44.583  1.00  0.00           O
ATOM   2785  CB  LYS A 191      -5.651  35.314 -42.438  1.00  0.00           C
ATOM   2786  CG  LYS A 191      -6.179  36.733 -42.307  1.00  0.00           C
ATOM   2787  CD  LYS A 191      -5.627  37.423 -41.045  1.00  0.00           C
ATOM   2788  CE  LYS A 191      -6.164  38.841 -40.911  1.00  0.00           C
ATOM   2789  NZ  LYS A 191      -5.656  39.522 -39.690  1.00  0.00           N
ATOM   2790  H   LYS A 191      -8.038  34.337 -42.805  1.00  0.00           H
ATOM   2791  HA  LYS A 191      -5.883  35.151 -44.583  1.00  0.00           H
ATOM   2792 1HB  LYS A 191      -6.013  34.764 -41.571  1.00  0.00           H
ATOM   2793 2HB  LYS A 191      -4.561  35.328 -42.380  1.00  0.00           H
ATOM   2794 1HG  LYS A 191      -5.919  37.318 -43.191  1.00  0.00           H
ATOM   2795 2HG  LYS A 191      -7.264  36.687 -42.228  1.00  0.00           H
ATOM   2796 1HD  LYS A 191      -5.894  36.847 -40.158  1.00  0.00           H
ATOM   2797 2HD  LYS A 191      -4.538  37.472 -41.111  1.00  0.00           H
ATOM   2798 1HE  LYS A 191      -5.864  39.417 -41.786  1.00  0.00           H
ATOM   2799 2HE  LYS A 191      -7.253  38.803 -40.867  1.00  0.00           H
ATOM   2800 1HZ  LYS A 191      -6.040  40.456 -39.647  1.00  0.00           H
ATOM   2801 2HZ  LYS A 191      -5.936  39.003 -38.868  1.00  0.00           H
ATOM   2802 3HZ  LYS A 191      -4.643  39.574 -39.728  1.00  0.00           H
ATOM   2803  N   ARG A 192      -5.664  32.316 -42.955  1.00  0.00           N
ATOM   2804  CA  ARG A 192      -4.918  31.084 -42.917  1.00  0.00           C
ATOM   2805  C   ARG A 192      -5.002  30.337 -44.238  1.00  0.00           C
ATOM   2806  O   ARG A 192      -4.005  29.775 -44.701  1.00  0.00           O
ATOM   2807  CB  ARG A 192      -5.407  30.264 -41.779  1.00  0.00           C
ATOM   2808  CG  ARG A 192      -5.020  30.836 -40.433  1.00  0.00           C
ATOM   2809  CD  ARG A 192      -5.569  30.024 -39.338  1.00  0.00           C
ATOM   2810  NE  ARG A 192      -5.283  30.497 -38.001  1.00  0.00           N
ATOM   2811  CZ  ARG A 192      -4.157  30.159 -37.324  1.00  0.00           C
ATOM   2812  NH1 ARG A 192      -3.266  29.395 -37.912  1.00  0.00           N
ATOM   2813  NH2 ARG A 192      -3.957  30.578 -36.094  1.00  0.00           N
ATOM   2814  H   ARG A 192      -6.451  32.452 -42.314  1.00  0.00           H
ATOM   2815  HA  ARG A 192      -3.876  31.320 -42.721  1.00  0.00           H
ATOM   2816 1HB  ARG A 192      -6.498  30.180 -41.816  1.00  0.00           H
ATOM   2817 2HB  ARG A 192      -4.982  29.297 -41.880  1.00  0.00           H
ATOM   2818 1HG  ARG A 192      -3.938  30.860 -40.347  1.00  0.00           H
ATOM   2819 2HG  ARG A 192      -5.426  31.839 -40.391  1.00  0.00           H
ATOM   2820 1HD  ARG A 192      -6.653  29.941 -39.451  1.00  0.00           H
ATOM   2821 2HD  ARG A 192      -5.104  29.080 -39.414  1.00  0.00           H
ATOM   2822  HE  ARG A 192      -5.983  31.121 -37.559  1.00  0.00           H
ATOM   2823 1HH1 ARG A 192      -3.443  29.085 -38.851  1.00  0.00           H
ATOM   2824 2HH1 ARG A 192      -2.425  29.119 -37.429  1.00  0.00           H
ATOM   2825 1HH2 ARG A 192      -4.658  31.140 -35.644  1.00  0.00           H
ATOM   2826 2HH2 ARG A 192      -3.118  30.313 -35.594  1.00  0.00           H
ATOM   2827  N   ARG A 193      -6.180  30.365 -44.875  1.00  0.00           N
ATOM   2828  CA  ARG A 193      -6.344  29.734 -46.174  1.00  0.00           C
ATOM   2829  C   ARG A 193      -5.500  30.457 -47.209  1.00  0.00           C
ATOM   2830  O   ARG A 193      -4.828  29.818 -48.012  1.00  0.00           O
ATOM   2831  CB  ARG A 193      -7.805  29.768 -46.615  1.00  0.00           C
ATOM   2832  CG  ARG A 193      -8.767  28.838 -45.870  1.00  0.00           C
ATOM   2833  CD  ARG A 193     -10.193  29.157 -46.214  1.00  0.00           C
ATOM   2834  NE  ARG A 193     -11.133  28.276 -45.539  1.00  0.00           N
ATOM   2835  CZ  ARG A 193     -12.460  28.506 -45.421  1.00  0.00           C
ATOM   2836  NH1 ARG A 193     -13.005  29.596 -45.932  1.00  0.00           N
ATOM   2837  NH2 ARG A 193     -13.213  27.628 -44.785  1.00  0.00           N
ATOM   2838  H   ARG A 193      -6.982  30.824 -44.446  1.00  0.00           H
ATOM   2839  HA  ARG A 193      -6.012  28.700 -46.105  1.00  0.00           H
ATOM   2840 1HB  ARG A 193      -8.190  30.782 -46.507  1.00  0.00           H
ATOM   2841 2HB  ARG A 193      -7.862  29.507 -47.674  1.00  0.00           H
ATOM   2842 1HG  ARG A 193      -8.583  27.811 -46.187  1.00  0.00           H
ATOM   2843 2HG  ARG A 193      -8.616  28.912 -44.795  1.00  0.00           H
ATOM   2844 1HD  ARG A 193     -10.409  30.183 -45.905  1.00  0.00           H
ATOM   2845 2HD  ARG A 193     -10.340  29.064 -47.289  1.00  0.00           H
ATOM   2846  HE  ARG A 193     -10.765  27.424 -45.136  1.00  0.00           H
ATOM   2847 1HH1 ARG A 193     -12.429  30.276 -46.424  1.00  0.00           H
ATOM   2848 2HH1 ARG A 193     -13.997  29.760 -45.836  1.00  0.00           H
ATOM   2849 1HH2 ARG A 193     -12.793  26.795 -44.394  1.00  0.00           H
ATOM   2850 2HH2 ARG A 193     -14.204  27.787 -44.687  1.00  0.00           H
ATOM   2851  N   ALA A 194      -5.482  31.797 -47.166  1.00  0.00           N
ATOM   2852  CA  ALA A 194      -4.685  32.563 -48.116  1.00  0.00           C
ATOM   2853  C   ALA A 194      -3.201  32.230 -47.978  1.00  0.00           C
ATOM   2854  O   ALA A 194      -2.485  32.112 -48.978  1.00  0.00           O
ATOM   2855  CB  ALA A 194      -4.920  34.046 -47.907  1.00  0.00           C
ATOM   2856  H   ALA A 194      -6.058  32.309 -46.494  1.00  0.00           H
ATOM   2857  HA  ALA A 194      -5.005  32.287 -49.120  1.00  0.00           H
ATOM   2858 1HB  ALA A 194      -4.357  34.604 -48.639  1.00  0.00           H
ATOM   2859 2HB  ALA A 194      -5.985  34.258 -48.024  1.00  0.00           H
ATOM   2860 3HB  ALA A 194      -4.606  34.333 -46.905  1.00  0.00           H
ATOM   2861  N   ILE A 195      -2.755  32.034 -46.738  1.00  0.00           N
ATOM   2862  CA  ILE A 195      -1.372  31.694 -46.447  1.00  0.00           C
ATOM   2863  C   ILE A 195      -1.058  30.309 -46.984  1.00  0.00           C
ATOM   2864  O   ILE A 195      -0.087  30.119 -47.721  1.00  0.00           O
ATOM   2865  CB  ILE A 195      -1.144  31.810 -44.937  1.00  0.00           C
ATOM   2866  CG1 ILE A 195      -1.291  33.208 -44.584  1.00  0.00           C
ATOM   2867  CG2 ILE A 195       0.204  31.348 -44.552  1.00  0.00           C
ATOM   2868  CD1 ILE A 195      -1.439  33.454 -43.174  1.00  0.00           C
ATOM   2869  H   ILE A 195      -3.400  32.171 -45.958  1.00  0.00           H
ATOM   2870  HA  ILE A 195      -0.727  32.409 -46.949  1.00  0.00           H
ATOM   2871  HB  ILE A 195      -1.903  31.242 -44.403  1.00  0.00           H
ATOM   2872 1HG1 ILE A 195      -0.420  33.723 -44.906  1.00  0.00           H
ATOM   2873 2HG1 ILE A 195      -2.138  33.610 -45.115  1.00  0.00           H
ATOM   2874 1HG2 ILE A 195       0.353  31.470 -43.488  1.00  0.00           H
ATOM   2875 2HG2 ILE A 195       0.289  30.328 -44.805  1.00  0.00           H
ATOM   2876 3HG2 ILE A 195       0.927  31.931 -45.084  1.00  0.00           H
ATOM   2877 1HD1 ILE A 195      -1.553  34.506 -43.066  1.00  0.00           H
ATOM   2878 2HD1 ILE A 195      -2.324  32.958 -42.809  1.00  0.00           H
ATOM   2879 3HD1 ILE A 195      -0.568  33.093 -42.633  1.00  0.00           H
ATOM   2880  N   PHE A 196      -1.921  29.341 -46.672  1.00  0.00           N
ATOM   2881  CA  PHE A 196      -1.728  27.994 -47.181  1.00  0.00           C
ATOM   2882  C   PHE A 196      -1.694  27.975 -48.703  1.00  0.00           C
ATOM   2883  O   PHE A 196      -0.771  27.401 -49.289  1.00  0.00           O
ATOM   2884  CB  PHE A 196      -2.812  27.038 -46.680  1.00  0.00           C
ATOM   2885  CG  PHE A 196      -2.713  25.658 -47.309  1.00  0.00           C
ATOM   2886  CD1 PHE A 196      -1.763  24.723 -46.888  1.00  0.00           C
ATOM   2887  CD2 PHE A 196      -3.577  25.297 -48.342  1.00  0.00           C
ATOM   2888  CE1 PHE A 196      -1.693  23.482 -47.500  1.00  0.00           C
ATOM   2889  CE2 PHE A 196      -3.498  24.064 -48.927  1.00  0.00           C
ATOM   2890  CZ  PHE A 196      -2.562  23.169 -48.508  1.00  0.00           C
ATOM   2891  H   PHE A 196      -2.714  29.540 -46.062  1.00  0.00           H
ATOM   2892  HA  PHE A 196      -0.771  27.628 -46.820  1.00  0.00           H
ATOM   2893 1HB  PHE A 196      -2.743  26.937 -45.597  1.00  0.00           H
ATOM   2894 2HB  PHE A 196      -3.797  27.452 -46.911  1.00  0.00           H
ATOM   2895  HD1 PHE A 196      -1.073  24.976 -46.081  1.00  0.00           H
ATOM   2896  HD2 PHE A 196      -4.329  26.016 -48.695  1.00  0.00           H
ATOM   2897  HE1 PHE A 196      -0.956  22.746 -47.186  1.00  0.00           H
ATOM   2898  HE2 PHE A 196      -4.182  23.798 -49.733  1.00  0.00           H
ATOM   2899  HZ  PHE A 196      -2.513  22.214 -48.972  1.00  0.00           H
ATOM   2900  N   ASP A 197      -2.687  28.592 -49.358  1.00  0.00           N
ATOM   2901  CA  ASP A 197      -2.721  28.574 -50.812  1.00  0.00           C
ATOM   2902  C   ASP A 197      -1.491  29.250 -51.406  1.00  0.00           C
ATOM   2903  O   ASP A 197      -0.935  28.766 -52.393  1.00  0.00           O
ATOM   2904  CB  ASP A 197      -3.981  29.261 -51.363  1.00  0.00           C
ATOM   2905  CG  ASP A 197      -5.298  28.469 -51.157  1.00  0.00           C
ATOM   2906  OD1 ASP A 197      -5.246  27.309 -50.810  1.00  0.00           O
ATOM   2907  OD2 ASP A 197      -6.343  29.038 -51.393  1.00  0.00           O
ATOM   2908  H   ASP A 197      -3.423  29.068 -48.844  1.00  0.00           H
ATOM   2909  HA  ASP A 197      -2.731  27.536 -51.137  1.00  0.00           H
ATOM   2910 1HB  ASP A 197      -4.091  30.238 -50.881  1.00  0.00           H
ATOM   2911 2HB  ASP A 197      -3.852  29.441 -52.430  1.00  0.00           H
ATOM   2912  N   ALA A 198      -1.022  30.353 -50.810  1.00  0.00           N
ATOM   2913  CA  ALA A 198       0.158  31.004 -51.358  1.00  0.00           C
ATOM   2914  C   ALA A 198       1.356  30.075 -51.310  1.00  0.00           C
ATOM   2915  O   ALA A 198       2.129  29.988 -52.271  1.00  0.00           O
ATOM   2916  CB  ALA A 198       0.467  32.272 -50.589  1.00  0.00           C
ATOM   2917  H   ALA A 198      -1.489  30.762 -49.997  1.00  0.00           H
ATOM   2918  HA  ALA A 198      -0.043  31.246 -52.401  1.00  0.00           H
ATOM   2919 1HB  ALA A 198       1.337  32.760 -51.021  1.00  0.00           H
ATOM   2920 2HB  ALA A 198      -0.392  32.926 -50.651  1.00  0.00           H
ATOM   2921 3HB  ALA A 198       0.666  32.023 -49.545  1.00  0.00           H
ATOM   2922  N   MET A 199       1.506  29.352 -50.199  1.00  0.00           N
ATOM   2923  CA  MET A 199       2.632  28.455 -50.076  1.00  0.00           C
ATOM   2924  C   MET A 199       2.472  27.279 -51.025  1.00  0.00           C
ATOM   2925  O   MET A 199       3.433  26.882 -51.678  1.00  0.00           O
ATOM   2926  CB  MET A 199       2.776  28.006 -48.634  1.00  0.00           C
ATOM   2927  CG  MET A 199       3.212  29.122 -47.701  1.00  0.00           C
ATOM   2928  SD  MET A 199       3.605  28.538 -46.090  1.00  0.00           S
ATOM   2929  CE  MET A 199       1.990  27.960 -45.639  1.00  0.00           C
ATOM   2930  H   MET A 199       0.845  29.453 -49.424  1.00  0.00           H
ATOM   2931  HA  MET A 199       3.537  28.992 -50.362  1.00  0.00           H
ATOM   2932 1HB  MET A 199       1.812  27.637 -48.278  1.00  0.00           H
ATOM   2933 2HB  MET A 199       3.483  27.193 -48.564  1.00  0.00           H
ATOM   2934 1HG  MET A 199       4.085  29.623 -48.114  1.00  0.00           H
ATOM   2935 2HG  MET A 199       2.413  29.855 -47.610  1.00  0.00           H
ATOM   2936 1HE  MET A 199       2.005  27.572 -44.636  1.00  0.00           H
ATOM   2937 2HE  MET A 199       1.304  28.754 -45.708  1.00  0.00           H
ATOM   2938 3HE  MET A 199       1.679  27.188 -46.325  1.00  0.00           H
ATOM   2939  N   LEU A 200       1.245  26.775 -51.183  1.00  0.00           N
ATOM   2940  CA  LEU A 200       1.015  25.647 -52.071  1.00  0.00           C
ATOM   2941  C   LEU A 200       1.377  26.019 -53.508  1.00  0.00           C
ATOM   2942  O   LEU A 200       2.040  25.247 -54.201  1.00  0.00           O
ATOM   2943  CB  LEU A 200      -0.430  25.170 -51.977  1.00  0.00           C
ATOM   2944  CG  LEU A 200      -0.779  23.972 -52.835  1.00  0.00           C
ATOM   2945  CD1 LEU A 200       0.113  22.792 -52.444  1.00  0.00           C
ATOM   2946  CD2 LEU A 200      -2.230  23.642 -52.611  1.00  0.00           C
ATOM   2947  H   LEU A 200       0.468  27.144 -50.632  1.00  0.00           H
ATOM   2948  HA  LEU A 200       1.661  24.830 -51.754  1.00  0.00           H
ATOM   2949 1HB  LEU A 200      -0.659  24.930 -50.938  1.00  0.00           H
ATOM   2950 2HB  LEU A 200      -1.078  25.991 -52.286  1.00  0.00           H
ATOM   2951  HG  LEU A 200      -0.610  24.202 -53.887  1.00  0.00           H
ATOM   2952 1HD1 LEU A 200      -0.140  21.921 -53.050  1.00  0.00           H
ATOM   2953 2HD1 LEU A 200       1.159  23.055 -52.608  1.00  0.00           H
ATOM   2954 3HD1 LEU A 200      -0.040  22.559 -51.396  1.00  0.00           H
ATOM   2955 1HD2 LEU A 200      -2.510  22.785 -53.206  1.00  0.00           H
ATOM   2956 2HD2 LEU A 200      -2.386  23.420 -51.563  1.00  0.00           H
ATOM   2957 3HD2 LEU A 200      -2.838  24.504 -52.896  1.00  0.00           H
ATOM   2958  N   VAL A 201       0.970  27.208 -53.957  1.00  0.00           N
ATOM   2959  CA  VAL A 201       1.319  27.651 -55.301  1.00  0.00           C
ATOM   2960  C   VAL A 201       2.834  27.768 -55.472  1.00  0.00           C
ATOM   2961  O   VAL A 201       3.390  27.298 -56.471  1.00  0.00           O
ATOM   2962  CB  VAL A 201       0.655  28.997 -55.628  1.00  0.00           C
ATOM   2963  CG1 VAL A 201       1.232  29.528 -56.911  1.00  0.00           C
ATOM   2964  CG2 VAL A 201      -0.878  28.813 -55.794  1.00  0.00           C
ATOM   2965  H   VAL A 201       0.406  27.813 -53.355  1.00  0.00           H
ATOM   2966  HA  VAL A 201       0.951  26.913 -56.011  1.00  0.00           H
ATOM   2967  HB  VAL A 201       0.861  29.706 -54.819  1.00  0.00           H
ATOM   2968 1HG1 VAL A 201       0.773  30.484 -57.149  1.00  0.00           H
ATOM   2969 2HG1 VAL A 201       2.308  29.656 -56.791  1.00  0.00           H
ATOM   2970 3HG1 VAL A 201       1.032  28.814 -57.705  1.00  0.00           H
ATOM   2971 1HG2 VAL A 201      -1.338  29.776 -56.025  1.00  0.00           H
ATOM   2972 2HG2 VAL A 201      -1.078  28.116 -56.609  1.00  0.00           H
ATOM   2973 3HG2 VAL A 201      -1.307  28.422 -54.873  1.00  0.00           H
ATOM   2974  N   LYS A 202       3.520  28.349 -54.486  1.00  0.00           N
ATOM   2975  CA  LYS A 202       4.966  28.474 -54.597  1.00  0.00           C
ATOM   2976  C   LYS A 202       5.600  27.091 -54.586  1.00  0.00           C
ATOM   2977  O   LYS A 202       6.566  26.830 -55.306  1.00  0.00           O
ATOM   2978  CB  LYS A 202       5.487  29.343 -53.454  1.00  0.00           C
ATOM   2979  CG  LYS A 202       5.046  30.801 -53.561  1.00  0.00           C
ATOM   2980  CD  LYS A 202       5.748  31.530 -54.696  1.00  0.00           C
ATOM   2981  CE  LYS A 202       5.323  32.995 -54.762  1.00  0.00           C
ATOM   2982  NZ  LYS A 202       6.011  33.733 -55.873  1.00  0.00           N
ATOM   2983  H   LYS A 202       3.036  28.733 -53.670  1.00  0.00           H
ATOM   2984  HA  LYS A 202       5.212  28.945 -55.548  1.00  0.00           H
ATOM   2985 1HB  LYS A 202       5.118  28.952 -52.515  1.00  0.00           H
ATOM   2986 2HB  LYS A 202       6.566  29.316 -53.409  1.00  0.00           H
ATOM   2987 1HG  LYS A 202       3.971  30.816 -53.779  1.00  0.00           H
ATOM   2988 2HG  LYS A 202       5.203  31.311 -52.628  1.00  0.00           H
ATOM   2989 1HD  LYS A 202       6.824  31.481 -54.544  1.00  0.00           H
ATOM   2990 2HD  LYS A 202       5.506  31.052 -55.649  1.00  0.00           H
ATOM   2991 1HE  LYS A 202       4.247  33.044 -54.920  1.00  0.00           H
ATOM   2992 2HE  LYS A 202       5.560  33.476 -53.826  1.00  0.00           H
ATOM   2993 1HZ  LYS A 202       5.702  34.695 -55.882  1.00  0.00           H
ATOM   2994 2HZ  LYS A 202       7.014  33.702 -55.726  1.00  0.00           H
ATOM   2995 3HZ  LYS A 202       5.789  33.303 -56.756  1.00  0.00           H
ATOM   2996  N   ALA A 203       5.040  26.164 -53.813  1.00  0.00           N
ATOM   2997  CA  ALA A 203       5.583  24.819 -53.794  1.00  0.00           C
ATOM   2998  C   ALA A 203       5.423  24.161 -55.156  1.00  0.00           C
ATOM   2999  O   ALA A 203       6.384  23.617 -55.702  1.00  0.00           O
ATOM   3000  CB  ALA A 203       4.894  23.997 -52.724  1.00  0.00           C
ATOM   3001  H   ALA A 203       4.250  26.397 -53.218  1.00  0.00           H
ATOM   3002  HA  ALA A 203       6.646  24.879 -53.575  1.00  0.00           H
ATOM   3003 1HB  ALA A 203       5.321  22.998 -52.707  1.00  0.00           H
ATOM   3004 2HB  ALA A 203       5.040  24.475 -51.766  1.00  0.00           H
ATOM   3005 3HB  ALA A 203       3.832  23.938 -52.937  1.00  0.00           H
ATOM   3006  N   ARG A 204       4.243  24.309 -55.761  1.00  0.00           N
ATOM   3007  CA  ARG A 204       3.957  23.725 -57.064  1.00  0.00           C
ATOM   3008  C   ARG A 204       4.865  24.269 -58.160  1.00  0.00           C
ATOM   3009  O   ARG A 204       5.237  23.543 -59.083  1.00  0.00           O
ATOM   3010  CB  ARG A 204       2.503  23.964 -57.439  1.00  0.00           C
ATOM   3011  CG  ARG A 204       1.493  23.129 -56.673  1.00  0.00           C
ATOM   3012  CD  ARG A 204       0.123  23.499 -57.034  1.00  0.00           C
ATOM   3013  NE  ARG A 204      -0.843  22.664 -56.384  1.00  0.00           N
ATOM   3014  CZ  ARG A 204      -2.161  22.854 -56.458  1.00  0.00           C
ATOM   3015  NH1 ARG A 204      -2.630  23.862 -57.157  1.00  0.00           N
ATOM   3016  NH2 ARG A 204      -2.982  22.033 -55.836  1.00  0.00           N
ATOM   3017  H   ARG A 204       3.491  24.788 -55.266  1.00  0.00           H
ATOM   3018  HA  ARG A 204       4.116  22.649 -56.988  1.00  0.00           H
ATOM   3019 1HB  ARG A 204       2.261  25.010 -57.247  1.00  0.00           H
ATOM   3020 2HB  ARG A 204       2.355  23.786 -58.501  1.00  0.00           H
ATOM   3021 1HG  ARG A 204       1.631  22.081 -56.924  1.00  0.00           H
ATOM   3022 2HG  ARG A 204       1.622  23.264 -55.602  1.00  0.00           H
ATOM   3023 1HD  ARG A 204      -0.064  24.531 -56.731  1.00  0.00           H
ATOM   3024 2HD  ARG A 204      -0.011  23.405 -58.111  1.00  0.00           H
ATOM   3025  HE  ARG A 204      -0.504  21.880 -55.842  1.00  0.00           H
ATOM   3026 1HH1 ARG A 204      -1.990  24.483 -57.634  1.00  0.00           H
ATOM   3027 2HH1 ARG A 204      -3.624  24.014 -57.222  1.00  0.00           H
ATOM   3028 1HH2 ARG A 204      -2.610  21.259 -55.302  1.00  0.00           H
ATOM   3029 2HH2 ARG A 204      -3.978  22.176 -55.893  1.00  0.00           H
ATOM   3030  N   LYS A 205       5.246  25.540 -58.042  1.00  0.00           N
ATOM   3031  CA  LYS A 205       6.111  26.189 -59.022  1.00  0.00           C
ATOM   3032  C   LYS A 205       7.618  25.978 -58.756  1.00  0.00           C
ATOM   3033  O   LYS A 205       8.452  26.406 -59.559  1.00  0.00           O
ATOM   3034  CB  LYS A 205       5.815  27.694 -59.073  1.00  0.00           C
ATOM   3035  CG  LYS A 205       4.412  28.133 -59.612  1.00  0.00           C
ATOM   3036  CD  LYS A 205       4.280  29.662 -59.612  1.00  0.00           C
ATOM   3037  CE  LYS A 205       2.961  30.104 -60.258  1.00  0.00           C
ATOM   3038  NZ  LYS A 205       2.812  31.597 -60.309  1.00  0.00           N
ATOM   3039  H   LYS A 205       4.877  26.092 -57.265  1.00  0.00           H
ATOM   3040  HA  LYS A 205       5.892  25.766 -60.000  1.00  0.00           H
ATOM   3041 1HB  LYS A 205       5.907  28.099 -58.066  1.00  0.00           H
ATOM   3042 2HB  LYS A 205       6.556  28.174 -59.699  1.00  0.00           H
ATOM   3043 1HG  LYS A 205       4.242  27.771 -60.627  1.00  0.00           H
ATOM   3044 2HG  LYS A 205       3.627  27.734 -58.969  1.00  0.00           H
ATOM   3045 1HD  LYS A 205       4.305  30.006 -58.573  1.00  0.00           H
ATOM   3046 2HD  LYS A 205       5.115  30.111 -60.145  1.00  0.00           H
ATOM   3047 1HE  LYS A 205       2.928  29.713 -61.272  1.00  0.00           H
ATOM   3048 2HE  LYS A 205       2.133  29.687 -59.698  1.00  0.00           H
ATOM   3049 1HZ  LYS A 205       1.933  31.833 -60.752  1.00  0.00           H
ATOM   3050 2HZ  LYS A 205       2.827  31.976 -59.376  1.00  0.00           H
ATOM   3051 3HZ  LYS A 205       3.572  31.992 -60.846  1.00  0.00           H
ATOM   3052  N   GLY A 206       7.975  25.332 -57.630  1.00  0.00           N
ATOM   3053  CA  GLY A 206       9.370  25.123 -57.253  1.00  0.00           C
ATOM   3054  C   GLY A 206       9.974  26.319 -56.504  1.00  0.00           C
ATOM   3055  O   GLY A 206      11.191  26.398 -56.334  1.00  0.00           O
ATOM   3056  H   GLY A 206       7.262  24.953 -57.011  1.00  0.00           H
ATOM   3057 1HA  GLY A 206       9.440  24.214 -56.638  1.00  0.00           H
ATOM   3058 2HA  GLY A 206       9.949  24.942 -58.152  1.00  0.00           H
ATOM   3059  N   TYR A 207       9.126  27.243 -56.049  1.00  0.00           N
ATOM   3060  CA  TYR A 207       9.565  28.460 -55.386  1.00  0.00           C
ATOM   3061  C   TYR A 207       9.301  28.552 -53.900  1.00  0.00           C
ATOM   3062  O   TYR A 207       9.363  29.667 -53.393  1.00  0.00           O
ATOM   3063  CB  TYR A 207       8.941  29.706 -56.021  1.00  0.00           C
ATOM   3064  CG  TYR A 207       9.316  29.942 -57.452  1.00  0.00           C
ATOM   3065  CD1 TYR A 207       8.337  30.033 -58.418  1.00  0.00           C
ATOM   3066  CD2 TYR A 207      10.637  30.051 -57.799  1.00  0.00           C
ATOM   3067  CE1 TYR A 207       8.684  30.254 -59.738  1.00  0.00           C
ATOM   3068  CE2 TYR A 207      10.996  30.272 -59.118  1.00  0.00           C
ATOM   3069  CZ  TYR A 207      10.017  30.380 -60.088  1.00  0.00           C
ATOM   3070  OH  TYR A 207      10.371  30.608 -61.392  1.00  0.00           O
ATOM   3071  H   TYR A 207       8.134  27.109 -56.146  1.00  0.00           H
ATOM   3072  HA  TYR A 207      10.636  28.537 -55.476  1.00  0.00           H
ATOM   3073 1HB  TYR A 207       7.857  29.652 -55.942  1.00  0.00           H
ATOM   3074 2HB  TYR A 207       9.256  30.587 -55.462  1.00  0.00           H
ATOM   3075  HD1 TYR A 207       7.289  29.937 -58.129  1.00  0.00           H
ATOM   3076  HD2 TYR A 207      11.413  29.961 -57.035  1.00  0.00           H
ATOM   3077  HE1 TYR A 207       7.904  30.327 -60.491  1.00  0.00           H
ATOM   3078  HE2 TYR A 207      12.052  30.362 -59.389  1.00  0.00           H
ATOM   3079  HH  TYR A 207       9.598  30.528 -61.946  1.00  0.00           H
ATOM   3080  N   LEU A 208       9.005  27.459 -53.177  1.00  0.00           N
ATOM   3081  CA  LEU A 208       8.780  27.579 -51.695  1.00  0.00           C
ATOM   3082  C   LEU A 208      10.163  27.571 -51.050  1.00  0.00           C
ATOM   3083  O   LEU A 208      10.368  28.044 -49.941  1.00  0.00           O
ATOM   3084  CB  LEU A 208       7.763  26.525 -51.183  1.00  0.00           C
ATOM   3085  CG  LEU A 208       7.247  26.758 -49.736  1.00  0.00           C
ATOM   3086  CD1 LEU A 208       6.800  28.194 -49.601  1.00  0.00           C
ATOM   3087  CD2 LEU A 208       5.982  25.890 -49.441  1.00  0.00           C
ATOM   3088  H   LEU A 208       8.971  26.555 -53.630  1.00  0.00           H
ATOM   3089  HA  LEU A 208       8.324  28.510 -51.416  1.00  0.00           H
ATOM   3090 1HB  LEU A 208       6.925  26.513 -51.867  1.00  0.00           H
ATOM   3091 2HB  LEU A 208       8.261  25.530 -51.196  1.00  0.00           H
ATOM   3092  HG  LEU A 208       8.043  26.541 -49.026  1.00  0.00           H
ATOM   3093 1HD1 LEU A 208       6.438  28.324 -48.592  1.00  0.00           H
ATOM   3094 2HD1 LEU A 208       7.667  28.857 -49.775  1.00  0.00           H
ATOM   3095 3HD1 LEU A 208       6.030  28.394 -50.299  1.00  0.00           H
ATOM   3096 1HD2 LEU A 208       5.630  26.093 -48.429  1.00  0.00           H
ATOM   3097 2HD2 LEU A 208       5.197  26.152 -50.147  1.00  0.00           H
ATOM   3098 3HD2 LEU A 208       6.229  24.851 -49.539  1.00  0.00           H
ATOM   3099  N   LYS A 209      11.139  27.032 -51.786  1.00  0.00           N
ATOM   3100  CA  LYS A 209      12.498  27.007 -51.347  1.00  0.00           C
ATOM   3101  C   LYS A 209      12.960  28.462 -51.212  1.00  0.00           C
ATOM   3102  O   LYS A 209      13.465  28.879 -50.177  1.00  0.00           O
ATOM   3103  CB  LYS A 209      13.335  26.255 -52.396  1.00  0.00           C
ATOM   3104  CG  LYS A 209      14.828  26.045 -52.046  1.00  0.00           C
ATOM   3105  CD  LYS A 209      15.527  25.118 -53.071  1.00  0.00           C
ATOM   3106  CE  LYS A 209      17.026  24.964 -52.766  1.00  0.00           C
ATOM   3107  NZ  LYS A 209      17.758  24.181 -53.837  1.00  0.00           N
ATOM   3108  H   LYS A 209      10.905  26.620 -52.663  1.00  0.00           H
ATOM   3109  HA  LYS A 209      12.556  26.503 -50.369  1.00  0.00           H
ATOM   3110 1HB  LYS A 209      12.862  25.319 -52.710  1.00  0.00           H
ATOM   3111 2HB  LYS A 209      13.315  26.932 -53.271  1.00  0.00           H
ATOM   3112 1HG  LYS A 209      15.321  27.047 -52.086  1.00  0.00           H
ATOM   3113 2HG  LYS A 209      14.944  25.673 -51.027  1.00  0.00           H
ATOM   3114 1HD  LYS A 209      15.064  24.139 -52.955  1.00  0.00           H
ATOM   3115 2HD  LYS A 209      15.367  25.446 -54.101  1.00  0.00           H
ATOM   3116 1HE  LYS A 209      17.486  25.942 -52.673  1.00  0.00           H
ATOM   3117 2HE  LYS A 209      17.125  24.426 -51.827  1.00  0.00           H
ATOM   3118 1HZ  LYS A 209      18.738  24.087 -53.586  1.00  0.00           H
ATOM   3119 2HZ  LYS A 209      17.345  23.259 -53.931  1.00  0.00           H
ATOM   3120 3HZ  LYS A 209      17.684  24.671 -54.719  1.00  0.00           H
ATOM   3121  N   GLY A 210      12.722  29.245 -52.287  1.00  0.00           N
ATOM   3122  CA  GLY A 210      13.058  30.674 -52.328  1.00  0.00           C
ATOM   3123  C   GLY A 210      12.101  31.508 -51.504  1.00  0.00           C
ATOM   3124  O   GLY A 210      12.511  32.414 -50.774  1.00  0.00           O
ATOM   3125  H   GLY A 210      12.277  28.836 -53.087  1.00  0.00           H
ATOM   3126 1HA  GLY A 210      14.073  30.769 -51.887  1.00  0.00           H
ATOM   3127 2HA  GLY A 210      13.052  31.056 -53.364  1.00  0.00           H
ATOM   3128  N   HIS A 211      10.793  31.218 -51.609  1.00  0.00           N
ATOM   3129  CA  HIS A 211       9.798  32.003 -50.892  1.00  0.00           C
ATOM   3130  C   HIS A 211       9.744  31.602 -49.426  1.00  0.00           C
ATOM   3131  O   HIS A 211       8.822  30.923 -48.961  1.00  0.00           O
ATOM   3132  CB  HIS A 211       8.414  31.872 -51.552  1.00  0.00           C
ATOM   3133  CG  HIS A 211       7.317  32.885 -51.144  1.00  0.00           C
ATOM   3134  ND1 HIS A 211       7.248  34.185 -51.657  1.00  0.00           N
ATOM   3135  CD2 HIS A 211       6.226  32.740 -50.367  1.00  0.00           C
ATOM   3136  CE1 HIS A 211       6.176  34.795 -51.163  1.00  0.00           C
ATOM   3137  NE2 HIS A 211       5.537  33.943 -50.392  1.00  0.00           N
ATOM   3138  H   HIS A 211      10.464  30.460 -52.206  1.00  0.00           H
ATOM   3139  HA  HIS A 211      10.090  33.062 -50.944  1.00  0.00           H
ATOM   3140 1HB  HIS A 211       8.513  31.886 -52.623  1.00  0.00           H
ATOM   3141 2HB  HIS A 211       8.064  30.896 -51.262  1.00  0.00           H
ATOM   3142  HD2 HIS A 211       5.943  31.836 -49.827  1.00  0.00           H
ATOM   3143  HE1 HIS A 211       5.861  35.817 -51.377  1.00  0.00           H
ATOM   3144  HE2 HIS A 211       4.680  34.122 -49.899  1.00  0.00           H
ATOM   3145  N   GLU A 212      10.754  32.078 -48.715  1.00  0.00           N
ATOM   3146  CA  GLU A 212      11.045  31.884 -47.307  1.00  0.00           C
ATOM   3147  C   GLU A 212       9.841  32.241 -46.480  1.00  0.00           C
ATOM   3148  O   GLU A 212       9.067  33.129 -46.856  1.00  0.00           O
ATOM   3149  CB  GLU A 212      12.254  32.731 -46.885  1.00  0.00           C
ATOM   3150  CG  GLU A 212      12.857  32.437 -45.412  1.00  0.00           C
ATOM   3151  CD  GLU A 212      14.110  33.290 -45.043  1.00  0.00           C
ATOM   3152  OE1 GLU A 212      14.511  34.112 -45.835  1.00  0.00           O
ATOM   3153  OE2 GLU A 212      14.637  33.102 -43.969  1.00  0.00           O
ATOM   3154  H   GLU A 212      11.437  32.597 -49.263  1.00  0.00           H
ATOM   3155  HA  GLU A 212      11.266  30.826 -47.145  1.00  0.00           H
ATOM   3156 1HB  GLU A 212      13.046  32.545 -47.611  1.00  0.00           H
ATOM   3157 2HB  GLU A 212      11.984  33.783 -46.976  1.00  0.00           H
ATOM   3158 1HG  GLU A 212      12.118  32.565 -44.630  1.00  0.00           H
ATOM   3159 2HG  GLU A 212      13.145  31.384 -45.394  1.00  0.00           H
ATOM   3160  N   SER A 213       9.674  31.597 -45.335  1.00  0.00           N
ATOM   3161  CA  SER A 213       8.522  31.912 -44.495  1.00  0.00           C
ATOM   3162  C   SER A 213       8.503  33.410 -44.116  1.00  0.00           C
ATOM   3163  O   SER A 213       7.441  33.964 -43.836  1.00  0.00           O
ATOM   3164  CB  SER A 213       8.540  30.980 -43.291  1.00  0.00           C
ATOM   3165  OG  SER A 213       9.709  31.157 -42.538  1.00  0.00           O
ATOM   3166  H   SER A 213      10.342  30.892 -45.051  1.00  0.00           H
ATOM   3167  HA  SER A 213       7.620  31.706 -45.071  1.00  0.00           H
ATOM   3168 1HB  SER A 213       7.669  31.178 -42.664  1.00  0.00           H
ATOM   3169 2HB  SER A 213       8.466  29.945 -43.626  1.00  0.00           H
ATOM   3170  HG  SER A 213       9.879  32.102 -42.557  1.00  0.00           H
ATOM   3171  N   LYS A 214       9.662  34.072 -44.173  1.00  0.00           N
ATOM   3172  CA  LYS A 214       9.773  35.514 -43.983  1.00  0.00           C
ATOM   3173  C   LYS A 214       8.962  36.278 -45.044  1.00  0.00           C
ATOM   3174  O   LYS A 214       8.335  37.297 -44.749  1.00  0.00           O
ATOM   3175  CB  LYS A 214      11.232  35.955 -44.073  1.00  0.00           C
ATOM   3176  CG  LYS A 214      11.450  37.428 -43.891  1.00  0.00           C
ATOM   3177  CD  LYS A 214      12.922  37.755 -43.950  1.00  0.00           C
ATOM   3178  CE  LYS A 214      13.133  39.243 -43.812  1.00  0.00           C
ATOM   3179  NZ  LYS A 214      14.568  39.627 -43.927  1.00  0.00           N
ATOM   3180  H   LYS A 214      10.502  33.551 -44.384  1.00  0.00           H
ATOM   3181  HA  LYS A 214       9.368  35.770 -43.005  1.00  0.00           H
ATOM   3182 1HB  LYS A 214      11.825  35.450 -43.314  1.00  0.00           H
ATOM   3183 2HB  LYS A 214      11.646  35.680 -45.050  1.00  0.00           H
ATOM   3184 1HG  LYS A 214      10.946  37.969 -44.703  1.00  0.00           H
ATOM   3185 2HG  LYS A 214      11.033  37.760 -42.943  1.00  0.00           H
ATOM   3186 1HD  LYS A 214      13.444  37.224 -43.151  1.00  0.00           H
ATOM   3187 2HD  LYS A 214      13.326  37.419 -44.910  1.00  0.00           H
ATOM   3188 1HE  LYS A 214      12.562  39.746 -44.591  1.00  0.00           H
ATOM   3189 2HE  LYS A 214      12.755  39.560 -42.838  1.00  0.00           H
ATOM   3190 1HZ  LYS A 214      14.655  40.630 -43.831  1.00  0.00           H
ATOM   3191 2HZ  LYS A 214      15.105  39.173 -43.202  1.00  0.00           H
ATOM   3192 3HZ  LYS A 214      14.917  39.343 -44.833  1.00  0.00           H
ATOM   3193  N   GLU A 215       9.016  35.811 -46.296  1.00  0.00           N
ATOM   3194  CA  GLU A 215       8.335  36.471 -47.404  1.00  0.00           C
ATOM   3195  C   GLU A 215       6.840  36.258 -47.265  1.00  0.00           C
ATOM   3196  O   GLU A 215       6.030  37.139 -47.570  1.00  0.00           O
ATOM   3197  CB  GLU A 215       8.813  35.918 -48.746  1.00  0.00           C
ATOM   3198  CG  GLU A 215      10.272  36.198 -49.103  1.00  0.00           C
ATOM   3199  CD  GLU A 215      10.628  37.669 -49.230  1.00  0.00           C
ATOM   3200  OE1 GLU A 215       9.960  38.371 -49.951  1.00  0.00           O
ATOM   3201  OE2 GLU A 215      11.580  38.079 -48.607  1.00  0.00           O
ATOM   3202  H   GLU A 215       9.495  34.937 -46.486  1.00  0.00           H
ATOM   3203  HA  GLU A 215       8.542  37.542 -47.353  1.00  0.00           H
ATOM   3204 1HB  GLU A 215       8.687  34.833 -48.747  1.00  0.00           H
ATOM   3205 2HB  GLU A 215       8.191  36.314 -49.543  1.00  0.00           H
ATOM   3206 1HG  GLU A 215      10.920  35.732 -48.358  1.00  0.00           H
ATOM   3207 2HG  GLU A 215      10.456  35.709 -50.055  1.00  0.00           H
ATOM   3208  N   VAL A 216       6.471  35.084 -46.755  1.00  0.00           N
ATOM   3209  CA  VAL A 216       5.061  34.802 -46.556  1.00  0.00           C
ATOM   3210  C   VAL A 216       4.577  35.773 -45.489  1.00  0.00           C
ATOM   3211  O   VAL A 216       3.538  36.419 -45.647  1.00  0.00           O
ATOM   3212  CB  VAL A 216       4.809  33.365 -46.078  1.00  0.00           C
ATOM   3213  CG1 VAL A 216       3.339  33.175 -45.754  1.00  0.00           C
ATOM   3214  CG2 VAL A 216       5.207  32.372 -47.103  1.00  0.00           C
ATOM   3215  H   VAL A 216       7.196  34.396 -46.541  1.00  0.00           H
ATOM   3216  HA  VAL A 216       4.525  34.981 -47.489  1.00  0.00           H
ATOM   3217  HB  VAL A 216       5.383  33.212 -45.184  1.00  0.00           H
ATOM   3218 1HG1 VAL A 216       3.189  32.167 -45.406  1.00  0.00           H
ATOM   3219 2HG1 VAL A 216       3.019  33.880 -44.987  1.00  0.00           H
ATOM   3220 3HG1 VAL A 216       2.753  33.328 -46.657  1.00  0.00           H
ATOM   3221 1HG2 VAL A 216       5.026  31.376 -46.709  1.00  0.00           H
ATOM   3222 2HG2 VAL A 216       4.603  32.531 -47.988  1.00  0.00           H
ATOM   3223 3HG2 VAL A 216       6.266  32.483 -47.347  1.00  0.00           H
ATOM   3224  N   SER A 217       5.375  35.925 -44.422  1.00  0.00           N
ATOM   3225  CA  SER A 217       5.033  36.847 -43.352  1.00  0.00           C
ATOM   3226  C   SER A 217       4.872  38.265 -43.874  1.00  0.00           C
ATOM   3227  O   SER A 217       3.902  38.944 -43.514  1.00  0.00           O
ATOM   3228  CB  SER A 217       6.124  36.849 -42.293  1.00  0.00           C
ATOM   3229  OG  SER A 217       6.165  35.655 -41.608  1.00  0.00           O
ATOM   3230  H   SER A 217       6.218  35.360 -44.334  1.00  0.00           H
ATOM   3231  HA  SER A 217       4.098  36.519 -42.901  1.00  0.00           H
ATOM   3232 1HB  SER A 217       7.072  37.004 -42.760  1.00  0.00           H
ATOM   3233 2HB  SER A 217       5.967  37.672 -41.601  1.00  0.00           H
ATOM   3234  HG  SER A 217       5.422  35.719 -40.986  1.00  0.00           H
ATOM   3235  N   ALA A 218       5.793  38.695 -44.748  1.00  0.00           N
ATOM   3236  CA  ALA A 218       5.784  40.023 -45.359  1.00  0.00           C
ATOM   3237  C   ALA A 218       4.525  40.273 -46.182  1.00  0.00           C
ATOM   3238  O   ALA A 218       4.004  41.387 -46.220  1.00  0.00           O
ATOM   3239  CB  ALA A 218       7.010  40.198 -46.233  1.00  0.00           C
ATOM   3240  H   ALA A 218       6.570  38.074 -44.975  1.00  0.00           H
ATOM   3241  HA  ALA A 218       5.812  40.756 -44.553  1.00  0.00           H
ATOM   3242 1HB  ALA A 218       7.016  41.201 -46.652  1.00  0.00           H
ATOM   3243 2HB  ALA A 218       7.906  40.043 -45.633  1.00  0.00           H
ATOM   3244 3HB  ALA A 218       6.984  39.471 -47.038  1.00  0.00           H
ATOM   3245  N   LYS A 219       4.031  39.222 -46.831  1.00  0.00           N
ATOM   3246  CA  LYS A 219       2.842  39.290 -47.666  1.00  0.00           C
ATOM   3247  C   LYS A 219       1.552  39.324 -46.849  1.00  0.00           C
ATOM   3248  O   LYS A 219       0.610  40.041 -47.204  1.00  0.00           O
ATOM   3249  CB  LYS A 219       2.813  38.101 -48.627  1.00  0.00           C
ATOM   3250  CG  LYS A 219       1.621  38.074 -49.585  1.00  0.00           C
ATOM   3251  CD  LYS A 219       1.724  36.901 -50.573  1.00  0.00           C
ATOM   3252  CE  LYS A 219       0.494  36.821 -51.475  1.00  0.00           C
ATOM   3253  NZ  LYS A 219       0.430  37.979 -52.418  1.00  0.00           N
ATOM   3254  H   LYS A 219       4.535  38.336 -46.781  1.00  0.00           H
ATOM   3255  HA  LYS A 219       2.891  40.210 -48.251  1.00  0.00           H
ATOM   3256 1HB  LYS A 219       3.732  38.102 -49.219  1.00  0.00           H
ATOM   3257 2HB  LYS A 219       2.807  37.178 -48.051  1.00  0.00           H
ATOM   3258 1HG  LYS A 219       0.707  37.966 -48.994  1.00  0.00           H
ATOM   3259 2HG  LYS A 219       1.565  39.010 -50.138  1.00  0.00           H
ATOM   3260 1HD  LYS A 219       2.609  37.030 -51.196  1.00  0.00           H
ATOM   3261 2HD  LYS A 219       1.831  35.971 -50.022  1.00  0.00           H
ATOM   3262 1HE  LYS A 219       0.524  35.892 -52.046  1.00  0.00           H
ATOM   3263 2HE  LYS A 219      -0.403  36.826 -50.858  1.00  0.00           H
ATOM   3264 1HZ  LYS A 219      -0.394  37.906 -52.998  1.00  0.00           H
ATOM   3265 2HZ  LYS A 219       0.392  38.838 -51.886  1.00  0.00           H
ATOM   3266 3HZ  LYS A 219       1.253  37.982 -53.003  1.00  0.00           H
ATOM   3267  N   PHE A 220       1.490  38.530 -45.775  1.00  0.00           N
ATOM   3268  CA  PHE A 220       0.257  38.444 -44.984  1.00  0.00           C
ATOM   3269  C   PHE A 220       0.255  39.146 -43.618  1.00  0.00           C
ATOM   3270  O   PHE A 220      -0.790  39.145 -42.953  1.00  0.00           O
ATOM   3271  CB  PHE A 220      -0.110  36.979 -44.803  1.00  0.00           C
ATOM   3272  CG  PHE A 220      -0.398  36.334 -46.093  1.00  0.00           C
ATOM   3273  CD1 PHE A 220       0.514  35.487 -46.669  1.00  0.00           C
ATOM   3274  CD2 PHE A 220      -1.575  36.584 -46.746  1.00  0.00           C
ATOM   3275  CE1 PHE A 220       0.252  34.886 -47.862  1.00  0.00           C
ATOM   3276  CE2 PHE A 220      -1.837  35.993 -47.945  1.00  0.00           C
ATOM   3277  CZ  PHE A 220      -0.930  35.139 -48.499  1.00  0.00           C
ATOM   3278  H   PHE A 220       2.297  37.948 -45.539  1.00  0.00           H
ATOM   3279  HA  PHE A 220      -0.533  38.899 -45.578  1.00  0.00           H
ATOM   3280 1HB  PHE A 220       0.711  36.440 -44.319  1.00  0.00           H
ATOM   3281 2HB  PHE A 220      -0.991  36.894 -44.173  1.00  0.00           H
ATOM   3282  HD1 PHE A 220       1.444  35.301 -46.154  1.00  0.00           H
ATOM   3283  HD2 PHE A 220      -2.299  37.264 -46.299  1.00  0.00           H
ATOM   3284  HE1 PHE A 220       0.977  34.211 -48.304  1.00  0.00           H
ATOM   3285  HE2 PHE A 220      -2.767  36.202 -48.455  1.00  0.00           H
ATOM   3286  HZ  PHE A 220      -1.153  34.670 -49.447  1.00  0.00           H
ATOM   3287  N   SER A 221       1.371  39.761 -43.204  1.00  0.00           N
ATOM   3288  CA  SER A 221       1.508  40.399 -41.888  1.00  0.00           C
ATOM   3289  C   SER A 221       1.251  39.392 -40.756  1.00  0.00           C
ATOM   3290  O   SER A 221       0.495  39.633 -39.818  1.00  0.00           O
ATOM   3291  CB  SER A 221       0.564  41.605 -41.765  1.00  0.00           C
ATOM   3292  OG  SER A 221       0.858  42.592 -42.725  1.00  0.00           O
ATOM   3293  H   SER A 221       2.208  39.707 -43.782  1.00  0.00           H
ATOM   3294  HA  SER A 221       2.535  40.765 -41.783  1.00  0.00           H
ATOM   3295 1HB  SER A 221      -0.466  41.286 -41.883  1.00  0.00           H
ATOM   3296 2HB  SER A 221       0.660  42.028 -40.774  1.00  0.00           H
ATOM   3297  HG  SER A 221       1.798  42.783 -42.630  1.00  0.00           H
ATOM   3298  N   VAL A 222       1.895  38.250 -40.918  1.00  0.00           N
ATOM   3299  CA  VAL A 222       1.831  37.099 -40.015  1.00  0.00           C
ATOM   3300  C   VAL A 222       3.193  36.702 -39.455  1.00  0.00           C
ATOM   3301  O   VAL A 222       4.104  36.451 -40.234  1.00  0.00           O
ATOM   3302  CB  VAL A 222       1.207  35.934 -40.773  1.00  0.00           C
ATOM   3303  CG1 VAL A 222       1.187  34.682 -39.983  1.00  0.00           C
ATOM   3304  CG2 VAL A 222      -0.161  36.327 -41.062  1.00  0.00           C
ATOM   3305  H   VAL A 222       2.506  38.221 -41.740  1.00  0.00           H
ATOM   3306  HA  VAL A 222       1.152  37.349 -39.212  1.00  0.00           H
ATOM   3307  HB  VAL A 222       1.762  35.749 -41.710  1.00  0.00           H
ATOM   3308 1HG1 VAL A 222       0.720  33.889 -40.561  1.00  0.00           H
ATOM   3309 2HG1 VAL A 222       2.198  34.400 -39.738  1.00  0.00           H
ATOM   3310 3HG1 VAL A 222       0.640  34.845 -39.067  1.00  0.00           H
ATOM   3311 1HG2 VAL A 222      -0.637  35.584 -41.565  1.00  0.00           H
ATOM   3312 2HG2 VAL A 222      -0.662  36.512 -40.119  1.00  0.00           H
ATOM   3313 3HG2 VAL A 222      -0.160  37.229 -41.654  1.00  0.00           H
ATOM   3314  N   PRO A 223       3.393  36.584 -38.117  1.00  0.00           N
ATOM   3315  CA  PRO A 223       4.630  36.121 -37.555  1.00  0.00           C
ATOM   3316  C   PRO A 223       5.178  34.914 -38.241  1.00  0.00           C
ATOM   3317  O   PRO A 223       4.411  34.003 -38.586  1.00  0.00           O
ATOM   3318  CB  PRO A 223       4.292  35.900 -36.083  1.00  0.00           C
ATOM   3319  CG  PRO A 223       3.072  36.732 -35.815  1.00  0.00           C
ATOM   3320  CD  PRO A 223       2.305  36.801 -37.127  1.00  0.00           C
ATOM   3321  HA  PRO A 223       5.367  36.977 -37.618  1.00  0.00           H
ATOM   3322 1HB  PRO A 223       4.129  34.799 -35.932  1.00  0.00           H
ATOM   3323 2HB  PRO A 223       5.136  36.172 -35.460  1.00  0.00           H
ATOM   3324 1HG  PRO A 223       2.509  36.305 -34.982  1.00  0.00           H
ATOM   3325 2HG  PRO A 223       3.411  37.739 -35.467  1.00  0.00           H
ATOM   3326 1HD  PRO A 223       1.552  36.007 -37.160  1.00  0.00           H
ATOM   3327 2HD  PRO A 223       1.858  37.808 -37.210  1.00  0.00           H
ATOM   3328  N   ILE A 224       6.485  34.808 -38.344  1.00  0.00           N
ATOM   3329  CA  ILE A 224       7.091  33.665 -39.014  1.00  0.00           C
ATOM   3330  C   ILE A 224       6.763  32.335 -38.365  1.00  0.00           C
ATOM   3331  O   ILE A 224       6.519  31.341 -39.072  1.00  0.00           O
ATOM   3332  CB  ILE A 224       8.606  33.823 -39.101  1.00  0.00           C
ATOM   3333  CG1 ILE A 224       8.904  34.946 -40.084  1.00  0.00           C
ATOM   3334  CG2 ILE A 224       9.203  32.529 -39.503  1.00  0.00           C
ATOM   3335  CD1 ILE A 224      10.331  35.411 -40.101  1.00  0.00           C
ATOM   3336  H   ILE A 224       7.076  35.567 -38.011  1.00  0.00           H
ATOM   3337  HA  ILE A 224       6.718  33.633 -40.032  1.00  0.00           H
ATOM   3338  HB  ILE A 224       9.000  34.118 -38.125  1.00  0.00           H
ATOM   3339 1HG1 ILE A 224       8.633  34.606 -41.080  1.00  0.00           H
ATOM   3340 2HG1 ILE A 224       8.273  35.801 -39.833  1.00  0.00           H
ATOM   3341 1HG2 ILE A 224      10.278  32.634 -39.569  1.00  0.00           H
ATOM   3342 2HG2 ILE A 224       8.967  31.768 -38.760  1.00  0.00           H
ATOM   3343 3HG2 ILE A 224       8.796  32.241 -40.461  1.00  0.00           H
ATOM   3344 1HD1 ILE A 224      10.437  36.213 -40.828  1.00  0.00           H
ATOM   3345 2HD1 ILE A 224      10.606  35.781 -39.113  1.00  0.00           H
ATOM   3346 3HD1 ILE A 224      10.978  34.582 -40.375  1.00  0.00           H
ATOM   3347  N   ARG A 225       6.751  32.267 -37.050  1.00  0.00           N
ATOM   3348  CA  ARG A 225       6.449  31.008 -36.385  1.00  0.00           C
ATOM   3349  C   ARG A 225       5.027  30.551 -36.756  1.00  0.00           C
ATOM   3350  O   ARG A 225       4.757  29.348 -36.830  1.00  0.00           O
ATOM   3351  CB  ARG A 225       6.568  31.159 -34.875  1.00  0.00           C
ATOM   3352  CG  ARG A 225       7.998  31.336 -34.372  1.00  0.00           C
ATOM   3353  CD  ARG A 225       8.060  31.558 -32.890  1.00  0.00           C
ATOM   3354  NE  ARG A 225       9.443  31.725 -32.418  1.00  0.00           N
ATOM   3355  CZ  ARG A 225       9.791  32.109 -31.167  1.00  0.00           C
ATOM   3356  NH1 ARG A 225       8.860  32.367 -30.279  1.00  0.00           N
ATOM   3357  NH2 ARG A 225      11.069  32.227 -30.829  1.00  0.00           N
ATOM   3358  H   ARG A 225       6.960  33.094 -36.503  1.00  0.00           H
ATOM   3359  HA  ARG A 225       7.163  30.260 -36.724  1.00  0.00           H
ATOM   3360 1HB  ARG A 225       5.980  32.007 -34.542  1.00  0.00           H
ATOM   3361 2HB  ARG A 225       6.171  30.266 -34.391  1.00  0.00           H
ATOM   3362 1HG  ARG A 225       8.575  30.446 -34.612  1.00  0.00           H
ATOM   3363 2HG  ARG A 225       8.440  32.201 -34.871  1.00  0.00           H
ATOM   3364 1HD  ARG A 225       7.498  32.457 -32.629  1.00  0.00           H
ATOM   3365 2HD  ARG A 225       7.623  30.700 -32.378  1.00  0.00           H
ATOM   3366  HE  ARG A 225      10.188  31.533 -33.075  1.00  0.00           H
ATOM   3367 1HH1 ARG A 225       7.886  32.281 -30.530  1.00  0.00           H
ATOM   3368 2HH1 ARG A 225       9.120  32.653 -29.346  1.00  0.00           H
ATOM   3369 1HH2 ARG A 225      11.795  32.031 -31.505  1.00  0.00           H
ATOM   3370 2HH2 ARG A 225      11.318  32.515 -29.893  1.00  0.00           H
ATOM   3371  N   THR A 226       4.108  31.498 -36.973  1.00  0.00           N
ATOM   3372  CA  THR A 226       2.740  31.143 -37.330  1.00  0.00           C
ATOM   3373  C   THR A 226       2.736  30.552 -38.730  1.00  0.00           C
ATOM   3374  O   THR A 226       2.132  29.503 -38.966  1.00  0.00           O
ATOM   3375  CB  THR A 226       1.778  32.346 -37.205  1.00  0.00           C
ATOM   3376  OG1 THR A 226       1.723  32.781 -35.838  1.00  0.00           O
ATOM   3377  CG2 THR A 226       0.383  31.992 -37.698  1.00  0.00           C
ATOM   3378  H   THR A 226       4.366  32.477 -36.975  1.00  0.00           H
ATOM   3379  HA  THR A 226       2.396  30.372 -36.640  1.00  0.00           H
ATOM   3380  HB  THR A 226       2.156  33.156 -37.793  1.00  0.00           H
ATOM   3381  HG1 THR A 226       1.380  32.070 -35.294  1.00  0.00           H
ATOM   3382 1HG2 THR A 226      -0.259  32.863 -37.601  1.00  0.00           H
ATOM   3383 2HG2 THR A 226       0.446  31.696 -38.742  1.00  0.00           H
ATOM   3384 3HG2 THR A 226      -0.025  31.174 -37.107  1.00  0.00           H
ATOM   3385  N   VAL A 227       3.464  31.196 -39.648  1.00  0.00           N
ATOM   3386  CA  VAL A 227       3.530  30.700 -41.021  1.00  0.00           C
ATOM   3387  C   VAL A 227       4.118  29.300 -41.094  1.00  0.00           C
ATOM   3388  O   VAL A 227       3.602  28.436 -41.812  1.00  0.00           O
ATOM   3389  CB  VAL A 227       4.397  31.600 -41.911  1.00  0.00           C
ATOM   3390  CG1 VAL A 227       4.606  30.893 -43.230  1.00  0.00           C
ATOM   3391  CG2 VAL A 227       3.720  32.973 -42.116  1.00  0.00           C
ATOM   3392  H   VAL A 227       3.950  32.055 -39.378  1.00  0.00           H
ATOM   3393  HA  VAL A 227       2.519  30.676 -41.427  1.00  0.00           H
ATOM   3394  HB  VAL A 227       5.376  31.742 -41.446  1.00  0.00           H
ATOM   3395 1HG1 VAL A 227       5.234  31.492 -43.855  1.00  0.00           H
ATOM   3396 2HG1 VAL A 227       5.091  29.931 -43.060  1.00  0.00           H
ATOM   3397 3HG1 VAL A 227       3.648  30.730 -43.705  1.00  0.00           H
ATOM   3398 1HG2 VAL A 227       4.345  33.602 -42.751  1.00  0.00           H
ATOM   3399 2HG2 VAL A 227       2.744  32.845 -42.582  1.00  0.00           H
ATOM   3400 3HG2 VAL A 227       3.607  33.447 -41.153  1.00  0.00           H
ATOM   3401  N   GLN A 228       5.205  29.066 -40.357  1.00  0.00           N
ATOM   3402  CA  GLN A 228       5.828  27.757 -40.381  1.00  0.00           C
ATOM   3403  C   GLN A 228       4.877  26.699 -39.830  1.00  0.00           C
ATOM   3404  O   GLN A 228       4.773  25.610 -40.397  1.00  0.00           O
ATOM   3405  CB  GLN A 228       7.148  27.789 -39.614  1.00  0.00           C
ATOM   3406  CG  GLN A 228       8.224  28.614 -40.325  1.00  0.00           C
ATOM   3407  CD  GLN A 228       9.533  28.737 -39.555  1.00  0.00           C
ATOM   3408  OE1 GLN A 228       9.729  28.154 -38.478  1.00  0.00           O
ATOM   3409  NE2 GLN A 228      10.446  29.521 -40.118  1.00  0.00           N
ATOM   3410  H   GLN A 228       5.608  29.815 -39.792  1.00  0.00           H
ATOM   3411  HA  GLN A 228       6.045  27.499 -41.419  1.00  0.00           H
ATOM   3412 1HB  GLN A 228       6.979  28.225 -38.625  1.00  0.00           H
ATOM   3413 2HB  GLN A 228       7.520  26.778 -39.476  1.00  0.00           H
ATOM   3414 1HG  GLN A 228       8.446  28.131 -41.275  1.00  0.00           H
ATOM   3415 2HG  GLN A 228       7.838  29.617 -40.509  1.00  0.00           H
ATOM   3416 1HE2 GLN A 228      11.332  29.662 -39.678  1.00  0.00           H
ATOM   3417 2HE2 GLN A 228      10.230  29.993 -40.989  1.00  0.00           H
ATOM   3418  N   ARG A 229       4.125  27.022 -38.768  1.00  0.00           N
ATOM   3419  CA  ARG A 229       3.163  26.060 -38.237  1.00  0.00           C
ATOM   3420  C   ARG A 229       2.071  25.753 -39.265  1.00  0.00           C
ATOM   3421  O   ARG A 229       1.689  24.591 -39.440  1.00  0.00           O
ATOM   3422  CB  ARG A 229       2.548  26.586 -36.947  1.00  0.00           C
ATOM   3423  CG  ARG A 229       3.499  26.586 -35.734  1.00  0.00           C
ATOM   3424  CD  ARG A 229       2.899  27.271 -34.532  1.00  0.00           C
ATOM   3425  NE  ARG A 229       3.812  27.267 -33.385  1.00  0.00           N
ATOM   3426  CZ  ARG A 229       3.620  27.953 -32.232  1.00  0.00           C
ATOM   3427  NH1 ARG A 229       2.551  28.698 -32.065  1.00  0.00           N
ATOM   3428  NH2 ARG A 229       4.516  27.877 -31.257  1.00  0.00           N
ATOM   3429  H   ARG A 229       4.240  27.923 -38.298  1.00  0.00           H
ATOM   3430  HA  ARG A 229       3.692  25.135 -38.011  1.00  0.00           H
ATOM   3431 1HB  ARG A 229       2.228  27.614 -37.105  1.00  0.00           H
ATOM   3432 2HB  ARG A 229       1.667  26.001 -36.693  1.00  0.00           H
ATOM   3433 1HG  ARG A 229       3.711  25.556 -35.456  1.00  0.00           H
ATOM   3434 2HG  ARG A 229       4.430  27.077 -35.995  1.00  0.00           H
ATOM   3435 1HD  ARG A 229       2.680  28.310 -34.786  1.00  0.00           H
ATOM   3436 2HD  ARG A 229       1.979  26.767 -34.241  1.00  0.00           H
ATOM   3437  HE  ARG A 229       4.651  26.709 -33.461  1.00  0.00           H
ATOM   3438 1HH1 ARG A 229       1.856  28.770 -32.796  1.00  0.00           H
ATOM   3439 2HH1 ARG A 229       2.428  29.197 -31.196  1.00  0.00           H
ATOM   3440 1HH2 ARG A 229       5.344  27.307 -31.370  1.00  0.00           H
ATOM   3441 2HH2 ARG A 229       4.370  28.389 -30.398  1.00  0.00           H
ATOM   3442  N   ILE A 230       1.628  26.770 -40.013  1.00  0.00           N
ATOM   3443  CA  ILE A 230       0.612  26.559 -41.041  1.00  0.00           C
ATOM   3444  C   ILE A 230       1.145  25.611 -42.097  1.00  0.00           C
ATOM   3445  O   ILE A 230       0.436  24.695 -42.513  1.00  0.00           O
ATOM   3446  CB  ILE A 230       0.155  27.884 -41.690  1.00  0.00           C
ATOM   3447  CG1 ILE A 230      -0.601  28.709 -40.655  1.00  0.00           C
ATOM   3448  CG2 ILE A 230      -0.755  27.615 -42.931  1.00  0.00           C
ATOM   3449  CD1 ILE A 230      -0.833  30.144 -41.052  1.00  0.00           C
ATOM   3450  H   ILE A 230       1.973  27.715 -39.832  1.00  0.00           H
ATOM   3451  HA  ILE A 230      -0.258  26.093 -40.576  1.00  0.00           H
ATOM   3452  HB  ILE A 230       1.035  28.453 -41.996  1.00  0.00           H
ATOM   3453 1HG1 ILE A 230      -1.569  28.240 -40.488  1.00  0.00           H
ATOM   3454 2HG1 ILE A 230      -0.048  28.683 -39.724  1.00  0.00           H
ATOM   3455 1HG2 ILE A 230      -1.062  28.561 -43.373  1.00  0.00           H
ATOM   3456 2HG2 ILE A 230      -0.210  27.033 -43.673  1.00  0.00           H
ATOM   3457 3HG2 ILE A 230      -1.640  27.060 -42.620  1.00  0.00           H
ATOM   3458 1HD1 ILE A 230      -1.381  30.644 -40.261  1.00  0.00           H
ATOM   3459 2HD1 ILE A 230       0.125  30.635 -41.200  1.00  0.00           H
ATOM   3460 3HD1 ILE A 230      -1.404  30.185 -41.971  1.00  0.00           H
ATOM   3461  N   TRP A 231       2.388  25.822 -42.546  1.00  0.00           N
ATOM   3462  CA  TRP A 231       2.965  24.924 -43.541  1.00  0.00           C
ATOM   3463  C   TRP A 231       3.131  23.510 -43.017  1.00  0.00           C
ATOM   3464  O   TRP A 231       2.851  22.553 -43.733  1.00  0.00           O
ATOM   3465  CB  TRP A 231       4.318  25.387 -44.059  1.00  0.00           C
ATOM   3466  CG  TRP A 231       4.859  24.434 -45.135  1.00  0.00           C
ATOM   3467  CD1 TRP A 231       6.006  23.699 -45.069  1.00  0.00           C
ATOM   3468  CD2 TRP A 231       4.234  24.082 -46.421  1.00  0.00           C
ATOM   3469  NE1 TRP A 231       6.153  22.936 -46.214  1.00  0.00           N
ATOM   3470  CE2 TRP A 231       5.076  23.158 -47.046  1.00  0.00           C
ATOM   3471  CE3 TRP A 231       3.044  24.470 -47.070  1.00  0.00           C
ATOM   3472  CZ2 TRP A 231       4.774  22.611 -48.296  1.00  0.00           C
ATOM   3473  CZ3 TRP A 231       2.740  23.927 -48.320  1.00  0.00           C
ATOM   3474  CH2 TRP A 231       3.583  23.022 -48.918  1.00  0.00           C
ATOM   3475  H   TRP A 231       2.925  26.614 -42.187  1.00  0.00           H
ATOM   3476  HA  TRP A 231       2.287  24.889 -44.390  1.00  0.00           H
ATOM   3477 1HB  TRP A 231       4.250  26.369 -44.448  1.00  0.00           H
ATOM   3478 2HB  TRP A 231       5.027  25.423 -43.227  1.00  0.00           H
ATOM   3479  HD1 TRP A 231       6.705  23.712 -44.232  1.00  0.00           H
ATOM   3480  HE1 TRP A 231       6.923  22.309 -46.406  1.00  0.00           H
ATOM   3481  HE3 TRP A 231       2.376  25.171 -46.608  1.00  0.00           H
ATOM   3482  HZ2 TRP A 231       5.431  21.890 -48.782  1.00  0.00           H
ATOM   3483  HZ3 TRP A 231       1.814  24.239 -48.812  1.00  0.00           H
ATOM   3484  HH2 TRP A 231       3.318  22.614 -49.896  1.00  0.00           H
ATOM   3485  N   LYS A 232       3.613  23.347 -41.784  1.00  0.00           N
ATOM   3486  CA  LYS A 232       3.818  22.001 -41.260  1.00  0.00           C
ATOM   3487  C   LYS A 232       2.487  21.250 -41.146  1.00  0.00           C
ATOM   3488  O   LYS A 232       2.399  20.055 -41.462  1.00  0.00           O
ATOM   3489  CB  LYS A 232       4.549  22.070 -39.918  1.00  0.00           C
ATOM   3490  CG  LYS A 232       6.018  22.505 -40.045  1.00  0.00           C
ATOM   3491  CD  LYS A 232       6.692  22.622 -38.689  1.00  0.00           C
ATOM   3492  CE  LYS A 232       8.145  23.072 -38.827  1.00  0.00           C
ATOM   3493  NZ  LYS A 232       8.809  23.225 -37.501  1.00  0.00           N
ATOM   3494  H   LYS A 232       3.853  24.160 -41.213  1.00  0.00           H
ATOM   3495  HA  LYS A 232       4.448  21.454 -41.962  1.00  0.00           H
ATOM   3496 1HB  LYS A 232       4.042  22.782 -39.262  1.00  0.00           H
ATOM   3497 2HB  LYS A 232       4.527  21.095 -39.433  1.00  0.00           H
ATOM   3498 1HG  LYS A 232       6.560  21.783 -40.654  1.00  0.00           H
ATOM   3499 2HG  LYS A 232       6.061  23.470 -40.545  1.00  0.00           H
ATOM   3500 1HD  LYS A 232       6.155  23.364 -38.095  1.00  0.00           H
ATOM   3501 2HD  LYS A 232       6.651  21.665 -38.171  1.00  0.00           H
ATOM   3502 1HE  LYS A 232       8.696  22.338 -39.415  1.00  0.00           H
ATOM   3503 2HE  LYS A 232       8.170  24.033 -39.345  1.00  0.00           H
ATOM   3504 1HZ  LYS A 232       9.764  23.530 -37.635  1.00  0.00           H
ATOM   3505 2HZ  LYS A 232       8.312  23.915 -36.956  1.00  0.00           H
ATOM   3506 3HZ  LYS A 232       8.803  22.341 -37.013  1.00  0.00           H
ATOM   3507  N   LYS A 233       1.424  21.956 -40.745  1.00  0.00           N
ATOM   3508  CA  LYS A 233       0.108  21.335 -40.653  1.00  0.00           C
ATOM   3509  C   LYS A 233      -0.432  21.094 -42.055  1.00  0.00           C
ATOM   3510  O   LYS A 233      -0.983  20.029 -42.347  1.00  0.00           O
ATOM   3511  CB  LYS A 233      -0.846  22.221 -39.851  1.00  0.00           C
ATOM   3512  CG  LYS A 233      -0.518  22.306 -38.362  1.00  0.00           C
ATOM   3513  CD  LYS A 233      -1.478  23.221 -37.624  1.00  0.00           C
ATOM   3514  CE  LYS A 233      -1.084  23.361 -36.156  1.00  0.00           C
ATOM   3515  NZ  LYS A 233      -1.090  22.042 -35.456  1.00  0.00           N
ATOM   3516  H   LYS A 233       1.533  22.936 -40.476  1.00  0.00           H
ATOM   3517  HA  LYS A 233       0.206  20.371 -40.154  1.00  0.00           H
ATOM   3518 1HB  LYS A 233      -0.807  23.239 -40.251  1.00  0.00           H
ATOM   3519 2HB  LYS A 233      -1.867  21.861 -39.959  1.00  0.00           H
ATOM   3520 1HG  LYS A 233      -0.589  21.311 -37.927  1.00  0.00           H
ATOM   3521 2HG  LYS A 233       0.503  22.665 -38.234  1.00  0.00           H
ATOM   3522 1HD  LYS A 233      -1.464  24.210 -38.093  1.00  0.00           H
ATOM   3523 2HD  LYS A 233      -2.489  22.823 -37.688  1.00  0.00           H
ATOM   3524 1HE  LYS A 233      -0.086  23.798 -36.088  1.00  0.00           H
ATOM   3525 2HE  LYS A 233      -1.796  24.024 -35.663  1.00  0.00           H
ATOM   3526 1HZ  LYS A 233      -0.835  22.168 -34.485  1.00  0.00           H
ATOM   3527 2HZ  LYS A 233      -2.013  21.640 -35.521  1.00  0.00           H
ATOM   3528 3HZ  LYS A 233      -0.425  21.426 -35.901  1.00  0.00           H
ATOM   3529  N   GLY A 234      -0.211  22.068 -42.938  1.00  0.00           N
ATOM   3530  CA  GLY A 234      -0.640  22.025 -44.324  1.00  0.00           C
ATOM   3531  C   GLY A 234      -0.071  20.795 -45.010  1.00  0.00           C
ATOM   3532  O   GLY A 234      -0.817  19.961 -45.527  1.00  0.00           O
ATOM   3533  H   GLY A 234       0.254  22.916 -42.632  1.00  0.00           H
ATOM   3534 1HA  GLY A 234      -1.726  22.037 -44.383  1.00  0.00           H
ATOM   3535 2HA  GLY A 234      -0.274  22.925 -44.819  1.00  0.00           H
ATOM   3536  N   LYS A 235       1.256  20.661 -44.969  1.00  0.00           N
ATOM   3537  CA  LYS A 235       1.956  19.543 -45.572  1.00  0.00           C
ATOM   3538  C   LYS A 235       1.522  18.226 -44.952  1.00  0.00           C
ATOM   3539  O   LYS A 235       1.261  17.264 -45.673  1.00  0.00           O
ATOM   3540  CB  LYS A 235       3.469  19.696 -45.382  1.00  0.00           C
ATOM   3541  CG  LYS A 235       4.317  18.560 -45.992  1.00  0.00           C
ATOM   3542  CD  LYS A 235       4.223  18.543 -47.516  1.00  0.00           C
ATOM   3543  CE  LYS A 235       5.341  17.670 -48.153  1.00  0.00           C
ATOM   3544  NZ  LYS A 235       5.145  16.186 -47.942  1.00  0.00           N
ATOM   3545  H   LYS A 235       1.805  21.384 -44.521  1.00  0.00           H
ATOM   3546  HA  LYS A 235       1.729  19.513 -46.634  1.00  0.00           H
ATOM   3547 1HB  LYS A 235       3.802  20.648 -45.804  1.00  0.00           H
ATOM   3548 2HB  LYS A 235       3.689  19.733 -44.310  1.00  0.00           H
ATOM   3549 1HG  LYS A 235       5.361  18.674 -45.696  1.00  0.00           H
ATOM   3550 2HG  LYS A 235       3.955  17.598 -45.609  1.00  0.00           H
ATOM   3551 1HD  LYS A 235       3.251  18.125 -47.797  1.00  0.00           H
ATOM   3552 2HD  LYS A 235       4.292  19.557 -47.900  1.00  0.00           H
ATOM   3553 1HE  LYS A 235       5.381  17.868 -49.223  1.00  0.00           H
ATOM   3554 2HE  LYS A 235       6.290  17.957 -47.707  1.00  0.00           H
ATOM   3555 1HZ  LYS A 235       5.889  15.680 -48.364  1.00  0.00           H
ATOM   3556 2HZ  LYS A 235       5.083  15.907 -46.955  1.00  0.00           H
ATOM   3557 3HZ  LYS A 235       4.268  15.865 -48.352  1.00  0.00           H
ATOM   3558  N   SER A 236       1.383  18.172 -43.622  1.00  0.00           N
ATOM   3559  CA  SER A 236       1.006  16.908 -43.014  1.00  0.00           C
ATOM   3560  C   SER A 236      -0.364  16.471 -43.516  1.00  0.00           C
ATOM   3561  O   SER A 236      -0.573  15.309 -43.881  1.00  0.00           O
ATOM   3562  CB  SER A 236       0.962  17.054 -41.509  1.00  0.00           C
ATOM   3563  OG  SER A 236       2.231  17.354 -40.994  1.00  0.00           O
ATOM   3564  H   SER A 236       1.585  18.975 -43.022  1.00  0.00           H
ATOM   3565  HA  SER A 236       1.744  16.155 -43.292  1.00  0.00           H
ATOM   3566 1HB  SER A 236       0.255  17.838 -41.236  1.00  0.00           H
ATOM   3567 2HB  SER A 236       0.607  16.121 -41.076  1.00  0.00           H
ATOM   3568  HG  SER A 236       2.397  18.299 -41.232  1.00  0.00           H
ATOM   3569  N   CYS A 237      -1.291  17.417 -43.597  1.00  0.00           N
ATOM   3570  CA  CYS A 237      -2.621  17.099 -44.059  1.00  0.00           C
ATOM   3571  C   CYS A 237      -2.598  16.639 -45.502  1.00  0.00           C
ATOM   3572  O   CYS A 237      -3.229  15.632 -45.839  1.00  0.00           O
ATOM   3573  CB  CYS A 237      -3.498  18.330 -43.984  1.00  0.00           C
ATOM   3574  SG  CYS A 237      -3.910  18.880 -42.346  1.00  0.00           S
ATOM   3575  H   CYS A 237      -1.080  18.369 -43.298  1.00  0.00           H
ATOM   3576  HA  CYS A 237      -3.030  16.308 -43.433  1.00  0.00           H
ATOM   3577 1HB  CYS A 237      -2.954  19.118 -44.462  1.00  0.00           H
ATOM   3578 2HB  CYS A 237      -4.405  18.184 -44.542  1.00  0.00           H
ATOM   3579  HG  CYS A 237      -2.716  19.509 -42.155  1.00  0.00           H
ATOM   3580  N   LEU A 238      -1.812  17.315 -46.345  1.00  0.00           N
ATOM   3581  CA  LEU A 238      -1.749  16.943 -47.748  1.00  0.00           C
ATOM   3582  C   LEU A 238      -1.225  15.523 -47.888  1.00  0.00           C
ATOM   3583  O   LEU A 238      -1.791  14.710 -48.620  1.00  0.00           O
ATOM   3584  CB  LEU A 238      -0.833  17.915 -48.517  1.00  0.00           C
ATOM   3585  CG  LEU A 238      -1.353  19.377 -48.734  1.00  0.00           C
ATOM   3586  CD1 LEU A 238      -0.203  20.248 -49.299  1.00  0.00           C
ATOM   3587  CD2 LEU A 238      -2.544  19.339 -49.704  1.00  0.00           C
ATOM   3588  H   LEU A 238      -1.290  18.128 -46.013  1.00  0.00           H
ATOM   3589  HA  LEU A 238      -2.759  16.989 -48.163  1.00  0.00           H
ATOM   3590 1HB  LEU A 238       0.109  17.984 -47.966  1.00  0.00           H
ATOM   3591 2HB  LEU A 238      -0.617  17.485 -49.490  1.00  0.00           H
ATOM   3592  HG  LEU A 238      -1.677  19.804 -47.789  1.00  0.00           H
ATOM   3593 1HD1 LEU A 238      -0.542  21.259 -49.456  1.00  0.00           H
ATOM   3594 2HD1 LEU A 238       0.626  20.261 -48.596  1.00  0.00           H
ATOM   3595 3HD1 LEU A 238       0.132  19.833 -50.246  1.00  0.00           H
ATOM   3596 1HD2 LEU A 238      -2.929  20.331 -49.881  1.00  0.00           H
ATOM   3597 2HD2 LEU A 238      -2.223  18.911 -50.652  1.00  0.00           H
ATOM   3598 3HD2 LEU A 238      -3.336  18.722 -49.275  1.00  0.00           H
ATOM   3599  N   ASP A 239      -0.198  15.188 -47.102  1.00  0.00           N
ATOM   3600  CA  ASP A 239       0.382  13.848 -47.123  1.00  0.00           C
ATOM   3601  C   ASP A 239      -0.645  12.786 -46.713  1.00  0.00           C
ATOM   3602  O   ASP A 239      -0.620  11.658 -47.211  1.00  0.00           O
ATOM   3603  CB  ASP A 239       1.631  13.776 -46.228  1.00  0.00           C
ATOM   3604  CG  ASP A 239       2.884  14.485 -46.834  1.00  0.00           C
ATOM   3605  OD1 ASP A 239       2.875  14.817 -48.007  1.00  0.00           O
ATOM   3606  OD2 ASP A 239       3.871  14.701 -46.134  1.00  0.00           O
ATOM   3607  H   ASP A 239       0.217  15.896 -46.495  1.00  0.00           H
ATOM   3608  HA  ASP A 239       0.692  13.632 -48.143  1.00  0.00           H
ATOM   3609 1HB  ASP A 239       1.404  14.255 -45.274  1.00  0.00           H
ATOM   3610 2HB  ASP A 239       1.868  12.736 -46.021  1.00  0.00           H
ATOM   3611  N   GLN A 240      -1.565  13.163 -45.825  1.00  0.00           N
ATOM   3612  CA  GLN A 240      -2.614  12.279 -45.332  1.00  0.00           C
ATOM   3613  C   GLN A 240      -3.902  12.282 -46.193  1.00  0.00           C
ATOM   3614  O   GLN A 240      -4.859  11.579 -45.859  1.00  0.00           O
ATOM   3615  CB  GLN A 240      -2.956  12.663 -43.888  1.00  0.00           C
ATOM   3616  CG  GLN A 240      -1.814  12.436 -42.897  1.00  0.00           C
ATOM   3617  CD  GLN A 240      -2.138  12.937 -41.500  1.00  0.00           C
ATOM   3618  OE1 GLN A 240      -3.302  13.034 -41.106  1.00  0.00           O
ATOM   3619  NE2 GLN A 240      -1.101  13.266 -40.735  1.00  0.00           N
ATOM   3620  H   GLN A 240      -1.502  14.103 -45.428  1.00  0.00           H
ATOM   3621  HA  GLN A 240      -2.217  11.266 -45.326  1.00  0.00           H
ATOM   3622 1HB  GLN A 240      -3.212  13.719 -43.854  1.00  0.00           H
ATOM   3623 2HB  GLN A 240      -3.823  12.099 -43.548  1.00  0.00           H
ATOM   3624 1HG  GLN A 240      -1.623  11.367 -42.832  1.00  0.00           H
ATOM   3625 2HG  GLN A 240      -0.923  12.946 -43.252  1.00  0.00           H
ATOM   3626 1HE2 GLN A 240      -1.254  13.604 -39.805  1.00  0.00           H
ATOM   3627 2HE2 GLN A 240      -0.170  13.181 -41.090  1.00  0.00           H
ATOM   3628  N   GLY A 241      -3.947  13.077 -47.281  1.00  0.00           N
ATOM   3629  CA  GLY A 241      -5.141  13.169 -48.138  1.00  0.00           C
ATOM   3630  C   GLY A 241      -6.238  14.094 -47.584  1.00  0.00           C
ATOM   3631  O   GLY A 241      -7.402  14.004 -47.981  1.00  0.00           O
ATOM   3632  H   GLY A 241      -3.131  13.631 -47.542  1.00  0.00           H
ATOM   3633 1HA  GLY A 241      -4.835  13.534 -49.121  1.00  0.00           H
ATOM   3634 2HA  GLY A 241      -5.550  12.174 -48.290  1.00  0.00           H
ATOM   3635  N   ILE A 242      -5.857  14.969 -46.668  1.00  0.00           N
ATOM   3636  CA  ILE A 242      -6.740  15.905 -45.984  1.00  0.00           C
ATOM   3637  C   ILE A 242      -6.750  17.290 -46.681  1.00  0.00           C
ATOM   3638  O   ILE A 242      -5.711  17.801 -47.093  1.00  0.00           O
ATOM   3639  CB  ILE A 242      -6.324  15.972 -44.489  1.00  0.00           C
ATOM   3640  CG1 ILE A 242      -6.516  14.608 -43.829  1.00  0.00           C
ATOM   3641  CG2 ILE A 242      -7.055  17.016 -43.706  1.00  0.00           C
ATOM   3642  CD1 ILE A 242      -5.925  14.524 -42.424  1.00  0.00           C
ATOM   3643  H   ILE A 242      -4.875  14.998 -46.411  1.00  0.00           H
ATOM   3644  HA  ILE A 242      -7.753  15.512 -46.024  1.00  0.00           H
ATOM   3645  HB  ILE A 242      -5.291  16.165 -44.452  1.00  0.00           H
ATOM   3646 1HG1 ILE A 242      -7.576  14.387 -43.774  1.00  0.00           H
ATOM   3647 2HG1 ILE A 242      -6.028  13.845 -44.438  1.00  0.00           H
ATOM   3648 1HG2 ILE A 242      -6.684  16.999 -42.680  1.00  0.00           H
ATOM   3649 2HG2 ILE A 242      -6.877  17.972 -44.126  1.00  0.00           H
ATOM   3650 3HG2 ILE A 242      -8.120  16.798 -43.710  1.00  0.00           H
ATOM   3651 1HD1 ILE A 242      -6.097  13.523 -42.018  1.00  0.00           H
ATOM   3652 2HD1 ILE A 242      -4.855  14.719 -42.445  1.00  0.00           H
ATOM   3653 3HD1 ILE A 242      -6.406  15.258 -41.776  1.00  0.00           H
ATOM   3654  N   SER A 243      -7.958  17.857 -46.849  1.00  0.00           N
ATOM   3655  CA  SER A 243      -8.230  19.161 -47.505  1.00  0.00           C
ATOM   3656  C   SER A 243      -7.668  20.423 -46.807  1.00  0.00           C
ATOM   3657  O   SER A 243      -7.643  21.497 -47.413  1.00  0.00           O
ATOM   3658  CB  SER A 243      -9.723  19.338 -47.634  1.00  0.00           C
ATOM   3659  OG  SER A 243     -10.307  19.459 -46.374  1.00  0.00           O
ATOM   3660  H   SER A 243      -8.756  17.343 -46.503  1.00  0.00           H
ATOM   3661  HA  SER A 243      -7.799  19.120 -48.509  1.00  0.00           H
ATOM   3662 1HB  SER A 243      -9.918  20.244 -48.197  1.00  0.00           H
ATOM   3663 2HB  SER A 243     -10.161  18.498 -48.178  1.00  0.00           H
ATOM   3664  HG  SER A 243      -9.868  20.221 -45.963  1.00  0.00           H
ATOM   3665  N   VAL A 244      -7.276  20.260 -45.544  1.00  0.00           N
ATOM   3666  CA  VAL A 244      -6.674  21.237 -44.613  1.00  0.00           C
ATOM   3667  C   VAL A 244      -7.652  22.114 -43.832  1.00  0.00           C
ATOM   3668  O   VAL A 244      -8.364  22.944 -44.404  1.00  0.00           O
ATOM   3669  CB  VAL A 244      -5.638  22.180 -45.278  1.00  0.00           C
ATOM   3670  CG1 VAL A 244      -5.150  23.205 -44.235  1.00  0.00           C
ATOM   3671  CG2 VAL A 244      -4.436  21.389 -45.749  1.00  0.00           C
ATOM   3672  H   VAL A 244      -7.378  19.320 -45.209  1.00  0.00           H
ATOM   3673  HA  VAL A 244      -6.123  20.655 -43.879  1.00  0.00           H
ATOM   3674  HB  VAL A 244      -6.105  22.722 -46.103  1.00  0.00           H
ATOM   3675 1HG1 VAL A 244      -4.407  23.879 -44.668  1.00  0.00           H
ATOM   3676 2HG1 VAL A 244      -5.992  23.792 -43.861  1.00  0.00           H
ATOM   3677 3HG1 VAL A 244      -4.696  22.652 -43.411  1.00  0.00           H
ATOM   3678 1HG2 VAL A 244      -3.710  22.056 -46.173  1.00  0.00           H
ATOM   3679 2HG2 VAL A 244      -4.026  20.916 -44.883  1.00  0.00           H
ATOM   3680 3HG2 VAL A 244      -4.716  20.652 -46.487  1.00  0.00           H
ATOM   3681  N   ASP A 245      -7.665  21.950 -42.513  1.00  0.00           N
ATOM   3682  CA  ASP A 245      -8.452  22.814 -41.640  1.00  0.00           C
ATOM   3683  C   ASP A 245      -7.759  23.048 -40.310  1.00  0.00           C
ATOM   3684  O   ASP A 245      -7.841  22.289 -39.362  1.00  0.00           O
ATOM   3685  CB  ASP A 245      -9.860  22.238 -41.373  1.00  0.00           C
ATOM   3686  CG  ASP A 245     -10.729  23.172 -40.481  1.00  0.00           C
ATOM   3687  OD1 ASP A 245     -10.257  24.196 -39.968  1.00  0.00           O
ATOM   3688  OD2 ASP A 245     -11.863  22.808 -40.249  1.00  0.00           O
ATOM   3689  H   ASP A 245      -7.070  21.245 -42.099  1.00  0.00           H
ATOM   3690  HA  ASP A 245      -8.592  23.772 -42.131  1.00  0.00           H
ATOM   3691 1HB  ASP A 245     -10.376  22.107 -42.321  1.00  0.00           H
ATOM   3692 2HB  ASP A 245      -9.780  21.279 -40.896  1.00  0.00           H
ATOM   3693  N   VAL A 246      -7.043  24.163 -40.291  1.00  0.00           N
ATOM   3694  CA  VAL A 246      -6.194  24.643 -39.217  1.00  0.00           C
ATOM   3695  C   VAL A 246      -7.020  25.127 -38.007  1.00  0.00           C
ATOM   3696  O   VAL A 246      -6.487  25.205 -36.884  1.00  0.00           O
ATOM   3697  CB  VAL A 246      -5.313  25.684 -39.837  1.00  0.00           C
ATOM   3698  CG1 VAL A 246      -4.559  24.972 -40.941  1.00  0.00           C
ATOM   3699  CG2 VAL A 246      -6.157  26.804 -40.372  1.00  0.00           C
ATOM   3700  H   VAL A 246      -7.036  24.712 -41.144  1.00  0.00           H
ATOM   3701  HA  VAL A 246      -5.565  23.821 -38.890  1.00  0.00           H
ATOM   3702  HB  VAL A 246      -4.550  26.060 -39.119  1.00  0.00           H
ATOM   3703 1HG1 VAL A 246      -3.923  25.654 -41.499  1.00  0.00           H
ATOM   3704 2HG1 VAL A 246      -3.978  24.143 -40.531  1.00  0.00           H
ATOM   3705 3HG1 VAL A 246      -5.300  24.576 -41.650  1.00  0.00           H
ATOM   3706 1HG2 VAL A 246      -5.542  27.504 -40.887  1.00  0.00           H
ATOM   3707 2HG2 VAL A 246      -6.914  26.417 -41.087  1.00  0.00           H
ATOM   3708 3HG2 VAL A 246      -6.678  27.305 -39.573  1.00  0.00           H
ATOM   3709  N   ALA A 247      -8.310  25.413 -38.189  1.00  0.00           N
ATOM   3710  CA  ALA A 247      -9.110  25.880 -37.067  1.00  0.00           C
ATOM   3711  C   ALA A 247      -9.586  24.695 -36.285  1.00  0.00           C
ATOM   3712  O   ALA A 247      -9.611  24.701 -35.040  1.00  0.00           O
ATOM   3713  CB  ALA A 247     -10.305  26.695 -37.560  1.00  0.00           C
ATOM   3714  H   ALA A 247      -8.753  25.272 -39.095  1.00  0.00           H
ATOM   3715  HA  ALA A 247      -8.495  26.516 -36.420  1.00  0.00           H
ATOM   3716 1HB  ALA A 247     -10.892  27.035 -36.713  1.00  0.00           H
ATOM   3717 2HB  ALA A 247      -9.932  27.540 -38.120  1.00  0.00           H
ATOM   3718 3HB  ALA A 247     -10.923  26.066 -38.210  1.00  0.00           H
ATOM   3719  N   SER A 248      -9.921  23.639 -37.016  1.00  0.00           N
ATOM   3720  CA  SER A 248     -10.293  22.406 -36.381  1.00  0.00           C
ATOM   3721  C   SER A 248      -9.029  21.828 -35.798  1.00  0.00           C
ATOM   3722  O   SER A 248      -9.032  21.313 -34.688  1.00  0.00           O
ATOM   3723  CB  SER A 248     -10.991  21.445 -37.324  1.00  0.00           C
ATOM   3724  OG  SER A 248     -12.249  21.940 -37.714  1.00  0.00           O
ATOM   3725  H   SER A 248      -9.903  23.692 -38.044  1.00  0.00           H
ATOM   3726  HA  SER A 248     -10.979  22.627 -35.557  1.00  0.00           H
ATOM   3727 1HB  SER A 248     -10.367  21.291 -38.204  1.00  0.00           H
ATOM   3728 2HB  SER A 248     -11.114  20.481 -36.838  1.00  0.00           H
ATOM   3729  HG  SER A 248     -12.099  22.468 -38.540  1.00  0.00           H
ATOM   3730  N   GLY A 249      -7.921  21.980 -36.529  1.00  0.00           N
ATOM   3731  CA  GLY A 249      -6.619  21.513 -36.083  1.00  0.00           C
ATOM   3732  C   GLY A 249      -6.306  22.099 -34.711  1.00  0.00           C
ATOM   3733  O   GLY A 249      -6.075  21.359 -33.747  1.00  0.00           O
ATOM   3734  H   GLY A 249      -7.989  22.396 -37.458  1.00  0.00           H
ATOM   3735 1HA  GLY A 249      -6.601  20.422 -36.049  1.00  0.00           H
ATOM   3736 2HA  GLY A 249      -5.870  21.836 -36.804  1.00  0.00           H
ATOM   3737  N   ARG A 250      -6.311  23.429 -34.604  1.00  0.00           N
ATOM   3738  CA  ARG A 250      -6.035  24.065 -33.327  1.00  0.00           C
ATOM   3739  C   ARG A 250      -7.018  23.622 -32.243  1.00  0.00           C
ATOM   3740  O   ARG A 250      -6.603  23.284 -31.127  1.00  0.00           O
ATOM   3741  CB  ARG A 250      -6.073  25.583 -33.466  1.00  0.00           C
ATOM   3742  CG  ARG A 250      -5.803  26.359 -32.184  1.00  0.00           C
ATOM   3743  CD  ARG A 250      -5.835  27.839 -32.413  1.00  0.00           C
ATOM   3744  NE  ARG A 250      -5.606  28.586 -31.179  1.00  0.00           N
ATOM   3745  CZ  ARG A 250      -6.576  28.953 -30.314  1.00  0.00           C
ATOM   3746  NH1 ARG A 250      -7.830  28.649 -30.564  1.00  0.00           N
ATOM   3747  NH2 ARG A 250      -6.271  29.615 -29.211  1.00  0.00           N
ATOM   3748  H   ARG A 250      -6.499  24.012 -35.420  1.00  0.00           H
ATOM   3749  HA  ARG A 250      -5.031  23.777 -33.017  1.00  0.00           H
ATOM   3750 1HB  ARG A 250      -5.332  25.899 -34.200  1.00  0.00           H
ATOM   3751 2HB  ARG A 250      -7.051  25.892 -33.842  1.00  0.00           H
ATOM   3752 1HG  ARG A 250      -6.561  26.104 -31.444  1.00  0.00           H
ATOM   3753 2HG  ARG A 250      -4.816  26.091 -31.803  1.00  0.00           H
ATOM   3754 1HD  ARG A 250      -5.062  28.115 -33.130  1.00  0.00           H
ATOM   3755 2HD  ARG A 250      -6.811  28.119 -32.808  1.00  0.00           H
ATOM   3756  HE  ARG A 250      -4.656  28.832 -30.947  1.00  0.00           H
ATOM   3757 1HH1 ARG A 250      -8.070  28.139 -31.405  1.00  0.00           H
ATOM   3758 2HH1 ARG A 250      -8.553  28.923 -29.916  1.00  0.00           H
ATOM   3759 1HH2 ARG A 250      -5.310  29.847 -29.007  1.00  0.00           H
ATOM   3760 2HH2 ARG A 250      -7.001  29.883 -28.567  1.00  0.00           H
ATOM   3761  N   SER A 251      -8.319  23.582 -32.567  1.00  0.00           N
ATOM   3762  CA  SER A 251      -9.322  23.207 -31.579  1.00  0.00           C
ATOM   3763  C   SER A 251      -9.104  21.786 -31.062  1.00  0.00           C
ATOM   3764  O   SER A 251      -9.219  21.536 -29.857  1.00  0.00           O
ATOM   3765  CB  SER A 251     -10.703  23.318 -32.191  1.00  0.00           C
ATOM   3766  OG  SER A 251     -10.995  24.650 -32.528  1.00  0.00           O
ATOM   3767  H   SER A 251      -8.638  23.856 -33.500  1.00  0.00           H
ATOM   3768  HA  SER A 251      -9.249  23.896 -30.739  1.00  0.00           H
ATOM   3769 1HB  SER A 251     -10.758  22.696 -33.079  1.00  0.00           H
ATOM   3770 2HB  SER A 251     -11.443  22.946 -31.483  1.00  0.00           H
ATOM   3771  HG  SER A 251     -10.446  24.846 -33.323  1.00  0.00           H
ATOM   3772  N   ARG A 252      -8.757  20.865 -31.967  1.00  0.00           N
ATOM   3773  CA  ARG A 252      -8.498  19.477 -31.617  1.00  0.00           C
ATOM   3774  C   ARG A 252      -7.270  19.369 -30.739  1.00  0.00           C
ATOM   3775  O   ARG A 252      -7.251  18.580 -29.794  1.00  0.00           O
ATOM   3776  CB  ARG A 252      -8.290  18.629 -32.863  1.00  0.00           C
ATOM   3777  CG  ARG A 252      -9.536  18.363 -33.708  1.00  0.00           C
ATOM   3778  CD  ARG A 252      -9.178  17.659 -34.968  1.00  0.00           C
ATOM   3779  NE  ARG A 252     -10.340  17.391 -35.804  1.00  0.00           N
ATOM   3780  CZ  ARG A 252     -10.284  16.908 -37.063  1.00  0.00           C
ATOM   3781  NH1 ARG A 252      -9.121  16.653 -37.621  1.00  0.00           N
ATOM   3782  NH2 ARG A 252     -11.400  16.690 -37.737  1.00  0.00           N
ATOM   3783  H   ARG A 252      -8.687  21.137 -32.942  1.00  0.00           H
ATOM   3784  HA  ARG A 252      -9.357  19.093 -31.073  1.00  0.00           H
ATOM   3785 1HB  ARG A 252      -7.558  19.116 -33.508  1.00  0.00           H
ATOM   3786 2HB  ARG A 252      -7.878  17.664 -32.573  1.00  0.00           H
ATOM   3787 1HG  ARG A 252     -10.227  17.733 -33.152  1.00  0.00           H
ATOM   3788 2HG  ARG A 252     -10.032  19.292 -33.949  1.00  0.00           H
ATOM   3789 1HD  ARG A 252      -8.481  18.280 -35.538  1.00  0.00           H
ATOM   3790 2HD  ARG A 252      -8.705  16.711 -34.727  1.00  0.00           H
ATOM   3791  HE  ARG A 252     -11.252  17.574 -35.411  1.00  0.00           H
ATOM   3792 1HH1 ARG A 252      -8.266  16.820 -37.108  1.00  0.00           H
ATOM   3793 2HH1 ARG A 252      -9.082  16.290 -38.563  1.00  0.00           H
ATOM   3794 1HH2 ARG A 252     -12.295  16.886 -37.309  1.00  0.00           H
ATOM   3795 2HH2 ARG A 252     -11.359  16.327 -38.678  1.00  0.00           H
ATOM   3796  N   CYS A 253      -6.246  20.183 -31.010  1.00  0.00           N
ATOM   3797  CA  CYS A 253      -5.038  20.132 -30.201  1.00  0.00           C
ATOM   3798  C   CYS A 253      -5.401  20.541 -28.781  1.00  0.00           C
ATOM   3799  O   CYS A 253      -4.971  19.924 -27.803  1.00  0.00           O
ATOM   3800  CB  CYS A 253      -3.985  21.078 -30.758  1.00  0.00           C
ATOM   3801  SG  CYS A 253      -3.344  20.570 -32.365  1.00  0.00           S
ATOM   3802  H   CYS A 253      -6.292  20.817 -31.813  1.00  0.00           H
ATOM   3803  HA  CYS A 253      -4.652  19.112 -30.196  1.00  0.00           H
ATOM   3804 1HB  CYS A 253      -4.407  22.075 -30.859  1.00  0.00           H
ATOM   3805 2HB  CYS A 253      -3.153  21.141 -30.062  1.00  0.00           H
ATOM   3806  HG  CYS A 253      -4.527  20.771 -33.021  1.00  0.00           H
ATOM   3807  N   GLY A 254      -6.258  21.561 -28.686  1.00  0.00           N
ATOM   3808  CA  GLY A 254      -6.754  22.056 -27.415  1.00  0.00           C
ATOM   3809  C   GLY A 254      -7.464  20.931 -26.673  1.00  0.00           C
ATOM   3810  O   GLY A 254      -7.162  20.646 -25.509  1.00  0.00           O
ATOM   3811  H   GLY A 254      -6.559  22.028 -29.543  1.00  0.00           H
ATOM   3812 1HA  GLY A 254      -5.928  22.440 -26.819  1.00  0.00           H
ATOM   3813 2HA  GLY A 254      -7.448  22.876 -27.599  1.00  0.00           H
ATOM   3814  N   ARG A 255      -8.409  20.283 -27.356  1.00  0.00           N
ATOM   3815  CA  ARG A 255      -9.167  19.205 -26.745  1.00  0.00           C
ATOM   3816  C   ARG A 255      -8.277  18.048 -26.313  1.00  0.00           C
ATOM   3817  O   ARG A 255      -8.467  17.512 -25.221  1.00  0.00           O
ATOM   3818  CB  ARG A 255     -10.214  18.686 -27.715  1.00  0.00           C
ATOM   3819  CG  ARG A 255     -11.370  19.635 -27.963  1.00  0.00           C
ATOM   3820  CD  ARG A 255     -12.302  19.123 -28.995  1.00  0.00           C
ATOM   3821  NE  ARG A 255     -13.396  20.052 -29.239  1.00  0.00           N
ATOM   3822  CZ  ARG A 255     -14.316  19.918 -30.214  1.00  0.00           C
ATOM   3823  NH1 ARG A 255     -14.271  18.885 -31.025  1.00  0.00           N
ATOM   3824  NH2 ARG A 255     -15.265  20.828 -30.356  1.00  0.00           N
ATOM   3825  H   ARG A 255      -8.615  20.572 -28.313  1.00  0.00           H
ATOM   3826  HA  ARG A 255      -9.674  19.600 -25.868  1.00  0.00           H
ATOM   3827 1HB  ARG A 255      -9.740  18.480 -28.673  1.00  0.00           H
ATOM   3828 2HB  ARG A 255     -10.623  17.748 -27.344  1.00  0.00           H
ATOM   3829 1HG  ARG A 255     -11.929  19.761 -27.038  1.00  0.00           H
ATOM   3830 2HG  ARG A 255     -10.989  20.601 -28.288  1.00  0.00           H
ATOM   3831 1HD  ARG A 255     -11.759  18.981 -29.931  1.00  0.00           H
ATOM   3832 2HD  ARG A 255     -12.722  18.173 -28.670  1.00  0.00           H
ATOM   3833  HE  ARG A 255     -13.466  20.860 -28.635  1.00  0.00           H
ATOM   3834 1HH1 ARG A 255     -13.549  18.188 -30.914  1.00  0.00           H
ATOM   3835 2HH1 ARG A 255     -14.962  18.786 -31.754  1.00  0.00           H
ATOM   3836 1HH2 ARG A 255     -15.301  21.623 -29.733  1.00  0.00           H
ATOM   3837 2HH2 ARG A 255     -15.954  20.728 -31.087  1.00  0.00           H
ATOM   3838  N   LYS A 256      -7.276  17.682 -27.119  1.00  0.00           N
ATOM   3839  CA  LYS A 256      -6.405  16.583 -26.720  1.00  0.00           C
ATOM   3840  C   LYS A 256      -5.640  16.938 -25.465  1.00  0.00           C
ATOM   3841  O   LYS A 256      -5.494  16.103 -24.570  1.00  0.00           O
ATOM   3842  CB  LYS A 256      -5.430  16.200 -27.834  1.00  0.00           C
ATOM   3843  CG  LYS A 256      -6.069  15.475 -29.026  1.00  0.00           C
ATOM   3844  CD  LYS A 256      -5.038  15.166 -30.117  1.00  0.00           C
ATOM   3845  CE  LYS A 256      -5.678  14.442 -31.301  1.00  0.00           C
ATOM   3846  NZ  LYS A 256      -4.680  14.106 -32.364  1.00  0.00           N
ATOM   3847  H   LYS A 256      -7.141  18.143 -28.016  1.00  0.00           H
ATOM   3848  HA  LYS A 256      -7.027  15.716 -26.499  1.00  0.00           H
ATOM   3849 1HB  LYS A 256      -4.960  17.110 -28.217  1.00  0.00           H
ATOM   3850 2HB  LYS A 256      -4.639  15.574 -27.422  1.00  0.00           H
ATOM   3851 1HG  LYS A 256      -6.500  14.533 -28.682  1.00  0.00           H
ATOM   3852 2HG  LYS A 256      -6.866  16.087 -29.437  1.00  0.00           H
ATOM   3853 1HD  LYS A 256      -4.619  16.109 -30.473  1.00  0.00           H
ATOM   3854 2HD  LYS A 256      -4.230  14.557 -29.713  1.00  0.00           H
ATOM   3855 1HE  LYS A 256      -6.143  13.522 -30.950  1.00  0.00           H
ATOM   3856 2HE  LYS A 256      -6.446  15.086 -31.733  1.00  0.00           H
ATOM   3857 1HZ  LYS A 256      -5.148  13.634 -33.125  1.00  0.00           H
ATOM   3858 2HZ  LYS A 256      -4.250  14.952 -32.708  1.00  0.00           H
ATOM   3859 3HZ  LYS A 256      -3.969  13.500 -31.980  1.00  0.00           H
ATOM   3860  N   LYS A 257      -5.180  18.184 -25.357  1.00  0.00           N
ATOM   3861  CA  LYS A 257      -4.456  18.565 -24.161  1.00  0.00           C
ATOM   3862  C   LYS A 257      -5.379  18.472 -22.954  1.00  0.00           C
ATOM   3863  O   LYS A 257      -4.974  17.968 -21.907  1.00  0.00           O
ATOM   3864  CB  LYS A 257      -3.875  19.972 -24.310  1.00  0.00           C
ATOM   3865  CG  LYS A 257      -2.700  20.073 -25.303  1.00  0.00           C
ATOM   3866  CD  LYS A 257      -2.208  21.517 -25.456  1.00  0.00           C
ATOM   3867  CE  LYS A 257      -1.048  21.610 -26.452  1.00  0.00           C
ATOM   3868  NZ  LYS A 257      -0.566  23.015 -26.633  1.00  0.00           N
ATOM   3869  H   LYS A 257      -5.305  18.855 -26.119  1.00  0.00           H
ATOM   3870  HA  LYS A 257      -3.635  17.863 -24.010  1.00  0.00           H
ATOM   3871 1HB  LYS A 257      -4.661  20.642 -24.665  1.00  0.00           H
ATOM   3872 2HB  LYS A 257      -3.545  20.336 -23.340  1.00  0.00           H
ATOM   3873 1HG  LYS A 257      -1.874  19.451 -24.958  1.00  0.00           H
ATOM   3874 2HG  LYS A 257      -3.021  19.702 -26.272  1.00  0.00           H
ATOM   3875 1HD  LYS A 257      -3.035  22.128 -25.827  1.00  0.00           H
ATOM   3876 2HD  LYS A 257      -1.893  21.908 -24.492  1.00  0.00           H
ATOM   3877 1HE  LYS A 257      -0.223  20.997 -26.094  1.00  0.00           H
ATOM   3878 2HE  LYS A 257      -1.382  21.227 -27.418  1.00  0.00           H
ATOM   3879 1HZ  LYS A 257       0.196  23.025 -27.298  1.00  0.00           H
ATOM   3880 2HZ  LYS A 257      -1.320  23.591 -26.978  1.00  0.00           H
ATOM   3881 3HZ  LYS A 257      -0.242  23.379 -25.748  1.00  0.00           H
ATOM   3882  N   LYS A 258      -6.643  18.884 -23.108  1.00  0.00           N
ATOM   3883  CA  LYS A 258      -7.576  18.810 -21.988  1.00  0.00           C
ATOM   3884  C   LYS A 258      -7.821  17.351 -21.589  1.00  0.00           C
ATOM   3885  O   LYS A 258      -7.860  17.022 -20.404  1.00  0.00           O
ATOM   3886  CB  LYS A 258      -8.884  19.522 -22.333  1.00  0.00           C
ATOM   3887  CG  LYS A 258      -8.760  21.050 -22.424  1.00  0.00           C
ATOM   3888  CD  LYS A 258     -10.087  21.693 -22.814  1.00  0.00           C
ATOM   3889  CE  LYS A 258      -9.959  23.208 -22.924  1.00  0.00           C
ATOM   3890  NZ  LYS A 258     -11.246  23.856 -23.320  1.00  0.00           N
ATOM   3891  H   LYS A 258      -6.938  19.295 -23.998  1.00  0.00           H
ATOM   3892  HA  LYS A 258      -7.125  19.317 -21.134  1.00  0.00           H
ATOM   3893 1HB  LYS A 258      -9.250  19.160 -23.293  1.00  0.00           H
ATOM   3894 2HB  LYS A 258      -9.636  19.292 -21.582  1.00  0.00           H
ATOM   3895 1HG  LYS A 258      -8.437  21.448 -21.461  1.00  0.00           H
ATOM   3896 2HG  LYS A 258      -8.007  21.306 -23.170  1.00  0.00           H
ATOM   3897 1HD  LYS A 258     -10.400  21.296 -23.781  1.00  0.00           H
ATOM   3898 2HD  LYS A 258     -10.846  21.444 -22.074  1.00  0.00           H
ATOM   3899 1HE  LYS A 258      -9.643  23.609 -21.963  1.00  0.00           H
ATOM   3900 2HE  LYS A 258      -9.203  23.443 -23.674  1.00  0.00           H
ATOM   3901 1HZ  LYS A 258     -11.111  24.855 -23.382  1.00  0.00           H
ATOM   3902 2HZ  LYS A 258     -11.544  23.501 -24.216  1.00  0.00           H
ATOM   3903 3HZ  LYS A 258     -11.954  23.655 -22.628  1.00  0.00           H
ATOM   3904  N   VAL A 259      -7.914  16.450 -22.567  1.00  0.00           N
ATOM   3905  CA  VAL A 259      -8.105  15.034 -22.260  1.00  0.00           C
ATOM   3906  C   VAL A 259      -6.925  14.487 -21.468  1.00  0.00           C
ATOM   3907  O   VAL A 259      -7.106  13.707 -20.522  1.00  0.00           O
ATOM   3908  CB  VAL A 259      -8.302  14.207 -23.534  1.00  0.00           C
ATOM   3909  CG1 VAL A 259      -8.271  12.731 -23.191  1.00  0.00           C
ATOM   3910  CG2 VAL A 259      -9.640  14.562 -24.157  1.00  0.00           C
ATOM   3911  H   VAL A 259      -7.891  16.761 -23.540  1.00  0.00           H
ATOM   3912  HA  VAL A 259      -9.005  14.933 -21.652  1.00  0.00           H
ATOM   3913  HB  VAL A 259      -7.494  14.422 -24.233  1.00  0.00           H
ATOM   3914 1HG1 VAL A 259      -8.408  12.143 -24.095  1.00  0.00           H
ATOM   3915 2HG1 VAL A 259      -7.308  12.484 -22.740  1.00  0.00           H
ATOM   3916 3HG1 VAL A 259      -9.072  12.508 -22.486  1.00  0.00           H
ATOM   3917 1HG2 VAL A 259      -9.783  13.983 -25.064  1.00  0.00           H
ATOM   3918 2HG2 VAL A 259     -10.436  14.336 -23.450  1.00  0.00           H
ATOM   3919 3HG2 VAL A 259      -9.662  15.615 -24.394  1.00  0.00           H
ATOM   3920  N   VAL A 260      -5.712  14.871 -21.869  1.00  0.00           N
ATOM   3921  CA  VAL A 260      -4.522  14.442 -21.158  1.00  0.00           C
ATOM   3922  C   VAL A 260      -4.500  15.017 -19.751  1.00  0.00           C
ATOM   3923  O   VAL A 260      -4.214  14.286 -18.797  1.00  0.00           O
ATOM   3924  CB  VAL A 260      -3.253  14.851 -21.912  1.00  0.00           C
ATOM   3925  CG1 VAL A 260      -2.011  14.568 -21.051  1.00  0.00           C
ATOM   3926  CG2 VAL A 260      -3.185  14.069 -23.224  1.00  0.00           C
ATOM   3927  H   VAL A 260      -5.623  15.489 -22.680  1.00  0.00           H
ATOM   3928  HA  VAL A 260      -4.540  13.354 -21.087  1.00  0.00           H
ATOM   3929  HB  VAL A 260      -3.293  15.922 -22.117  1.00  0.00           H
ATOM   3930 1HG1 VAL A 260      -1.119  14.873 -21.593  1.00  0.00           H
ATOM   3931 2HG1 VAL A 260      -2.079  15.132 -20.117  1.00  0.00           H
ATOM   3932 3HG1 VAL A 260      -1.955  13.503 -20.829  1.00  0.00           H
ATOM   3933 1HG2 VAL A 260      -2.298  14.363 -23.777  1.00  0.00           H
ATOM   3934 2HG2 VAL A 260      -3.144  13.002 -23.009  1.00  0.00           H
ATOM   3935 3HG2 VAL A 260      -4.068  14.279 -23.819  1.00  0.00           H
ATOM   3936  N   ASP A 261      -4.827  16.315 -19.602  1.00  0.00           N
ATOM   3937  CA  ASP A 261      -4.843  16.903 -18.266  1.00  0.00           C
ATOM   3938  C   ASP A 261      -5.825  16.158 -17.394  1.00  0.00           C
ATOM   3939  O   ASP A 261      -5.488  15.794 -16.270  1.00  0.00           O
ATOM   3940  CB  ASP A 261      -5.268  18.379 -18.277  1.00  0.00           C
ATOM   3941  CG  ASP A 261      -4.232  19.337 -18.858  1.00  0.00           C
ATOM   3942  OD1 ASP A 261      -3.115  18.934 -19.069  1.00  0.00           O
ATOM   3943  OD2 ASP A 261      -4.532  20.497 -19.043  1.00  0.00           O
ATOM   3944  H   ASP A 261      -5.042  16.885 -20.419  1.00  0.00           H
ATOM   3945  HA  ASP A 261      -3.846  16.816 -17.833  1.00  0.00           H
ATOM   3946 1HB  ASP A 261      -6.178  18.474 -18.866  1.00  0.00           H
ATOM   3947 2HB  ASP A 261      -5.507  18.692 -17.261  1.00  0.00           H
ATOM   3948  N   VAL A 262      -7.003  15.840 -17.934  1.00  0.00           N
ATOM   3949  CA  VAL A 262      -7.991  15.118 -17.156  1.00  0.00           C
ATOM   3950  C   VAL A 262      -7.508  13.739 -16.778  1.00  0.00           C
ATOM   3951  O   VAL A 262      -7.662  13.321 -15.627  1.00  0.00           O
ATOM   3952  CB  VAL A 262      -9.340  15.013 -17.872  1.00  0.00           C
ATOM   3953  CG1 VAL A 262     -10.239  14.058 -17.089  1.00  0.00           C
ATOM   3954  CG2 VAL A 262      -9.988  16.396 -17.930  1.00  0.00           C
ATOM   3955  H   VAL A 262      -7.231  16.154 -18.878  1.00  0.00           H
ATOM   3956  HA  VAL A 262      -8.163  15.676 -16.252  1.00  0.00           H
ATOM   3957  HB  VAL A 262      -9.192  14.619 -18.884  1.00  0.00           H
ATOM   3958 1HG1 VAL A 262     -11.206  13.970 -17.583  1.00  0.00           H
ATOM   3959 2HG1 VAL A 262      -9.766  13.073 -17.039  1.00  0.00           H
ATOM   3960 3HG1 VAL A 262     -10.383  14.444 -16.081  1.00  0.00           H
ATOM   3961 1HG2 VAL A 262     -10.952  16.330 -18.432  1.00  0.00           H
ATOM   3962 2HG2 VAL A 262     -10.130  16.765 -16.917  1.00  0.00           H
ATOM   3963 3HG2 VAL A 262      -9.345  17.079 -18.475  1.00  0.00           H
ATOM   3964  N   SER A 263      -6.900  13.024 -17.718  1.00  0.00           N
ATOM   3965  CA  SER A 263      -6.412  11.698 -17.393  1.00  0.00           C
ATOM   3966  C   SER A 263      -5.392  11.815 -16.249  1.00  0.00           C
ATOM   3967  O   SER A 263      -5.405  11.023 -15.297  1.00  0.00           O
ATOM   3968  CB  SER A 263      -5.798  11.063 -18.630  1.00  0.00           C
ATOM   3969  OG  SER A 263      -6.771  10.866 -19.632  1.00  0.00           O
ATOM   3970  H   SER A 263      -6.801  13.385 -18.667  1.00  0.00           H
ATOM   3971  HA  SER A 263      -7.251  11.088 -17.060  1.00  0.00           H
ATOM   3972 1HB  SER A 263      -5.005  11.696 -19.020  1.00  0.00           H
ATOM   3973 2HB  SER A 263      -5.357  10.101 -18.357  1.00  0.00           H
ATOM   3974  HG  SER A 263      -7.054  11.765 -19.899  1.00  0.00           H
ATOM   3975  N   CYS A 264      -4.540  12.849 -16.308  1.00  0.00           N
ATOM   3976  CA  CYS A 264      -3.560  13.075 -15.259  1.00  0.00           C
ATOM   3977  C   CYS A 264      -4.252  13.364 -13.936  1.00  0.00           C
ATOM   3978  O   CYS A 264      -3.829  12.858 -12.900  1.00  0.00           O
ATOM   3979  CB  CYS A 264      -2.639  14.236 -15.552  1.00  0.00           C
ATOM   3980  SG  CYS A 264      -1.246  14.339 -14.359  1.00  0.00           S
ATOM   3981  H   CYS A 264      -4.556  13.476 -17.115  1.00  0.00           H
ATOM   3982  HA  CYS A 264      -2.954  12.183 -15.144  1.00  0.00           H
ATOM   3983 1HB  CYS A 264      -2.260  14.189 -16.559  1.00  0.00           H
ATOM   3984 2HB  CYS A 264      -3.219  15.172 -15.465  1.00  0.00           H
ATOM   3985  HG  CYS A 264      -0.901  13.094 -14.322  1.00  0.00           H
ATOM   3986  N   LEU A 265      -5.329  14.155 -13.956  1.00  0.00           N
ATOM   3987  CA  LEU A 265      -6.009  14.520 -12.719  1.00  0.00           C
ATOM   3988  C   LEU A 265      -6.490  13.262 -12.018  1.00  0.00           C
ATOM   3989  O   LEU A 265      -6.375  13.149 -10.790  1.00  0.00           O
ATOM   3990  CB  LEU A 265      -7.259  15.383 -12.991  1.00  0.00           C
ATOM   3991  CG  LEU A 265      -7.040  16.760 -13.577  1.00  0.00           C
ATOM   3992  CD1 LEU A 265      -8.389  17.410 -13.828  1.00  0.00           C
ATOM   3993  CD2 LEU A 265      -6.182  17.541 -12.703  1.00  0.00           C
ATOM   3994  H   LEU A 265      -5.633  14.554 -14.841  1.00  0.00           H
ATOM   3995  HA  LEU A 265      -5.319  15.055 -12.072  1.00  0.00           H
ATOM   3996 1HB  LEU A 265      -7.884  14.848 -13.694  1.00  0.00           H
ATOM   3997 2HB  LEU A 265      -7.818  15.499 -12.067  1.00  0.00           H
ATOM   3998  HG  LEU A 265      -6.567  16.665 -14.512  1.00  0.00           H
ATOM   3999 1HD1 LEU A 265      -8.239  18.381 -14.284  1.00  0.00           H
ATOM   4000 2HD1 LEU A 265      -8.986  16.795 -14.489  1.00  0.00           H
ATOM   4001 3HD1 LEU A 265      -8.909  17.526 -12.880  1.00  0.00           H
ATOM   4002 1HD2 LEU A 265      -6.002  18.527 -13.135  1.00  0.00           H
ATOM   4003 2HD2 LEU A 265      -6.679  17.635 -11.745  1.00  0.00           H
ATOM   4004 3HD2 LEU A 265      -5.238  17.022 -12.589  1.00  0.00           H
ATOM   4005  N   GLU A 266      -6.992  12.289 -12.800  1.00  0.00           N
ATOM   4006  CA  GLU A 266      -7.437  11.048 -12.180  1.00  0.00           C
ATOM   4007  C   GLU A 266      -6.250  10.313 -11.550  1.00  0.00           C
ATOM   4008  O   GLU A 266      -6.345   9.854 -10.409  1.00  0.00           O
ATOM   4009  CB  GLU A 266      -8.144  10.130 -13.193  1.00  0.00           C
ATOM   4010  CG  GLU A 266      -9.526  10.638 -13.678  1.00  0.00           C
ATOM   4011  CD  GLU A 266     -10.266   9.700 -14.650  1.00  0.00           C
ATOM   4012  OE1 GLU A 266      -9.688   8.747 -15.124  1.00  0.00           O
ATOM   4013  OE2 GLU A 266     -11.429   9.946 -14.887  1.00  0.00           O
ATOM   4014  H   GLU A 266      -7.074  12.438 -13.812  1.00  0.00           H
ATOM   4015  HA  GLU A 266      -8.141  11.296 -11.386  1.00  0.00           H
ATOM   4016 1HB  GLU A 266      -7.506  10.059 -14.068  1.00  0.00           H
ATOM   4017 2HB  GLU A 266      -8.238   9.123 -12.775  1.00  0.00           H
ATOM   4018 1HG  GLU A 266     -10.161  10.846 -12.822  1.00  0.00           H
ATOM   4019 2HG  GLU A 266      -9.338  11.584 -14.190  1.00  0.00           H
ATOM   4020  N   ASP A 267      -5.090  10.283 -12.243  1.00  0.00           N
ATOM   4021  CA  ASP A 267      -3.912   9.587 -11.687  1.00  0.00           C
ATOM   4022  C   ASP A 267      -3.452  10.289 -10.409  1.00  0.00           C
ATOM   4023  O   ASP A 267      -3.098   9.625  -9.414  1.00  0.00           O
ATOM   4024  CB  ASP A 267      -2.755   9.461 -12.714  1.00  0.00           C
ATOM   4025  CG  ASP A 267      -3.032   8.402 -13.862  1.00  0.00           C
ATOM   4026  OD1 ASP A 267      -3.945   7.615 -13.721  1.00  0.00           O
ATOM   4027  OD2 ASP A 267      -2.306   8.399 -14.841  1.00  0.00           O
ATOM   4028  H   ASP A 267      -5.057  10.705 -13.174  1.00  0.00           H
ATOM   4029  HA  ASP A 267      -4.202   8.580 -11.434  1.00  0.00           H
ATOM   4030 1HB  ASP A 267      -2.528  10.427 -13.164  1.00  0.00           H
ATOM   4031 2HB  ASP A 267      -1.845   9.136 -12.177  1.00  0.00           H
ATOM   4032  N   ILE A 268      -3.523  11.619 -10.392  1.00  0.00           N
ATOM   4033  CA  ILE A 268      -3.153  12.426  -9.262  1.00  0.00           C
ATOM   4034  C   ILE A 268      -3.998  12.072  -8.071  1.00  0.00           C
ATOM   4035  O   ILE A 268      -3.475  11.792  -7.015  1.00  0.00           O
ATOM   4036  CB  ILE A 268      -3.186  13.944  -9.555  1.00  0.00           C
ATOM   4037  CG1 ILE A 268      -2.086  14.320 -10.586  1.00  0.00           C
ATOM   4038  CG2 ILE A 268      -3.082  14.815  -8.266  1.00  0.00           C
ATOM   4039  CD1 ILE A 268      -2.246  15.705 -11.146  1.00  0.00           C
ATOM   4040  H   ILE A 268      -3.868  12.103 -11.224  1.00  0.00           H
ATOM   4041  HA  ILE A 268      -2.109  12.172  -9.004  1.00  0.00           H
ATOM   4042  HB  ILE A 268      -4.153  14.162 -10.011  1.00  0.00           H
ATOM   4043 1HG1 ILE A 268      -1.116  14.261 -10.101  1.00  0.00           H
ATOM   4044 2HG1 ILE A 268      -2.106  13.615 -11.392  1.00  0.00           H
ATOM   4045 1HG2 ILE A 268      -3.150  15.867  -8.550  1.00  0.00           H
ATOM   4046 2HG2 ILE A 268      -3.893  14.587  -7.568  1.00  0.00           H
ATOM   4047 3HG2 ILE A 268      -2.129  14.631  -7.775  1.00  0.00           H
ATOM   4048 1HD1 ILE A 268      -1.465  15.921 -11.848  1.00  0.00           H
ATOM   4049 2HD1 ILE A 268      -3.195  15.800 -11.640  1.00  0.00           H
ATOM   4050 3HD1 ILE A 268      -2.187  16.395 -10.329  1.00  0.00           H
ATOM   4051  N   SER A 269      -5.319  11.962  -8.259  1.00  0.00           N
ATOM   4052  CA  SER A 269      -6.257  11.607  -7.179  1.00  0.00           C
ATOM   4053  C   SER A 269      -6.089  10.163  -6.635  1.00  0.00           C
ATOM   4054  O   SER A 269      -6.644   9.822  -5.586  1.00  0.00           O
ATOM   4055  CB  SER A 269      -7.691  11.773  -7.621  1.00  0.00           C
ATOM   4056  OG  SER A 269      -8.137  10.753  -8.495  1.00  0.00           O
ATOM   4057  H   SER A 269      -5.684  12.204  -9.194  1.00  0.00           H
ATOM   4058  HA  SER A 269      -6.073  12.308  -6.344  1.00  0.00           H
ATOM   4059 1HB  SER A 269      -8.310  11.830  -6.722  1.00  0.00           H
ATOM   4060 2HB  SER A 269      -7.798  12.703  -8.136  1.00  0.00           H
ATOM   4061  HG  SER A 269      -7.395  10.514  -9.148  1.00  0.00           H
ATOM   4062  N   ILE A 270      -5.337   9.313  -7.349  1.00  0.00           N
ATOM   4063  CA  ILE A 270      -5.058   7.949  -6.936  1.00  0.00           C
ATOM   4064  C   ILE A 270      -3.766   7.929  -6.128  1.00  0.00           C
ATOM   4065  O   ILE A 270      -3.700   7.357  -5.060  1.00  0.00           O
ATOM   4066  CB  ILE A 270      -4.922   7.016  -8.143  1.00  0.00           C
ATOM   4067  CG1 ILE A 270      -6.266   6.946  -8.871  1.00  0.00           C
ATOM   4068  CG2 ILE A 270      -4.466   5.658  -7.650  1.00  0.00           C
ATOM   4069  CD1 ILE A 270      -6.218   6.379 -10.238  1.00  0.00           C
ATOM   4070  H   ILE A 270      -4.876   9.627  -8.196  1.00  0.00           H
ATOM   4071  HA  ILE A 270      -5.871   7.603  -6.291  1.00  0.00           H
ATOM   4072  HB  ILE A 270      -4.202   7.415  -8.850  1.00  0.00           H
ATOM   4073 1HG1 ILE A 270      -6.940   6.298  -8.276  1.00  0.00           H
ATOM   4074 2HG1 ILE A 270      -6.693   7.940  -8.912  1.00  0.00           H
ATOM   4075 1HG2 ILE A 270      -4.387   4.983  -8.491  1.00  0.00           H
ATOM   4076 2HG2 ILE A 270      -3.506   5.768  -7.157  1.00  0.00           H
ATOM   4077 3HG2 ILE A 270      -5.197   5.259  -6.934  1.00  0.00           H
ATOM   4078 1HD1 ILE A 270      -7.224   6.384 -10.643  1.00  0.00           H
ATOM   4079 2HD1 ILE A 270      -5.588   7.002 -10.840  1.00  0.00           H
ATOM   4080 3HD1 ILE A 270      -5.825   5.378 -10.220  1.00  0.00           H
ATOM   4081  N   LEU A 271      -2.742   8.569  -6.683  1.00  0.00           N
ATOM   4082  CA  LEU A 271      -1.457   8.591  -5.994  1.00  0.00           C
ATOM   4083  C   LEU A 271      -1.516   9.507  -4.782  1.00  0.00           C
ATOM   4084  O   LEU A 271      -0.830   9.286  -3.779  1.00  0.00           O
ATOM   4085  CB  LEU A 271      -0.411   9.085  -6.990  1.00  0.00           C
ATOM   4086  CG  LEU A 271      -0.120   8.123  -8.115  1.00  0.00           C
ATOM   4087  CD1 LEU A 271       0.879   8.729  -9.063  1.00  0.00           C
ATOM   4088  CD2 LEU A 271       0.380   6.798  -7.509  1.00  0.00           C
ATOM   4089  H   LEU A 271      -2.829   8.995  -7.578  1.00  0.00           H
ATOM   4090  HA  LEU A 271      -1.206   7.601  -5.677  1.00  0.00           H
ATOM   4091 1HB  LEU A 271      -0.800   9.997  -7.446  1.00  0.00           H
ATOM   4092 2HB  LEU A 271       0.503   9.305  -6.485  1.00  0.00           H
ATOM   4093  HG  LEU A 271      -1.044   7.953  -8.688  1.00  0.00           H
ATOM   4094 1HD1 LEU A 271       1.050   8.035  -9.876  1.00  0.00           H
ATOM   4095 2HD1 LEU A 271       0.492   9.670  -9.460  1.00  0.00           H
ATOM   4096 3HD1 LEU A 271       1.806   8.907  -8.531  1.00  0.00           H
ATOM   4097 1HD2 LEU A 271       0.600   6.078  -8.300  1.00  0.00           H
ATOM   4098 2HD2 LEU A 271       1.280   6.995  -6.936  1.00  0.00           H
ATOM   4099 3HD2 LEU A 271      -0.386   6.376  -6.847  1.00  0.00           H
ATOM   4100  N   SER A 272      -2.275  10.581  -4.919  1.00  0.00           N
ATOM   4101  CA  SER A 272      -2.608  11.604  -3.931  1.00  0.00           C
ATOM   4102  C   SER A 272      -1.530  12.355  -3.134  1.00  0.00           C
ATOM   4103  O   SER A 272      -1.702  13.541  -2.864  1.00  0.00           O
ATOM   4104  CB  SER A 272      -3.721  11.049  -3.045  1.00  0.00           C
ATOM   4105  OG  SER A 272      -3.932  11.818  -1.913  1.00  0.00           O
ATOM   4106  H   SER A 272      -2.727  10.691  -5.816  1.00  0.00           H
ATOM   4107  HA  SER A 272      -3.105  12.393  -4.497  1.00  0.00           H
ATOM   4108 1HB  SER A 272      -4.621  11.160  -3.649  1.00  0.00           H
ATOM   4109 2HB  SER A 272      -3.644  10.011  -2.841  1.00  0.00           H
ATOM   4110  HG  SER A 272      -4.863  11.984  -1.897  1.00  0.00           H
ATOM   4111  N   ARG A 273      -0.393  11.752  -2.808  1.00  0.00           N
ATOM   4112  CA  ARG A 273       0.576  12.504  -1.993  1.00  0.00           C
ATOM   4113  C   ARG A 273       1.796  12.974  -2.749  1.00  0.00           C
ATOM   4114  O   ARG A 273       2.770  13.403  -2.153  1.00  0.00           O
ATOM   4115  CB  ARG A 273       1.047  11.713  -0.791  1.00  0.00           C
ATOM   4116  CG  ARG A 273       0.206  11.821   0.485  1.00  0.00           C
ATOM   4117  CD  ARG A 273      -1.087  11.023   0.468  1.00  0.00           C
ATOM   4118  NE  ARG A 273      -0.858   9.585   0.532  1.00  0.00           N
ATOM   4119  CZ  ARG A 273      -1.800   8.605   0.451  1.00  0.00           C
ATOM   4120  NH1 ARG A 273      -3.090   8.872   0.305  1.00  0.00           N
ATOM   4121  NH2 ARG A 273      -1.399   7.353   0.528  1.00  0.00           N
ATOM   4122  H   ARG A 273      -0.253  10.783  -3.059  1.00  0.00           H
ATOM   4123  HA  ARG A 273       0.067  13.378  -1.618  1.00  0.00           H
ATOM   4124 1HB  ARG A 273       1.202  10.687  -1.063  1.00  0.00           H
ATOM   4125 2HB  ARG A 273       2.019  12.128  -0.493  1.00  0.00           H
ATOM   4126 1HG  ARG A 273       0.809  11.462   1.332  1.00  0.00           H
ATOM   4127 2HG  ARG A 273      -0.009  12.851   0.643  1.00  0.00           H
ATOM   4128 1HD  ARG A 273      -1.675  11.307   1.332  1.00  0.00           H
ATOM   4129 2HD  ARG A 273      -1.645  11.244  -0.433  1.00  0.00           H
ATOM   4130  HE  ARG A 273       0.095   9.282   0.641  1.00  0.00           H
ATOM   4131 1HH1 ARG A 273      -3.416   9.830   0.260  1.00  0.00           H
ATOM   4132 2HH1 ARG A 273      -3.754   8.111   0.241  1.00  0.00           H
ATOM   4133 1HH2 ARG A 273      -0.397   7.156   0.646  1.00  0.00           H
ATOM   4134 2HH2 ARG A 273      -2.064   6.599   0.473  1.00  0.00           H
ATOM   4135  N   THR A 274       1.736  12.933  -4.055  1.00  0.00           N
ATOM   4136  CA  THR A 274       2.872  13.340  -4.857  1.00  0.00           C
ATOM   4137  C   THR A 274       3.000  14.851  -4.921  1.00  0.00           C
ATOM   4138  O   THR A 274       2.037  15.571  -4.664  1.00  0.00           O
ATOM   4139  CB  THR A 274       2.690  12.778  -6.260  1.00  0.00           C
ATOM   4140  OG1 THR A 274       1.508  13.337  -6.831  1.00  0.00           O
ATOM   4141  CG2 THR A 274       2.553  11.292  -6.189  1.00  0.00           C
ATOM   4142  H   THR A 274       0.896  12.592  -4.493  1.00  0.00           H
ATOM   4143  HA  THR A 274       3.785  12.940  -4.410  1.00  0.00           H
ATOM   4144  HB  THR A 274       3.528  13.036  -6.870  1.00  0.00           H
ATOM   4145  HG1 THR A 274       1.591  14.296  -6.846  1.00  0.00           H
ATOM   4146 1HG2 THR A 274       2.413  10.892  -7.191  1.00  0.00           H
ATOM   4147 2HG2 THR A 274       3.452  10.885  -5.754  1.00  0.00           H
ATOM   4148 3HG2 THR A 274       1.696  11.039  -5.565  1.00  0.00           H
ATOM   4149  N   THR A 275       4.164  15.338  -5.340  1.00  0.00           N
ATOM   4150  CA  THR A 275       4.374  16.775  -5.469  1.00  0.00           C
ATOM   4151  C   THR A 275       4.284  17.237  -6.907  1.00  0.00           C
ATOM   4152  O   THR A 275       4.206  16.419  -7.817  1.00  0.00           O
ATOM   4153  CB  THR A 275       5.757  17.166  -4.960  1.00  0.00           C
ATOM   4154  OG1 THR A 275       6.761  16.635  -5.862  1.00  0.00           O
ATOM   4155  CG2 THR A 275       5.981  16.574  -3.587  1.00  0.00           C
ATOM   4156  H   THR A 275       4.957  14.705  -5.527  1.00  0.00           H
ATOM   4157  HA  THR A 275       3.616  17.291  -4.882  1.00  0.00           H
ATOM   4158  HB  THR A 275       5.829  18.247  -4.911  1.00  0.00           H
ATOM   4159  HG1 THR A 275       6.829  15.656  -5.720  1.00  0.00           H
ATOM   4160 1HG2 THR A 275       6.970  16.853  -3.223  1.00  0.00           H
ATOM   4161 2HG2 THR A 275       5.224  16.934  -2.894  1.00  0.00           H
ATOM   4162 3HG2 THR A 275       5.916  15.489  -3.677  1.00  0.00           H
ATOM   4163  N   ILE A 276       4.356  18.539  -7.136  1.00  0.00           N
ATOM   4164  CA  ILE A 276       4.330  19.072  -8.498  1.00  0.00           C
ATOM   4165  C   ILE A 276       5.471  18.556  -9.347  1.00  0.00           C
ATOM   4166  O   ILE A 276       5.289  18.205 -10.510  1.00  0.00           O
ATOM   4167  CB  ILE A 276       4.325  20.597  -8.479  1.00  0.00           C
ATOM   4168  CG1 ILE A 276       2.988  21.031  -7.941  1.00  0.00           C
ATOM   4169  CG2 ILE A 276       4.661  21.200  -9.858  1.00  0.00           C
ATOM   4170  CD1 ILE A 276       2.904  22.436  -7.637  1.00  0.00           C
ATOM   4171  H   ILE A 276       4.421  19.178  -6.355  1.00  0.00           H
ATOM   4172  HA  ILE A 276       3.403  18.742  -8.966  1.00  0.00           H
ATOM   4173  HB  ILE A 276       5.075  20.944  -7.767  1.00  0.00           H
ATOM   4174 1HG1 ILE A 276       2.240  20.796  -8.676  1.00  0.00           H
ATOM   4175 2HG1 ILE A 276       2.771  20.471  -7.032  1.00  0.00           H
ATOM   4176 1HG2 ILE A 276       4.657  22.278  -9.795  1.00  0.00           H
ATOM   4177 2HG2 ILE A 276       5.645  20.868 -10.166  1.00  0.00           H
ATOM   4178 3HG2 ILE A 276       3.953  20.893 -10.581  1.00  0.00           H
ATOM   4179 1HD1 ILE A 276       1.914  22.673  -7.268  1.00  0.00           H
ATOM   4180 2HD1 ILE A 276       3.645  22.700  -6.889  1.00  0.00           H
ATOM   4181 3HD1 ILE A 276       3.097  22.969  -8.548  1.00  0.00           H
ATOM   4182  N   GLN A 277       6.658  18.503  -8.768  1.00  0.00           N
ATOM   4183  CA  GLN A 277       7.796  17.989  -9.500  1.00  0.00           C
ATOM   4184  C   GLN A 277       7.594  16.504  -9.828  1.00  0.00           C
ATOM   4185  O   GLN A 277       7.986  16.039 -10.908  1.00  0.00           O
ATOM   4186  CB  GLN A 277       9.063  18.211  -8.701  1.00  0.00           C
ATOM   4187  CG  GLN A 277       9.446  19.682  -8.570  1.00  0.00           C
ATOM   4188  CD  GLN A 277      10.714  19.855  -7.775  1.00  0.00           C
ATOM   4189  OE1 GLN A 277      11.048  19.012  -6.942  1.00  0.00           O
ATOM   4190  NE2 GLN A 277      11.441  20.938  -8.020  1.00  0.00           N
ATOM   4191  H   GLN A 277       6.767  18.807  -7.813  1.00  0.00           H
ATOM   4192  HA  GLN A 277       7.883  18.528 -10.436  1.00  0.00           H
ATOM   4193 1HB  GLN A 277       8.923  17.803  -7.700  1.00  0.00           H
ATOM   4194 2HB  GLN A 277       9.884  17.675  -9.167  1.00  0.00           H
ATOM   4195 1HG  GLN A 277       9.581  20.127  -9.552  1.00  0.00           H
ATOM   4196 2HG  GLN A 277       8.639  20.196  -8.039  1.00  0.00           H
ATOM   4197 1HE2 GLN A 277      12.294  21.087  -7.517  1.00  0.00           H
ATOM   4198 2HE2 GLN A 277      11.143  21.601  -8.706  1.00  0.00           H
ATOM   4199  N   ASP A 278       6.918  15.753  -8.942  1.00  0.00           N
ATOM   4200  CA  ASP A 278       6.723  14.329  -9.230  1.00  0.00           C
ATOM   4201  C   ASP A 278       5.653  14.180 -10.296  1.00  0.00           C
ATOM   4202  O   ASP A 278       5.813  13.394 -11.224  1.00  0.00           O
ATOM   4203  CB  ASP A 278       6.208  13.579  -8.004  1.00  0.00           C
ATOM   4204  CG  ASP A 278       7.157  13.513  -6.868  1.00  0.00           C
ATOM   4205  OD1 ASP A 278       8.290  13.129  -7.032  1.00  0.00           O
ATOM   4206  OD2 ASP A 278       6.716  13.896  -5.796  1.00  0.00           O
ATOM   4207  H   ASP A 278       6.611  16.152  -8.048  1.00  0.00           H
ATOM   4208  HA  ASP A 278       7.657  13.891  -9.587  1.00  0.00           H
ATOM   4209 1HB  ASP A 278       5.316  14.082  -7.668  1.00  0.00           H
ATOM   4210 2HB  ASP A 278       5.918  12.562  -8.286  1.00  0.00           H
ATOM   4211  N   VAL A 279       4.598  14.980 -10.214  1.00  0.00           N
ATOM   4212  CA  VAL A 279       3.526  14.905 -11.191  1.00  0.00           C
ATOM   4213  C   VAL A 279       4.013  15.276 -12.560  1.00  0.00           C
ATOM   4214  O   VAL A 279       3.701  14.618 -13.556  1.00  0.00           O
ATOM   4215  CB  VAL A 279       2.366  15.820 -10.822  1.00  0.00           C
ATOM   4216  CG1 VAL A 279       1.413  15.884 -11.982  1.00  0.00           C
ATOM   4217  CG2 VAL A 279       1.649  15.250  -9.587  1.00  0.00           C
ATOM   4218  H   VAL A 279       4.524  15.629  -9.435  1.00  0.00           H
ATOM   4219  HA  VAL A 279       3.160  13.876 -11.213  1.00  0.00           H
ATOM   4220  HB  VAL A 279       2.742  16.825 -10.620  1.00  0.00           H
ATOM   4221 1HG1 VAL A 279       0.608  16.539 -11.727  1.00  0.00           H
ATOM   4222 2HG1 VAL A 279       1.933  16.273 -12.864  1.00  0.00           H
ATOM   4223 3HG1 VAL A 279       1.037  14.887 -12.191  1.00  0.00           H
ATOM   4224 1HG2 VAL A 279       0.811  15.881  -9.314  1.00  0.00           H
ATOM   4225 2HG2 VAL A 279       1.291  14.244  -9.817  1.00  0.00           H
ATOM   4226 3HG2 VAL A 279       2.342  15.195  -8.758  1.00  0.00           H
ATOM   4227  N   ALA A 280       4.792  16.342 -12.624  1.00  0.00           N
ATOM   4228  CA  ALA A 280       5.329  16.777 -13.886  1.00  0.00           C
ATOM   4229  C   ALA A 280       6.184  15.671 -14.494  1.00  0.00           C
ATOM   4230  O   ALA A 280       6.060  15.351 -15.685  1.00  0.00           O
ATOM   4231  CB  ALA A 280       6.126  18.038 -13.650  1.00  0.00           C
ATOM   4232  H   ALA A 280       5.018  16.868 -11.781  1.00  0.00           H
ATOM   4233  HA  ALA A 280       4.507  16.979 -14.564  1.00  0.00           H
ATOM   4234 1HB  ALA A 280       6.537  18.406 -14.567  1.00  0.00           H
ATOM   4235 2HB  ALA A 280       5.483  18.788 -13.215  1.00  0.00           H
ATOM   4236 3HB  ALA A 280       6.932  17.814 -12.953  1.00  0.00           H
ATOM   4237  N   THR A 281       6.984  15.002 -13.647  1.00  0.00           N
ATOM   4238  CA  THR A 281       7.847  13.925 -14.098  1.00  0.00           C
ATOM   4239  C   THR A 281       7.046  12.716 -14.594  1.00  0.00           C
ATOM   4240  O   THR A 281       7.338  12.159 -15.653  1.00  0.00           O
ATOM   4241  CB  THR A 281       8.771  13.465 -12.954  1.00  0.00           C
ATOM   4242  OG1 THR A 281       9.582  14.562 -12.510  1.00  0.00           O
ATOM   4243  CG2 THR A 281       9.667  12.364 -13.438  1.00  0.00           C
ATOM   4244  H   THR A 281       7.053  15.287 -12.668  1.00  0.00           H
ATOM   4245  HA  THR A 281       8.458  14.296 -14.923  1.00  0.00           H
ATOM   4246  HB  THR A 281       8.171  13.101 -12.122  1.00  0.00           H
ATOM   4247  HG1 THR A 281       9.018  15.187 -11.995  1.00  0.00           H
ATOM   4248 1HG2 THR A 281      10.316  12.040 -12.627  1.00  0.00           H
ATOM   4249 2HG2 THR A 281       9.059  11.529 -13.777  1.00  0.00           H
ATOM   4250 3HG2 THR A 281      10.271  12.739 -14.264  1.00  0.00           H
ATOM   4251  N   GLN A 282       6.027  12.325 -13.822  1.00  0.00           N
ATOM   4252  CA  GLN A 282       5.191  11.161 -14.113  1.00  0.00           C
ATOM   4253  C   GLN A 282       4.376  11.341 -15.391  1.00  0.00           C
ATOM   4254  O   GLN A 282       4.218  10.398 -16.170  1.00  0.00           O
ATOM   4255  CB  GLN A 282       4.252  10.916 -12.925  1.00  0.00           C
ATOM   4256  CG  GLN A 282       4.986  10.439 -11.673  1.00  0.00           C
ATOM   4257  CD  GLN A 282       4.150  10.467 -10.407  1.00  0.00           C
ATOM   4258  OE1 GLN A 282       3.110  11.128 -10.304  1.00  0.00           O
ATOM   4259  NE2 GLN A 282       4.637   9.742  -9.410  1.00  0.00           N
ATOM   4260  H   GLN A 282       5.850  12.843 -12.966  1.00  0.00           H
ATOM   4261  HA  GLN A 282       5.837  10.297 -14.237  1.00  0.00           H
ATOM   4262 1HB  GLN A 282       3.696  11.828 -12.697  1.00  0.00           H
ATOM   4263 2HB  GLN A 282       3.531  10.148 -13.197  1.00  0.00           H
ATOM   4264 1HG  GLN A 282       5.286   9.410 -11.837  1.00  0.00           H
ATOM   4265 2HG  GLN A 282       5.866  11.044 -11.520  1.00  0.00           H
ATOM   4266 1HE2 GLN A 282       4.170   9.709  -8.528  1.00  0.00           H
ATOM   4267 2HE2 GLN A 282       5.488   9.229  -9.543  1.00  0.00           H
ATOM   4268  N   LEU A 283       3.861  12.553 -15.608  1.00  0.00           N
ATOM   4269  CA  LEU A 283       3.083  12.851 -16.802  1.00  0.00           C
ATOM   4270  C   LEU A 283       3.968  13.088 -18.030  1.00  0.00           C
ATOM   4271  O   LEU A 283       3.611  12.685 -19.139  1.00  0.00           O
ATOM   4272  CB  LEU A 283       2.159  14.042 -16.574  1.00  0.00           C
ATOM   4273  CG  LEU A 283       1.233  14.365 -17.764  1.00  0.00           C
ATOM   4274  CD1 LEU A 283       0.355  13.165 -18.029  1.00  0.00           C
ATOM   4275  CD2 LEU A 283       0.397  15.600 -17.459  1.00  0.00           C
ATOM   4276  H   LEU A 283       3.996  13.288 -14.913  1.00  0.00           H
ATOM   4277  HA  LEU A 283       2.454  11.989 -17.011  1.00  0.00           H
ATOM   4278 1HB  LEU A 283       1.526  13.806 -15.728  1.00  0.00           H
ATOM   4279 2HB  LEU A 283       2.752  14.907 -16.310  1.00  0.00           H
ATOM   4280  HG  LEU A 283       1.826  14.535 -18.651  1.00  0.00           H
ATOM   4281 1HD1 LEU A 283      -0.294  13.371 -18.873  1.00  0.00           H
ATOM   4282 2HD1 LEU A 283       0.988  12.306 -18.255  1.00  0.00           H
ATOM   4283 3HD1 LEU A 283      -0.246  12.949 -17.154  1.00  0.00           H
ATOM   4284 1HD2 LEU A 283      -0.255  15.811 -18.298  1.00  0.00           H
ATOM   4285 2HD2 LEU A 283      -0.190  15.433 -16.596  1.00  0.00           H
ATOM   4286 3HD2 LEU A 283       1.037  16.443 -17.282  1.00  0.00           H
ATOM   4287  N   GLY A 284       5.096  13.783 -17.847  1.00  0.00           N
ATOM   4288  CA  GLY A 284       5.983  14.114 -18.956  1.00  0.00           C
ATOM   4289  C   GLY A 284       5.799  15.554 -19.421  1.00  0.00           C
ATOM   4290  O   GLY A 284       5.896  15.852 -20.613  1.00  0.00           O
ATOM   4291  H   GLY A 284       5.358  14.102 -16.918  1.00  0.00           H
ATOM   4292 1HA  GLY A 284       7.013  13.969 -18.630  1.00  0.00           H
ATOM   4293 2HA  GLY A 284       5.809  13.429 -19.783  1.00  0.00           H
ATOM   4294  N   VAL A 285       5.499  16.434 -18.471  1.00  0.00           N
ATOM   4295  CA  VAL A 285       5.250  17.847 -18.741  1.00  0.00           C
ATOM   4296  C   VAL A 285       6.090  18.755 -17.860  1.00  0.00           C
ATOM   4297  O   VAL A 285       6.787  18.298 -16.958  1.00  0.00           O
ATOM   4298  CB  VAL A 285       3.788  18.195 -18.490  1.00  0.00           C
ATOM   4299  CG1 VAL A 285       2.881  17.377 -19.394  1.00  0.00           C
ATOM   4300  CG2 VAL A 285       3.494  17.959 -17.047  1.00  0.00           C
ATOM   4301  H   VAL A 285       5.468  16.102 -17.508  1.00  0.00           H
ATOM   4302  HA  VAL A 285       5.491  18.050 -19.784  1.00  0.00           H
ATOM   4303  HB  VAL A 285       3.637  19.234 -18.710  1.00  0.00           H
ATOM   4304 1HG1 VAL A 285       1.847  17.636 -19.207  1.00  0.00           H
ATOM   4305 2HG1 VAL A 285       3.121  17.580 -20.441  1.00  0.00           H
ATOM   4306 3HG1 VAL A 285       3.029  16.330 -19.190  1.00  0.00           H
ATOM   4307 1HG2 VAL A 285       2.469  18.229 -16.826  1.00  0.00           H
ATOM   4308 2HG2 VAL A 285       3.658  16.917 -16.813  1.00  0.00           H
ATOM   4309 3HG2 VAL A 285       4.169  18.576 -16.455  1.00  0.00           H
ATOM   4310  N   SER A 286       6.066  20.049 -18.147  1.00  0.00           N
ATOM   4311  CA  SER A 286       6.764  20.992 -17.286  1.00  0.00           C
ATOM   4312  C   SER A 286       6.047  21.173 -15.957  1.00  0.00           C
ATOM   4313  O   SER A 286       4.818  21.051 -15.888  1.00  0.00           O
ATOM   4314  CB  SER A 286       6.836  22.344 -17.967  1.00  0.00           C
ATOM   4315  OG  SER A 286       5.540  22.916 -18.112  1.00  0.00           O
ATOM   4316  H   SER A 286       5.525  20.383 -18.934  1.00  0.00           H
ATOM   4317  HA  SER A 286       7.770  20.613 -17.094  1.00  0.00           H
ATOM   4318 1HB  SER A 286       7.464  23.013 -17.383  1.00  0.00           H
ATOM   4319 2HB  SER A 286       7.297  22.230 -18.947  1.00  0.00           H
ATOM   4320  HG  SER A 286       5.621  23.576 -18.817  1.00  0.00           H
ATOM   4321  N   THR A 287       6.781  21.619 -14.938  1.00  0.00           N
ATOM   4322  CA  THR A 287       6.141  21.941 -13.674  1.00  0.00           C
ATOM   4323  C   THR A 287       5.237  23.149 -13.817  1.00  0.00           C
ATOM   4324  O   THR A 287       4.233  23.239 -13.120  1.00  0.00           O
ATOM   4325  CB  THR A 287       7.181  22.155 -12.562  1.00  0.00           C
ATOM   4326  OG1 THR A 287       8.107  23.169 -12.963  1.00  0.00           O
ATOM   4327  CG2 THR A 287       7.911  20.868 -12.264  1.00  0.00           C
ATOM   4328  H   THR A 287       7.783  21.704 -15.034  1.00  0.00           H
ATOM   4329  HA  THR A 287       5.512  21.102 -13.381  1.00  0.00           H
ATOM   4330  HB  THR A 287       6.673  22.492 -11.660  1.00  0.00           H
ATOM   4331  HG1 THR A 287       7.637  23.997 -13.098  1.00  0.00           H
ATOM   4332 1HG2 THR A 287       8.635  21.035 -11.477  1.00  0.00           H
ATOM   4333 2HG2 THR A 287       7.191  20.124 -11.943  1.00  0.00           H
ATOM   4334 3HG2 THR A 287       8.419  20.519 -13.158  1.00  0.00           H
ATOM   4335  N   SER A 288       5.551  24.058 -14.753  1.00  0.00           N
ATOM   4336  CA  SER A 288       4.707  25.234 -14.954  1.00  0.00           C
ATOM   4337  C   SER A 288       3.317  24.797 -15.390  1.00  0.00           C
ATOM   4338  O   SER A 288       2.310  25.312 -14.893  1.00  0.00           O
ATOM   4339  CB  SER A 288       5.304  26.165 -15.997  1.00  0.00           C
ATOM   4340  OG  SER A 288       6.504  26.741 -15.547  1.00  0.00           O
ATOM   4341  H   SER A 288       6.379  23.925 -15.313  1.00  0.00           H
ATOM   4342  HA  SER A 288       4.621  25.773 -14.010  1.00  0.00           H
ATOM   4343 1HB  SER A 288       5.493  25.600 -16.910  1.00  0.00           H
ATOM   4344 2HB  SER A 288       4.585  26.949 -16.240  1.00  0.00           H
ATOM   4345  HG  SER A 288       6.743  27.402 -16.206  1.00  0.00           H
ATOM   4346  N   LYS A 289       3.253  23.813 -16.292  1.00  0.00           N
ATOM   4347  CA  LYS A 289       1.957  23.307 -16.723  1.00  0.00           C
ATOM   4348  C   LYS A 289       1.195  22.721 -15.547  1.00  0.00           C
ATOM   4349  O   LYS A 289      -0.002  22.986 -15.367  1.00  0.00           O
ATOM   4350  CB  LYS A 289       2.109  22.273 -17.828  1.00  0.00           C
ATOM   4351  CG  LYS A 289       0.800  21.698 -18.273  1.00  0.00           C
ATOM   4352  CD  LYS A 289       0.953  20.831 -19.490  1.00  0.00           C
ATOM   4353  CE  LYS A 289      -0.230  19.957 -19.613  1.00  0.00           C
ATOM   4354  NZ  LYS A 289      -1.434  20.718 -19.893  1.00  0.00           N
ATOM   4355  H   LYS A 289       4.105  23.416 -16.694  1.00  0.00           H
ATOM   4356  HA  LYS A 289       1.378  24.140 -17.115  1.00  0.00           H
ATOM   4357 1HB  LYS A 289       2.616  22.712 -18.683  1.00  0.00           H
ATOM   4358 2HB  LYS A 289       2.727  21.445 -17.466  1.00  0.00           H
ATOM   4359 1HG  LYS A 289       0.388  21.088 -17.464  1.00  0.00           H
ATOM   4360 2HG  LYS A 289       0.096  22.503 -18.487  1.00  0.00           H
ATOM   4361 1HD  LYS A 289       1.010  21.465 -20.375  1.00  0.00           H
ATOM   4362 2HD  LYS A 289       1.840  20.250 -19.435  1.00  0.00           H
ATOM   4363 1HE  LYS A 289      -0.079  19.219 -20.398  1.00  0.00           H
ATOM   4364 2HE  LYS A 289      -0.367  19.438 -18.661  1.00  0.00           H
ATOM   4365 1HZ  LYS A 289      -2.188  20.059 -19.899  1.00  0.00           H
ATOM   4366 2HZ  LYS A 289      -1.611  21.380 -19.159  1.00  0.00           H
ATOM   4367 3HZ  LYS A 289      -1.383  21.191 -20.769  1.00  0.00           H
ATOM   4368  N   VAL A 290       1.895  21.954 -14.726  1.00  0.00           N
ATOM   4369  CA  VAL A 290       1.271  21.336 -13.577  1.00  0.00           C
ATOM   4370  C   VAL A 290       0.769  22.394 -12.582  1.00  0.00           C
ATOM   4371  O   VAL A 290      -0.338  22.262 -12.033  1.00  0.00           O
ATOM   4372  CB  VAL A 290       2.233  20.357 -12.923  1.00  0.00           C
ATOM   4373  CG1 VAL A 290       1.660  19.857 -11.693  1.00  0.00           C
ATOM   4374  CG2 VAL A 290       2.504  19.252 -13.847  1.00  0.00           C
ATOM   4375  H   VAL A 290       2.881  21.770 -14.937  1.00  0.00           H
ATOM   4376  HA  VAL A 290       0.414  20.773 -13.929  1.00  0.00           H
ATOM   4377  HB  VAL A 290       3.155  20.864 -12.689  1.00  0.00           H
ATOM   4378 1HG1 VAL A 290       2.364  19.166 -11.236  1.00  0.00           H
ATOM   4379 2HG1 VAL A 290       1.474  20.702 -11.035  1.00  0.00           H
ATOM   4380 3HG1 VAL A 290       0.731  19.345 -11.937  1.00  0.00           H
ATOM   4381 1HG2 VAL A 290       3.177  18.571 -13.374  1.00  0.00           H
ATOM   4382 2HG2 VAL A 290       1.580  18.739 -14.089  1.00  0.00           H
ATOM   4383 3HG2 VAL A 290       2.949  19.659 -14.748  1.00  0.00           H
ATOM   4384  N   TYR A 291       1.565  23.452 -12.351  1.00  0.00           N
ATOM   4385  CA  TYR A 291       1.156  24.544 -11.472  1.00  0.00           C
ATOM   4386  C   TYR A 291      -0.109  25.196 -12.013  1.00  0.00           C
ATOM   4387  O   TYR A 291      -0.996  25.549 -11.241  1.00  0.00           O
ATOM   4388  CB  TYR A 291       2.221  25.653 -11.341  1.00  0.00           C
ATOM   4389  CG  TYR A 291       3.344  25.460 -10.313  1.00  0.00           C
ATOM   4390  CD1 TYR A 291       4.632  25.133 -10.703  1.00  0.00           C
ATOM   4391  CD2 TYR A 291       3.075  25.671  -8.973  1.00  0.00           C
ATOM   4392  CE1 TYR A 291       5.631  24.985  -9.767  1.00  0.00           C
ATOM   4393  CE2 TYR A 291       4.079  25.532  -8.034  1.00  0.00           C
ATOM   4394  CZ  TYR A 291       5.347  25.182  -8.426  1.00  0.00           C
ATOM   4395  OH  TYR A 291       6.334  25.035  -7.483  1.00  0.00           O
ATOM   4396  H   TYR A 291       2.474  23.495 -12.808  1.00  0.00           H
ATOM   4397  HA  TYR A 291       0.932  24.134 -10.488  1.00  0.00           H
ATOM   4398 1HB  TYR A 291       2.688  25.795 -12.314  1.00  0.00           H
ATOM   4399 2HB  TYR A 291       1.715  26.586 -11.102  1.00  0.00           H
ATOM   4400  HD1 TYR A 291       4.859  24.994 -11.739  1.00  0.00           H
ATOM   4401  HD2 TYR A 291       2.070  25.945  -8.656  1.00  0.00           H
ATOM   4402  HE1 TYR A 291       6.638  24.720 -10.086  1.00  0.00           H
ATOM   4403  HE2 TYR A 291       3.862  25.693  -6.980  1.00  0.00           H
ATOM   4404  HH  TYR A 291       7.125  24.695  -7.902  1.00  0.00           H
ATOM   4405  N   ARG A 292      -0.189  25.355 -13.341  1.00  0.00           N
ATOM   4406  CA  ARG A 292      -1.374  25.936 -13.956  1.00  0.00           C
ATOM   4407  C   ARG A 292      -2.614  25.091 -13.693  1.00  0.00           C
ATOM   4408  O   ARG A 292      -3.659  25.635 -13.336  1.00  0.00           O
ATOM   4409  CB  ARG A 292      -1.178  26.141 -15.449  1.00  0.00           C
ATOM   4410  CG  ARG A 292      -2.361  26.778 -16.163  1.00  0.00           C
ATOM   4411  CD  ARG A 292      -2.048  27.099 -17.585  1.00  0.00           C
ATOM   4412  NE  ARG A 292      -3.218  27.606 -18.293  1.00  0.00           N
ATOM   4413  CZ  ARG A 292      -3.202  28.168 -19.522  1.00  0.00           C
ATOM   4414  NH1 ARG A 292      -2.066  28.311 -20.169  1.00  0.00           N
ATOM   4415  NH2 ARG A 292      -4.332  28.578 -20.075  1.00  0.00           N
ATOM   4416  H   ARG A 292       0.594  25.077 -13.932  1.00  0.00           H
ATOM   4417  HA  ARG A 292      -1.537  26.917 -13.514  1.00  0.00           H
ATOM   4418 1HB  ARG A 292      -0.307  26.775 -15.607  1.00  0.00           H
ATOM   4419 2HB  ARG A 292      -0.978  25.193 -15.929  1.00  0.00           H
ATOM   4420 1HG  ARG A 292      -3.204  26.081 -16.146  1.00  0.00           H
ATOM   4421 2HG  ARG A 292      -2.652  27.697 -15.651  1.00  0.00           H
ATOM   4422 1HD  ARG A 292      -1.265  27.856 -17.627  1.00  0.00           H
ATOM   4423 2HD  ARG A 292      -1.707  26.195 -18.090  1.00  0.00           H
ATOM   4424  HE  ARG A 292      -4.132  27.501 -17.826  1.00  0.00           H
ATOM   4425 1HH1 ARG A 292      -1.203  27.999 -19.747  1.00  0.00           H
ATOM   4426 2HH1 ARG A 292      -2.058  28.732 -21.086  1.00  0.00           H
ATOM   4427 1HH2 ARG A 292      -5.212  28.468 -19.577  1.00  0.00           H
ATOM   4428 2HH2 ARG A 292      -4.322  28.997 -20.991  1.00  0.00           H
ATOM   4429  N   MET A 293      -2.501  23.759 -13.788  1.00  0.00           N
ATOM   4430  CA  MET A 293      -3.692  22.943 -13.538  1.00  0.00           C
ATOM   4431  C   MET A 293      -4.176  23.195 -12.114  1.00  0.00           C
ATOM   4432  O   MET A 293      -5.380  23.317 -11.850  1.00  0.00           O
ATOM   4433  CB  MET A 293      -3.400  21.437 -13.681  1.00  0.00           C
ATOM   4434  CG  MET A 293      -3.139  20.919 -15.101  1.00  0.00           C
ATOM   4435  SD  MET A 293      -3.073  19.077 -15.181  1.00  0.00           S
ATOM   4436  CE  MET A 293      -1.463  18.696 -14.503  1.00  0.00           C
ATOM   4437  H   MET A 293      -1.614  23.341 -14.081  1.00  0.00           H
ATOM   4438  HA  MET A 293      -4.476  23.244 -14.233  1.00  0.00           H
ATOM   4439 1HB  MET A 293      -2.532  21.186 -13.069  1.00  0.00           H
ATOM   4440 2HB  MET A 293      -4.243  20.876 -13.281  1.00  0.00           H
ATOM   4441 1HG  MET A 293      -3.914  21.269 -15.783  1.00  0.00           H
ATOM   4442 2HG  MET A 293      -2.178  21.313 -15.451  1.00  0.00           H
ATOM   4443 1HE  MET A 293      -1.315  17.618 -14.500  1.00  0.00           H
ATOM   4444 2HE  MET A 293      -0.698  19.165 -15.123  1.00  0.00           H
ATOM   4445 3HE  MET A 293      -1.400  19.075 -13.484  1.00  0.00           H
ATOM   4446  N   LYS A 294      -3.225  23.330 -11.195  1.00  0.00           N
ATOM   4447  CA  LYS A 294      -3.561  23.566  -9.800  1.00  0.00           C
ATOM   4448  C   LYS A 294      -4.166  24.971  -9.614  1.00  0.00           C
ATOM   4449  O   LYS A 294      -5.206  25.131  -8.970  1.00  0.00           O
ATOM   4450  CB  LYS A 294      -2.285  23.321  -8.977  1.00  0.00           C
ATOM   4451  CG  LYS A 294      -1.931  21.848  -8.973  1.00  0.00           C
ATOM   4452  CD  LYS A 294      -0.665  21.493  -8.331  1.00  0.00           C
ATOM   4453  CE  LYS A 294      -0.612  19.979  -8.149  1.00  0.00           C
ATOM   4454  NZ  LYS A 294      -0.416  19.226  -9.371  1.00  0.00           N
ATOM   4455  H   LYS A 294      -2.244  23.214 -11.468  1.00  0.00           H
ATOM   4456  HA  LYS A 294      -4.314  22.840  -9.493  1.00  0.00           H
ATOM   4457 1HB  LYS A 294      -1.449  23.867  -9.403  1.00  0.00           H
ATOM   4458 2HB  LYS A 294      -2.421  23.650  -7.947  1.00  0.00           H
ATOM   4459 1HG  LYS A 294      -2.670  21.329  -8.424  1.00  0.00           H
ATOM   4460 2HG  LYS A 294      -1.922  21.487  -9.994  1.00  0.00           H
ATOM   4461 1HD  LYS A 294       0.142  21.815  -8.996  1.00  0.00           H
ATOM   4462 2HD  LYS A 294      -0.556  21.969  -7.361  1.00  0.00           H
ATOM   4463 1HE  LYS A 294       0.187  19.728  -7.462  1.00  0.00           H
ATOM   4464 2HE  LYS A 294      -1.561  19.680  -7.731  1.00  0.00           H
ATOM   4465 1HZ  LYS A 294      -0.405  18.247  -9.125  1.00  0.00           H
ATOM   4466 2HZ  LYS A 294      -1.146  19.413 -10.026  1.00  0.00           H
ATOM   4467 3HZ  LYS A 294       0.445  19.462  -9.794  1.00  0.00           H
ATOM   4468  N   LYS A 295      -3.574  25.986 -10.247  1.00  0.00           N
ATOM   4469  CA  LYS A 295      -4.081  27.358 -10.149  1.00  0.00           C
ATOM   4470  C   LYS A 295      -5.504  27.502 -10.686  1.00  0.00           C
ATOM   4471  O   LYS A 295      -6.306  28.257 -10.137  1.00  0.00           O
ATOM   4472  CB  LYS A 295      -3.186  28.360 -10.860  1.00  0.00           C
ATOM   4473  CG  LYS A 295      -3.661  29.804 -10.650  1.00  0.00           C
ATOM   4474  CD  LYS A 295      -2.741  30.820 -11.284  1.00  0.00           C
ATOM   4475  CE  LYS A 295      -3.291  32.228 -11.080  1.00  0.00           C
ATOM   4476  NZ  LYS A 295      -2.434  33.269 -11.705  1.00  0.00           N
ATOM   4477  H   LYS A 295      -2.728  25.809 -10.780  1.00  0.00           H
ATOM   4478  HA  LYS A 295      -4.104  27.626  -9.095  1.00  0.00           H
ATOM   4479 1HB  LYS A 295      -2.160  28.255 -10.505  1.00  0.00           H
ATOM   4480 2HB  LYS A 295      -3.193  28.146 -11.929  1.00  0.00           H
ATOM   4481 1HG  LYS A 295      -4.660  29.917 -11.076  1.00  0.00           H
ATOM   4482 2HG  LYS A 295      -3.728  30.011  -9.577  1.00  0.00           H
ATOM   4483 1HD  LYS A 295      -1.751  30.748 -10.832  1.00  0.00           H
ATOM   4484 2HD  LYS A 295      -2.657  30.611 -12.349  1.00  0.00           H
ATOM   4485 1HE  LYS A 295      -4.288  32.282 -11.516  1.00  0.00           H
ATOM   4486 2HE  LYS A 295      -3.364  32.425 -10.009  1.00  0.00           H
ATOM   4487 1HZ  LYS A 295      -2.843  34.178 -11.541  1.00  0.00           H
ATOM   4488 2HZ  LYS A 295      -1.510  33.237 -11.300  1.00  0.00           H
ATOM   4489 3HZ  LYS A 295      -2.371  33.103 -12.698  1.00  0.00           H
ATOM   4490  N   GLU A 296      -5.835  26.754 -11.742  1.00  0.00           N
ATOM   4491  CA  GLU A 296      -7.158  26.832 -12.364  1.00  0.00           C
ATOM   4492  C   GLU A 296      -8.221  26.106 -11.543  1.00  0.00           C
ATOM   4493  O   GLU A 296      -9.401  26.116 -11.904  1.00  0.00           O
ATOM   4494  CB  GLU A 296      -7.144  26.250 -13.788  1.00  0.00           C
ATOM   4495  CG  GLU A 296      -6.335  27.052 -14.818  1.00  0.00           C
ATOM   4496  CD  GLU A 296      -6.305  26.408 -16.193  1.00  0.00           C
ATOM   4497  OE1 GLU A 296      -6.854  25.344 -16.352  1.00  0.00           O
ATOM   4498  OE2 GLU A 296      -5.743  26.993 -17.093  1.00  0.00           O
ATOM   4499  H   GLU A 296      -5.126  26.152 -12.164  1.00  0.00           H
ATOM   4500  HA  GLU A 296      -7.440  27.884 -12.429  1.00  0.00           H
ATOM   4501 1HB  GLU A 296      -6.737  25.239 -13.759  1.00  0.00           H
ATOM   4502 2HB  GLU A 296      -8.169  26.179 -14.159  1.00  0.00           H
ATOM   4503 1HG  GLU A 296      -6.769  28.045 -14.911  1.00  0.00           H
ATOM   4504 2HG  GLU A 296      -5.322  27.165 -14.452  1.00  0.00           H
ATOM   4505  N   GLY A 297      -7.807  25.473 -10.441  1.00  0.00           N
ATOM   4506  CA  GLY A 297      -8.714  24.775  -9.552  1.00  0.00           C
ATOM   4507  C   GLY A 297      -8.972  23.326  -9.918  1.00  0.00           C
ATOM   4508  O   GLY A 297      -9.882  22.703  -9.363  1.00  0.00           O
ATOM   4509  H   GLY A 297      -6.824  25.490 -10.174  1.00  0.00           H
ATOM   4510 1HA  GLY A 297      -8.303  24.828  -8.548  1.00  0.00           H
ATOM   4511 2HA  GLY A 297      -9.657  25.312  -9.532  1.00  0.00           H
ATOM   4512  N   ALA A 298      -8.231  22.781 -10.879  1.00  0.00           N
ATOM   4513  CA  ALA A 298      -8.434  21.401 -11.291  1.00  0.00           C
ATOM   4514  C   ALA A 298      -8.087  20.437 -10.162  1.00  0.00           C
ATOM   4515  O   ALA A 298      -8.632  19.337 -10.051  1.00  0.00           O
ATOM   4516  CB  ALA A 298      -7.625  21.108 -12.544  1.00  0.00           C
ATOM   4517  H   ALA A 298      -7.464  23.303 -11.306  1.00  0.00           H
ATOM   4518  HA  ALA A 298      -9.485  21.276 -11.517  1.00  0.00           H
ATOM   4519 1HB  ALA A 298      -7.816  20.101 -12.861  1.00  0.00           H
ATOM   4520 2HB  ALA A 298      -7.938  21.803 -13.327  1.00  0.00           H
ATOM   4521 3HB  ALA A 298      -6.569  21.232 -12.363  1.00  0.00           H
ATOM   4522  N   ILE A 299      -7.122  20.858  -9.361  1.00  0.00           N
ATOM   4523  CA  ILE A 299      -6.584  20.113  -8.243  1.00  0.00           C
ATOM   4524  C   ILE A 299      -6.517  20.984  -6.985  1.00  0.00           C
ATOM   4525  O   ILE A 299      -6.028  22.111  -7.039  1.00  0.00           O
ATOM   4526  CB  ILE A 299      -5.179  19.678  -8.577  1.00  0.00           C
ATOM   4527  CG1 ILE A 299      -5.140  18.877  -9.790  1.00  0.00           C
ATOM   4528  CG2 ILE A 299      -4.595  18.888  -7.460  1.00  0.00           C
ATOM   4529  CD1 ILE A 299      -3.775  18.692 -10.267  1.00  0.00           C
ATOM   4530  H   ILE A 299      -6.745  21.777  -9.539  1.00  0.00           H
ATOM   4531  HA  ILE A 299      -7.220  19.252  -8.043  1.00  0.00           H
ATOM   4532  HB  ILE A 299      -4.619  20.549  -8.753  1.00  0.00           H
ATOM   4533 1HG1 ILE A 299      -5.592  17.906  -9.583  1.00  0.00           H
ATOM   4534 2HG1 ILE A 299      -5.682  19.360 -10.570  1.00  0.00           H
ATOM   4535 1HG2 ILE A 299      -3.583  18.617  -7.714  1.00  0.00           H
ATOM   4536 2HG2 ILE A 299      -4.603  19.488  -6.569  1.00  0.00           H
ATOM   4537 3HG2 ILE A 299      -5.184  17.987  -7.293  1.00  0.00           H
ATOM   4538 1HD1 ILE A 299      -3.783  18.091 -11.163  1.00  0.00           H
ATOM   4539 2HD1 ILE A 299      -3.334  19.657 -10.483  1.00  0.00           H
ATOM   4540 3HD1 ILE A 299      -3.212  18.204  -9.493  1.00  0.00           H
ATOM   4541  N   LYS A 300      -6.983  20.474  -5.859  1.00  0.00           N
ATOM   4542  CA  LYS A 300      -6.928  21.186  -4.582  1.00  0.00           C
ATOM   4543  C   LYS A 300      -5.959  20.558  -3.586  1.00  0.00           C
ATOM   4544  O   LYS A 300      -5.683  19.357  -3.651  1.00  0.00           O
ATOM   4545  CB  LYS A 300      -8.310  21.235  -3.970  1.00  0.00           C
ATOM   4546  CG  LYS A 300      -9.347  21.941  -4.821  1.00  0.00           C
ATOM   4547  CD  LYS A 300      -9.034  23.442  -4.929  1.00  0.00           C
ATOM   4548  CE  LYS A 300     -10.090  24.205  -5.698  1.00  0.00           C
ATOM   4549  NZ  LYS A 300      -9.776  25.662  -5.720  1.00  0.00           N
ATOM   4550  H   LYS A 300      -7.394  19.548  -5.878  1.00  0.00           H
ATOM   4551  HA  LYS A 300      -6.586  22.209  -4.770  1.00  0.00           H
ATOM   4552 1HB  LYS A 300      -8.652  20.209  -3.810  1.00  0.00           H
ATOM   4553 2HB  LYS A 300      -8.249  21.719  -2.997  1.00  0.00           H
ATOM   4554 1HG  LYS A 300      -9.344  21.509  -5.824  1.00  0.00           H
ATOM   4555 2HG  LYS A 300     -10.324  21.794  -4.376  1.00  0.00           H
ATOM   4556 1HD  LYS A 300      -8.945  23.872  -3.928  1.00  0.00           H
ATOM   4557 2HD  LYS A 300      -8.079  23.580  -5.447  1.00  0.00           H
ATOM   4558 1HE  LYS A 300     -10.117  23.830  -6.724  1.00  0.00           H
ATOM   4559 2HE  LYS A 300     -11.068  24.054  -5.241  1.00  0.00           H
ATOM   4560 1HZ  LYS A 300     -10.480  26.157  -6.249  1.00  0.00           H
ATOM   4561 2HZ  LYS A 300      -9.759  26.009  -4.771  1.00  0.00           H
ATOM   4562 3HZ  LYS A 300      -8.865  25.805  -6.143  1.00  0.00           H
ATOM   4563  N   ARG A 301      -5.452  21.366  -2.644  1.00  0.00           N
ATOM   4564  CA  ARG A 301      -4.575  20.855  -1.586  1.00  0.00           C
ATOM   4565  C   ARG A 301      -5.401  20.540  -0.324  1.00  0.00           C
ATOM   4566  O   ARG A 301      -6.342  21.279  -0.013  1.00  0.00           O
ATOM   4567  CB  ARG A 301      -3.449  21.855  -1.333  1.00  0.00           C
ATOM   4568  CG  ARG A 301      -2.567  22.047  -2.564  1.00  0.00           C
ATOM   4569  CD  ARG A 301      -1.427  22.888  -2.326  1.00  0.00           C
ATOM   4570  NE  ARG A 301      -0.536  23.039  -3.508  1.00  0.00           N
ATOM   4571  CZ  ARG A 301      -0.612  24.053  -4.406  1.00  0.00           C
ATOM   4572  NH1 ARG A 301      -1.522  24.995  -4.258  1.00  0.00           N
ATOM   4573  NH2 ARG A 301       0.234  24.114  -5.421  1.00  0.00           N
ATOM   4574  H   ARG A 301      -5.699  22.344  -2.653  1.00  0.00           H
ATOM   4575  HA  ARG A 301      -4.123  19.927  -1.931  1.00  0.00           H
ATOM   4576 1HB  ARG A 301      -3.857  22.818  -1.058  1.00  0.00           H
ATOM   4577 2HB  ARG A 301      -2.815  21.501  -0.515  1.00  0.00           H
ATOM   4578 1HG  ARG A 301      -2.193  21.075  -2.797  1.00  0.00           H
ATOM   4579 2HG  ARG A 301      -3.135  22.439  -3.410  1.00  0.00           H
ATOM   4580 1HD  ARG A 301      -1.788  23.880  -2.058  1.00  0.00           H
ATOM   4581 2HD  ARG A 301      -0.836  22.470  -1.515  1.00  0.00           H
ATOM   4582  HE  ARG A 301       0.184  22.324  -3.669  1.00  0.00           H
ATOM   4583 1HH1 ARG A 301      -2.164  24.967  -3.473  1.00  0.00           H
ATOM   4584 2HH1 ARG A 301      -1.579  25.763  -4.914  1.00  0.00           H
ATOM   4585 1HH2 ARG A 301       0.944  23.403  -5.528  1.00  0.00           H
ATOM   4586 2HH2 ARG A 301       0.174  24.880  -6.080  1.00  0.00           H
ATOM   4587  N   VAL A 302      -5.075  19.425   0.381  1.00  0.00           N
ATOM   4588  CA  VAL A 302      -5.856  18.998   1.570  1.00  0.00           C
ATOM   4589  C   VAL A 302      -5.121  18.862   2.940  1.00  0.00           C
ATOM   4590  O   VAL A 302      -5.635  19.356   3.958  1.00  0.00           O
ATOM   4591  CB  VAL A 302      -6.594  17.697   1.245  1.00  0.00           C
ATOM   4592  CG1 VAL A 302      -7.408  17.254   2.460  1.00  0.00           C
ATOM   4593  CG2 VAL A 302      -7.471  17.869   0.003  1.00  0.00           C
ATOM   4594  H   VAL A 302      -4.289  18.876   0.033  1.00  0.00           H
ATOM   4595  HA  VAL A 302      -6.615  19.754   1.723  1.00  0.00           H
ATOM   4596  HB  VAL A 302      -5.864  16.938   1.019  1.00  0.00           H
ATOM   4597 1HG1 VAL A 302      -7.904  16.346   2.232  1.00  0.00           H
ATOM   4598 2HG1 VAL A 302      -6.759  17.116   3.315  1.00  0.00           H
ATOM   4599 3HG1 VAL A 302      -8.156  18.009   2.693  1.00  0.00           H
ATOM   4600 1HG2 VAL A 302      -7.953  16.928  -0.222  1.00  0.00           H
ATOM   4601 2HG2 VAL A 302      -8.223  18.634   0.184  1.00  0.00           H
ATOM   4602 3HG2 VAL A 302      -6.853  18.169  -0.852  1.00  0.00           H
ATOM   4603  N   SER A 303      -3.922  18.249   3.001  1.00  0.00           N
ATOM   4604  CA  SER A 303      -3.133  17.942   4.217  1.00  0.00           C
ATOM   4605  C   SER A 303      -3.694  17.174   5.477  1.00  0.00           C
ATOM   4606  O   SER A 303      -4.361  17.689   6.317  1.00  0.00           O
ATOM   4607  CB  SER A 303      -2.559  19.294   4.785  1.00  0.00           C
ATOM   4608  OG  SER A 303      -3.520  20.165   5.315  1.00  0.00           O
ATOM   4609  H   SER A 303      -3.545  17.875   2.137  1.00  0.00           H
ATOM   4610  HA  SER A 303      -2.255  17.425   3.923  1.00  0.00           H
ATOM   4611 1HB  SER A 303      -1.813  19.020   5.547  1.00  0.00           H
ATOM   4612 2HB  SER A 303      -2.036  19.794   3.999  1.00  0.00           H
ATOM   4613  HG  SER A 303      -4.338  20.007   4.848  1.00  0.00           H
ATOM   4614  N   SER A 304      -3.363  15.818   5.539  1.00  0.00           N
ATOM   4615  CA  SER A 304      -3.327  14.437   6.098  1.00  0.00           C
ATOM   4616  C   SER A 304      -2.274  14.390   7.212  1.00  0.00           C
ATOM   4617  O   SER A 304      -1.715  15.424   7.580  1.00  0.00           O
ATOM   4618  CB  SER A 304      -2.881  13.388   5.065  1.00  0.00           C
ATOM   4619  OG  SER A 304      -2.772  12.090   5.622  1.00  0.00           O
ATOM   4620  H   SER A 304      -3.863  15.929   6.442  1.00  0.00           H
ATOM   4621  HA  SER A 304      -4.298  14.173   6.471  1.00  0.00           H
ATOM   4622 1HB  SER A 304      -3.581  13.346   4.311  1.00  0.00           H
ATOM   4623 2HB  SER A 304      -1.926  13.686   4.628  1.00  0.00           H
ATOM   4624  HG  SER A 304      -1.836  11.975   5.827  1.00  0.00           H
ATOM   4625  N   SER A 305      -2.004  13.162   7.672  1.00  0.00           N
ATOM   4626  CA  SER A 305      -1.028  12.810   8.710  1.00  0.00           C
ATOM   4627  C   SER A 305      -0.832  11.286   8.690  1.00  0.00           C
ATOM   4628  O   SER A 305      -1.769  10.562   8.362  1.00  0.00           O
ATOM   4629  CB  SER A 305      -1.481  13.335  10.054  1.00  0.00           C
ATOM   4630  OG  SER A 305      -0.681  12.873  11.071  1.00  0.00           O
ATOM   4631  H   SER A 305      -2.531  12.409   7.244  1.00  0.00           H
ATOM   4632  HA  SER A 305      -0.082  13.282   8.490  1.00  0.00           H
ATOM   4633 1HB  SER A 305      -1.411  14.436  10.035  1.00  0.00           H
ATOM   4634 2HB  SER A 305      -2.473  13.100  10.216  1.00  0.00           H
ATOM   4635  HG  SER A 305      -0.839  13.469  11.815  1.00  0.00           H
ATOM   4636  N   LEU A 306       0.366  10.803   9.021  1.00  0.00           N
ATOM   4637  CA  LEU A 306       0.605   9.355   8.929  1.00  0.00           C
ATOM   4638  C   LEU A 306       0.651   8.520  10.240  1.00  0.00           C
ATOM   4639  O   LEU A 306      -0.122   7.568  10.396  1.00  0.00           O
ATOM   4640  CB  LEU A 306       1.912   9.220   8.148  1.00  0.00           C
ATOM   4641  CG  LEU A 306       1.763   9.930   6.770  1.00  0.00           C
ATOM   4642  CD1 LEU A 306       3.027   9.955   6.019  1.00  0.00           C
ATOM   4643  CD2 LEU A 306       0.725   9.241   5.914  1.00  0.00           C
ATOM   4644  H   LEU A 306       1.102  11.438   9.301  1.00  0.00           H
ATOM   4645  HA  LEU A 306      -0.190   8.934   8.318  1.00  0.00           H
ATOM   4646 1HB  LEU A 306       2.742   9.685   8.685  1.00  0.00           H
ATOM   4647 2HB  LEU A 306       2.144   8.162   7.984  1.00  0.00           H
ATOM   4648  HG  LEU A 306       1.449  10.934   6.953  1.00  0.00           H
ATOM   4649 1HD1 LEU A 306       2.876  10.487   5.071  1.00  0.00           H
ATOM   4650 2HD1 LEU A 306       3.794  10.462   6.595  1.00  0.00           H
ATOM   4651 3HD1 LEU A 306       3.324   8.938   5.820  1.00  0.00           H
ATOM   4652 1HD2 LEU A 306       0.623   9.804   4.977  1.00  0.00           H
ATOM   4653 2HD2 LEU A 306       1.051   8.224   5.695  1.00  0.00           H
ATOM   4654 3HD2 LEU A 306      -0.243   9.202   6.415  1.00  0.00           H
ATOM   4655  N   ASP A 307       1.588   8.823  11.165  1.00  0.00           N
ATOM   4656  CA  ASP A 307       1.801   8.027  12.392  1.00  0.00           C
ATOM   4657  C   ASP A 307       1.871   6.489  12.211  1.00  0.00           C
ATOM   4658  O   ASP A 307       1.034   5.786  12.755  1.00  0.00           O
ATOM   4659  CB  ASP A 307       0.782   8.432  13.467  1.00  0.00           C
ATOM   4660  CG  ASP A 307       0.985   9.924  13.926  1.00  0.00           C
ATOM   4661  OD1 ASP A 307       2.040  10.467  13.620  1.00  0.00           O
ATOM   4662  OD2 ASP A 307       0.151  10.467  14.599  1.00  0.00           O
ATOM   4663  H   ASP A 307       2.175   9.640  10.993  1.00  0.00           H
ATOM   4664  HA  ASP A 307       2.742   8.340  12.806  1.00  0.00           H
ATOM   4665 1HB  ASP A 307      -0.244   8.295  13.102  1.00  0.00           H
ATOM   4666 2HB  ASP A 307       0.898   7.785  14.347  1.00  0.00           H
ATOM   4667  N   PRO A 308       2.789   5.949  11.344  1.00  0.00           N
ATOM   4668  CA  PRO A 308       3.085   4.549  11.021  1.00  0.00           C
ATOM   4669  C   PRO A 308       2.772   3.435  12.022  1.00  0.00           C
ATOM   4670  O   PRO A 308       3.357   3.512  13.122  1.00  0.00           O
ATOM   4671  CB  PRO A 308       4.490   4.610  10.527  1.00  0.00           C
ATOM   4672  CG  PRO A 308       4.770   6.063  10.114  1.00  0.00           C
ATOM   4673  CD  PRO A 308       3.935   6.872  10.946  1.00  0.00           C
ATOM   4674  HA  PRO A 308       2.377   4.355  10.079  1.00  0.00           H
ATOM   4675 1HB  PRO A 308       5.166   4.253  11.360  1.00  0.00           H
ATOM   4676 2HB  PRO A 308       4.617   3.972   9.714  1.00  0.00           H
ATOM   4677 1HG  PRO A 308       5.827   6.355  10.207  1.00  0.00           H
ATOM   4678 2HG  PRO A 308       4.528   6.160   9.038  1.00  0.00           H
ATOM   4679 1HD  PRO A 308       4.490   7.291  11.798  1.00  0.00           H
ATOM   4680 2HD  PRO A 308       3.567   7.646  10.264  1.00  0.00           H
ATOM   4681  N   HIS A 309       2.042   2.329  11.686  1.00  0.00           N
ATOM   4682  CA  HIS A 309       1.701   1.226  12.638  1.00  0.00           C
ATOM   4683  C   HIS A 309       2.242  -0.228  12.394  1.00  0.00           C
ATOM   4684  O   HIS A 309       1.548  -1.176  12.771  1.00  0.00           O
ATOM   4685  CB  HIS A 309       0.177   1.087  12.761  1.00  0.00           C
ATOM   4686  CG  HIS A 309      -0.519   2.333  13.206  1.00  0.00           C
ATOM   4687  ND1 HIS A 309      -0.542   2.749  14.514  1.00  0.00           N
ATOM   4688  CD2 HIS A 309      -1.190   3.287  12.506  1.00  0.00           C
ATOM   4689  CE1 HIS A 309      -1.207   3.889  14.606  1.00  0.00           C
ATOM   4690  NE2 HIS A 309      -1.608   4.231  13.394  1.00  0.00           N
ATOM   4691  H   HIS A 309       1.587   2.331  10.770  1.00  0.00           H
ATOM   4692  HA  HIS A 309       2.077   1.513  13.641  1.00  0.00           H
ATOM   4693 1HB  HIS A 309      -0.276   0.705  11.835  1.00  0.00           H
ATOM   4694 2HB  HIS A 309      -0.022   0.352  13.535  1.00  0.00           H
ATOM   4695  HD2 HIS A 309      -1.356   3.298  11.420  1.00  0.00           H
ATOM   4696  HE1 HIS A 309      -1.389   4.453  15.516  1.00  0.00           H
ATOM   4697  HE2 HIS A 309      -2.130   5.062  13.151  1.00  0.00           H
ATOM   4698  N   LEU A 310       3.412  -0.430  11.763  1.00  0.00           N
ATOM   4699  CA  LEU A 310       3.972  -1.800  11.516  1.00  0.00           C
ATOM   4700  C   LEU A 310       3.043  -2.861  10.952  1.00  0.00           C
ATOM   4701  O   LEU A 310       2.591  -3.759  11.647  1.00  0.00           O
ATOM   4702  CB  LEU A 310       4.626  -2.421  12.792  1.00  0.00           C
ATOM   4703  CG  LEU A 310       5.915  -1.779  13.289  1.00  0.00           C
ATOM   4704  CD1 LEU A 310       6.320  -2.374  14.632  1.00  0.00           C
ATOM   4705  CD2 LEU A 310       7.047  -2.089  12.274  1.00  0.00           C
ATOM   4706  H   LEU A 310       3.940   0.379  11.445  1.00  0.00           H
ATOM   4707  HA  LEU A 310       4.777  -1.694  10.817  1.00  0.00           H
ATOM   4708 1HB  LEU A 310       3.915  -2.439  13.611  1.00  0.00           H
ATOM   4709 2HB  LEU A 310       4.883  -3.443  12.563  1.00  0.00           H
ATOM   4710  HG  LEU A 310       5.773  -0.708  13.389  1.00  0.00           H
ATOM   4711 1HD1 LEU A 310       7.248  -1.908  14.959  1.00  0.00           H
ATOM   4712 2HD1 LEU A 310       5.539  -2.183  15.365  1.00  0.00           H
ATOM   4713 3HD1 LEU A 310       6.469  -3.449  14.529  1.00  0.00           H
ATOM   4714 1HD2 LEU A 310       7.967  -1.647  12.607  1.00  0.00           H
ATOM   4715 2HD2 LEU A 310       7.195  -3.169  12.185  1.00  0.00           H
ATOM   4716 3HD2 LEU A 310       6.782  -1.676  11.301  1.00  0.00           H
ATOM   4717  N   THR A 311       2.766  -2.754   9.646  1.00  0.00           N
ATOM   4718  CA  THR A 311       1.965  -3.797   9.031  1.00  0.00           C
ATOM   4719  C   THR A 311       2.739  -5.119   9.084  1.00  0.00           C
ATOM   4720  O   THR A 311       3.900  -5.161   9.512  1.00  0.00           O
ATOM   4721  CB  THR A 311       1.584  -3.510   7.572  1.00  0.00           C
ATOM   4722  OG1 THR A 311       0.633  -4.513   7.159  1.00  0.00           O
ATOM   4723  CG2 THR A 311       2.817  -3.585   6.695  1.00  0.00           C
ATOM   4724  H   THR A 311       3.121  -1.986   9.107  1.00  0.00           H
ATOM   4725  HA  THR A 311       1.046  -3.910   9.605  1.00  0.00           H
ATOM   4726  HB  THR A 311       1.131  -2.527   7.481  1.00  0.00           H
ATOM   4727  HG1 THR A 311       0.221  -4.243   6.332  1.00  0.00           H
ATOM   4728 1HG2 THR A 311       2.548  -3.419   5.654  1.00  0.00           H
ATOM   4729 2HG2 THR A 311       3.520  -2.836   7.003  1.00  0.00           H
ATOM   4730 3HG2 THR A 311       3.262  -4.546   6.788  1.00  0.00           H
ATOM   4731  N   ASP A 312       2.099  -6.191   8.630  1.00  0.00           N
ATOM   4732  CA  ASP A 312       2.698  -7.527   8.681  1.00  0.00           C
ATOM   4733  C   ASP A 312       4.031  -7.651   7.940  1.00  0.00           C
ATOM   4734  O   ASP A 312       4.971  -8.260   8.452  1.00  0.00           O
ATOM   4735  CB  ASP A 312       1.711  -8.562   8.150  1.00  0.00           C
ATOM   4736  CG  ASP A 312       0.516  -8.858   9.128  1.00  0.00           C
ATOM   4737  OD1 ASP A 312       0.572  -8.480  10.309  1.00  0.00           O
ATOM   4738  OD2 ASP A 312      -0.427  -9.461   8.684  1.00  0.00           O
ATOM   4739  H   ASP A 312       1.181  -6.029   8.230  1.00  0.00           H
ATOM   4740  HA  ASP A 312       2.893  -7.774   9.712  1.00  0.00           H
ATOM   4741 1HB  ASP A 312       1.305  -8.202   7.200  1.00  0.00           H
ATOM   4742 2HB  ASP A 312       2.233  -9.494   7.943  1.00  0.00           H
ATOM   4743  N   GLN A 313       4.167  -7.035   6.772  1.00  0.00           N
ATOM   4744  CA  GLN A 313       5.443  -7.149   6.073  1.00  0.00           C
ATOM   4745  C   GLN A 313       6.543  -6.456   6.852  1.00  0.00           C
ATOM   4746  O   GLN A 313       7.684  -6.910   6.874  1.00  0.00           O
ATOM   4747  CB  GLN A 313       5.378  -6.556   4.676  1.00  0.00           C
ATOM   4748  CG  GLN A 313       6.648  -6.804   3.839  1.00  0.00           C
ATOM   4749  CD  GLN A 313       6.917  -8.300   3.567  1.00  0.00           C
ATOM   4750  OE1 GLN A 313       6.002  -9.013   3.129  1.00  0.00           O
ATOM   4751  NE2 GLN A 313       8.159  -8.775   3.785  1.00  0.00           N
ATOM   4752  H   GLN A 313       3.399  -6.518   6.371  1.00  0.00           H
ATOM   4753  HA  GLN A 313       5.703  -8.204   5.986  1.00  0.00           H
ATOM   4754 1HB  GLN A 313       4.514  -6.949   4.145  1.00  0.00           H
ATOM   4755 2HB  GLN A 313       5.254  -5.473   4.755  1.00  0.00           H
ATOM   4756 1HG  GLN A 313       6.530  -6.305   2.883  1.00  0.00           H
ATOM   4757 2HG  GLN A 313       7.514  -6.392   4.374  1.00  0.00           H
ATOM   4758 1HE2 GLN A 313       8.363  -9.732   3.604  1.00  0.00           H
ATOM   4759 2HE2 GLN A 313       8.926  -8.167   4.138  1.00  0.00           H
ATOM   4760  N   ASN A 314       6.203  -5.349   7.508  1.00  0.00           N
ATOM   4761  CA  ASN A 314       7.215  -4.595   8.217  1.00  0.00           C
ATOM   4762  C   ASN A 314       7.689  -5.412   9.414  1.00  0.00           C
ATOM   4763  O   ASN A 314       8.888  -5.493   9.682  1.00  0.00           O
ATOM   4764  CB  ASN A 314       6.682  -3.245   8.635  1.00  0.00           C
ATOM   4765  CG  ASN A 314       6.456  -2.321   7.461  1.00  0.00           C
ATOM   4766  OD1 ASN A 314       6.986  -2.519   6.363  1.00  0.00           O
ATOM   4767  ND2 ASN A 314       5.673  -1.295   7.669  1.00  0.00           N
ATOM   4768  H   ASN A 314       5.241  -5.041   7.516  1.00  0.00           H
ATOM   4769  HA  ASN A 314       8.070  -4.448   7.558  1.00  0.00           H
ATOM   4770 1HB  ASN A 314       5.754  -3.373   9.187  1.00  0.00           H
ATOM   4771 2HB  ASN A 314       7.400  -2.776   9.297  1.00  0.00           H
ATOM   4772 1HD2 ASN A 314       5.492  -0.649   6.924  1.00  0.00           H
ATOM   4773 2HD2 ASN A 314       5.267  -1.152   8.562  1.00  0.00           H
ATOM   4774  N   LYS A 315       6.749  -6.083  10.093  1.00  0.00           N
ATOM   4775  CA  LYS A 315       7.088  -6.922  11.240  1.00  0.00           C
ATOM   4776  C   LYS A 315       7.978  -8.101  10.796  1.00  0.00           C
ATOM   4777  O   LYS A 315       8.930  -8.470  11.493  1.00  0.00           O
ATOM   4778  CB  LYS A 315       5.813  -7.405  11.939  1.00  0.00           C
ATOM   4779  CG  LYS A 315       5.036  -6.301  12.686  1.00  0.00           C
ATOM   4780  CD  LYS A 315       3.846  -6.871  13.439  1.00  0.00           C
ATOM   4781  CE  LYS A 315       2.850  -7.373  12.442  1.00  0.00           C
ATOM   4782  NZ  LYS A 315       1.577  -7.835  13.005  1.00  0.00           N
ATOM   4783  H   LYS A 315       5.770  -5.973   9.820  1.00  0.00           H
ATOM   4784  HA  LYS A 315       7.652  -6.319  11.948  1.00  0.00           H
ATOM   4785 1HB  LYS A 315       5.136  -7.847  11.205  1.00  0.00           H
ATOM   4786 2HB  LYS A 315       6.062  -8.175  12.666  1.00  0.00           H
ATOM   4787 1HG  LYS A 315       5.695  -5.782  13.387  1.00  0.00           H
ATOM   4788 2HG  LYS A 315       4.663  -5.586  11.957  1.00  0.00           H
ATOM   4789 1HD  LYS A 315       4.150  -7.691  14.081  1.00  0.00           H
ATOM   4790 2HD  LYS A 315       3.379  -6.089  14.040  1.00  0.00           H
ATOM   4791 1HE  LYS A 315       2.639  -6.572  11.736  1.00  0.00           H
ATOM   4792 2HE  LYS A 315       3.305  -8.208  11.918  1.00  0.00           H
ATOM   4793 1HZ  LYS A 315       1.017  -8.159  12.186  1.00  0.00           H
ATOM   4794 2HZ  LYS A 315       1.736  -8.612  13.662  1.00  0.00           H
ATOM   4795 3HZ  LYS A 315       1.110  -7.092  13.480  1.00  0.00           H
ATOM   4796  N   ILE A 316       7.709  -8.659   9.609  1.00  0.00           N
ATOM   4797  CA  ILE A 316       8.544  -9.740   9.087  1.00  0.00           C
ATOM   4798  C   ILE A 316       9.953  -9.246   8.781  1.00  0.00           C
ATOM   4799  O   ILE A 316      10.940  -9.886   9.169  1.00  0.00           O
ATOM   4800  CB  ILE A 316       7.934 -10.365   7.825  1.00  0.00           C
ATOM   4801  CG1 ILE A 316       6.646 -11.098   8.192  1.00  0.00           C
ATOM   4802  CG2 ILE A 316       8.942 -11.301   7.169  1.00  0.00           C
ATOM   4803  CD1 ILE A 316       5.814 -11.489   7.004  1.00  0.00           C
ATOM   4804  H   ILE A 316       6.895  -8.347   9.074  1.00  0.00           H
ATOM   4805  HA  ILE A 316       8.616 -10.517   9.849  1.00  0.00           H
ATOM   4806  HB  ILE A 316       7.670  -9.574   7.121  1.00  0.00           H
ATOM   4807 1HG1 ILE A 316       6.901 -11.999   8.749  1.00  0.00           H
ATOM   4808 2HG1 ILE A 316       6.052 -10.455   8.834  1.00  0.00           H
ATOM   4809 1HG2 ILE A 316       8.506 -11.730   6.271  1.00  0.00           H
ATOM   4810 2HG2 ILE A 316       9.839 -10.738   6.903  1.00  0.00           H
ATOM   4811 3HG2 ILE A 316       9.208 -12.099   7.864  1.00  0.00           H
ATOM   4812 1HD1 ILE A 316       4.916 -11.999   7.350  1.00  0.00           H
ATOM   4813 2HD1 ILE A 316       5.534 -10.593   6.452  1.00  0.00           H
ATOM   4814 3HD1 ILE A 316       6.385 -12.153   6.358  1.00  0.00           H
ATOM   4815  N   ASP A 317      10.056  -8.094   8.106  1.00  0.00           N
ATOM   4816  CA  ASP A 317      11.361  -7.530   7.785  1.00  0.00           C
ATOM   4817  C   ASP A 317      12.104  -7.200   9.080  1.00  0.00           C
ATOM   4818  O   ASP A 317      13.325  -7.355   9.173  1.00  0.00           O
ATOM   4819  CB  ASP A 317      11.230  -6.240   6.955  1.00  0.00           C
ATOM   4820  CG  ASP A 317      10.698  -6.439   5.487  1.00  0.00           C
ATOM   4821  OD1 ASP A 317      10.619  -7.560   5.019  1.00  0.00           O
ATOM   4822  OD2 ASP A 317      10.419  -5.444   4.849  1.00  0.00           O
ATOM   4823  H   ASP A 317       9.211  -7.609   7.800  1.00  0.00           H
ATOM   4824  HA  ASP A 317      11.936  -8.266   7.225  1.00  0.00           H
ATOM   4825 1HB  ASP A 317      10.555  -5.559   7.479  1.00  0.00           H
ATOM   4826 2HB  ASP A 317      12.204  -5.749   6.903  1.00  0.00           H
ATOM   4827  N   ARG A 318      11.349  -6.753  10.094  1.00  0.00           N
ATOM   4828  CA  ARG A 318      11.896  -6.369  11.388  1.00  0.00           C
ATOM   4829  C   ARG A 318      12.584  -7.553  12.029  1.00  0.00           C
ATOM   4830  O   ARG A 318      13.721  -7.456  12.502  1.00  0.00           O
ATOM   4831  CB  ARG A 318      10.750  -5.836  12.268  1.00  0.00           C
ATOM   4832  CG  ARG A 318      11.118  -5.224  13.542  1.00  0.00           C
ATOM   4833  CD  ARG A 318       9.964  -4.716  14.311  1.00  0.00           C
ATOM   4834  NE  ARG A 318       9.218  -5.749  14.980  1.00  0.00           N
ATOM   4835  CZ  ARG A 318       8.590  -5.494  16.133  1.00  0.00           C
ATOM   4836  NH1 ARG A 318       8.692  -4.274  16.608  1.00  0.00           N
ATOM   4837  NH2 ARG A 318       7.924  -6.417  16.769  1.00  0.00           N
ATOM   4838  H   ARG A 318      10.350  -6.626   9.946  1.00  0.00           H
ATOM   4839  HA  ARG A 318      12.645  -5.611  11.243  1.00  0.00           H
ATOM   4840 1HB  ARG A 318      10.167  -5.103  11.726  1.00  0.00           H
ATOM   4841 2HB  ARG A 318      10.091  -6.645  12.521  1.00  0.00           H
ATOM   4842 1HG  ARG A 318      11.598  -5.977  14.154  1.00  0.00           H
ATOM   4843 2HG  ARG A 318      11.779  -4.403  13.397  1.00  0.00           H
ATOM   4844 1HD  ARG A 318      10.279  -4.004  15.040  1.00  0.00           H
ATOM   4845 2HD  ARG A 318       9.279  -4.203  13.617  1.00  0.00           H
ATOM   4846  HE  ARG A 318       9.167  -6.679  14.575  1.00  0.00           H
ATOM   4847 1HH1 ARG A 318       9.215  -3.593  16.085  1.00  0.00           H
ATOM   4848 2HH1 ARG A 318       8.256  -3.971  17.492  1.00  0.00           H
ATOM   4849 1HH2 ARG A 318       7.854  -7.350  16.372  1.00  0.00           H
ATOM   4850 2HH2 ARG A 318       7.478  -6.188  17.670  1.00  0.00           H
ATOM   4851  N   LEU A 319      11.926  -8.700  11.960  1.00  0.00           N
ATOM   4852  CA  LEU A 319      12.472  -9.942  12.463  1.00  0.00           C
ATOM   4853  C   LEU A 319      13.755 -10.319  11.707  1.00  0.00           C
ATOM   4854  O   LEU A 319      14.793 -10.577  12.324  1.00  0.00           O
ATOM   4855  CB  LEU A 319      11.380 -11.025  12.385  1.00  0.00           C
ATOM   4856  CG  LEU A 319      11.692 -12.428  12.914  1.00  0.00           C
ATOM   4857  CD1 LEU A 319      10.365 -13.105  13.331  1.00  0.00           C
ATOM   4858  CD2 LEU A 319      12.401 -13.198  11.792  1.00  0.00           C
ATOM   4859  H   LEU A 319      10.985  -8.702  11.562  1.00  0.00           H
ATOM   4860  HA  LEU A 319      12.725  -9.789  13.505  1.00  0.00           H
ATOM   4861 1HB  LEU A 319      10.525 -10.657  12.954  1.00  0.00           H
ATOM   4862 2HB  LEU A 319      11.066 -11.125  11.355  1.00  0.00           H
ATOM   4863  HG  LEU A 319      12.325 -12.378  13.779  1.00  0.00           H
ATOM   4864 1HD1 LEU A 319      10.539 -14.104  13.696  1.00  0.00           H
ATOM   4865 2HD1 LEU A 319       9.887 -12.511  14.111  1.00  0.00           H
ATOM   4866 3HD1 LEU A 319       9.710 -13.155  12.468  1.00  0.00           H
ATOM   4867 1HD2 LEU A 319      12.640 -14.194  12.087  1.00  0.00           H
ATOM   4868 2HD2 LEU A 319      11.751 -13.236  10.920  1.00  0.00           H
ATOM   4869 3HD2 LEU A 319      13.315 -12.688  11.531  1.00  0.00           H
ATOM   4870  N   LYS A 320      13.687 -10.326  10.366  1.00  0.00           N
ATOM   4871  CA  LYS A 320      14.839 -10.702   9.544  1.00  0.00           C
ATOM   4872  C   LYS A 320      16.061  -9.836   9.827  1.00  0.00           C
ATOM   4873  O   LYS A 320      17.153 -10.358  10.072  1.00  0.00           O
ATOM   4874  CB  LYS A 320      14.490 -10.587   8.059  1.00  0.00           C
ATOM   4875  CG  LYS A 320      15.630 -10.970   7.089  1.00  0.00           C
ATOM   4876  CD  LYS A 320      15.188 -10.822   5.623  1.00  0.00           C
ATOM   4877  CE  LYS A 320      16.260 -11.311   4.635  1.00  0.00           C
ATOM   4878  NZ  LYS A 320      17.465 -10.445   4.630  1.00  0.00           N
ATOM   4879  H   LYS A 320      12.803 -10.084   9.913  1.00  0.00           H
ATOM   4880  HA  LYS A 320      15.102 -11.736   9.771  1.00  0.00           H
ATOM   4881 1HB  LYS A 320      13.623 -11.211   7.842  1.00  0.00           H
ATOM   4882 2HB  LYS A 320      14.203  -9.556   7.844  1.00  0.00           H
ATOM   4883 1HG  LYS A 320      16.494 -10.316   7.267  1.00  0.00           H
ATOM   4884 2HG  LYS A 320      15.935 -11.998   7.271  1.00  0.00           H
ATOM   4885 1HD  LYS A 320      14.273 -11.390   5.459  1.00  0.00           H
ATOM   4886 2HD  LYS A 320      14.982  -9.770   5.419  1.00  0.00           H
ATOM   4887 1HE  LYS A 320      16.561 -12.322   4.903  1.00  0.00           H
ATOM   4888 2HE  LYS A 320      15.835 -11.320   3.635  1.00  0.00           H
ATOM   4889 1HZ  LYS A 320      18.146 -10.794   3.979  1.00  0.00           H
ATOM   4890 2HZ  LYS A 320      17.224  -9.504   4.380  1.00  0.00           H
ATOM   4891 3HZ  LYS A 320      17.895 -10.440   5.565  1.00  0.00           H
ATOM   4892  N   TRP A 321      15.869  -8.515   9.814  1.00  0.00           N
ATOM   4893  CA  TRP A 321      16.957  -7.569  10.036  1.00  0.00           C
ATOM   4894  C   TRP A 321      17.595  -7.751  11.374  1.00  0.00           C
ATOM   4895  O   TRP A 321      18.819  -7.797  11.507  1.00  0.00           O
ATOM   4896  CB  TRP A 321      16.452  -6.135   9.971  1.00  0.00           C
ATOM   4897  CG  TRP A 321      17.499  -5.149  10.379  1.00  0.00           C
ATOM   4898  CD1 TRP A 321      18.457  -4.666   9.596  1.00  0.00           C
ATOM   4899  CD2 TRP A 321      17.692  -4.511  11.667  1.00  0.00           C
ATOM   4900  NE1 TRP A 321      19.242  -3.791  10.294  1.00  0.00           N
ATOM   4901  CE2 TRP A 321      18.793  -3.688  11.544  1.00  0.00           C
ATOM   4902  CE3 TRP A 321      17.036  -4.570  12.883  1.00  0.00           C
ATOM   4903  CZ2 TRP A 321      19.258  -2.925  12.591  1.00  0.00           C
ATOM   4904  CZ3 TRP A 321      17.521  -3.809  13.922  1.00  0.00           C
ATOM   4905  CH2 TRP A 321      18.582  -3.019  13.786  1.00  0.00           C
ATOM   4906  H   TRP A 321      14.933  -8.149   9.633  1.00  0.00           H
ATOM   4907  HA  TRP A 321      17.717  -7.728   9.269  1.00  0.00           H
ATOM   4908 1HB  TRP A 321      16.136  -5.903   8.956  1.00  0.00           H
ATOM   4909 2HB  TRP A 321      15.577  -6.030  10.619  1.00  0.00           H
ATOM   4910  HD1 TRP A 321      18.596  -4.937   8.556  1.00  0.00           H
ATOM   4911  HE1 TRP A 321      20.027  -3.303   9.918  1.00  0.00           H
ATOM   4912  HE3 TRP A 321      16.165  -5.209  13.022  1.00  0.00           H
ATOM   4913  HZ2 TRP A 321      20.120  -2.277  12.497  1.00  0.00           H
ATOM   4914  HZ3 TRP A 321      17.040  -3.858  14.867  1.00  0.00           H
ATOM   4915  HH2 TRP A 321      18.903  -2.455  14.651  1.00  0.00           H
ATOM   4916  N   CYS A 322      16.750  -7.829  12.373  1.00  0.00           N
ATOM   4917  CA  CYS A 322      17.200  -7.947  13.718  1.00  0.00           C
ATOM   4918  C   CYS A 322      18.070  -9.175  13.840  1.00  0.00           C
ATOM   4919  O   CYS A 322      19.179  -9.096  14.382  1.00  0.00           O
ATOM   4920  CB  CYS A 322      15.969  -7.989  14.569  1.00  0.00           C
ATOM   4921  SG  CYS A 322      16.239  -8.021  16.273  1.00  0.00           S
ATOM   4922  H   CYS A 322      15.744  -7.797  12.208  1.00  0.00           H
ATOM   4923  HA  CYS A 322      17.783  -7.068  13.987  1.00  0.00           H
ATOM   4924 1HB  CYS A 322      15.388  -7.130  14.329  1.00  0.00           H
ATOM   4925 2HB  CYS A 322      15.386  -8.815  14.273  1.00  0.00           H
ATOM   4926  HG  CYS A 322      16.887  -9.173  16.269  1.00  0.00           H
ATOM   4927  N   ILE A 323      17.655 -10.304  13.318  1.00  0.00           N
ATOM   4928  CA  ILE A 323      18.439 -11.489  13.355  1.00  0.00           C
ATOM   4929  C   ILE A 323      19.803 -11.303  12.682  1.00  0.00           C
ATOM   4930  O   ILE A 323      20.836 -11.741  13.171  1.00  0.00           O
ATOM   4931  CB  ILE A 323      17.745 -12.723  12.904  1.00  0.00           C
ATOM   4932  CG1 ILE A 323      16.586 -13.025  13.760  1.00  0.00           C
ATOM   4933  CG2 ILE A 323      18.690 -13.840  12.966  1.00  0.00           C
ATOM   4934  CD1 ILE A 323      15.647 -14.034  13.214  1.00  0.00           C
ATOM   4935  H   ILE A 323      16.735 -10.343  12.825  1.00  0.00           H
ATOM   4936  HA  ILE A 323      18.660 -11.668  14.447  1.00  0.00           H
ATOM   4937  HB  ILE A 323      17.380 -12.572  11.866  1.00  0.00           H
ATOM   4938 1HG1 ILE A 323      16.956 -13.385  14.716  1.00  0.00           H
ATOM   4939 2HG1 ILE A 323      16.045 -12.116  13.915  1.00  0.00           H
ATOM   4940 1HG2 ILE A 323      18.195 -14.730  12.645  1.00  0.00           H
ATOM   4941 2HG2 ILE A 323      19.548 -13.637  12.340  1.00  0.00           H
ATOM   4942 3HG2 ILE A 323      19.011 -13.957  14.000  1.00  0.00           H
ATOM   4943 1HD1 ILE A 323      14.824 -14.175  13.905  1.00  0.00           H
ATOM   4944 2HD1 ILE A 323      15.268 -13.683  12.268  1.00  0.00           H
ATOM   4945 3HD1 ILE A 323      16.157 -14.964  13.075  1.00  0.00           H
ATOM   4946  N   GLU A 324      19.816 -10.641  11.501  1.00  0.00           N
ATOM   4947  CA  GLU A 324      21.100 -10.423  10.822  1.00  0.00           C
ATOM   4948  C   GLU A 324      22.084  -9.647  11.730  1.00  0.00           C
ATOM   4949  O   GLU A 324      23.289  -9.912  11.706  1.00  0.00           O
ATOM   4950  CB  GLU A 324      20.910  -9.654   9.492  1.00  0.00           C
ATOM   4951  CG  GLU A 324      20.200 -10.460   8.373  1.00  0.00           C
ATOM   4952  CD  GLU A 324      19.934  -9.661   7.087  1.00  0.00           C
ATOM   4953  OE1 GLU A 324      20.214  -8.482   7.042  1.00  0.00           O
ATOM   4954  OE2 GLU A 324      19.425 -10.251   6.148  1.00  0.00           O
ATOM   4955  H   GLU A 324      18.947 -10.307  11.089  1.00  0.00           H
ATOM   4956  HA  GLU A 324      21.540 -11.393  10.600  1.00  0.00           H
ATOM   4957 1HB  GLU A 324      20.344  -8.735   9.667  1.00  0.00           H
ATOM   4958 2HB  GLU A 324      21.884  -9.359   9.106  1.00  0.00           H
ATOM   4959 1HG  GLU A 324      20.814 -11.323   8.121  1.00  0.00           H
ATOM   4960 2HG  GLU A 324      19.255 -10.835   8.756  1.00  0.00           H
ATOM   4961  N   MET A 325      21.578  -8.708  12.548  1.00  0.00           N
ATOM   4962  CA  MET A 325      22.433  -7.938  13.468  1.00  0.00           C
ATOM   4963  C   MET A 325      22.942  -8.823  14.611  1.00  0.00           C
ATOM   4964  O   MET A 325      24.056  -8.654  15.118  1.00  0.00           O
ATOM   4965  CB  MET A 325      21.631  -6.818  14.144  1.00  0.00           C
ATOM   4966  CG  MET A 325      21.105  -5.759  13.249  1.00  0.00           C
ATOM   4967  SD  MET A 325      22.340  -4.930  12.350  1.00  0.00           S
ATOM   4968  CE  MET A 325      22.185  -5.987  10.932  1.00  0.00           C
ATOM   4969  H   MET A 325      20.575  -8.508  12.494  1.00  0.00           H
ATOM   4970  HA  MET A 325      23.289  -7.539  12.924  1.00  0.00           H
ATOM   4971 1HB  MET A 325      20.779  -7.247  14.660  1.00  0.00           H
ATOM   4972 2HB  MET A 325      22.246  -6.347  14.898  1.00  0.00           H
ATOM   4973 1HG  MET A 325      20.386  -6.176  12.549  1.00  0.00           H
ATOM   4974 2HG  MET A 325      20.587  -5.040  13.863  1.00  0.00           H
ATOM   4975 1HE  MET A 325      22.888  -5.699  10.166  1.00  0.00           H
ATOM   4976 2HE  MET A 325      22.396  -6.992  11.237  1.00  0.00           H
ATOM   4977 3HE  MET A 325      21.170  -5.947  10.537  1.00  0.00           H
ATOM   4978  N   LEU A 326      22.087  -9.758  15.010  1.00  0.00           N
ATOM   4979  CA  LEU A 326      22.275 -10.622  16.168  1.00  0.00           C
ATOM   4980  C   LEU A 326      22.898 -12.027  16.025  1.00  0.00           C
ATOM   4981  O   LEU A 326      23.436 -12.547  17.003  1.00  0.00           O
ATOM   4982  CB  LEU A 326      20.907 -10.850  16.767  1.00  0.00           C
ATOM   4983  CG  LEU A 326      20.149  -9.657  17.291  1.00  0.00           C
ATOM   4984  CD1 LEU A 326      18.791 -10.195  17.701  1.00  0.00           C
ATOM   4985  CD2 LEU A 326      20.959  -9.013  18.377  1.00  0.00           C
ATOM   4986  H   LEU A 326      21.193  -9.821  14.513  1.00  0.00           H
ATOM   4987  HA  LEU A 326      22.886 -10.058  16.873  1.00  0.00           H
ATOM   4988 1HB  LEU A 326      20.293 -11.315  16.012  1.00  0.00           H
ATOM   4989 2HB  LEU A 326      21.014 -11.542  17.584  1.00  0.00           H
ATOM   4990  HG  LEU A 326      19.991  -8.905  16.542  1.00  0.00           H
ATOM   4991 1HD1 LEU A 326      18.196  -9.426  18.085  1.00  0.00           H
ATOM   4992 2HD1 LEU A 326      18.308 -10.610  16.820  1.00  0.00           H
ATOM   4993 3HD1 LEU A 326      18.893 -10.966  18.433  1.00  0.00           H
ATOM   4994 1HD2 LEU A 326      20.449  -8.166  18.805  1.00  0.00           H
ATOM   4995 2HD2 LEU A 326      21.168  -9.713  19.136  1.00  0.00           H
ATOM   4996 3HD2 LEU A 326      21.891  -8.675  17.942  1.00  0.00           H
ATOM   4997  N   ASP A 327      22.798 -12.666  14.866  1.00  0.00           N
ATOM   4998  CA  ASP A 327      23.182 -14.080  14.706  1.00  0.00           C
ATOM   4999  C   ASP A 327      24.528 -14.483  15.349  1.00  0.00           C
ATOM   5000  O   ASP A 327      25.577 -14.224  14.748  1.00  0.00           O
ATOM   5001  CB  ASP A 327      23.316 -14.391  13.209  1.00  0.00           C
ATOM   5002  CG  ASP A 327      23.680 -15.858  12.869  1.00  0.00           C
ATOM   5003  OD1 ASP A 327      23.699 -16.724  13.748  1.00  0.00           O
ATOM   5004  OD2 ASP A 327      24.032 -16.071  11.732  1.00  0.00           O
ATOM   5005  H   ASP A 327      22.354 -12.185  14.091  1.00  0.00           H
ATOM   5006  HA  ASP A 327      22.351 -14.669  15.087  1.00  0.00           H
ATOM   5007 1HB  ASP A 327      22.379 -14.118  12.696  1.00  0.00           H
ATOM   5008 2HB  ASP A 327      24.092 -13.756  12.781  1.00  0.00           H
ATOM   5009  N   PRO A 328      24.519 -15.294  16.435  1.00  0.00           N
ATOM   5010  CA  PRO A 328      25.640 -15.795  17.203  1.00  0.00           C
ATOM   5011  C   PRO A 328      26.528 -16.766  16.475  1.00  0.00           C
ATOM   5012  O   PRO A 328      27.579 -17.174  16.984  1.00  0.00           O
ATOM   5013  CB  PRO A 328      25.018 -16.382  18.446  1.00  0.00           C
ATOM   5014  CG  PRO A 328      23.705 -16.850  18.011  1.00  0.00           C
ATOM   5015  CD  PRO A 328      23.244 -15.862  16.932  1.00  0.00           C
ATOM   5016  HA  PRO A 328      26.194 -14.872  17.474  1.00  0.00           H
ATOM   5017 1HB  PRO A 328      25.640 -17.225  18.807  1.00  0.00           H
ATOM   5018 2HB  PRO A 328      24.982 -15.646  19.238  1.00  0.00           H
ATOM   5019 1HG  PRO A 328      23.772 -17.879  17.645  1.00  0.00           H
ATOM   5020 2HG  PRO A 328      23.058 -16.848  18.879  1.00  0.00           H
ATOM   5021 1HD  PRO A 328      22.739 -16.457  16.147  1.00  0.00           H
ATOM   5022 2HD  PRO A 328      22.619 -15.063  17.339  1.00  0.00           H
ATOM   5023  N   ARG A 329      26.048 -17.287  15.334  1.00  0.00           N
ATOM   5024  CA  ARG A 329      26.879 -18.222  14.615  1.00  0.00           C
ATOM   5025  C   ARG A 329      27.784 -17.436  13.686  1.00  0.00           C
ATOM   5026  O   ARG A 329      28.824 -17.922  13.245  1.00  0.00           O
ATOM   5027  CB  ARG A 329      26.024 -19.188  13.860  1.00  0.00           C
ATOM   5028  CG  ARG A 329      25.201 -20.022  14.745  1.00  0.00           C
ATOM   5029  CD  ARG A 329      24.277 -20.755  13.966  1.00  0.00           C
ATOM   5030  NE  ARG A 329      23.296 -19.867  13.374  1.00  0.00           N
ATOM   5031  CZ  ARG A 329      22.334 -20.273  12.550  1.00  0.00           C
ATOM   5032  NH1 ARG A 329      22.253 -21.545  12.230  1.00  0.00           N
ATOM   5033  NH2 ARG A 329      21.477 -19.407  12.069  1.00  0.00           N
ATOM   5034  H   ARG A 329      25.153 -17.001  14.909  1.00  0.00           H
ATOM   5035  HA  ARG A 329      27.502 -18.775  15.314  1.00  0.00           H
ATOM   5036 1HB  ARG A 329      25.381 -18.667  13.147  1.00  0.00           H
ATOM   5037 2HB  ARG A 329      26.662 -19.877  13.307  1.00  0.00           H
ATOM   5038 1HG  ARG A 329      25.820 -20.695  15.334  1.00  0.00           H
ATOM   5039 2HG  ARG A 329      24.640 -19.354  15.410  1.00  0.00           H
ATOM   5040 1HD  ARG A 329      24.831 -21.227  13.157  1.00  0.00           H
ATOM   5041 2HD  ARG A 329      23.773 -21.501  14.565  1.00  0.00           H
ATOM   5042  HE  ARG A 329      23.362 -18.841  13.588  1.00  0.00           H
ATOM   5043 1HH1 ARG A 329      22.925 -22.202  12.609  1.00  0.00           H
ATOM   5044 2HH1 ARG A 329      21.533 -21.862  11.606  1.00  0.00           H
ATOM   5045 1HH2 ARG A 329      21.560 -18.431  12.348  1.00  0.00           H
ATOM   5046 2HH2 ARG A 329      20.749 -19.717  11.453  1.00  0.00           H
ATOM   5047  N   SER A 330      27.395 -16.194  13.412  1.00  0.00           N
ATOM   5048  CA  SER A 330      28.197 -15.311  12.597  1.00  0.00           C
ATOM   5049  C   SER A 330      29.017 -14.478  13.564  1.00  0.00           C
ATOM   5050  O   SER A 330      30.189 -14.167  13.307  1.00  0.00           O
ATOM   5051  CB  SER A 330      27.318 -14.427  11.739  1.00  0.00           C
ATOM   5052  OG  SER A 330      26.566 -15.183  10.815  1.00  0.00           O
ATOM   5053  H   SER A 330      26.536 -15.827  13.814  1.00  0.00           H
ATOM   5054  HA  SER A 330      28.872 -15.902  11.975  1.00  0.00           H
ATOM   5055 1HB  SER A 330      26.641 -13.843  12.380  1.00  0.00           H
ATOM   5056 2HB  SER A 330      27.955 -13.726  11.204  1.00  0.00           H
ATOM   5057  HG  SER A 330      25.750 -15.507  11.286  1.00  0.00           H
ATOM   5058  N   VAL A 331      28.410 -14.188  14.716  1.00  0.00           N
ATOM   5059  CA  VAL A 331      29.016 -13.405  15.774  1.00  0.00           C
ATOM   5060  C   VAL A 331      29.186 -14.231  17.051  1.00  0.00           C
ATOM   5061  O   VAL A 331      28.274 -14.238  17.874  1.00  0.00           O
ATOM   5062  CB  VAL A 331      28.121 -12.266  16.182  1.00  0.00           C
ATOM   5063  CG1 VAL A 331      28.860 -11.568  17.175  1.00  0.00           C
[truncated: 354,079 more chars]
