# Supplementary material for: The first discovery of Tc1 transposons in yeast
Source: Front Microbiol. 2023 Feb 16;14:1141495. doi: 10.3389/fmicb.2023.1141495 (PMC9977792; doi:10.3389/fmicb.2023.1141495)
Supplement: Supplementary file 2 [file Data_Sheet_2.ZIP › Tc1-CE1.pdb]

REMARK 220 ESTIMATED GLOBAL ACCURACY: TM-SCORE = 0.688
REMARK 220 PREDICTED PER-RESIDUE LDDT SCORES ARE AT THE B-FACTOR COLUMNS 61-66
REMARK 220 LDDT SCORE IS IN [0, 100]. HIGHER SCORES INDICATE MORE ACCURATE PREDICTIONS
ATOM      1  N   MET A   1      -0.307  -0.452  -2.172  1.00 48.49           N  
ATOM      2  CA  MET A   1       0.750  -0.339  -1.174  1.00 48.49           C  
ATOM      3  C   MET A   1       1.543   0.941  -1.372  1.00 48.49           C  
ATOM      4  O   MET A   1       1.496   1.558  -2.437  1.00 48.49           O  
ATOM      5  CB  MET A   1       1.661  -1.563  -1.217  1.00 48.49           C  
ATOM      6  CG  MET A   1       0.973  -2.864  -0.814  1.00 48.49           C  
ATOM      7  SD  MET A   1       2.072  -4.290  -0.887  1.00 48.49           S  
ATOM      8  CE  MET A   1       3.114  -3.977   0.540  1.00 48.49           C  
ATOM      9  N   VAL A   2       2.256   1.352  -0.335  1.00 51.03           N  
ATOM     10  CA  VAL A   2       3.026   2.590  -0.386  1.00 51.03           C  
ATOM     11  C   VAL A   2       4.434   2.433  -0.941  1.00 51.03           C  
ATOM     12  O   VAL A   2       5.201   1.575  -0.505  1.00 51.03           O  
ATOM     13  CB  VAL A   2       3.117   3.215   1.022  1.00 51.03           C  
ATOM     14  CG1 VAL A   2       4.000   4.461   0.992  1.00 51.03           C  
ATOM     15  CG2 VAL A   2       1.718   3.562   1.500  1.00 51.03           C  
ATOM     16  N   LYS A   3       4.763   3.288  -1.901  1.00 53.56           N  
ATOM     17  CA  LYS A   3       6.089   3.343  -2.496  1.00 53.56           C  
ATOM     18  C   LYS A   3       6.652   4.721  -2.183  1.00 53.56           C  
ATOM     19  O   LYS A   3       5.892   5.672  -1.998  1.00 53.56           O  
ATOM     20  CB  LYS A   3       6.039   3.067  -3.997  1.00 53.56           C  
ATOM     21  CG  LYS A   3       5.586   1.641  -4.344  1.00 53.56           C  
ATOM     22  CD  LYS A   3       5.637   1.371  -5.844  1.00 53.56           C  
ATOM     23  CE  LYS A   3       5.185  -0.054  -6.157  1.00 53.56           C  
ATOM     24  NZ  LYS A   3       5.219  -0.344  -7.620  1.00 53.56           N  
ATOM     25  N   SER A   4       7.973   4.853  -2.130  1.00 56.90           N  
ATOM     26  CA  SER A   4       8.542   6.160  -1.821  1.00 56.90           C  
ATOM     27  C   SER A   4       8.747   7.054  -3.038  1.00 56.90           C  
ATOM     28  O   SER A   4       9.542   6.761  -3.937  1.00 56.90           O  
ATOM     29  CB  SER A   4       9.863   5.994  -1.117  1.00 56.90           C  
ATOM     30  OG  SER A   4       9.715   5.414   0.153  1.00 56.90           O  
ATOM     31  N   VAL A   5       8.055   8.179  -3.029  1.00 54.70           N  
ATOM     32  CA  VAL A   5       8.113   9.115  -4.132  1.00 54.70           C  
ATOM     33  C   VAL A   5       9.478   9.777  -4.195  1.00 54.70           C  
ATOM     34  O   VAL A   5      10.008  10.226  -3.182  1.00 54.70           O  
ATOM     35  CB  VAL A   5       7.004  10.169  -3.989  1.00 54.70           C  
ATOM     36  CG1 VAL A   5       7.130  11.232  -5.068  1.00 54.70           C  
ATOM     37  CG2 VAL A   5       5.652   9.472  -4.083  1.00 54.70           C  
ATOM     38  N   GLY A   6      10.058   9.789  -5.388  1.00 61.20           N  
ATOM     39  CA  GLY A   6      11.367  10.384  -5.614  1.00 61.20           C  
ATOM     40  C   GLY A   6      12.515   9.385  -5.478  1.00 61.20           C  
ATOM     41  O   GLY A   6      13.646   9.672  -5.880  1.00 61.20           O  
ATOM     42  N   CYS A   7      12.242   8.183  -4.967  1.00 61.80           N  
ATOM     43  CA  CYS A   7      13.319   7.214  -4.797  1.00 61.80           C  
ATOM     44  C   CYS A   7      13.612   6.455  -6.078  1.00 61.80           C  
ATOM     45  O   CYS A   7      13.272   5.284  -6.240  1.00 61.80           O  
ATOM     46  CB  CYS A   7      13.035   6.270  -3.641  1.00 61.80           C  
ATOM     47  SG  CYS A   7      13.026   7.120  -2.046  1.00 61.80           S  
ATOM     48  N   LYS A   8      14.247   7.171  -6.992  1.00 62.70           N  
ATOM     49  CA  LYS A   8      14.593   6.680  -8.314  1.00 62.70           C  
ATOM     50  C   LYS A   8      15.557   5.519  -8.165  1.00 62.70           C  
ATOM     51  O   LYS A   8      16.368   5.487  -7.238  1.00 62.70           O  
ATOM     52  CB  LYS A   8      15.205   7.804  -9.152  1.00 62.70           C  
ATOM     53  CG  LYS A   8      14.213   8.926  -9.491  1.00 62.70           C  
ATOM     54  CD  LYS A   8      14.854  10.034 -10.325  1.00 62.70           C  
ATOM     55  CE  LYS A   8      13.852  11.146 -10.617  1.00 62.70           C  
ATOM     56  NZ  LYS A   8      14.460  12.247 -11.411  1.00 62.70           N  
ATOM     57  N   ASN A   9      15.478   4.555  -9.071  1.00 69.20           N  
ATOM     58  CA  ASN A   9      16.369   3.410  -8.983  1.00 69.20           C  
ATOM     59  C   ASN A   9      17.819   3.848  -8.987  1.00 69.20           C  
ATOM     60  O   ASN A   9      18.222   4.711  -9.772  1.00 69.20           O  
ATOM     61  CB  ASN A   9      16.133   2.438 -10.122  1.00 69.20           C  
ATOM     62  CG  ASN A   9      14.821   1.707 -10.024  1.00 69.20           C  
ATOM     63  OD1 ASN A   9      14.294   1.468  -8.933  1.00 69.20           O  
ATOM     64  ND2 ASN A   9      14.275   1.353 -11.158  1.00 69.20           N  
ATOM     65  N   LEU A  10      18.599   3.233  -8.116  1.00 79.60           N  
ATOM     66  CA  LEU A  10      20.017   3.503  -8.032  1.00 79.60           C  
ATOM     67  C   LEU A  10      20.744   2.409  -8.778  1.00 79.60           C  
ATOM     68  O   LEU A  10      20.273   1.271  -8.818  1.00 79.60           O  
ATOM     69  CB  LEU A  10      20.477   3.503  -6.583  1.00 79.60           C  
ATOM     70  CG  LEU A  10      19.791   4.482  -5.653  1.00 79.60           C  
ATOM     71  CD1 LEU A  10      20.362   4.288  -4.294  1.00 79.60           C  
ATOM     72  CD2 LEU A  10      19.976   5.893  -6.138  1.00 79.60           C  
ATOM     73  N   SER A  11      21.885   2.729  -9.359  1.00 81.15           N  
ATOM     74  CA  SER A  11      22.662   1.689 -10.003  1.00 81.15           C  
ATOM     75  C   SER A  11      23.308   0.837  -8.946  1.00 81.15           C  
ATOM     76  O   SER A  11      23.412   1.249  -7.785  1.00 81.15           O  
ATOM     77  CB  SER A  11      23.738   2.269 -10.893  1.00 81.15           C  
ATOM     78  OG  SER A  11      24.740   2.920 -10.145  1.00 81.15           O  
ATOM     79  N   LEU A  12      23.796  -0.326  -9.346  1.00 84.00           N  
ATOM     80  CA  LEU A  12      24.481  -1.181  -8.403  1.00 84.00           C  
ATOM     81  C   LEU A  12      25.736  -0.488  -7.887  1.00 84.00           C  
ATOM     82  O   LEU A  12      26.064  -0.569  -6.705  1.00 84.00           O  
ATOM     83  CB  LEU A  12      24.835  -2.502  -9.077  1.00 84.00           C  
ATOM     84  CG  LEU A  12      23.631  -3.372  -9.454  1.00 84.00           C  
ATOM     85  CD1 LEU A  12      24.104  -4.584 -10.226  1.00 84.00           C  
ATOM     86  CD2 LEU A  12      22.899  -3.772  -8.208  1.00 84.00           C  
ATOM     87  N   ASP A  13      26.415   0.253  -8.771  1.00 87.35           N  
ATOM     88  CA  ASP A  13      27.624   0.958  -8.370  1.00 87.35           C  
ATOM     89  C   ASP A  13      27.311   1.980  -7.283  1.00 87.35           C  
ATOM     90  O   ASP A  13      28.072   2.126  -6.322  1.00 87.35           O  
ATOM     91  CB  ASP A  13      28.252   1.662  -9.571  1.00 87.35           C  
ATOM     92  CG  ASP A  13      28.883   0.695 -10.576  1.00 87.35           C  
ATOM     93  OD1 ASP A  13      29.062  -0.458 -10.249  1.00 87.35           O  
ATOM     94  OD2 ASP A  13      29.173   1.122 -11.667  1.00 87.35           O  
ATOM     95  N   VAL A  14      26.169   2.664  -7.409  1.00 89.84           N  
ATOM     96  CA  VAL A  14      25.785   3.632  -6.390  1.00 89.84           C  
ATOM     97  C   VAL A  14      25.483   2.964  -5.063  1.00 89.84           C  
ATOM     98  O   VAL A  14      25.975   3.397  -4.020  1.00 89.84           O  
ATOM     99  CB  VAL A  14      24.573   4.462  -6.847  1.00 89.84           C  
ATOM    100  CG1 VAL A  14      24.049   5.283  -5.716  1.00 89.84           C  
ATOM    101  CG2 VAL A  14      25.000   5.405  -7.942  1.00 89.84           C  
ATOM    102  N   LYS A  15      24.700   1.891  -5.082  1.00 89.80           N  
ATOM    103  CA  LYS A  15      24.375   1.234  -3.826  1.00 89.80           C  
ATOM    104  C   LYS A  15      25.614   0.697  -3.129  1.00 89.80           C  
ATOM    105  O   LYS A  15      25.761   0.842  -1.914  1.00 89.80           O  
ATOM    106  CB  LYS A  15      23.392   0.105  -4.065  1.00 89.80           C  
ATOM    107  CG  LYS A  15      22.004   0.576  -4.397  1.00 89.80           C  
ATOM    108  CD  LYS A  15      21.117  -0.582  -4.761  1.00 89.80           C  
ATOM    109  CE  LYS A  15      20.886  -1.502  -3.573  1.00 89.80           C  
ATOM    110  NZ  LYS A  15      20.088  -0.847  -2.530  1.00 89.80           N  
ATOM    111  N   LYS A  16      26.539   0.129  -3.909  1.00 92.90           N  
ATOM    112  CA  LYS A  16      27.762  -0.406  -3.338  1.00 92.90           C  
ATOM    113  C   LYS A  16      28.620   0.710  -2.765  1.00 92.90           C  
ATOM    114  O   LYS A  16      29.207   0.552  -1.696  1.00 92.90           O  
ATOM    115  CB  LYS A  16      28.542  -1.187  -4.396  1.00 92.90           C  
ATOM    116  CG  LYS A  16      27.906  -2.517  -4.796  1.00 92.90           C  
ATOM    117  CD  LYS A  16      28.706  -3.204  -5.892  1.00 92.90           C  
ATOM    118  CE  LYS A  16      28.062  -4.513  -6.334  1.00 92.90           C  
ATOM    119  NZ  LYS A  16      28.832  -5.152  -7.454  1.00 92.90           N  
ATOM    120  N   ALA A  17      28.690   1.854  -3.453  1.00 94.30           N  
ATOM    121  CA  ALA A  17      29.463   2.983  -2.954  1.00 94.30           C  
ATOM    122  C   ALA A  17      28.909   3.488  -1.621  1.00 94.30           C  
ATOM    123  O   ALA A  17      29.669   3.814  -0.699  1.00 94.30           O  
ATOM    124  CB  ALA A  17      29.446   4.101  -3.976  1.00 94.30           C  
ATOM    125  N   ILE A  18      27.579   3.520  -1.500  1.00 94.30           N  
ATOM    126  CA  ILE A  18      26.939   3.978  -0.274  1.00 94.30           C  
ATOM    127  C   ILE A  18      27.205   3.029   0.873  1.00 94.30           C  
ATOM    128  O   ILE A  18      27.622   3.450   1.958  1.00 94.30           O  
ATOM    129  CB  ILE A  18      25.425   4.118  -0.470  1.00 94.30           C  
ATOM    130  CG1 ILE A  18      25.140   5.255  -1.448  1.00 94.30           C  
ATOM    131  CG2 ILE A  18      24.749   4.346   0.881  1.00 94.30           C  
ATOM    132  CD1 ILE A  18      23.714   5.275  -1.948  1.00 94.30           C  
ATOM    133  N   VAL A  19      26.996   1.739   0.626  1.00 95.00           N  
ATOM    134  CA  VAL A  19      27.219   0.750   1.657  1.00 95.00           C  
ATOM    135  C   VAL A  19      28.679   0.673   2.049  1.00 95.00           C  
ATOM    136  O   VAL A  19      28.986   0.619   3.236  1.00 95.00           O  
ATOM    137  CB  VAL A  19      26.681  -0.622   1.241  1.00 95.00           C  
ATOM    138  CG1 VAL A  19      27.123  -1.672   2.242  1.00 95.00           C  
ATOM    139  CG2 VAL A  19      25.146  -0.544   1.205  1.00 95.00           C  
ATOM    140  N   ALA A  20      29.595   0.680   1.085  1.00 94.73           N  
ATOM    141  CA  ALA A  20      30.997   0.624   1.448  1.00 94.73           C  
ATOM    142  C   ALA A  20      31.368   1.812   2.323  1.00 94.73           C  
ATOM    143  O   ALA A  20      32.042   1.653   3.339  1.00 94.73           O  
ATOM    144  CB  ALA A  20      31.859   0.617   0.202  1.00 94.73           C  
ATOM    145  N   GLY A  21      30.882   3.005   1.970  1.00 95.95           N  
ATOM    146  CA  GLY A  21      31.193   4.171   2.773  1.00 95.95           C  
ATOM    147  C   GLY A  21      30.639   4.018   4.188  1.00 95.95           C  
ATOM    148  O   GLY A  21      31.309   4.354   5.174  1.00 95.95           O  
ATOM    149  N   PHE A  22      29.429   3.471   4.290  1.00 94.63           N  
ATOM    150  CA  PHE A  22      28.784   3.218   5.569  1.00 94.63           C  
ATOM    151  C   PHE A  22      29.652   2.277   6.408  1.00 94.63           C  
ATOM    152  O   PHE A  22      29.924   2.537   7.581  1.00 94.63           O  
ATOM    153  CB  PHE A  22      27.376   2.653   5.355  1.00 94.63           C  
ATOM    154  CG  PHE A  22      26.652   2.334   6.599  1.00 94.63           C  
ATOM    155  CD1 PHE A  22      26.083   3.341   7.354  1.00 94.63           C  
ATOM    156  CD2 PHE A  22      26.523   1.027   7.020  1.00 94.63           C  
ATOM    157  CE1 PHE A  22      25.396   3.052   8.512  1.00 94.63           C  
ATOM    158  CE2 PHE A  22      25.839   0.730   8.178  1.00 94.63           C  
ATOM    159  CZ  PHE A  22      25.275   1.748   8.927  1.00 94.63           C  
ATOM    160  N   GLU A  23      30.104   1.176   5.796  1.00 94.78           N  
ATOM    161  CA  GLU A  23      30.943   0.185   6.476  1.00 94.78           C  
ATOM    162  C   GLU A  23      32.287   0.785   6.922  1.00 94.78           C  
ATOM    163  O   GLU A  23      32.876   0.341   7.909  1.00 94.78           O  
ATOM    164  CB  GLU A  23      31.142  -1.061   5.597  1.00 94.78           C  
ATOM    165  CG  GLU A  23      29.857  -1.932   5.429  1.00 94.78           C  
ATOM    166  CD  GLU A  23      30.063  -3.171   4.574  1.00 94.78           C  
ATOM    167  OE1 GLU A  23      31.112  -3.305   3.984  1.00 94.78           O  
ATOM    168  OE2 GLU A  23      29.170  -3.994   4.528  1.00 94.78           O  
ATOM    169  N   GLN A  24      32.737   1.842   6.240  1.00 95.75           N  
ATOM    170  CA  GLN A  24      33.970   2.549   6.587  1.00 95.75           C  
ATOM    171  C   GLN A  24      33.758   3.557   7.727  1.00 95.75           C  
ATOM    172  O   GLN A  24      34.709   4.216   8.153  1.00 95.75           O  
ATOM    173  CB  GLN A  24      34.545   3.292   5.377  1.00 95.75           C  
ATOM    174  CG  GLN A  24      35.054   2.405   4.273  1.00 95.75           C  
ATOM    175  CD  GLN A  24      35.437   3.193   3.034  1.00 95.75           C  
ATOM    176  OE1 GLN A  24      35.764   4.385   3.096  1.00 95.75           O  
ATOM    177  NE2 GLN A  24      35.391   2.524   1.889  1.00 95.75           N  
ATOM    178  N   GLY A  25      32.520   3.680   8.222  1.00 96.40           N  
ATOM    179  CA  GLY A  25      32.213   4.598   9.307  1.00 96.40           C  
ATOM    180  C   GLY A  25      31.834   6.005   8.860  1.00 96.40           C  
ATOM    181  O   GLY A  25      31.836   6.929   9.674  1.00 96.40           O  
ATOM    182  N   ILE A  26      31.526   6.196   7.590  1.00 95.40           N  
ATOM    183  CA  ILE A  26      31.153   7.503   7.102  1.00 95.40           C  
ATOM    184  C   ILE A  26      29.676   7.808   7.418  1.00 95.40           C  
ATOM    185  O   ILE A  26      28.807   7.004   7.069  1.00 95.40           O  
ATOM    186  CB  ILE A  26      31.429   7.621   5.601  1.00 95.40           C  
ATOM    187  CG1 ILE A  26      32.929   7.420   5.357  1.00 95.40           C  
ATOM    188  CG2 ILE A  26      30.962   8.943   5.065  1.00 95.40           C  
ATOM    189  CD1 ILE A  26      33.309   7.252   3.915  1.00 95.40           C  
ATOM    190  N   PRO A  27      29.345   8.924   8.108  1.00 95.65           N  
ATOM    191  CA  PRO A  27      28.019   9.406   8.470  1.00 95.65           C  
ATOM    192  C   PRO A  27      27.069   9.415   7.292  1.00 95.65           C  
ATOM    193  O   PRO A  27      27.481   9.773   6.192  1.00 95.65           O  
ATOM    194  CB  PRO A  27      28.285  10.825   8.950  1.00 95.65           C  
ATOM    195  CG  PRO A  27      29.668  10.759   9.540  1.00 95.65           C  
ATOM    196  CD  PRO A  27      30.426   9.835   8.620  1.00 95.65           C  
ATOM    197  N   THR A  28      25.800   9.117   7.551  1.00 93.85           N  
ATOM    198  CA  THR A  28      24.822   9.082   6.455  1.00 93.85           C  
ATOM    199  C   THR A  28      24.800  10.402   5.695  1.00 93.85           C  
ATOM    200  O   THR A  28      24.751  10.404   4.460  1.00 93.85           O  
ATOM    201  CB  THR A  28      23.405   8.794   6.997  1.00 93.85           C  
ATOM    202  OG1 THR A  28      23.407   7.529   7.649  1.00 93.85           O  
ATOM    203  CG2 THR A  28      22.445   8.750   5.848  1.00 93.85           C  
ATOM    204  N   LYS A  29      24.833  11.531   6.404  1.00 95.40           N  
ATOM    205  CA  LYS A  29      24.858  12.827   5.738  1.00 95.40           C  
ATOM    206  C   LYS A  29      26.074  12.943   4.827  1.00 95.40           C  
ATOM    207  O   LYS A  29      25.985  13.464   3.716  1.00 95.40           O  
ATOM    208  CB  LYS A  29      24.893  13.969   6.746  1.00 95.40           C  
ATOM    209  CG  LYS A  29      24.842  15.364   6.112  1.00 95.40           C  
ATOM    210  CD  LYS A  29      24.884  16.450   7.180  1.00 95.40           C  
ATOM    211  CE  LYS A  29      24.914  17.850   6.572  1.00 95.40           C  
ATOM    212  NZ  LYS A  29      24.946  18.909   7.632  1.00 95.40           N  
ATOM    213  N   MET A  30      27.231  12.474   5.283  1.00 96.40           N  
ATOM    214  CA  MET A  30      28.413  12.609   4.461  1.00 96.40           C  
ATOM    215  C   MET A  30      28.287  11.716   3.243  1.00 96.40           C  
ATOM    216  O   MET A  30      28.677  12.104   2.142  1.00 96.40           O  
ATOM    217  CB  MET A  30      29.672  12.278   5.253  1.00 96.40           C  
ATOM    218  CG  MET A  30      29.996  13.250   6.394  1.00 96.40           C  
ATOM    219  SD  MET A  30      30.230  14.940   5.855  1.00 96.40           S  
ATOM    220  CE  MET A  30      28.617  15.578   6.250  1.00 96.40           C  
ATOM    221  N   LEU A  31      27.673  10.541   3.408  1.00 94.63           N  
ATOM    222  CA  LEU A  31      27.497   9.643   2.281  1.00 94.63           C  
ATOM    223  C   LEU A  31      26.610  10.306   1.252  1.00 94.63           C  
ATOM    224  O   LEU A  31      26.868  10.247   0.055  1.00 94.63           O  
ATOM    225  CB  LEU A  31      26.847   8.332   2.717  1.00 94.63           C  
ATOM    226  CG  LEU A  31      27.680   7.471   3.598  1.00 94.63           C  
ATOM    227  CD1 LEU A  31      26.889   6.295   4.086  1.00 94.63           C  
ATOM    228  CD2 LEU A  31      28.858   7.029   2.847  1.00 94.63           C  
ATOM    229  N   ALA A  32      25.576  10.994   1.743  1.00 92.43           N  
ATOM    230  CA  ALA A  32      24.625  11.701   0.897  1.00 92.43           C  
ATOM    231  C   ALA A  32      25.316  12.772   0.074  1.00 92.43           C  
ATOM    232  O   ALA A  32      25.005  12.985  -1.108  1.00 92.43           O  
ATOM    233  CB  ALA A  32      23.556  12.325   1.771  1.00 92.43           C  
ATOM    234  N   LEU A  33      26.299  13.438   0.669  1.00 95.20           N  
ATOM    235  CA  LEU A  33      27.016  14.475  -0.048  1.00 95.20           C  
ATOM    236  C   LEU A  33      28.005  13.871  -1.050  1.00 95.20           C  
ATOM    237  O   LEU A  33      28.130  14.343  -2.186  1.00 95.20           O  
ATOM    238  CB  LEU A  33      27.751  15.362   0.960  1.00 95.20           C  
ATOM    239  CG  LEU A  33      26.844  16.181   1.894  1.00 95.20           C  
ATOM    240  CD1 LEU A  33      27.695  16.864   2.939  1.00 95.20           C  
ATOM    241  CD2 LEU A  33      26.053  17.184   1.085  1.00 95.20           C  
ATOM    242  N   GLN A  34      28.680  12.791  -0.651  1.00 94.00           N  
ATOM    243  CA  GLN A  34      29.679  12.131  -1.491  1.00 94.00           C  
ATOM    244  C   GLN A  34      29.092  11.486  -2.744  1.00 94.00           C  
ATOM    245  O   GLN A  34      29.670  11.560  -3.827  1.00 94.00           O  
ATOM    246  CB  GLN A  34      30.411  11.053  -0.685  1.00 94.00           C  
ATOM    247  CG  GLN A  34      31.324  11.580   0.418  1.00 94.00           C  
ATOM    248  CD  GLN A  34      31.897  10.471   1.294  1.00 94.00           C  
ATOM    249  OE1 GLN A  34      31.436   9.320   1.278  1.00 94.00           O  
ATOM    250  NE2 GLN A  34      32.914  10.827   2.074  1.00 94.00           N  
ATOM    251  N   ILE A  35      27.926  10.863  -2.584  1.00 90.62           N  
ATOM    252  CA  ILE A  35      27.251  10.146  -3.658  1.00 90.62           C  
ATOM    253  C   ILE A  35      26.207  11.016  -4.371  1.00 90.62           C  
ATOM    254  O   ILE A  35      25.634  10.602  -5.381  1.00 90.62           O  
ATOM    255  CB  ILE A  35      26.574   8.890  -3.094  1.00 90.62           C  
ATOM    256  CG1 ILE A  35      26.342   7.855  -4.152  1.00 90.62           C  
ATOM    257  CG2 ILE A  35      25.271   9.257  -2.543  1.00 90.62           C  
ATOM    258  CD1 ILE A  35      27.587   7.260  -4.711  1.00 90.62           C  
ATOM    259  N   GLN A  36      25.957  12.215  -3.836  1.00 88.50           N  
ATOM    260  CA  GLN A  36      24.983  13.174  -4.371  1.00 88.50           C  
ATOM    261  C   GLN A  36      23.539  12.650  -4.438  1.00 88.50           C  
ATOM    262  O   GLN A  36      22.920  12.605  -5.512  1.00 88.50           O  
ATOM    263  CB  GLN A  36      25.451  13.688  -5.738  1.00 88.50           C  
ATOM    264  CG  GLN A  36      26.713  14.551  -5.668  1.00 88.50           C  
ATOM    265  CD  GLN A  36      26.427  15.977  -5.121  1.00 88.50           C  
ATOM    266  OE1 GLN A  36      25.824  16.795  -5.833  1.00 88.50           O  
ATOM    267  NE2 GLN A  36      26.840  16.274  -3.889  1.00 88.50           N  
ATOM    268  N   ARG A  37      23.021  12.221  -3.286  1.00 86.87           N  
ATOM    269  CA  ARG A  37      21.649  11.718  -3.137  1.00 86.87           C  
ATOM    270  C   ARG A  37      21.059  12.274  -1.841  1.00 86.87           C  
ATOM    271  O   ARG A  37      21.798  12.621  -0.935  1.00 86.87           O  
ATOM    272  CB  ARG A  37      21.587  10.190  -3.105  1.00 86.87           C  
ATOM    273  CG  ARG A  37      22.052   9.444  -4.381  1.00 86.87           C  
ATOM    274  CD  ARG A  37      21.126   9.634  -5.505  1.00 86.87           C  
ATOM    275  NE  ARG A  37      21.515   8.848  -6.662  1.00 86.87           N  
ATOM    276  CZ  ARG A  37      22.415   9.239  -7.588  1.00 86.87           C  
ATOM    277  N   SER A  38      19.743  12.375  -1.717  1.00 86.20           N  
ATOM    278  CA  SER A  38      19.204  12.841  -0.436  1.00 86.20           C  
ATOM    279  C   SER A  38      19.562  11.891   0.702  1.00 86.20           C  
ATOM    280  O   SER A  38      19.476  10.680   0.510  1.00 86.20           O  
ATOM    281  CB  SER A  38      17.688  12.937  -0.480  1.00 86.20           C  
ATOM    282  OG  SER A  38      17.160  13.234   0.805  1.00 86.20           O  
ATOM    283  N   PRO A  39      19.901  12.366   1.917  1.00 89.80           N  
ATOM    284  CA  PRO A  39      20.057  11.576   3.130  1.00 89.80           C  
ATOM    285  C   PRO A  39      18.921  10.582   3.297  1.00 89.80           C  
ATOM    286  O   PRO A  39      19.098   9.494   3.837  1.00 89.80           O  
ATOM    287  CB  PRO A  39      20.134  12.610   4.230  1.00 89.80           C  
ATOM    288  CG  PRO A  39      20.680  13.845   3.559  1.00 89.80           C  
ATOM    289  CD  PRO A  39      20.100  13.823   2.142  1.00 89.80           C  
ATOM    290  N   SER A  40      17.707  10.969   2.865  1.00 84.70           N  
ATOM    291  CA  SER A  40      16.563  10.071   2.999  1.00 84.70           C  
ATOM    292  C   SER A  40      16.780   8.812   2.160  1.00 84.70           C  
ATOM    293  O   SER A  40      16.401   7.708   2.557  1.00 84.70           O  
ATOM    294  CB  SER A  40      15.279  10.767   2.593  1.00 84.70           C  
ATOM    295  OG  SER A  40      14.975  11.818   3.474  1.00 84.70           O  
ATOM    296  N   THR A  41      17.365   9.003   0.971  1.00 86.13           N  
ATOM    297  CA  THR A  41      17.643   7.919   0.047  1.00 86.13           C  
ATOM    298  C   THR A  41      18.716   7.064   0.651  1.00 86.13           C  
ATOM    299  O   THR A  41      18.623   5.835   0.645  1.00 86.13           O  
ATOM    300  CB  THR A  41      18.122   8.430  -1.332  1.00 86.13           C  
ATOM    301  OG1 THR A  41      17.088   9.220  -1.944  1.00 86.13           O  
ATOM    302  CG2 THR A  41      18.500   7.258  -2.242  1.00 86.13           C  
ATOM    303  N   ILE A  42      19.722   7.708   1.214  1.00 91.70           N  
ATOM    304  CA  ILE A  42      20.856   6.999   1.754  1.00 91.70           C  
ATOM    305  C   ILE A  42      20.405   6.125   2.910  1.00 91.70           C  
ATOM    306  O   ILE A  42      20.804   4.968   3.026  1.00 91.70           O  
ATOM    307  CB  ILE A  42      21.927   7.943   2.240  1.00 91.70           C  
ATOM    308  CG1 ILE A  42      22.381   8.802   1.167  1.00 91.70           C  
ATOM    309  CG2 ILE A  42      23.084   7.159   2.710  1.00 91.70           C  
ATOM    310  CD1 ILE A  42      22.921   8.081   0.040  1.00 91.70           C  
ATOM    311  N   TRP A  43      19.546   6.672   3.782  1.00 90.43           N  
ATOM    312  CA  TRP A  43      19.060   5.871   4.887  1.00 90.43           C  
ATOM    313  C   TRP A  43      18.313   4.656   4.382  1.00 90.43           C  
ATOM    314  O   TRP A  43      18.499   3.562   4.890  1.00 90.43           O  
ATOM    315  CB  TRP A  43      18.117   6.635   5.811  1.00 90.43           C  
ATOM    316  CG  TRP A  43      18.756   7.534   6.802  1.00 90.43           C  
ATOM    317  CD1 TRP A  43      18.642   8.890   6.895  1.00 90.43           C  
ATOM    318  CD2 TRP A  43      19.635   7.127   7.876  1.00 90.43           C  
ATOM    319  NE1 TRP A  43      19.373   9.354   7.964  1.00 90.43           N  
ATOM    320  CE2 TRP A  43      19.989   8.288   8.575  1.00 90.43           C  
ATOM    321  CE3 TRP A  43      20.141   5.887   8.298  1.00 90.43           C  
ATOM    322  CZ2 TRP A  43      20.827   8.253   9.676  1.00 90.43           C  
ATOM    323  CZ3 TRP A  43      20.986   5.853   9.398  1.00 90.43           C  
ATOM    324  N   LYS A  44      17.488   4.836   3.344  1.00 85.84           N  
ATOM    325  CA  LYS A  44      16.742   3.712   2.797  1.00 85.84           C  
ATOM    326  C   LYS A  44      17.671   2.656   2.175  1.00 85.84           C  
ATOM    327  O   LYS A  44      17.426   1.458   2.311  1.00 85.84           O  
ATOM    328  CB  LYS A  44      15.676   4.237   1.840  1.00 85.84           C  
ATOM    329  CG  LYS A  44      14.555   4.947   2.626  1.00 85.84           C  
ATOM    330  CD  LYS A  44      13.459   5.577   1.780  1.00 85.84           C  
ATOM    331  CE  LYS A  44      12.424   6.212   2.726  1.00 85.84           C  
ATOM    332  NZ  LYS A  44      11.341   6.942   2.027  1.00 85.84           N  
ATOM    333  N   VAL A  45      18.775   3.099   1.549  1.00 89.26           N  
ATOM    334  CA  VAL A  45      19.733   2.146   0.975  1.00 89.26           C  
ATOM    335  C   VAL A  45      20.383   1.327   2.085  1.00 89.26           C  
ATOM    336  O   VAL A  45      20.506   0.093   1.961  1.00 89.26           O  
ATOM    337  CB  VAL A  45      20.851   2.890   0.192  1.00 89.26           C  
ATOM    338  CG1 VAL A  45      21.964   1.918  -0.205  1.00 89.26           C  
ATOM    339  CG2 VAL A  45      20.268   3.504  -1.042  1.00 89.26           C  
ATOM    340  N   ILE A  46      20.777   1.998   3.158  1.00 93.07           N  
ATOM    341  CA  ILE A  46      21.393   1.367   4.307  1.00 93.07           C  
ATOM    342  C   ILE A  46      20.447   0.418   5.008  1.00 93.07           C  
ATOM    343  O   ILE A  46      20.787  -0.735   5.258  1.00 93.07           O  
ATOM    344  CB  ILE A  46      21.893   2.422   5.303  1.00 93.07           C  
ATOM    345  CG1 ILE A  46      23.033   3.268   4.691  1.00 93.07           C  
ATOM    346  CG2 ILE A  46      22.323   1.753   6.596  1.00 93.07           C  
ATOM    347  CD1 ILE A  46      23.328   4.524   5.489  1.00 93.07           C  
ATOM    348  N   LYS A  47      19.224   0.876   5.289  1.00 90.14           N  
ATOM    349  CA  LYS A  47      18.269   0.034   5.997  1.00 90.14           C  
ATOM    350  C   LYS A  47      17.891  -1.194   5.185  1.00 90.14           C  
ATOM    351  O   LYS A  47      17.835  -2.298   5.744  1.00 90.14           O  
ATOM    352  CB  LYS A  47      17.001   0.832   6.319  1.00 90.14           C  
ATOM    353  CG  LYS A  47      17.183   1.887   7.403  1.00 90.14           C  
ATOM    354  CD  LYS A  47      15.892   2.650   7.629  1.00 90.14           C  
ATOM    355  CE  LYS A  47      16.045   3.712   8.703  1.00 90.14           C  
ATOM    356  NZ  LYS A  47      14.771   4.465   8.915  1.00 90.14           N  
ATOM    357  N   LYS A  48      17.707  -1.048   3.871  1.00 86.43           N  
ATOM    358  CA  LYS A  48      17.359  -2.192   3.045  1.00 86.43           C  
ATOM    359  C   LYS A  48      18.484  -3.216   3.153  1.00 86.43           C  
ATOM    360  O   LYS A  48      18.241  -4.370   3.514  1.00 86.43           O  
ATOM    361  CB  LYS A  48      17.101  -1.751   1.600  1.00 86.43           C  
ATOM    362  CG  LYS A  48      16.674  -2.852   0.626  1.00 86.43           C  
ATOM    363  CD  LYS A  48      16.390  -2.262  -0.775  1.00 86.43           C  
ATOM    364  CE  LYS A  48      16.086  -3.344  -1.828  1.00 86.43           C  
ATOM    365  NZ  LYS A  48      14.782  -4.043  -1.581  1.00 86.43           N  
ATOM    366  N   TYR A  49      19.729  -2.753   2.953  1.00 91.46           N  
ATOM    367  CA  TYR A  49      20.905  -3.604   3.078  1.00 91.46           C  
ATOM    368  C   TYR A  49      20.955  -4.291   4.440  1.00 91.46           C  
ATOM    369  O   TYR A  49      21.117  -5.510   4.530  1.00 91.46           O  
ATOM    370  CB  TYR A  49      22.178  -2.780   2.821  1.00 91.46           C  
ATOM    371  CG  TYR A  49      23.458  -3.509   3.112  1.00 91.46           C  
ATOM    372  CD1 TYR A  49      23.922  -4.453   2.246  1.00 91.46           C  
ATOM    373  CD2 TYR A  49      24.184  -3.188   4.244  1.00 91.46           C  
ATOM    374  CE1 TYR A  49      25.098  -5.114   2.489  1.00 91.46           C  
ATOM    375  CE2 TYR A  49      25.381  -3.838   4.499  1.00 91.46           C  
ATOM    376  CZ  TYR A  49      25.835  -4.807   3.617  1.00 91.46           C  
ATOM    377  N   GLN A  50      20.751  -3.554   5.512  1.00 93.10           N  
ATOM    378  CA  GLN A  50      20.799  -4.147   6.839  1.00 93.10           C  
ATOM    379  C   GLN A  50      19.762  -5.269   7.047  1.00 93.10           C  
ATOM    380  O   GLN A  50      20.047  -6.232   7.778  1.00 93.10           O  
ATOM    381  CB  GLN A  50      20.618  -3.060   7.898  1.00 93.10           C  
ATOM    382  CG  GLN A  50      21.815  -2.122   8.029  1.00 93.10           C  
ATOM    383  CD  GLN A  50      21.543  -0.951   8.944  1.00 93.10           C  
ATOM    384  OE1 GLN A  50      20.409  -0.474   9.078  1.00 93.10           O  
ATOM    385  NE2 GLN A  50      22.591  -0.478   9.592  1.00 93.10           N  
ATOM    386  N   THR A  51      18.575  -5.172   6.421  1.00 89.30           N  
ATOM    387  CA  THR A  51      17.568  -6.221   6.621  1.00 89.30           C  
ATOM    388  C   THR A  51      17.622  -7.357   5.577  1.00 89.30           C  
ATOM    389  O   THR A  51      17.210  -8.481   5.876  1.00 89.30           O  
ATOM    390  CB  THR A  51      16.143  -5.623   6.613  1.00 89.30           C  
ATOM    391  OG1 THR A  51      15.861  -5.054   5.331  1.00 89.30           O  
ATOM    392  CG2 THR A  51      16.024  -4.535   7.673  1.00 89.30           C  
ATOM    393  N   GLU A  52      18.162  -7.092   4.379  1.00 86.96           N  
ATOM    394  CA  GLU A  52      18.228  -8.108   3.317  1.00 86.96           C  
ATOM    395  C   GLU A  52      19.634  -8.687   3.123  1.00 86.96           C  
ATOM    396  O   GLU A  52      19.800  -9.747   2.515  1.00 86.96           O  
ATOM    397  CB  GLU A  52      17.711  -7.546   1.987  1.00 86.96           C  
ATOM    398  CG  GLU A  52      16.238  -7.140   2.012  1.00 86.96           C  
ATOM    399  CD  GLU A  52      15.736  -6.624   0.687  1.00 86.96           C  
ATOM    400  OE1 GLU A  52      16.092  -7.179  -0.331  1.00 86.96           O  
ATOM    401  OE2 GLU A  52      14.990  -5.662   0.689  1.00 86.96           O  
ATOM    402  N   LYS A  53      20.641  -7.971   3.614  1.00 90.80           N  
ATOM    403  CA  LYS A  53      22.063  -8.307   3.504  1.00 90.80           C  
ATOM    404  C   LYS A  53      22.516  -8.404   2.055  1.00 90.80           C  
ATOM    405  O   LYS A  53      23.360  -9.234   1.708  1.00 90.80           O  
ATOM    406  CB  LYS A  53      22.361  -9.623   4.233  1.00 90.80           C  
ATOM    407  CG  LYS A  53      21.897  -9.683   5.713  1.00 90.80           C  
ATOM    408  CD  LYS A  53      22.635  -8.675   6.604  1.00 90.80           C  
ATOM    409  CE  LYS A  53      22.398  -8.962   8.105  1.00 90.80           C  
ATOM    410  NZ  LYS A  53      20.981  -8.753   8.506  1.00 90.80           N  
ATOM    411  N   SER A  54      21.959  -7.536   1.216  1.00 84.70           N  
ATOM    412  CA  SER A  54      22.297  -7.499  -0.196  1.00 84.70           C  
ATOM    413  C   SER A  54      22.407  -6.079  -0.739  1.00 84.70           C  
ATOM    414  O   SER A  54      21.691  -5.172  -0.311  1.00 84.70           O  
ATOM    415  CB  SER A  54      21.242  -8.250  -0.997  1.00 84.70           C  
ATOM    416  OG  SER A  54      21.165  -9.602  -0.615  1.00 84.70           O  
ATOM    417  N   VAL A  55      23.266  -5.916  -1.740  1.00 86.77           N  
ATOM    418  CA  VAL A  55      23.418  -4.669  -2.485  1.00 86.77           C  
ATOM    419  C   VAL A  55      23.040  -4.949  -3.932  1.00 86.77           C  
ATOM    420  O   VAL A  55      22.943  -4.064  -4.786  1.00 86.77           O  
ATOM    421  CB  VAL A  55      24.870  -4.165  -2.399  1.00 86.77           C  
ATOM    422  CG1 VAL A  55      25.234  -3.877  -0.964  1.00 86.77           C  
ATOM    423  CG2 VAL A  55      25.795  -5.236  -2.959  1.00 86.77           C  
ATOM    424  N   ALA A  56      22.789  -6.223  -4.192  1.00 80.40           N  
ATOM    425  CA  ALA A  56      22.468  -6.725  -5.509  1.00 80.40           C  
ATOM    426  C   ALA A  56      21.021  -6.437  -5.852  1.00 80.40           C  
ATOM    427  O   ALA A  56      20.166  -7.322  -5.812  1.00 80.40           O  
ATOM    428  CB  ALA A  56      22.738  -8.213  -5.570  1.00 80.40           C  
ATOM    429  N   LEU A  57      20.754  -5.186  -6.176  1.00 72.50           N  
ATOM    430  CA  LEU A  57      19.405  -4.743  -6.469  1.00 72.50           C  
ATOM    431  C   LEU A  57      18.831  -5.605  -7.568  1.00 72.50           C  
ATOM    432  O   LEU A  57      19.450  -5.793  -8.616  1.00 72.50           O  
ATOM    433  CB  LEU A  57      19.411  -3.275  -6.925  1.00 72.50           C  
ATOM    434  CG  LEU A  57      18.047  -2.615  -7.148  1.00 72.50           C  
ATOM    435  CD1 LEU A  57      17.330  -2.518  -5.825  1.00 72.50           C  
ATOM    436  CD2 LEU A  57      18.249  -1.205  -7.765  1.00 72.50           C  
ATOM    437  N   ARG A  58      17.643  -6.136  -7.330  1.00 69.73           N  
ATOM    438  CA  ARG A  58      17.001  -6.958  -8.331  1.00 69.73           C  
ATOM    439  C   ARG A  58      16.381  -6.030  -9.351  1.00 69.73           C  
ATOM    440  O   ARG A  58      15.613  -5.138  -8.993  1.00 69.73           O  
ATOM    441  CB  ARG A  58      15.943  -7.851  -7.704  1.00 69.73           C  
ATOM    442  CG  ARG A  58      15.247  -8.803  -8.659  1.00 69.73           C  
ATOM    443  CD  ARG A  58      14.299  -9.695  -7.934  1.00 69.73           C  
ATOM    444  NE  ARG A  58      13.617 -10.615  -8.828  1.00 69.73           N  
ATOM    445  CZ  ARG A  58      12.681 -11.505  -8.440  1.00 69.73           C  
ATOM    446  N   ILE A  59      16.713  -6.233 -10.613  1.00 67.40           N  
ATOM    447  CA  ILE A  59      16.210  -5.361 -11.657  1.00 67.40           C  
ATOM    448  C   ILE A  59      15.067  -6.028 -12.409  1.00 67.40           C  
ATOM    449  O   ILE A  59      15.221  -7.144 -12.906  1.00 67.40           O  
ATOM    450  CB  ILE A  59      17.346  -5.017 -12.636  1.00 67.40           C  
ATOM    451  CG1 ILE A  59      18.564  -4.440 -11.851  1.00 67.40           C  
ATOM    452  CG2 ILE A  59      16.859  -4.049 -13.699  1.00 67.40           C  
ATOM    453  CD1 ILE A  59      18.264  -3.212 -11.031  1.00 67.40           C  
ATOM    454  N   SER A  60      13.912  -5.368 -12.474  1.00 68.30           N  
ATOM    455  CA  SER A  60      12.781  -5.934 -13.195  1.00 68.30           C  
ATOM    456  C   SER A  60      13.087  -5.857 -14.695  1.00 68.30           C  
ATOM    457  O   SER A  60      13.494  -4.786 -15.154  1.00 68.30           O  
ATOM    458  CB  SER A  60      11.517  -5.158 -12.877  1.00 68.30           C  
ATOM    459  OG  SER A  60      10.428  -5.630 -13.619  1.00 68.30           O  
ATOM    460  N   PRO A  61      12.957  -6.936 -15.480  1.00 73.00           N  
ATOM    461  CA  PRO A  61      13.215  -6.934 -16.904  1.00 73.00           C  
ATOM    462  C   PRO A  61      12.194  -6.170 -17.714  1.00 73.00           C  
ATOM    463  O   PRO A  61      10.997  -6.214 -17.403  1.00 73.00           O  
ATOM    464  CB  PRO A  61      13.207  -8.426 -17.245  1.00 73.00           C  
ATOM    465  CG  PRO A  61      12.287  -9.049 -16.203  1.00 73.00           C  
ATOM    466  CD  PRO A  61      12.523  -8.236 -14.938  1.00 73.00           C  
ATOM    467  N   GLY A  62      12.649  -5.561 -18.797  1.00 76.90           N  
ATOM    468  CA  GLY A  62      11.800  -4.917 -19.793  1.00 76.90           C  
ATOM    469  C   GLY A  62      10.891  -3.817 -19.254  1.00 76.90           C  
ATOM    470  O   GLY A  62      11.202  -3.124 -18.277  1.00 76.90           O  
ATOM    471  N   ARG A  63       9.776  -3.652 -19.957  1.00 73.30           N  
ATOM    472  CA  ARG A  63       8.724  -2.680 -19.697  1.00 73.30           C  
ATOM    473  C   ARG A  63       7.382  -3.365 -19.968  1.00 73.30           C  
ATOM    474  O   ARG A  63       7.356  -4.328 -20.748  1.00 73.30           O  
ATOM    475  CB  ARG A  63       8.899  -1.440 -20.584  1.00 73.30           C  
ATOM    476  CG  ARG A  63      10.173  -0.603 -20.314  1.00 73.30           C  
ATOM    477  CD  ARG A  63      10.063   0.092 -18.985  1.00 73.30           C  
ATOM    478  NE  ARG A  63      11.185   0.991 -18.707  1.00 73.30           N  
ATOM    479  CZ  ARG A  63      12.356   0.620 -18.137  1.00 73.30           C  
ATOM    480  N   PRO A  64       6.272  -2.980 -19.338  1.00 75.05           N  
ATOM    481  CA  PRO A  64       4.938  -3.471 -19.597  1.00 75.05           C  
ATOM    482  C   PRO A  64       4.438  -3.146 -20.973  1.00 75.05           C  
ATOM    483  O   PRO A  64       4.810  -2.091 -21.532  1.00 75.05           O  
ATOM    484  CB  PRO A  64       4.099  -2.852 -18.491  1.00 75.05           C  
ATOM    485  CG  PRO A  64       4.840  -1.568 -18.143  1.00 75.05           C  
ATOM    486  CD  PRO A  64       6.313  -1.918 -18.301  1.00 75.05           C  
ATOM    487  N   ARG A  65       3.565  -3.963 -21.514  1.00 77.54           N  
ATOM    488  CA  ARG A  65       2.906  -3.679 -22.773  1.00 77.54           C  
ATOM    489  C   ARG A  65       1.774  -2.720 -22.430  1.00 77.54           C  
ATOM    490  O   ARG A  65       1.115  -2.908 -21.408  1.00 77.54           O  
ATOM    491  CB  ARG A  65       2.436  -4.976 -23.435  1.00 77.54           C  
ATOM    492  CG  ARG A  65       1.994  -4.870 -24.893  1.00 77.54           C  
ATOM    493  CD  ARG A  65       1.784  -6.218 -25.528  1.00 77.54           C  
ATOM    494  NE  ARG A  65       1.410  -6.099 -26.935  1.00 77.54           N  
ATOM    495  CZ  ARG A  65       2.280  -5.991 -27.972  1.00 77.54           C  
ATOM    496  N   VAL A  66       1.579  -1.673 -23.230  1.00 77.60           N  
ATOM    497  CA  VAL A  66       0.578  -0.648 -22.914  1.00 77.60           C  
ATOM    498  C   VAL A  66      -0.615  -0.578 -23.869  1.00 77.60           C  
ATOM    499  O   VAL A  66      -1.355   0.409 -23.874  1.00 77.60           O  
ATOM    500  CB  VAL A  66       1.267   0.719 -22.891  1.00 77.60           C  
ATOM    501  CG1 VAL A  66       2.323   0.740 -21.777  1.00 77.60           C  
ATOM    502  CG2 VAL A  66       1.880   0.985 -24.260  1.00 77.60           C  
ATOM    503  N   THR A  67      -0.786  -1.611 -24.676  1.00 86.90           N  
ATOM    504  CA  THR A  67      -1.900  -1.691 -25.613  1.00 86.90           C  
ATOM    505  C   THR A  67      -2.658  -2.988 -25.417  1.00 86.90           C  
ATOM    506  O   THR A  67      -2.161  -3.925 -24.789  1.00 86.90           O  
ATOM    507  CB  THR A  67      -1.440  -1.610 -27.085  1.00 86.90           C  
ATOM    508  OG1 THR A  67      -0.568  -2.719 -27.355  1.00 86.90           O  
ATOM    509  CG2 THR A  67      -0.743  -0.289 -27.402  1.00 86.90           C  
ATOM    510  N   THR A  68      -3.846  -3.048 -25.986  1.00 87.20           N  
ATOM    511  CA  THR A  68      -4.662  -4.246 -25.943  1.00 87.20           C  
ATOM    512  C   THR A  68      -4.690  -4.900 -27.299  1.00 87.20           C  
ATOM    513  O   THR A  68      -4.308  -4.285 -28.292  1.00 87.20           O  
ATOM    514  CB  THR A  68      -6.098  -3.909 -25.517  1.00 87.20           C  
ATOM    515  OG1 THR A  68      -6.749  -3.091 -26.521  1.00 87.20           O  
ATOM    516  CG2 THR A  68      -6.051  -3.134 -24.230  1.00 87.20           C  
ATOM    517  N   HIS A  69      -5.210  -6.121 -27.361  1.00 90.14           N  
ATOM    518  CA  HIS A  69      -5.317  -6.805 -28.639  1.00 90.14           C  
ATOM    519  C   HIS A  69      -6.144  -5.949 -29.588  1.00 90.14           C  
ATOM    520  O   HIS A  69      -5.779  -5.745 -30.746  1.00 90.14           O  
ATOM    521  CB  HIS A  69      -5.963  -8.181 -28.480  1.00 90.14           C  
ATOM    522  CG  HIS A  69      -5.971  -8.988 -29.737  1.00 90.14           C  
ATOM    523  ND1 HIS A  69      -4.832  -9.604 -30.226  1.00 90.14           N  
ATOM    524  CD2 HIS A  69      -6.964  -9.284 -30.609  1.00 90.14           C  
ATOM    525  CE1 HIS A  69      -5.127 -10.253 -31.335  1.00 90.14           C  
ATOM    526  NE2 HIS A  69      -6.413 -10.077 -31.596  1.00 90.14           N  
ATOM    527  N   ARG A  70      -7.269  -5.435 -29.087  1.00 88.77           N  
ATOM    528  CA  ARG A  70      -8.146  -4.627 -29.912  1.00 88.77           C  
ATOM    529  C   ARG A  70      -7.422  -3.382 -30.421  1.00 88.77           C  
ATOM    530  O   ARG A  70      -7.536  -3.043 -31.602  1.00 88.77           O  
ATOM    531  CB  ARG A  70      -9.361  -4.203 -29.101  1.00 88.77           C  
ATOM    532  CG  ARG A  70     -10.341  -5.334 -28.760  1.00 88.77           C  
ATOM    533  CD  ARG A  70     -11.450  -4.866 -27.870  1.00 88.77           C  
ATOM    534  NE  ARG A  70     -12.347  -5.955 -27.503  1.00 88.77           N  
ATOM    535  CZ  ARG A  70     -13.303  -5.880 -26.553  1.00 88.77           C  
ATOM    536  N   MET A  71      -6.625  -2.721 -29.571  1.00 90.30           N  
ATOM    537  CA  MET A  71      -5.895  -1.550 -30.055  1.00 90.30           C  
ATOM    538  C   MET A  71      -4.917  -1.930 -31.147  1.00 90.30           C  
ATOM    539  O   MET A  71      -4.823  -1.247 -32.165  1.00 90.30           O  
ATOM    540  CB  MET A  71      -5.135  -0.836 -28.947  1.00 90.30           C  
ATOM    541  CG  MET A  71      -5.973  -0.122 -27.917  1.00 90.30           C  
ATOM    542  SD  MET A  71      -4.968   0.501 -26.555  1.00 90.30           S  
ATOM    543  CE  MET A  71      -4.105   1.907 -27.288  1.00 90.30           C  
ATOM    544  N   ASP A  72      -4.185  -3.035 -30.947  1.00 90.77           N  
ATOM    545  CA  ASP A  72      -3.205  -3.431 -31.947  1.00 90.77           C  
ATOM    546  C   ASP A  72      -3.897  -3.728 -33.270  1.00 90.77           C  
ATOM    547  O   ASP A  72      -3.420  -3.323 -34.330  1.00 90.77           O  
ATOM    548  CB  ASP A  72      -2.416  -4.671 -31.505  1.00 90.77           C  
ATOM    549  CG  ASP A  72      -1.362  -4.462 -30.356  1.00 90.77           C  
ATOM    550  OD1 ASP A  72      -1.020  -3.334 -29.998  1.00 90.77           O  
ATOM    551  OD2 ASP A  72      -0.872  -5.468 -29.876  1.00 90.77           O  
ATOM    552  N   ARG A  73      -5.063  -4.378 -33.213  1.00 91.36           N  
ATOM    553  CA  ARG A  73      -5.792  -4.691 -34.433  1.00 91.36           C  
ATOM    554  C   ARG A  73      -6.288  -3.420 -35.114  1.00 91.36           C  
ATOM    555  O   ARG A  73      -6.270  -3.317 -36.343  1.00 91.36           O  
ATOM    556  CB  ARG A  73      -6.960  -5.629 -34.146  1.00 91.36           C  
ATOM    557  CG  ARG A  73      -6.568  -7.076 -33.736  1.00 91.36           C  
ATOM    558  CD  ARG A  73      -5.925  -7.824 -34.859  1.00 91.36           C  
ATOM    559  NE  ARG A  73      -5.665  -9.224 -34.514  1.00 91.36           N  
ATOM    560  CZ  ARG A  73      -4.980 -10.096 -35.293  1.00 91.36           C  
ATOM    561  N   ASN A  74      -6.696  -2.422 -34.327  1.00 90.43           N  
ATOM    562  CA  ASN A  74      -7.158  -1.163 -34.890  1.00 90.43           C  
ATOM    563  C   ASN A  74      -5.997  -0.415 -35.562  1.00 90.43           C  
ATOM    564  O   ASN A  74      -6.165   0.185 -36.629  1.00 90.43           O  
ATOM    565  CB  ASN A  74      -7.799  -0.320 -33.813  1.00 90.43           C  
ATOM    566  CG  ASN A  74      -9.138  -0.864 -33.375  1.00 90.43           C  
ATOM    567  OD1 ASN A  74      -9.803  -1.613 -34.107  1.00 90.43           O  
ATOM    568  ND2 ASN A  74      -9.546  -0.504 -32.183  1.00 90.43           N  
ATOM    569  N   ILE A  75      -4.795  -0.517 -34.961  1.00 91.85           N  
ATOM    570  CA  ILE A  75      -3.615   0.137 -35.546  1.00 91.85           C  
ATOM    571  C   ILE A  75      -3.233  -0.533 -36.853  1.00 91.85           C  
ATOM    572  O   ILE A  75      -2.965   0.166 -37.839  1.00 91.85           O  
ATOM    573  CB  ILE A  75      -2.391   0.051 -34.583  1.00 91.85           C  
ATOM    574  CG1 ILE A  75      -2.636   0.993 -33.389  1.00 91.85           C  
ATOM    575  CG2 ILE A  75      -1.094   0.388 -35.336  1.00 91.85           C  
ATOM    576  CD1 ILE A  75      -1.657   0.839 -32.238  1.00 91.85           C  
ATOM    577  N   LEU A  76      -3.234  -1.852 -36.885  1.00 91.10           N  
ATOM    578  CA  LEU A  76      -2.811  -2.532 -38.086  1.00 91.10           C  
ATOM    579  C   LEU A  76      -3.859  -2.435 -39.172  1.00 91.10           C  
ATOM    580  O   LEU A  76      -3.518  -2.232 -40.339  1.00 91.10           O  
ATOM    581  CB  LEU A  76      -2.516  -3.977 -37.752  1.00 91.10           C  
ATOM    582  CG  LEU A  76      -1.380  -4.105 -36.775  1.00 91.10           C  
ATOM    583  CD1 LEU A  76      -1.186  -5.561 -36.409  1.00 91.10           C  
ATOM    584  CD2 LEU A  76      -0.180  -3.447 -37.351  1.00 91.10           C  
ATOM    585  N   ARG A  77      -5.140  -2.519 -38.814  1.00 92.50           N  
ATOM    586  CA  ARG A  77      -6.174  -2.364 -39.818  1.00 92.50           C  
ATOM    587  C   ARG A  77      -6.024  -1.005 -40.469  1.00 92.50           C  
ATOM    588  O   ARG A  77      -5.966  -0.899 -41.694  1.00 92.50           O  
ATOM    589  CB  ARG A  77      -7.570  -2.505 -39.222  1.00 92.50           C  
ATOM    590  CG  ARG A  77      -8.712  -2.313 -40.221  1.00 92.50           C  
ATOM    591  CD  ARG A  77     -10.047  -2.608 -39.624  1.00 92.50           C  
ATOM    592  NE  ARG A  77     -11.130  -2.342 -40.571  1.00 92.50           N  
ATOM    593  CZ  ARG A  77     -12.432  -2.605 -40.353  1.00 92.50           C  
ATOM    594  N   SER A  78      -5.882   0.038 -39.637  1.00 89.10           N  
ATOM    595  CA  SER A  78      -5.750   1.394 -40.132  1.00 89.10           C  
ATOM    596  C   SER A  78      -4.515   1.567 -41.003  1.00 89.10           C  
ATOM    597  O   SER A  78      -4.584   2.149 -42.090  1.00 89.10           O  
ATOM    598  CB  SER A  78      -5.621   2.331 -38.943  1.00 89.10           C  
ATOM    599  OG  SER A  78      -6.785   2.343 -38.169  1.00 89.10           O  
ATOM    600  N   ALA A  79      -3.383   1.020 -40.552  1.00 87.35           N  
ATOM    601  CA  ALA A  79      -2.145   1.125 -41.301  1.00 87.35           C  
ATOM    602  C   ALA A  79      -2.262   0.452 -42.667  1.00 87.35           C  
ATOM    603  O   ALA A  79      -1.705   0.931 -43.644  1.00 87.35           O  
ATOM    604  CB  ALA A  79      -1.013   0.521 -40.502  1.00 87.35           C  
ATOM    605  N   ARG A  80      -2.984  -0.663 -42.746  1.00 83.60           N  
ATOM    606  CA  ARG A  80      -3.143  -1.377 -44.008  1.00 83.60           C  
ATOM    607  C   ARG A  80      -4.123  -0.684 -44.952  1.00 83.60           C  
ATOM    608  O   ARG A  80      -3.870  -0.578 -46.155  1.00 83.60           O  
ATOM    609  CB  ARG A  80      -3.650  -2.781 -43.729  1.00 83.60           C  
ATOM    610  CG  ARG A  80      -2.654  -3.707 -43.051  1.00 83.60           C  
ATOM    611  CD  ARG A  80      -3.305  -4.979 -42.651  1.00 83.60           C  
ATOM    612  NE  ARG A  80      -2.392  -5.859 -41.946  1.00 83.60           N  
ATOM    613  CZ  ARG A  80      -2.747  -7.007 -41.336  1.00 83.60           C  
ATOM    614  N   GLU A  81      -5.242  -0.193 -44.413  1.00 83.70           N  
ATOM    615  CA  GLU A  81      -6.259   0.482 -45.222  1.00 83.70           C  
ATOM    616  C   GLU A  81      -5.750   1.781 -45.833  1.00 83.70           C  
ATOM    617  O   GLU A  81      -6.139   2.146 -46.944  1.00 83.70           O  
ATOM    618  CB  GLU A  81      -7.533   0.735 -44.406  1.00 83.70           C  
ATOM    619  CG  GLU A  81      -8.311  -0.532 -44.077  1.00 83.70           C  
ATOM    620  CD  GLU A  81      -9.532  -0.327 -43.227  1.00 83.70           C  
ATOM    621  OE1 GLU A  81      -9.756   0.756 -42.749  1.00 83.70           O  
ATOM    622  OE2 GLU A  81     -10.255  -1.287 -43.059  1.00 83.70           O  
ATOM    623  N   ASP A  82      -4.879   2.465 -45.106  1.00 77.20           N  
ATOM    624  CA  ASP A  82      -4.350   3.738 -45.542  1.00 77.20           C  
ATOM    625  C   ASP A  82      -2.842   3.812 -45.231  1.00 77.20           C  
ATOM    626  O   ASP A  82      -2.454   4.468 -44.257  1.00 77.20           O  
ATOM    627  CB  ASP A  82      -5.126   4.836 -44.813  1.00 77.20           C  
ATOM    628  CG  ASP A  82      -4.770   6.230 -45.247  1.00 77.20           C  
ATOM    629  OD1 ASP A  82      -3.953   6.333 -46.091  1.00 77.20           O  
ATOM    630  OD2 ASP A  82      -5.302   7.189 -44.696  1.00 77.20           O  
ATOM    631  N   PRO A  83      -1.974   3.238 -46.107  1.00 77.93           N  
ATOM    632  CA  PRO A  83      -0.561   2.980 -45.875  1.00 77.93           C  
ATOM    633  C   PRO A  83       0.273   4.213 -45.665  1.00 77.93           C  
ATOM    634  O   PRO A  83       1.384   4.095 -45.163  1.00 77.93           O  
ATOM    635  CB  PRO A  83      -0.121   2.231 -47.139  1.00 77.93           C  
ATOM    636  CG  PRO A  83      -1.102   2.640 -48.204  1.00 77.93           C  
ATOM    637  CD  PRO A  83      -2.425   2.856 -47.471  1.00 77.93           C  
ATOM    638  N   HIS A  84      -0.198   5.378 -46.084  1.00 77.05           N  
ATOM    639  CA  HIS A  84       0.605   6.577 -45.876  1.00 77.05           C  
ATOM    640  C   HIS A  84       0.446   7.216 -44.480  1.00 77.05           C  
ATOM    641  O   HIS A  84       1.134   8.185 -44.167  1.00 77.05           O  
ATOM    642  CB  HIS A  84       0.431   7.587 -47.028  1.00 77.05           C  
ATOM    643  CG  HIS A  84      -0.952   7.984 -47.347  1.00 77.05           C  
ATOM    644  ND1 HIS A  84      -1.730   7.269 -48.230  1.00 77.05           N  
ATOM    645  CD2 HIS A  84      -1.723   9.006 -46.907  1.00 77.05           C  
ATOM    646  CE1 HIS A  84      -2.921   7.834 -48.320  1.00 77.05           C  
ATOM    647  NE2 HIS A  84      -2.941   8.892 -47.531  1.00 77.05           N  
ATOM    648  N   ARG A  85      -0.451   6.700 -43.629  1.00 82.37           N  
ATOM    649  CA  ARG A  85      -0.599   7.315 -42.301  1.00 82.37           C  
ATOM    650  C   ARG A  85       0.672   7.222 -41.463  1.00 82.37           C  
ATOM    651  O   ARG A  85       1.297   6.163 -41.341  1.00 82.37           O  
ATOM    652  CB  ARG A  85      -1.741   6.690 -41.527  1.00 82.37           C  
ATOM    653  CG  ARG A  85      -3.101   7.037 -42.070  1.00 82.37           C  
ATOM    654  CD  ARG A  85      -4.204   6.341 -41.365  1.00 82.37           C  
ATOM    655  NE  ARG A  85      -5.494   6.652 -41.995  1.00 82.37           N  
ATOM    656  CZ  ARG A  85      -6.691   6.131 -41.677  1.00 82.37           C  
ATOM    657  N   THR A  86       1.008   8.338 -40.829  1.00 81.40           N  
ATOM    658  CA  THR A  86       2.177   8.437 -39.966  1.00 81.40           C  
ATOM    659  C   THR A  86       1.896   7.889 -38.562  1.00 81.40           C  
ATOM    660  O   THR A  86       0.740   7.706 -38.198  1.00 81.40           O  
ATOM    661  CB  THR A  86       2.613   9.919 -39.906  1.00 81.40           C  
ATOM    662  OG1 THR A  86       1.582  10.708 -39.330  1.00 81.40           O  
ATOM    663  CG2 THR A  86       2.908  10.420 -41.291  1.00 81.40           C  
ATOM    664  N   ALA A  87       2.934   7.663 -37.747  1.00 85.70           N  
ATOM    665  CA  ALA A  87       2.709   7.221 -36.372  1.00 85.70           C  
ATOM    666  C   ALA A  87       1.853   8.238 -35.625  1.00 85.70           C  
ATOM    667  O   ALA A  87       0.926   7.851 -34.920  1.00 85.70           O  
ATOM    668  CB  ALA A  87       4.024   7.006 -35.636  1.00 85.70           C  
ATOM    669  N   THR A  88       2.102   9.547 -35.848  1.00 82.70           N  
ATOM    670  CA  THR A  88       1.271  10.582 -35.234  1.00 82.70           C  
ATOM    671  C   THR A  88      -0.172  10.457 -35.718  1.00 82.70           C  
ATOM    672  O   THR A  88      -1.094  10.502 -34.909  1.00 82.70           O  
ATOM    673  CB  THR A  88       1.779  12.020 -35.521  1.00 82.70           C  
ATOM    674  OG1 THR A  88       3.083  12.200 -34.956  1.00 82.70           O  
ATOM    675  CG2 THR A  88       0.832  13.041 -34.910  1.00 82.70           C  
ATOM    676  N   ASP A  89      -0.389  10.263 -37.027  1.00 82.03           N  
ATOM    677  CA  ASP A  89      -1.765  10.143 -37.527  1.00 82.03           C  
ATOM    678  C   ASP A  89      -2.473   8.969 -36.875  1.00 82.03           C  
ATOM    679  O   ASP A  89      -3.613   9.084 -36.424  1.00 82.03           O  
ATOM    680  CB  ASP A  89      -1.752   9.885 -39.027  1.00 82.03           C  
ATOM    681  CG  ASP A  89      -1.359  11.071 -39.870  1.00 82.03           C  
ATOM    682  OD1 ASP A  89      -1.561  12.195 -39.478  1.00 82.03           O  
ATOM    683  OD2 ASP A  89      -0.672  10.822 -40.853  1.00 82.03           O  
ATOM    684  N   ILE A  90      -1.775   7.845 -36.781  1.00 88.67           N  
ATOM    685  CA  ILE A  90      -2.332   6.660 -36.178  1.00 88.67           C  
ATOM    686  C   ILE A  90      -2.630   6.911 -34.720  1.00 88.67           C  
ATOM    687  O   ILE A  90      -3.700   6.555 -34.232  1.00 88.67           O  
ATOM    688  CB  ILE A  90      -1.404   5.481 -36.394  1.00 88.67           C  
ATOM    689  CG1 ILE A  90      -1.381   5.144 -37.907  1.00 88.67           C  
ATOM    690  CG2 ILE A  90      -1.824   4.306 -35.536  1.00 88.67           C  
ATOM    691  CD1 ILE A  90      -0.291   4.216 -38.326  1.00 88.67           C  
ATOM    692  N   GLN A  91      -1.695   7.540 -34.010  1.00 87.90           N  
ATOM    693  CA  GLN A  91      -1.920   7.869 -32.617  1.00 87.90           C  
ATOM    694  C   GLN A  91      -3.162   8.730 -32.458  1.00 87.90           C  
ATOM    695  O   GLN A  91      -3.960   8.492 -31.549  1.00 87.90           O  
ATOM    696  CB  GLN A  91      -0.730   8.607 -32.006  1.00 87.90           C  
ATOM    697  CG  GLN A  91      -0.966   8.971 -30.563  1.00 87.90           C  
ATOM    698  CD  GLN A  91       0.194   9.703 -29.919  1.00 87.90           C  
ATOM    699  OE1 GLN A  91       1.366   9.460 -30.192  1.00 87.90           O  
ATOM    700  NE2 GLN A  91      -0.138  10.658 -29.059  1.00 87.90           N  
ATOM    701  N   MET A  92      -3.351   9.719 -33.342  1.00 84.50           N  
ATOM    702  CA  MET A  92      -4.514  10.590 -33.238  1.00 84.50           C  
ATOM    703  C   MET A  92      -5.809   9.807 -33.454  1.00 84.50           C  
ATOM    704  O   MET A  92      -6.788  10.014 -32.744  1.00 84.50           O  
ATOM    705  CB  MET A  92      -4.430  11.758 -34.221  1.00 84.50           C  
ATOM    706  CG  MET A  92      -3.354  12.799 -33.892  1.00 84.50           C  
ATOM    707  SD  MET A  92      -3.466  14.281 -34.919  1.00 84.50           S  
ATOM    708  CE  MET A  92      -2.991  13.679 -36.536  1.00 84.50           C  
ATOM    709  N   ILE A  93      -5.790   8.836 -34.365  1.00 87.00           N  
ATOM    710  CA  ILE A  93      -6.976   8.014 -34.599  1.00 87.00           C  
ATOM    711  C   ILE A  93      -7.259   7.125 -33.381  1.00 87.00           C  
ATOM    712  O   ILE A  93      -8.397   7.069 -32.879  1.00 87.00           O  
ATOM    713  CB  ILE A  93      -6.739   7.156 -35.849  1.00 87.00           C  
ATOM    714  CG1 ILE A  93      -6.702   8.095 -37.048  1.00 87.00           C  
ATOM    715  CG2 ILE A  93      -7.816   6.083 -35.999  1.00 87.00           C  
ATOM    716  CD1 ILE A  93      -6.193   7.463 -38.267  1.00 87.00           C  
ATOM    717  N   ILE A  94      -6.222   6.491 -32.855  1.00 87.50           N  
ATOM    718  CA  ILE A  94      -6.346   5.634 -31.693  1.00 87.50           C  
ATOM    719  C   ILE A  94      -6.788   6.464 -30.481  1.00 87.50           C  
ATOM    720  O   ILE A  94      -7.551   5.981 -29.660  1.00 87.50           O  
ATOM    721  CB  ILE A  94      -5.065   4.833 -31.387  1.00 87.50           C  
ATOM    722  CG1 ILE A  94      -4.733   3.876 -32.566  1.00 87.50           C  
ATOM    723  CG2 ILE A  94      -5.288   3.994 -30.119  1.00 87.50           C  
ATOM    724  CD1 ILE A  94      -5.796   2.820 -32.867  1.00 87.50           C  
ATOM    725  N   SER A  95      -6.332   7.731 -30.389  1.00 84.80           N  
ATOM    726  CA  SER A  95      -6.666   8.633 -29.281  1.00 84.80           C  
ATOM    727  C   SER A  95      -8.128   9.099 -29.256  1.00 84.80           C  
ATOM    728  O   SER A  95      -8.464   9.992 -28.474  1.00 84.80           O  
ATOM    729  CB  SER A  95      -5.844   9.925 -29.298  1.00 84.80           C  
ATOM    730  OG  SER A  95      -6.257  10.832 -30.295  1.00 84.80           O  
ATOM    731  N   SER A  96      -8.997   8.549 -30.119  1.00 79.00           N  
ATOM    732  CA  SER A  96     -10.407   8.889 -30.066  1.00 79.00           C  
ATOM    733  C   SER A  96     -10.835   8.939 -28.575  1.00 79.00           C  
ATOM    734  O   SER A  96     -10.421   8.067 -27.815  1.00 79.00           O  
ATOM    735  CB  SER A  96     -11.216   7.845 -30.817  1.00 79.00           C  
ATOM    736  OG  SER A  96     -10.928   7.862 -32.193  1.00 79.00           O  
ATOM    737  N   PRO A  97     -11.758   9.838 -28.178  1.00 82.23           N  
ATOM    738  CA  PRO A  97     -12.159  10.169 -26.802  1.00 82.23           C  
ATOM    739  C   PRO A  97     -12.348   9.048 -25.779  1.00 82.23           C  
ATOM    740  O   PRO A  97     -12.175   9.274 -24.592  1.00 82.23           O  
ATOM    741  CB  PRO A  97     -13.491  10.884 -27.011  1.00 82.23           C  
ATOM    742  CG  PRO A  97     -13.382  11.515 -28.372  1.00 82.23           C  
ATOM    743  CD  PRO A  97     -12.596  10.541 -29.203  1.00 82.23           C  
ATOM    744  N   ASN A  98     -12.760   7.856 -26.218  1.00 76.86           N  
ATOM    745  CA  ASN A  98     -13.006   6.783 -25.251  1.00 76.86           C  
ATOM    746  C   ASN A  98     -11.872   5.751 -25.166  1.00 76.86           C  
ATOM    747  O   ASN A  98     -12.022   4.713 -24.514  1.00 76.86           O  
ATOM    748  CB  ASN A  98     -14.310   6.090 -25.599  1.00 76.86           C  
ATOM    749  CG  ASN A  98     -15.526   6.972 -25.362  1.00 76.86           C  
ATOM    750  OD1 ASN A  98     -15.976   7.146 -24.224  1.00 76.86           O  
ATOM    751  ND2 ASN A  98     -16.054   7.533 -26.422  1.00 76.86           N  
ATOM    752  N   GLU A  99     -10.734   6.054 -25.779  1.00 78.90           N  
ATOM    753  CA  GLU A  99      -9.587   5.152 -25.807  1.00 78.90           C  
ATOM    754  C   GLU A  99      -8.345   5.757 -25.126  1.00 78.90           C  
ATOM    755  O   GLU A  99      -8.245   6.984 -25.012  1.00 78.90           O  
ATOM    756  CB  GLU A  99      -9.246   4.837 -27.267  1.00 78.90           C  
ATOM    757  CG  GLU A  99     -10.335   4.118 -28.076  1.00 78.90           C  
ATOM    758  CD  GLU A  99     -10.521   2.648 -27.737  1.00 78.90           C  
ATOM    759  OE1 GLU A  99      -9.618   2.042 -27.205  1.00 78.90           O  
ATOM    760  OE2 GLU A  99     -11.575   2.132 -28.031  1.00 78.90           O  
ATOM    761  N   PRO A 100      -7.418   4.939 -24.602  1.00 76.46           N  
ATOM    762  CA  PRO A 100      -6.120   5.343 -24.100  1.00 76.46           C  
ATOM    763  C   PRO A 100      -5.260   5.784 -25.264  1.00 76.46           C  
ATOM    764  O   PRO A 100      -5.466   5.330 -26.394  1.00 76.46           O  
ATOM    765  CB  PRO A 100      -5.612   4.100 -23.379  1.00 76.46           C  
ATOM    766  CG  PRO A 100      -6.282   2.963 -24.094  1.00 76.46           C  
ATOM    767  CD  PRO A 100      -7.657   3.482 -24.499  1.00 76.46           C  
ATOM    768  N   VAL A 101      -4.274   6.627 -25.015  1.00 78.86           N  
ATOM    769  CA  VAL A 101      -3.447   7.105 -26.100  1.00 78.86           C  
ATOM    770  C   VAL A 101      -2.055   6.457 -26.122  1.00 78.86           C  
ATOM    771  O   VAL A 101      -1.321   6.602 -25.144  1.00 78.86           O  
ATOM    772  CB  VAL A 101      -3.283   8.618 -25.942  1.00 78.86           C  
ATOM    773  CG1 VAL A 101      -2.451   9.168 -27.071  1.00 78.86           C  
ATOM    774  CG2 VAL A 101      -4.644   9.250 -25.848  1.00 78.86           C  
ATOM    775  N   PRO A 102      -1.673   5.714 -27.174  1.00 85.50           N  
ATOM    776  CA  PRO A 102      -0.376   5.082 -27.315  1.00 85.50           C  
ATOM    777  C   PRO A 102       0.602   6.210 -27.602  1.00 85.50           C  
ATOM    778  O   PRO A 102       0.195   7.225 -28.159  1.00 85.50           O  
ATOM    779  CB  PRO A 102      -0.591   4.138 -28.506  1.00 85.50           C  
ATOM    780  CG  PRO A 102      -1.641   4.810 -29.328  1.00 85.50           C  
ATOM    781  CD  PRO A 102      -2.556   5.514 -28.326  1.00 85.50           C  
ATOM    782  N   SER A 103       1.875   6.059 -27.275  1.00 83.15           N  
ATOM    783  CA  SER A 103       2.808   7.119 -27.637  1.00 83.15           C  
ATOM    784  C   SER A 103       3.203   7.012 -29.099  1.00 83.15           C  
ATOM    785  O   SER A 103       2.972   5.982 -29.732  1.00 83.15           O  
ATOM    786  CB  SER A 103       4.036   7.079 -26.747  1.00 83.15           C  
ATOM    787  OG  SER A 103       4.804   5.924 -26.975  1.00 83.15           O  
ATOM    788  N   LYS A 104       3.875   8.032 -29.629  1.00 82.20           N  
ATOM    789  CA  LYS A 104       4.315   7.969 -31.024  1.00 82.20           C  
ATOM    790  C   LYS A 104       5.258   6.775 -31.184  1.00 82.20           C  
ATOM    791  O   LYS A 104       5.259   6.092 -32.215  1.00 82.20           O  
ATOM    792  CB  LYS A 104       5.010   9.282 -31.402  1.00 82.20           C  
ATOM    793  CG  LYS A 104       4.038  10.463 -31.427  1.00 82.20           C  
ATOM    794  CD  LYS A 104       4.679  11.792 -31.740  1.00 82.20           C  
ATOM    795  CE  LYS A 104       3.649  12.912 -31.564  1.00 82.20           C  
ATOM    796  NZ  LYS A 104       4.241  14.259 -31.751  1.00 82.20           N  
ATOM    797  N   ARG A 105       6.050   6.529 -30.131  1.00 81.05           N  
ATOM    798  CA  ARG A 105       6.997   5.429 -30.066  1.00 81.05           C  
ATOM    799  C   ARG A 105       6.244   4.103 -29.955  1.00 81.05           C  
ATOM    800  O   ARG A 105       6.618   3.115 -30.588  1.00 81.05           O  
ATOM    801  CB  ARG A 105       7.916   5.592 -28.861  1.00 81.05           C  
ATOM    802  CG  ARG A 105       8.904   6.760 -28.948  1.00 81.05           C  
ATOM    803  CD  ARG A 105       9.704   6.912 -27.692  1.00 81.05           C  
ATOM    804  NE  ARG A 105      10.624   8.046 -27.765  1.00 81.05           N  
ATOM    805  CZ  ARG A 105      11.330   8.533 -26.722  1.00 81.05           C  
ATOM    806  N   THR A 106       5.138   4.088 -29.194  1.00 87.94           N  
ATOM    807  CA  THR A 106       4.351   2.868 -29.033  1.00 87.94           C  
ATOM    808  C   THR A 106       3.839   2.440 -30.393  1.00 87.94           C  
ATOM    809  O   THR A 106       4.001   1.287 -30.796  1.00 87.94           O  
ATOM    810  CB  THR A 106       3.101   3.080 -28.163  1.00 87.94           C  
ATOM    811  OG1 THR A 106       3.448   3.528 -26.845  1.00 87.94           O  
ATOM    812  CG2 THR A 106       2.290   1.800 -28.063  1.00 87.94           C  
ATOM    813  N   VAL A 107       3.258   3.394 -31.129  1.00 90.20           N  
ATOM    814  CA  VAL A 107       2.699   3.088 -32.436  1.00 90.20           C  
ATOM    815  C   VAL A 107       3.786   2.621 -33.386  1.00 90.20           C  
ATOM    816  O   VAL A 107       3.623   1.611 -34.072  1.00 90.20           O  
ATOM    817  CB  VAL A 107       1.981   4.299 -33.041  1.00 90.20           C  
ATOM    818  CG1 VAL A 107       1.608   3.985 -34.452  1.00 90.20           C  
ATOM    819  CG2 VAL A 107       0.739   4.637 -32.227  1.00 90.20           C  
ATOM    820  N   ARG A 108       4.918   3.330 -33.413  1.00 86.00           N  
ATOM    821  CA  ARG A 108       6.022   2.919 -34.265  1.00 86.00           C  
ATOM    822  C   ARG A 108       6.392   1.464 -34.008  1.00 86.00           C  
ATOM    823  O   ARG A 108       6.488   0.661 -34.943  1.00 86.00           O  
ATOM    824  CB  ARG A 108       7.232   3.794 -33.992  1.00 86.00           C  
ATOM    825  CG  ARG A 108       8.463   3.519 -34.828  1.00 86.00           C  
ATOM    826  CD  ARG A 108       9.566   4.412 -34.400  1.00 86.00           C  
ATOM    827  NE  ARG A 108       9.209   5.800 -34.602  1.00 86.00           N  
ATOM    828  CZ  ARG A 108       9.396   6.499 -35.740  1.00 86.00           C  
ATOM    829  N   ARG A 109       6.555   1.115 -32.732  1.00 87.55           N  
ATOM    830  CA  ARG A 109       6.936  -0.233 -32.353  1.00 87.55           C  
ATOM    831  C   ARG A 109       5.881  -1.261 -32.745  1.00 87.55           C  
ATOM    832  O   ARG A 109       6.225  -2.337 -33.237  1.00 87.55           O  
ATOM    833  CB  ARG A 109       7.181  -0.285 -30.851  1.00 87.55           C  
ATOM    834  CG  ARG A 109       8.451   0.434 -30.378  1.00 87.55           C  
ATOM    835  CD  ARG A 109       8.527   0.486 -28.890  1.00 87.55           C  
ATOM    836  NE  ARG A 109       9.725   1.177 -28.418  1.00 87.55           N  
ATOM    837  CZ  ARG A 109       9.940   1.554 -27.139  1.00 87.55           C  
ATOM    838  N   ARG A 110       4.592  -0.941 -32.592  1.00 90.53           N  
ATOM    839  CA  ARG A 110       3.565  -1.919 -32.953  1.00 90.53           C  
ATOM    840  C   ARG A 110       3.580  -2.209 -34.439  1.00 90.53           C  
ATOM    841  O   ARG A 110       3.447  -3.357 -34.878  1.00 90.53           O  
ATOM    842  CB  ARG A 110       2.169  -1.444 -32.572  1.00 90.53           C  
ATOM    843  CG  ARG A 110       1.927  -1.318 -31.102  1.00 90.53           C  
ATOM    844  CD  ARG A 110       2.077  -2.597 -30.447  1.00 90.53           C  
ATOM    845  NE  ARG A 110       1.781  -2.495 -29.063  1.00 90.53           N  
ATOM    846  CZ  ARG A 110       2.682  -2.185 -28.123  1.00 90.53           C  
ATOM    847  N   LEU A 111       3.779  -1.169 -35.227  1.00 90.23           N  
ATOM    848  CA  LEU A 111       3.804  -1.349 -36.655  1.00 90.23           C  
ATOM    849  C   LEU A 111       5.012  -2.214 -37.031  1.00 90.23           C  
ATOM    850  O   LEU A 111       4.899  -3.156 -37.819  1.00 90.23           O  
ATOM    851  CB  LEU A 111       3.851   0.029 -37.301  1.00 90.23           C  
ATOM    852  CG  LEU A 111       2.579   0.871 -37.082  1.00 90.23           C  
ATOM    853  CD1 LEU A 111       2.829   2.236 -37.536  1.00 90.23           C  
ATOM    854  CD2 LEU A 111       1.435   0.284 -37.829  1.00 90.23           C  
ATOM    855  N   GLN A 112       6.159  -1.971 -36.379  1.00 87.26           N  
ATOM    856  CA  GLN A 112       7.355  -2.758 -36.669  1.00 87.26           C  
ATOM    857  C   GLN A 112       7.174  -4.228 -36.281  1.00 87.26           C  
ATOM    858  O   GLN A 112       7.504  -5.128 -37.058  1.00 87.26           O  
ATOM    859  CB  GLN A 112       8.556  -2.177 -35.906  1.00 87.26           C  
ATOM    860  CG  GLN A 112       9.039  -0.817 -36.416  1.00 87.26           C  
ATOM    861  CD  GLN A 112      10.079  -0.171 -35.500  1.00 87.26           C  
ATOM    862  OE1 GLN A 112      10.121  -0.422 -34.289  1.00 87.26           O  
ATOM    863  NE2 GLN A 112      10.928   0.673 -36.080  1.00 87.26           N  
ATOM    864  N   GLN A 113       6.564  -4.482 -35.117  1.00 89.36           N  
ATOM    865  CA  GLN A 113       6.350  -5.848 -34.630  1.00 89.36           C  
ATOM    866  C   GLN A 113       5.430  -6.625 -35.563  1.00 89.36           C  
ATOM    867  O   GLN A 113       5.581  -7.833 -35.749  1.00 89.36           O  
ATOM    868  CB  GLN A 113       5.789  -5.859 -33.194  1.00 89.36           C  
ATOM    869  CG  GLN A 113       6.797  -5.408 -32.120  1.00 89.36           C  
ATOM    870  CD  GLN A 113       6.253  -5.395 -30.668  1.00 89.36           C  
ATOM    871  OE1 GLN A 113       5.041  -5.362 -30.368  1.00 89.36           O  
ATOM    872  NE2 GLN A 113       7.206  -5.417 -29.736  1.00 89.36           N  
ATOM    873  N   ALA A 114       4.488  -5.908 -36.170  1.00 89.06           N  
ATOM    874  CA  ALA A 114       3.515  -6.462 -37.093  1.00 89.06           C  
ATOM    875  C   ALA A 114       4.057  -6.662 -38.506  1.00 89.06           C  
ATOM    876  O   ALA A 114       3.334  -7.152 -39.377  1.00 89.06           O  
ATOM    877  CB  ALA A 114       2.337  -5.544 -37.174  1.00 89.06           C  
ATOM    878  N   GLY A 115       5.301  -6.259 -38.766  1.00 89.45           N  
ATOM    879  CA  GLY A 115       5.852  -6.390 -40.100  1.00 89.45           C  
ATOM    880  C   GLY A 115       5.493  -5.244 -41.044  1.00 89.45           C  
ATOM    881  O   GLY A 115       5.534  -5.430 -42.260  1.00 89.45           O  
ATOM    882  N   LEU A 116       5.084  -4.086 -40.508  1.00 88.40           N  
ATOM    883  CA  LEU A 116       4.743  -2.929 -41.337  1.00 88.40           C  
ATOM    884  C   LEU A 116       5.881  -1.916 -41.347  1.00 88.40           C  
ATOM    885  O   LEU A 116       6.131  -1.211 -40.362  1.00 88.40           O  
ATOM    886  CB  LEU A 116       3.437  -2.287 -40.872  1.00 88.40           C  
ATOM    887  CG  LEU A 116       2.213  -3.183 -40.954  1.00 88.40           C  
ATOM    888  CD1 LEU A 116       1.023  -2.433 -40.457  1.00 88.40           C  
ATOM    889  CD2 LEU A 116       2.017  -3.604 -42.395  1.00 88.40           C  
ATOM    890  N   HIS A 117       6.568  -1.850 -42.481  1.00 83.06           N  
ATOM    891  CA  HIS A 117       7.775  -1.053 -42.614  1.00 83.06           C  
ATOM    892  C   HIS A 117       7.563   0.236 -43.385  1.00 83.06           C  
ATOM    893  O   HIS A 117       7.065   0.219 -44.509  1.00 83.06           O  
ATOM    894  CB  HIS A 117       8.837  -1.857 -43.344  1.00 83.06           C  
ATOM    895  CG  HIS A 117       9.267  -3.130 -42.667  1.00 83.06           C  
ATOM    896  ND1 HIS A 117      10.141  -3.167 -41.594  1.00 83.06           N  
ATOM    897  CD2 HIS A 117       8.957  -4.406 -42.951  1.00 83.06           C  
ATOM    898  CE1 HIS A 117      10.350  -4.439 -41.253  1.00 83.06           C  
ATOM    899  NE2 HIS A 117       9.651  -5.208 -42.071  1.00 83.06           N  
ATOM    900  N   GLY A 118       7.913   1.368 -42.777  1.00 81.10           N  
ATOM    901  CA  GLY A 118       7.749   2.630 -43.483  1.00 81.10           C  
ATOM    902  C   GLY A 118       8.866   2.810 -44.501  1.00 81.10           C  
ATOM    903  O   GLY A 118      10.051   2.682 -44.164  1.00 81.10           O  
ATOM    904  N   ARG A 119       8.475   3.139 -45.727  1.00 77.83           N  
ATOM    905  CA  ARG A 119       9.408   3.392 -46.811  1.00 77.83           C  
ATOM    906  C   ARG A 119       8.979   4.559 -47.683  1.00 77.83           C  
ATOM    907  O   ARG A 119       7.808   4.748 -47.938  1.00 77.83           O  
ATOM    908  CB  ARG A 119       9.526   2.161 -47.701  1.00 77.83           C  
ATOM    909  CG  ARG A 119      10.135   0.927 -47.064  1.00 77.83           C  
ATOM    910  CD  ARG A 119      11.587   1.110 -46.826  1.00 77.83           C  
ATOM    911  NE  ARG A 119      12.217  -0.097 -46.320  1.00 77.83           N  
ATOM    912  CZ  ARG A 119      12.295  -0.455 -45.025  1.00 77.83           C  
ATOM    913  N   LYS A 120       9.923   5.346 -48.169  1.00 75.63           N  
ATOM    914  CA  LYS A 120       9.555   6.392 -49.098  1.00 75.63           C  
ATOM    915  C   LYS A 120       9.327   5.701 -50.445  1.00 75.63           C  
ATOM    916  O   LYS A 120      10.086   4.797 -50.775  1.00 75.63           O  
ATOM    917  CB  LYS A 120      10.670   7.439 -49.194  1.00 75.63           C  
ATOM    918  CG  LYS A 120      10.381   8.652 -50.068  1.00 75.63           C  
ATOM    919  CD  LYS A 120      11.424   9.754 -49.869  1.00 75.63           C  
ATOM    920  CE  LYS A 120      12.812   9.353 -50.392  1.00 75.63           C  
ATOM    921  NZ  LYS A 120      13.801  10.485 -50.273  1.00 75.63           N  
ATOM    922  N   PRO A 121       8.268   5.981 -51.193  1.00 69.30           N  
ATOM    923  CA  PRO A 121       8.062   5.490 -52.544  1.00 69.30           C  
ATOM    924  C   PRO A 121       9.100   6.231 -53.386  1.00 69.30           C  
ATOM    925  O   PRO A 121       9.270   7.444 -53.184  1.00 69.30           O  
ATOM    926  CB  PRO A 121       6.609   5.870 -52.848  1.00 69.30           C  
ATOM    927  CG  PRO A 121       6.305   6.992 -51.950  1.00 69.30           C  
ATOM    928  CD  PRO A 121       7.165   6.837 -50.708  1.00 69.30           C  
ATOM    929  N   VAL A 122       9.768   5.554 -54.296  1.00 68.85           N  
ATOM    930  CA  VAL A 122      10.780   6.275 -55.073  1.00 68.85           C  
ATOM    931  C   VAL A 122      10.637   6.066 -56.565  1.00 68.85           C  
ATOM    932  O   VAL A 122      10.048   5.096 -57.030  1.00 68.85           O  
ATOM    933  CB  VAL A 122      12.202   5.826 -54.662  1.00 68.85           C  
ATOM    934  CG1 VAL A 122      12.442   6.134 -53.160  1.00 68.85           C  
ATOM    935  CG2 VAL A 122      12.386   4.353 -54.969  1.00 68.85           C  
ATOM    936  N   LYS A 123      11.254   6.974 -57.314  1.00 68.46           N  
ATOM    937  CA  LYS A 123      11.336   6.869 -58.757  1.00 68.46           C  
ATOM    938  C   LYS A 123      12.809   6.804 -59.102  1.00 68.46           C  
ATOM    939  O   LYS A 123      13.623   7.416 -58.411  1.00 68.46           O  
ATOM    940  CB  LYS A 123      10.698   8.084 -59.419  1.00 68.46           C  
ATOM    941  CG  LYS A 123       9.205   8.268 -59.167  1.00 68.46           C  
ATOM    942  CD  LYS A 123       8.696   9.531 -59.867  1.00 68.46           C  
ATOM    943  CE  LYS A 123       7.214   9.767 -59.626  1.00 68.46           C  
ATOM    944  NZ  LYS A 123       6.746  11.016 -60.287  1.00 68.46           N  
ATOM    945  N   LYS A 124      13.150   6.094 -60.159  1.00 72.56           N  
ATOM    946  CA  LYS A 124      14.538   6.040 -60.564  1.00 72.56           C  
ATOM    947  C   LYS A 124      14.646   6.422 -62.037  1.00 72.56           C  
ATOM    948  O   LYS A 124      13.722   6.137 -62.804  1.00 72.56           O  
ATOM    949  CB  LYS A 124      15.083   4.627 -60.329  1.00 72.56           C  
ATOM    950  CG  LYS A 124      15.076   4.195 -58.866  1.00 72.56           C  
ATOM    951  CD  LYS A 124      15.690   2.806 -58.681  1.00 72.56           C  
ATOM    952  CE  LYS A 124      15.635   2.366 -57.214  1.00 72.56           C  
ATOM    953  NZ  LYS A 124      16.241   1.014 -57.009  1.00 72.56           N  
ATOM    954  N   PRO A 125      15.731   7.088 -62.462  1.00 76.17           N  
ATOM    955  CA  PRO A 125      15.996   7.399 -63.841  1.00 76.17           C  
ATOM    956  C   PRO A 125      16.463   6.150 -64.550  1.00 76.17           C  
ATOM    957  O   PRO A 125      17.072   5.272 -63.942  1.00 76.17           O  
ATOM    958  CB  PRO A 125      17.113   8.447 -63.738  1.00 76.17           C  
ATOM    959  CG  PRO A 125      17.831   8.103 -62.452  1.00 76.17           C  
ATOM    960  CD  PRO A 125      16.744   7.588 -61.511  1.00 76.17           C  
ATOM    961  N   PHE A 126      16.254   6.113 -65.849  1.00 81.93           N  
ATOM    962  CA  PHE A 126      16.842   5.036 -66.612  1.00 81.93           C  
ATOM    963  C   PHE A 126      18.242   5.494 -66.938  1.00 81.93           C  
ATOM    964  O   PHE A 126      18.446   6.633 -67.353  1.00 81.93           O  
ATOM    965  CB  PHE A 126      16.010   4.730 -67.851  1.00 81.93           C  
ATOM    966  CG  PHE A 126      14.689   4.070 -67.497  1.00 81.93           C  
ATOM    967  CD1 PHE A 126      13.544   4.828 -67.275  1.00 81.93           C  
ATOM    968  CD2 PHE A 126      14.595   2.687 -67.382  1.00 81.93           C  
ATOM    969  CE1 PHE A 126      12.343   4.221 -66.946  1.00 81.93           C  
ATOM    970  CE2 PHE A 126      13.396   2.080 -67.056  1.00 81.93           C  
ATOM    971  CZ  PHE A 126      12.270   2.847 -66.835  1.00 81.93           C  
ATOM    972  N   ILE A 127      19.209   4.626 -66.719  1.00 84.03           N  
ATOM    973  CA  ILE A 127      20.590   5.017 -66.908  1.00 84.03           C  
ATOM    974  C   ILE A 127      21.024   4.755 -68.349  1.00 84.03           C  
ATOM    975  O   ILE A 127      20.908   3.634 -68.856  1.00 84.03           O  
ATOM    976  CB  ILE A 127      21.465   4.255 -65.890  1.00 84.03           C  
ATOM    977  CG1 ILE A 127      20.924   4.504 -64.451  1.00 84.03           C  
ATOM    978  CG2 ILE A 127      22.872   4.737 -65.956  1.00 84.03           C  
ATOM    979  CD1 ILE A 127      20.907   5.966 -64.043  1.00 84.03           C  
ATOM    980  N   SER A 128      21.486   5.801 -69.024  1.00 89.70           N  
ATOM    981  CA  SER A 128      21.918   5.694 -70.411  1.00 89.70           C  
ATOM    982  C   SER A 128      23.203   4.917 -70.476  1.00 89.70           C  
ATOM    983  O   SER A 128      23.898   4.821 -69.469  1.00 89.70           O  
ATOM    984  CB  SER A 128      22.151   7.074 -70.996  1.00 89.70           C  
ATOM    985  OG  SER A 128      23.258   7.723 -70.383  1.00 89.70           O  
ATOM    986  N   LYS A 129      23.565   4.409 -71.655  1.00 92.30           N  
ATOM    987  CA  LYS A 129      24.832   3.694 -71.771  1.00 92.30           C  
ATOM    988  C   LYS A 129      25.988   4.572 -71.315  1.00 92.30           C  
ATOM    989  O   LYS A 129      26.893   4.117 -70.616  1.00 92.30           O  
ATOM    990  CB  LYS A 129      25.069   3.218 -73.197  1.00 92.30           C  
ATOM    991  CG  LYS A 129      26.334   2.399 -73.367  1.00 92.30           C  
ATOM    992  CD  LYS A 129      26.498   1.915 -74.796  1.00 92.30           C  
ATOM    993  CE  LYS A 129      27.804   1.155 -74.976  1.00 92.30           C  
ATOM    994  NZ  LYS A 129      27.961   0.658 -76.371  1.00 92.30           N  
ATOM    995  N   LYS A 130      25.955   5.849 -71.691  1.00 90.67           N  
ATOM    996  CA  LYS A 130      27.030   6.750 -71.313  1.00 90.67           C  
ATOM    997  C   LYS A 130      27.110   6.874 -69.798  1.00 90.67           C  
ATOM    998  O   LYS A 130      28.206   6.853 -69.221  1.00 90.67           O  
ATOM    999  CB  LYS A 130      26.804   8.117 -71.949  1.00 90.67           C  
ATOM   1000  CG  LYS A 130      26.996   8.138 -73.460  1.00 90.67           C  
ATOM   1001  CD  LYS A 130      26.713   9.517 -74.036  1.00 90.67           C  
ATOM   1002  CE  LYS A 130      26.863   9.528 -75.551  1.00 90.67           C  
ATOM   1003  NZ  LYS A 130      26.539  10.865 -76.133  1.00 90.67           N  
ATOM   1004  N   ASN A 131      25.953   6.956 -69.137  1.00 88.40           N  
ATOM   1005  CA  ASN A 131      25.988   7.058 -67.691  1.00 88.40           C  
ATOM   1006  C   ASN A 131      26.422   5.735 -67.068  1.00 88.40           C  
ATOM   1007  O   ASN A 131      27.151   5.735 -66.076  1.00 88.40           O  
ATOM   1008  CB  ASN A 131      24.660   7.530 -67.131  1.00 88.40           C  
ATOM   1009  CG  ASN A 131      24.398   8.998 -67.373  1.00 88.40           C  
ATOM   1010  OD1 ASN A 131      25.320   9.786 -67.633  1.00 88.40           O  
ATOM   1011  ND2 ASN A 131      23.152   9.393 -67.272  1.00 88.40           N  
ATOM   1012  N   ARG A 132      26.025   4.601 -67.654  1.00 91.80           N  
ATOM   1013  CA  ARG A 132      26.420   3.318 -67.086  1.00 91.80           C  
ATOM   1014  C   ARG A 132      27.926   3.153 -67.135  1.00 91.80           C  
ATOM   1015  O   ARG A 132      28.544   2.688 -66.170  1.00 91.80           O  
ATOM   1016  CB  ARG A 132      25.774   2.130 -67.789  1.00 91.80           C  
ATOM   1017  CG  ARG A 132      24.298   1.933 -67.514  1.00 91.80           C  
ATOM   1018  CD  ARG A 132      23.847   0.610 -67.915  1.00 91.80           C  
ATOM   1019  NE  ARG A 132      23.891   0.391 -69.345  1.00 91.80           N  
ATOM   1020  CZ  ARG A 132      22.879   0.688 -70.171  1.00 91.80           C  
ATOM   1021  N   MET A 133      28.536   3.581 -68.241  1.00 92.90           N  
ATOM   1022  CA  MET A 133      29.973   3.452 -68.364  1.00 92.90           C  
ATOM   1023  C   MET A 133      30.649   4.319 -67.317  1.00 92.90           C  
ATOM   1024  O   MET A 133      31.622   3.885 -66.694  1.00 92.90           O  
ATOM   1025  CB  MET A 133      30.423   3.834 -69.774  1.00 92.90           C  
ATOM   1026  CG  MET A 133      30.015   2.828 -70.863  1.00 92.90           C  
ATOM   1027  SD  MET A 133      30.744   3.186 -72.471  1.00 92.90           S  
ATOM   1028  CE  MET A 133      29.856   4.673 -72.934  1.00 92.90           C  
ATOM   1029  N   ALA A 134      30.119   5.528 -67.079  1.00 90.10           N  
ATOM   1030  CA  ALA A 134      30.678   6.395 -66.052  1.00 90.10           C  
ATOM   1031  C   ALA A 134      30.562   5.764 -64.672  1.00 90.10           C  
ATOM   1032  O   ALA A 134      31.488   5.815 -63.869  1.00 90.10           O  
ATOM   1033  CB  ALA A 134      29.981   7.739 -66.038  1.00 90.10           C  
ATOM   1034  N   ARG A 135      29.414   5.133 -64.394  1.00 91.36           N  
ATOM   1035  CA  ARG A 135      29.218   4.528 -63.080  1.00 91.36           C  
ATOM   1036  C   ARG A 135      30.260   3.460 -62.833  1.00 91.36           C  
ATOM   1037  O   ARG A 135      30.828   3.389 -61.739  1.00 91.36           O  
ATOM   1038  CB  ARG A 135      27.806   3.961 -62.946  1.00 91.36           C  
ATOM   1039  CG  ARG A 135      26.733   5.033 -62.849  1.00 91.36           C  
ATOM   1040  CD  ARG A 135      25.347   4.510 -62.690  1.00 91.36           C  
ATOM   1041  NE  ARG A 135      25.056   4.124 -61.306  1.00 91.36           N  
ATOM   1042  CZ  ARG A 135      24.872   2.849 -60.862  1.00 91.36           C  
ATOM   1043  N   VAL A 136      30.582   2.683 -63.859  1.00 94.00           N  
ATOM   1044  CA  VAL A 136      31.592   1.654 -63.715  1.00 94.00           C  
ATOM   1045  C   VAL A 136      32.977   2.237 -63.618  1.00 94.00           C  
ATOM   1046  O   VAL A 136      33.774   1.818 -62.776  1.00 94.00           O  
ATOM   1047  CB  VAL A 136      31.587   0.695 -64.885  1.00 94.00           C  
ATOM   1048  CG1 VAL A 136      32.751  -0.243 -64.746  1.00 94.00           C  
ATOM   1049  CG2 VAL A 136      30.322  -0.031 -64.896  1.00 94.00           C  
ATOM   1050  N   ALA A 137      33.287   3.203 -64.480  1.00 93.10           N  
ATOM   1051  CA  ALA A 137      34.610   3.792 -64.473  1.00 93.10           C  
ATOM   1052  C   ALA A 137      34.926   4.378 -63.119  1.00 93.10           C  
ATOM   1053  O   ALA A 137      36.033   4.205 -62.593  1.00 93.10           O  
ATOM   1054  CB  ALA A 137      34.699   4.884 -65.522  1.00 93.10           C  
ATOM   1055  N   TRP A 138      33.943   5.044 -62.527  1.00 87.10           N  
ATOM   1056  CA  TRP A 138      34.210   5.645 -61.254  1.00 87.10           C  
ATOM   1057  C   TRP A 138      34.163   4.620 -60.141  1.00 87.10           C  
ATOM   1058  O   TRP A 138      34.954   4.707 -59.198  1.00 87.10           O  
ATOM   1059  CB  TRP A 138      33.288   6.824 -61.027  1.00 87.10           C  
ATOM   1060  CG  TRP A 138      33.574   7.852 -62.075  1.00 87.10           C  
ATOM   1061  CD1 TRP A 138      32.715   8.421 -62.968  1.00 87.10           C  
ATOM   1062  CD2 TRP A 138      34.879   8.330 -62.423  1.00 87.10           C  
ATOM   1063  NE1 TRP A 138      33.396   9.254 -63.810  1.00 87.10           N  
ATOM   1064  CE2 TRP A 138      34.721   9.202 -63.503  1.00 87.10           C  
ATOM   1065  CE3 TRP A 138      36.148   8.081 -61.924  1.00 87.10           C  
ATOM   1066  CZ2 TRP A 138      35.785   9.832 -64.084  1.00 87.10           C  
ATOM   1067  CZ3 TRP A 138      37.219   8.707 -62.507  1.00 87.10           C  
ATOM   1068  N   ALA A 139      33.290   3.615 -60.244  1.00 89.70           N  
ATOM   1069  CA  ALA A 139      33.248   2.591 -59.217  1.00 89.70           C  
ATOM   1070  C   ALA A 139      34.603   1.890 -59.136  1.00 89.70           C  
ATOM   1071  O   ALA A 139      35.097   1.617 -58.042  1.00 89.70           O  
ATOM   1072  CB  ALA A 139      32.146   1.594 -59.510  1.00 89.70           C  
ATOM   1073  N   LYS A 140      35.238   1.645 -60.295  1.00 91.06           N  
ATOM   1074  CA  LYS A 140      36.550   1.001 -60.310  1.00 91.06           C  
ATOM   1075  C   LYS A 140      37.622   1.902 -59.736  1.00 91.06           C  
ATOM   1076  O   LYS A 140      38.445   1.455 -58.928  1.00 91.06           O  
ATOM   1077  CB  LYS A 140      36.953   0.596 -61.732  1.00 91.06           C  
ATOM   1078  CG  LYS A 140      36.177  -0.574 -62.325  1.00 91.06           C  
ATOM   1079  CD  LYS A 140      36.627  -0.888 -63.743  1.00 91.06           C  
ATOM   1080  CE  LYS A 140      35.918  -2.126 -64.297  1.00 91.06           C  
ATOM   1081  NZ  LYS A 140      36.293  -2.392 -65.723  1.00 91.06           N  
ATOM   1082  N   ALA A 141      37.590   3.192 -60.091  1.00 86.57           N  
ATOM   1083  CA  ALA A 141      38.592   4.117 -59.585  1.00 86.57           C  
ATOM   1084  C   ALA A 141      38.562   4.161 -58.075  1.00 86.57           C  
ATOM   1085  O   ALA A 141      39.599   4.109 -57.421  1.00 86.57           O  
ATOM   1086  CB  ALA A 141      38.335   5.511 -60.126  1.00 86.57           C  
ATOM   1087  N   HIS A 142      37.354   4.183 -57.526  1.00 83.15           N  
ATOM   1088  CA  HIS A 142      37.167   4.259 -56.094  1.00 83.15           C  
ATOM   1089  C   HIS A 142      37.453   2.956 -55.375  1.00 83.15           C  
ATOM   1090  O   HIS A 142      38.109   2.957 -54.332  1.00 83.15           O  
ATOM   1091  CB  HIS A 142      35.758   4.720 -55.797  1.00 83.15           C  
ATOM   1092  CG  HIS A 142      35.500   6.155 -56.095  1.00 83.15           C  
ATOM   1093  ND1 HIS A 142      35.299   6.623 -57.373  1.00 83.15           N  
ATOM   1094  CD2 HIS A 142      35.380   7.220 -55.277  1.00 83.15           C  
ATOM   1095  CE1 HIS A 142      35.077   7.923 -57.334  1.00 83.15           C  
ATOM   1096  NE2 HIS A 142      35.115   8.308 -56.073  1.00 83.15           N  
ATOM   1097  N   LEU A 143      37.012   1.830 -55.939  1.00 84.00           N  
ATOM   1098  CA  LEU A 143      37.233   0.541 -55.306  1.00 84.00           C  
ATOM   1099  C   LEU A 143      38.729   0.347 -55.055  1.00 84.00           C  
ATOM   1100  O   LEU A 143      39.153  -0.077 -53.977  1.00 84.00           O  
ATOM   1101  CB  LEU A 143      36.680  -0.588 -56.185  1.00 84.00           C  
ATOM   1102  CG  LEU A 143      36.805  -1.970 -55.607  1.00 84.00           C  
ATOM   1103  CD1 LEU A 143      36.022  -2.016 -54.309  1.00 84.00           C  
ATOM   1104  CD2 LEU A 143      36.254  -2.985 -56.574  1.00 84.00           C  
ATOM   1105  N   ARG A 144      39.529   0.715 -56.055  1.00 85.50           N  
ATOM   1106  CA  ARG A 144      40.982   0.622 -56.027  1.00 85.50           C  
ATOM   1107  C   ARG A 144      41.700   1.515 -54.995  1.00 85.50           C  
ATOM   1108  O   ARG A 144      42.864   1.263 -54.682  1.00 85.50           O  
ATOM   1109  CB  ARG A 144      41.519   0.955 -57.411  1.00 85.50           C  
ATOM   1110  CG  ARG A 144      41.239  -0.108 -58.476  1.00 85.50           C  
ATOM   1111  CD  ARG A 144      41.675   0.333 -59.839  1.00 85.50           C  
ATOM   1112  NE  ARG A 144      41.390  -0.676 -60.877  1.00 85.50           N  
ATOM   1113  CZ  ARG A 144      41.570  -0.489 -62.209  1.00 85.50           C  
ATOM   1114  N   TRP A 145      41.061   2.588 -54.510  1.00 77.83           N  
ATOM   1115  CA  TRP A 145      41.743   3.520 -53.600  1.00 77.83           C  
ATOM   1116  C   TRP A 145      41.951   2.987 -52.163  1.00 77.83           C  
ATOM   1117  O   TRP A 145      42.931   3.346 -51.507  1.00 77.83           O  
ATOM   1118  CB  TRP A 145      41.041   4.886 -53.637  1.00 77.83           C  
ATOM   1119  CG  TRP A 145      41.314   5.592 -54.977  1.00 77.83           C  
ATOM   1120  CD1 TRP A 145      42.413   5.368 -55.760  1.00 77.83           C  
ATOM   1121  CD2 TRP A 145      40.508   6.581 -55.708  1.00 77.83           C  
ATOM   1122  NE1 TRP A 145      42.351   6.128 -56.906  1.00 77.83           N  
ATOM   1123  CE2 TRP A 145      41.193   6.863 -56.898  1.00 77.83           C  
ATOM   1124  CE3 TRP A 145      39.284   7.224 -55.463  1.00 77.83           C  
ATOM   1125  CZ2 TRP A 145      40.694   7.748 -57.840  1.00 77.83           C  
ATOM   1126  CZ3 TRP A 145      38.795   8.101 -56.424  1.00 77.83           C  
ATOM   1127  N   GLY A 146      41.063   2.120 -51.679  1.00 80.90           N  
ATOM   1128  CA  GLY A 146      41.214   1.526 -50.338  1.00 80.90           C  
ATOM   1129  C   GLY A 146      40.385   2.130 -49.192  1.00 80.90           C  
ATOM   1130  O   GLY A 146      40.078   3.326 -49.155  1.00 80.90           O  
ATOM   1131  N   ARG A 147      40.106   1.278 -48.194  1.00 77.30           N  
ATOM   1132  CA  ARG A 147      39.300   1.618 -47.005  1.00 77.30           C  
ATOM   1133  C   ARG A 147      39.902   2.762 -46.183  1.00 77.30           C  
ATOM   1134  O   ARG A 147      39.183   3.584 -45.605  1.00 77.30           O  
ATOM   1135  CB  ARG A 147      39.154   0.379 -46.128  1.00 77.30           C  
ATOM   1136  CG  ARG A 147      38.304  -0.713 -46.757  1.00 77.30           C  
ATOM   1137  CD  ARG A 147      38.314  -1.989 -45.971  1.00 77.30           C  
ATOM   1138  NE  ARG A 147      37.611  -1.878 -44.699  1.00 77.30           N  
ATOM   1139  CZ  ARG A 147      37.834  -2.636 -43.628  1.00 77.30           C  
ATOM   1140  N   GLN A 148      41.228   2.830 -46.147  1.00 77.70           N  
ATOM   1141  CA  GLN A 148      41.907   3.876 -45.396  1.00 77.70           C  
ATOM   1142  C   GLN A 148      41.636   5.246 -45.993  1.00 77.70           C  
ATOM   1143  O   GLN A 148      41.671   6.255 -45.290  1.00 77.70           O  
ATOM   1144  CB  GLN A 148      43.407   3.633 -45.358  1.00 77.70           C  
ATOM   1145  CG  GLN A 148      43.802   2.429 -44.523  1.00 77.70           C  
ATOM   1146  CD  GLN A 148      45.295   2.192 -44.488  1.00 77.70           C  
ATOM   1147  OE1 GLN A 148      46.024   2.496 -45.437  1.00 77.70           O  
ATOM   1148  NE2 GLN A 148      45.764   1.646 -43.371  1.00 77.70           N  
ATOM   1149  N   GLU A 149      41.413   5.295 -47.312  1.00 77.64           N  
ATOM   1150  CA  GLU A 149      41.163   6.566 -47.951  1.00 77.64           C  
ATOM   1151  C   GLU A 149      39.711   6.919 -47.716  1.00 77.64           C  
ATOM   1152  O   GLU A 149      39.404   8.051 -47.350  1.00 77.64           O  
ATOM   1153  CB  GLU A 149      41.469   6.497 -49.451  1.00 77.64           C  
ATOM   1154  CG  GLU A 149      42.954   6.252 -49.802  1.00 77.64           C  
ATOM   1155  CD  GLU A 149      43.884   7.352 -49.358  1.00 77.64           C  
ATOM   1156  OE1 GLU A 149      43.617   8.484 -49.678  1.00 77.64           O  
ATOM   1157  OE2 GLU A 149      44.867   7.064 -48.709  1.00 77.64           O  
ATOM   1158  N   TRP A 150      38.827   5.910 -47.779  1.00 78.96           N  
ATOM   1159  CA  TRP A 150      37.394   6.152 -47.580  1.00 78.96           C  
ATOM   1160  C   TRP A 150      37.159   6.799 -46.214  1.00 78.96           C  
ATOM   1161  O   TRP A 150      36.347   7.714 -46.066  1.00 78.96           O  
ATOM   1162  CB  TRP A 150      36.585   4.847 -47.684  1.00 78.96           C  
ATOM   1163  CG  TRP A 150      36.243   4.355 -49.111  1.00 78.96           C  
ATOM   1164  CD1 TRP A 150      36.690   3.234 -49.733  1.00 78.96           C  
ATOM   1165  CD2 TRP A 150      35.346   4.986 -50.049  1.00 78.96           C  
ATOM   1166  NE1 TRP A 150      36.116   3.126 -50.984  1.00 78.96           N  
ATOM   1167  CE2 TRP A 150      35.300   4.183 -51.185  1.00 78.96           C  
ATOM   1168  CE3 TRP A 150      34.595   6.128 -50.011  1.00 78.96           C  
ATOM   1169  CZ2 TRP A 150      34.519   4.499 -52.266  1.00 78.96           C  
ATOM   1170  CZ3 TRP A 150      33.807   6.469 -51.109  1.00 78.96           C  
ATOM   1171  N   ALA A 151      37.933   6.371 -45.226  1.00 79.54           N  
ATOM   1172  CA  ALA A 151      37.840   6.896 -43.872  1.00 79.54           C  
ATOM   1173  C   ALA A 151      38.052   8.424 -43.765  1.00 79.54           C  
ATOM   1174  O   ALA A 151      37.503   9.053 -42.851  1.00 79.54           O  
ATOM   1175  CB  ALA A 151      38.861   6.206 -42.991  1.00 79.54           C  
ATOM   1176  N   LYS A 152      38.878   9.009 -44.656  1.00 82.76           N  
ATOM   1177  CA  LYS A 152      39.218  10.441 -44.627  1.00 82.76           C  
ATOM   1178  C   LYS A 152      38.308  11.287 -45.503  1.00 82.76           C  
ATOM   1179  O   LYS A 152      38.534  12.499 -45.672  1.00 82.76           O  
ATOM   1180  CB  LYS A 152      40.652  10.675 -45.083  1.00 82.76           C  
ATOM   1181  CG  LYS A 152      41.689  10.093 -44.184  1.00 82.76           C  
ATOM   1182  CD  LYS A 152      43.066  10.455 -44.658  1.00 82.76           C  
ATOM   1183  CE  LYS A 152      44.103   9.870 -43.751  1.00 82.76           C  
ATOM   1184  NZ  LYS A 152      45.455  10.226 -44.181  1.00 82.76           N  
ATOM   1185  N   HIS A 153      37.330  10.641 -46.121  1.00 84.13           N  
ATOM   1186  CA  HIS A 153      36.420  11.359 -46.975  1.00 84.13           C  
ATOM   1187  C   HIS A 153      35.316  11.956 -46.118  1.00 84.13           C  
ATOM   1188  O   HIS A 153      34.965  11.402 -45.075  1.00 84.13           O  
ATOM   1189  CB  HIS A 153      35.769  10.449 -48.027  1.00 84.13           C  
ATOM   1190  CG  HIS A 153      36.643   9.756 -49.051  1.00 84.13           C  
ATOM   1191  ND1 HIS A 153      36.102   9.009 -50.074  1.00 84.13           N  
ATOM   1192  CD2 HIS A 153      37.976   9.651 -49.190  1.00 84.13           C  
ATOM   1193  CE1 HIS A 153      37.074   8.480 -50.800  1.00 84.13           C  
ATOM   1194  NE2 HIS A 153      38.216   8.857 -50.292  1.00 84.13           N  
ATOM   1195  N   ILE A 154      34.731  13.038 -46.603  1.00 85.50           N  
ATOM   1196  CA  ILE A 154      33.548  13.654 -46.011  1.00 85.50           C  
ATOM   1197  C   ILE A 154      32.526  13.746 -47.119  1.00 85.50           C  
ATOM   1198  O   ILE A 154      32.884  13.991 -48.276  1.00 85.50           O  
ATOM   1199  CB  ILE A 154      33.804  15.075 -45.457  1.00 85.50           C  
ATOM   1200  CG1 ILE A 154      32.604  15.587 -44.679  1.00 85.50           C  
ATOM   1201  CG2 ILE A 154      33.968  15.987 -46.568  1.00 85.50           C  
ATOM   1202  CD1 ILE A 154      32.892  16.807 -43.852  1.00 85.50           C  
ATOM   1203  N   TRP A 155      31.274  13.522 -46.781  1.00 85.84           N  
ATOM   1204  CA  TRP A 155      30.227  13.591 -47.785  1.00 85.84           C  
ATOM   1205  C   TRP A 155      29.239  14.647 -47.467  1.00 85.84           C  
ATOM   1206  O   TRP A 155      28.960  14.873 -46.295  1.00 85.84           O  
ATOM   1207  CB  TRP A 155      29.454  12.295 -47.822  1.00 85.84           C  
ATOM   1208  CG  TRP A 155      30.274  11.214 -48.223  1.00 85.84           C  
ATOM   1209  CD1 TRP A 155      30.342  10.706 -49.421  1.00 85.84           C  
ATOM   1210  CD2 TRP A 155      31.194  10.484 -47.429  1.00 85.84           C  
ATOM   1211  NE1 TRP A 155      31.258   9.711 -49.463  1.00 85.84           N  
ATOM   1212  CE2 TRP A 155      31.781   9.563 -48.250  1.00 85.84           C  
ATOM   1213  CE3 TRP A 155      31.563  10.552 -46.137  1.00 85.84           C  
ATOM   1214  CZ2 TRP A 155      32.718   8.701 -47.800  1.00 85.84           C  
ATOM   1215  CZ3 TRP A 155      32.511   9.708 -45.687  1.00 85.84           C  
ATOM   1216  N   SER A 156      28.650  15.254 -48.494  1.00 85.50           N  
ATOM   1217  CA  SER A 156      27.551  16.154 -48.201  1.00 85.50           C  
ATOM   1218  C   SER A 156      26.554  16.255 -49.337  1.00 85.50           C  
ATOM   1219  O   SER A 156      26.849  15.944 -50.494  1.00 85.50           O  
ATOM   1220  CB  SER A 156      28.035  17.546 -47.942  1.00 85.50           C  
ATOM   1221  OG  SER A 156      28.450  18.128 -49.119  1.00 85.50           O  
ATOM   1222  N   ASP A 157      25.373  16.731 -48.977  1.00 82.86           N  
ATOM   1223  CA  ASP A 157      24.276  16.971 -49.919  1.00 82.86           C  
ATOM   1224  C   ASP A 157      23.200  17.839 -49.268  1.00 82.86           C  
ATOM   1225  O   ASP A 157      23.322  18.248 -48.107  1.00 82.86           O  
ATOM   1226  CB  ASP A 157      23.697  15.644 -50.396  1.00 82.86           C  
ATOM   1227  CG  ASP A 157      23.062  15.622 -51.794  1.00 82.86           C  
ATOM   1228  OD1 ASP A 157      22.700  16.667 -52.270  1.00 82.86           O  
ATOM   1229  OD2 ASP A 157      22.927  14.557 -52.344  1.00 82.86           O  
ATOM   1230  N   GLU A 158      22.137  18.083 -50.030  1.00 84.67           N  
ATOM   1231  CA  GLU A 158      20.977  18.872 -49.615  1.00 84.67           C  
ATOM   1232  C   GLU A 158      19.659  18.115 -49.863  1.00 84.67           C  
ATOM   1233  O   GLU A 158      19.445  17.569 -50.945  1.00 84.67           O  
ATOM   1234  CB  GLU A 158      20.955  20.181 -50.405  1.00 84.67           C  
ATOM   1235  CG  GLU A 158      19.850  21.153 -50.061  1.00 84.67           C  
ATOM   1236  CD  GLU A 158      19.832  22.348 -50.979  1.00 84.67           C  
ATOM   1237  OE1 GLU A 158      20.511  22.319 -51.982  1.00 84.67           O  
ATOM   1238  OE2 GLU A 158      19.170  23.306 -50.665  1.00 84.67           O  
ATOM   1239  N   SER A 159      18.749  18.136 -48.888  1.00 83.54           N  
ATOM   1240  CA  SER A 159      17.461  17.453 -49.063  1.00 83.54           C  
ATOM   1241  C   SER A 159      16.292  18.229 -48.469  1.00 83.54           C  
ATOM   1242  O   SER A 159      16.441  19.021 -47.536  1.00 83.54           O  
ATOM   1243  CB  SER A 159      17.505  16.054 -48.482  1.00 83.54           C  
ATOM   1244  OG  SER A 159      16.277  15.385 -48.657  1.00 83.54           O  
ATOM   1245  N   LYS A 160      15.126  18.054 -49.084  1.00 82.20           N  
ATOM   1246  CA  LYS A 160      13.909  18.739 -48.653  1.00 82.20           C  
ATOM   1247  C   LYS A 160      13.140  18.013 -47.567  1.00 82.20           C  
ATOM   1248  O   LYS A 160      12.785  16.840 -47.721  1.00 82.20           O  
ATOM   1249  CB  LYS A 160      12.980  18.936 -49.846  1.00 82.20           C  
ATOM   1250  CG  LYS A 160      11.737  19.704 -49.538  1.00 82.20           C  
ATOM   1251  CD  LYS A 160      11.001  20.085 -50.816  1.00 82.20           C  
ATOM   1252  CE  LYS A 160      10.420  18.860 -51.513  1.00 82.20           C  
ATOM   1253  NZ  LYS A 160       9.477  19.231 -52.602  1.00 82.20           N  
ATOM   1254  N   PHE A 161      12.861  18.731 -46.484  1.00 82.03           N  
ATOM   1255  CA  PHE A 161      12.091  18.217 -45.377  1.00 82.03           C  
ATOM   1256  C   PHE A 161      10.726  18.845 -45.289  1.00 82.03           C  
ATOM   1257  O   PHE A 161      10.546  20.039 -45.017  1.00 82.03           O  
ATOM   1258  CB  PHE A 161      12.913  18.298 -44.108  1.00 82.03           C  
ATOM   1259  CG  PHE A 161      13.956  17.278 -44.223  1.00 82.03           C  
ATOM   1260  CD1 PHE A 161      15.119  17.522 -44.871  1.00 82.03           C  
ATOM   1261  CD2 PHE A 161      13.728  16.019 -43.726  1.00 82.03           C  
ATOM   1262  CE1 PHE A 161      16.044  16.550 -45.018  1.00 82.03           C  
ATOM   1263  CE2 PHE A 161      14.654  15.037 -43.880  1.00 82.03           C  
ATOM   1264  CZ  PHE A 161      15.810  15.310 -44.531  1.00 82.03           C  
ATOM   1265  N   ASN A 162       9.757  18.020 -45.615  1.00 80.00           N  
ATOM   1266  CA  ASN A 162       8.380  18.419 -45.707  1.00 80.00           C  
ATOM   1267  C   ASN A 162       7.727  18.221 -44.357  1.00 80.00           C  
ATOM   1268  O   ASN A 162       7.775  17.137 -43.774  1.00 80.00           O  
ATOM   1269  CB  ASN A 162       7.691  17.662 -46.804  1.00 80.00           C  
ATOM   1270  CG  ASN A 162       6.412  18.269 -47.171  1.00 80.00           C  
ATOM   1271  OD1 ASN A 162       5.413  18.352 -46.434  1.00 80.00           O  
ATOM   1272  ND2 ASN A 162       6.409  18.732 -48.375  1.00 80.00           N  
ATOM   1273  N   LEU A 163       7.141  19.279 -43.845  1.00 79.60           N  
ATOM   1274  CA  LEU A 163       6.546  19.272 -42.524  1.00 79.60           C  
ATOM   1275  C   LEU A 163       5.248  18.459 -42.449  1.00 79.60           C  
ATOM   1276  O   LEU A 163       4.806  18.061 -41.360  1.00 79.60           O  
ATOM   1277  CB  LEU A 163       6.243  20.711 -42.141  1.00 79.60           C  
ATOM   1278  CG  LEU A 163       7.392  21.483 -41.599  1.00 79.60           C  
ATOM   1279  CD1 LEU A 163       8.459  21.644 -42.664  1.00 79.60           C  
ATOM   1280  CD2 LEU A 163       6.901  22.791 -41.098  1.00 79.60           C  
ATOM   1281  N   PHE A 164       4.610  18.273 -43.622  1.00 75.60           N  
ATOM   1282  CA  PHE A 164       3.306  17.631 -43.705  1.00 75.60           C  
ATOM   1283  C   PHE A 164       3.271  16.398 -44.631  1.00 75.60           C  
ATOM   1284  O   PHE A 164       2.317  15.620 -44.593  1.00 75.60           O  
ATOM   1285  CB  PHE A 164       2.304  18.694 -44.168  1.00 75.60           C  
ATOM   1286  CG  PHE A 164       2.374  19.904 -43.258  1.00 75.60           C  
ATOM   1287  CD1 PHE A 164       3.034  21.044 -43.680  1.00 75.60           C  
ATOM   1288  CD2 PHE A 164       1.842  19.886 -41.974  1.00 75.60           C  
ATOM   1289  CE1 PHE A 164       3.164  22.136 -42.852  1.00 75.60           C  
ATOM   1290  CE2 PHE A 164       1.972  20.992 -41.143  1.00 75.60           C  
ATOM   1291  CZ  PHE A 164       2.639  22.116 -41.588  1.00 75.60           C  
ATOM   1292  N   GLY A 165       4.304  16.225 -45.467  1.00 77.05           N  
ATOM   1293  CA  GLY A 165       4.347  15.166 -46.496  1.00 77.05           C  
ATOM   1294  C   GLY A 165       3.537  15.573 -47.747  1.00 77.05           C  
ATOM   1295  O   GLY A 165       3.078  14.717 -48.521  1.00 77.05           O  
ATOM   1296  N   SER A 166       3.411  16.891 -47.968  1.00 76.90           N  
ATOM   1297  CA  SER A 166       2.591  17.463 -49.047  1.00 76.90           C  
ATOM   1298  C   SER A 166       2.912  17.055 -50.462  1.00 76.90           C  
ATOM   1299  O   SER A 166       2.023  17.014 -51.311  1.00 76.90           O  
ATOM   1300  CB  SER A 166       2.733  18.977 -49.080  1.00 76.90           C  
ATOM   1301  OG  SER A 166       4.028  19.392 -49.505  1.00 76.90           O  
ATOM   1302  N   ASP A 167       4.151  16.669 -50.720  1.00 75.34           N  
ATOM   1303  CA  ASP A 167       4.535  16.359 -52.084  1.00 75.34           C  
ATOM   1304  C   ASP A 167       4.381  14.892 -52.467  1.00 75.34           C  
ATOM   1305  O   ASP A 167       4.788  14.493 -53.557  1.00 75.34           O  
ATOM   1306  CB  ASP A 167       5.950  16.837 -52.339  1.00 75.34           C  
ATOM   1307  CG  ASP A 167       6.031  18.368 -52.204  1.00 75.34           C  
ATOM   1308  OD1 ASP A 167       4.974  19.029 -52.211  1.00 75.34           O  
ATOM   1309  OD2 ASP A 167       7.142  18.886 -52.116  1.00 75.34           O  
ATOM   1310  N   GLY A 168       3.795  14.070 -51.594  1.00 76.40           N  
ATOM   1311  CA  GLY A 168       3.606  12.667 -51.963  1.00 76.40           C  
ATOM   1312  C   GLY A 168       4.823  11.811 -51.645  1.00 76.40           C  
ATOM   1313  O   GLY A 168       4.920  10.656 -52.067  1.00 76.40           O  
ATOM   1314  N   ASN A 169       5.745  12.380 -50.853  1.00 73.14           N  
ATOM   1315  CA  ASN A 169       6.983  11.715 -50.437  1.00 73.14           C  
ATOM   1316  C   ASN A 169       6.774  11.030 -49.097  1.00 73.14           C  
ATOM   1317  O   ASN A 169       7.709  10.623 -48.414  1.00 73.14           O  
ATOM   1318  CB  ASN A 169       8.132  12.701 -50.339  1.00 73.14           C  
ATOM   1319  CG  ASN A 169       7.938  13.744 -49.254  1.00 73.14           C  
ATOM   1320  OD1 ASN A 169       6.813  14.086 -48.867  1.00 73.14           O  
ATOM   1321  ND2 ASN A 169       9.038  14.241 -48.739  1.00 73.14           N  
ATOM   1322  N   SER A 170       5.509  10.912 -48.744  1.00 74.17           N  
ATOM   1323  CA  SER A 170       5.052  10.307 -47.527  1.00 74.17           C  
ATOM   1324  C   SER A 170       5.528   8.875 -47.499  1.00 74.17           C  
ATOM   1325  O   SER A 170       5.570   8.209 -48.531  1.00 74.17           O  
ATOM   1326  CB  SER A 170       3.551  10.367 -47.464  1.00 74.17           C  
ATOM   1327  OG  SER A 170       3.079   9.772 -46.299  1.00 74.17           O  
ATOM   1328  N   TRP A 171       5.859   8.392 -46.324  1.00 76.37           N  
ATOM   1329  CA  TRP A 171       6.340   7.035 -46.215  1.00 76.37           C  
ATOM   1330  C   TRP A 171       5.152   6.129 -46.177  1.00 76.37           C  
ATOM   1331  O   TRP A 171       4.115   6.509 -45.645  1.00 76.37           O  
ATOM   1332  CB  TRP A 171       7.146   6.896 -44.940  1.00 76.37           C  
ATOM   1333  CG  TRP A 171       8.324   7.708 -45.019  1.00 76.37           C  
ATOM   1334  CD1 TRP A 171       9.592   7.350 -45.323  1.00 76.37           C  
ATOM   1335  CD2 TRP A 171       8.327   9.131 -44.847  1.00 76.37           C  
ATOM   1336  NE1 TRP A 171      10.388   8.450 -45.341  1.00 76.37           N  
ATOM   1337  CE2 TRP A 171       9.618   9.559 -45.055  1.00 76.37           C  
ATOM   1338  CE3 TRP A 171       7.323  10.070 -44.543  1.00 76.37           C  
ATOM   1339  CZ2 TRP A 171       9.963  10.903 -44.972  1.00 76.37           C  
ATOM   1340  CZ3 TRP A 171       7.658  11.408 -44.459  1.00 76.37           C  
ATOM   1341  N   VAL A 172       5.296   4.942 -46.734  1.00 78.86           N  
ATOM   1342  CA  VAL A 172       4.197   4.010 -46.761  1.00 78.86           C  
ATOM   1343  C   VAL A 172       4.522   2.723 -46.045  1.00 78.86           C  
ATOM   1344  O   VAL A 172       5.663   2.265 -46.070  1.00 78.86           O  
ATOM   1345  CB  VAL A 172       3.826   3.744 -48.223  1.00 78.86           C  
ATOM   1346  CG1 VAL A 172       3.326   5.052 -48.834  1.00 78.86           C  
ATOM   1347  CG2 VAL A 172       5.069   3.224 -48.975  1.00 78.86           C  
ATOM   1348  N   ARG A 173       3.497   2.133 -45.426  1.00 80.20           N  
ATOM   1349  CA  ARG A 173       3.633   0.906 -44.642  1.00 80.20           C  
ATOM   1350  C   ARG A 173       3.559  -0.373 -45.463  1.00 80.20           C  
ATOM   1351  O   ARG A 173       2.477  -0.870 -45.786  1.00 80.20           O  
ATOM   1352  CB  ARG A 173       2.547   0.894 -43.574  1.00 80.20           C  
ATOM   1353  CG  ARG A 173       2.621   2.101 -42.670  1.00 80.20           C  
ATOM   1354  CD  ARG A 173       3.803   2.062 -41.790  1.00 80.20           C  
ATOM   1355  NE  ARG A 173       3.922   3.289 -41.036  1.00 80.20           N  
ATOM   1356  CZ  ARG A 173       4.878   3.539 -40.131  1.00 80.20           C  
ATOM   1357  N   ARG A 174       4.720  -0.899 -45.825  1.00 79.74           N  
ATOM   1358  CA  ARG A 174       4.771  -2.092 -46.647  1.00 79.74           C  
ATOM   1359  C   ARG A 174       4.784  -3.307 -45.735  1.00 79.74           C  
ATOM   1360  O   ARG A 174       5.487  -3.278 -44.721  1.00 79.74           O  
ATOM   1361  CB  ARG A 174       6.051  -2.125 -47.452  1.00 79.74           C  
ATOM   1362  CG  ARG A 174       6.253  -0.998 -48.419  1.00 79.74           C  
ATOM   1363  CD  ARG A 174       7.526  -1.203 -49.149  1.00 79.74           C  
ATOM   1364  NE  ARG A 174       7.880  -0.092 -50.011  1.00 79.74           N  
ATOM   1365  CZ  ARG A 174       8.967  -0.058 -50.800  1.00 79.74           C  
ATOM   1366  N   PRO A 175       4.048  -4.382 -46.004  1.00 80.57           N  
ATOM   1367  CA  PRO A 175       4.148  -5.592 -45.241  1.00 80.57           C  
ATOM   1368  C   PRO A 175       5.517  -6.185 -45.486  1.00 80.57           C  
ATOM   1369  O   PRO A 175       6.025  -6.098 -46.618  1.00 80.57           O  
ATOM   1370  CB  PRO A 175       2.953  -6.414 -45.718  1.00 80.57           C  
ATOM   1371  CG  PRO A 175       2.661  -5.907 -47.122  1.00 80.57           C  
ATOM   1372  CD  PRO A 175       3.081  -4.416 -47.113  1.00 80.57           C  
ATOM   1373  N   ASP A 176       6.076  -6.841 -44.488  1.00 83.50           N  
ATOM   1374  CA  ASP A 176       7.382  -7.468 -44.578  1.00 83.50           C  
ATOM   1375  C   ASP A 176       7.500  -8.351 -45.806  1.00 83.50           C  
ATOM   1376  O   ASP A 176       6.649  -9.206 -46.060  1.00 83.50           O  
ATOM   1377  CB  ASP A 176       7.630  -8.278 -43.297  1.00 83.50           C  
ATOM   1378  CG  ASP A 176       9.061  -8.783 -43.099  1.00 83.50           C  
ATOM   1379  OD1 ASP A 176       9.872  -8.018 -42.590  1.00 83.50           O  
ATOM   1380  OD2 ASP A 176       9.335  -9.911 -43.429  1.00 83.50           O  
ATOM   1381  N   GLY A 177       8.566  -8.121 -46.573  1.00 80.60           N  
ATOM   1382  CA  GLY A 177       8.862  -8.881 -47.778  1.00 80.60           C  
ATOM   1383  C   GLY A 177       8.222  -8.331 -49.062  1.00 80.60           C  
ATOM   1384  O   GLY A 177       8.535  -8.812 -50.152  1.00 80.60           O  
ATOM   1385  N   SER A 178       7.346  -7.326 -48.955  1.00 75.93           N  
ATOM   1386  CA  SER A 178       6.674  -6.786 -50.142  1.00 75.93           C  
ATOM   1387  C   SER A 178       7.182  -5.425 -50.593  1.00 75.93           C  
ATOM   1388  O   SER A 178       7.585  -4.580 -49.790  1.00 75.93           O  
ATOM   1389  CB  SER A 178       5.192  -6.653 -49.898  1.00 75.93           C  
ATOM   1390  OG  SER A 178       4.506  -6.129 -51.039  1.00 75.93           O  
ATOM   1391  N   ARG A 179       7.123  -5.223 -51.903  1.00 73.05           N  
ATOM   1392  CA  ARG A 179       7.393  -3.942 -52.537  1.00 73.05           C  
ATOM   1393  C   ARG A 179       6.093  -3.147 -52.529  1.00 73.05           C  
ATOM   1394  O   ARG A 179       5.053  -3.696 -52.141  1.00 73.05           O  
ATOM   1395  CB  ARG A 179       7.927  -4.116 -53.951  1.00 73.05           C  
ATOM   1396  CG  ARG A 179       9.294  -4.808 -54.024  1.00 73.05           C  
ATOM   1397  CD  ARG A 179       9.811  -4.931 -55.424  1.00 73.05           C  
ATOM   1398  NE  ARG A 179       9.016  -5.828 -56.252  1.00 73.05           N  
ATOM   1399  CZ  ARG A 179       9.210  -6.006 -57.576  1.00 73.05           C  
ATOM   1400  N   TYR A 180       6.156  -1.857 -52.877  1.00 70.30           N  
ATOM   1401  CA  TYR A 180       4.970  -1.004 -52.942  1.00 70.30           C  
ATOM   1402  C   TYR A 180       4.555  -0.703 -54.374  1.00 70.30           C  
ATOM   1403  O   TYR A 180       5.321  -0.121 -55.145  1.00 70.30           O  
ATOM   1404  CB  TYR A 180       5.267   0.289 -52.199  1.00 70.30           C  
ATOM   1405  CG  TYR A 180       4.212   1.347 -52.160  1.00 70.30           C  
ATOM   1406  CD1 TYR A 180       3.124   1.227 -51.316  1.00 70.30           C  
ATOM   1407  CD2 TYR A 180       4.384   2.479 -52.934  1.00 70.30           C  
ATOM   1408  CE1 TYR A 180       2.219   2.254 -51.241  1.00 70.30           C  
ATOM   1409  CE2 TYR A 180       3.483   3.492 -52.861  1.00 70.30           C  
ATOM   1410  CZ  TYR A 180       2.416   3.393 -52.020  1.00 70.30           C  
ATOM   1411  N   SER A 181       3.339  -1.097 -54.730  1.00 72.60           N  
ATOM   1412  CA  SER A 181       2.829  -0.833 -56.061  1.00 72.60           C  
ATOM   1413  C   SER A 181       2.472   0.639 -56.219  1.00 72.60           C  
ATOM   1414  O   SER A 181       1.815   1.191 -55.339  1.00 72.60           O  
ATOM   1415  CB  SER A 181       1.586  -1.645 -56.348  1.00 72.60           C  
ATOM   1416  OG  SER A 181       1.033  -1.286 -57.601  1.00 72.60           O  
ATOM   1417  N   PRO A 182       2.733   1.261 -57.386  1.00 70.85           N  
ATOM   1418  CA  PRO A 182       2.380   2.633 -57.703  1.00 70.85           C  
ATOM   1419  C   PRO A 182       0.866   2.832 -57.706  1.00 70.85           C  
ATOM   1420  O   PRO A 182       0.394   3.967 -57.611  1.00 70.85           O  
ATOM   1421  CB  PRO A 182       2.984   2.826 -59.104  1.00 70.85           C  
ATOM   1422  CG  PRO A 182       3.115   1.435 -59.669  1.00 70.85           C  
ATOM   1423  CD  PRO A 182       3.454   0.570 -58.479  1.00 70.85           C  
ATOM   1424  N   LYS A 183       0.084   1.742 -57.784  1.00 72.50           N  
ATOM   1425  CA  LYS A 183      -1.369   1.894 -57.780  1.00 72.50           C  
ATOM   1426  C   LYS A 183      -1.849   2.454 -56.442  1.00 72.50           C  
ATOM   1427  O   LYS A 183      -2.982   2.924 -56.333  1.00 72.50           O  
ATOM   1428  CB  LYS A 183      -2.093   0.580 -58.071  1.00 72.50           C  
ATOM   1429  CG  LYS A 183      -2.089  -0.462 -56.966  1.00 72.50           C  
ATOM   1430  CD  LYS A 183      -2.754  -1.740 -57.473  1.00 72.50           C  
ATOM   1431  CE  LYS A 183      -2.824  -2.819 -56.420  1.00 72.50           C  
ATOM   1432  NZ  LYS A 183      -3.422  -4.075 -56.959  1.00 72.50           N  
ATOM   1433  N   TYR A 184      -0.988   2.394 -55.419  1.00 69.14           N  
ATOM   1434  CA  TYR A 184      -1.330   2.870 -54.102  1.00 69.14           C  
ATOM   1435  C   TYR A 184      -0.723   4.244 -53.801  1.00 69.14           C  
ATOM   1436  O   TYR A 184      -0.719   4.669 -52.640  1.00 69.14           O  
ATOM   1437  CB  TYR A 184      -0.779   1.933 -53.031  1.00 69.14           C  
ATOM   1438  CG  TYR A 184      -1.233   0.518 -53.043  1.00 69.14           C  
ATOM   1439  CD1 TYR A 184      -0.272  -0.487 -53.079  1.00 69.14           C  
ATOM   1440  CD2 TYR A 184      -2.572   0.203 -53.030  1.00 69.14           C  
ATOM   1441  CE1 TYR A 184      -0.655  -1.808 -53.068  1.00 69.14           C  
ATOM   1442  CE2 TYR A 184      -2.960  -1.119 -53.033  1.00 69.14           C  
ATOM   1443  CZ  TYR A 184      -2.008  -2.124 -53.039  1.00 69.14           C  
ATOM   1444  N   GLN A 185      -0.174   4.929 -54.808  1.00 70.17           N  
ATOM   1445  CA  GLN A 185       0.471   6.228 -54.575  1.00 70.17           C  
ATOM   1446  C   GLN A 185      -0.440   7.281 -53.945  1.00 70.17           C  
ATOM   1447  O   GLN A 185      -1.545   7.542 -54.416  1.00 70.17           O  
ATOM   1448  CB  GLN A 185       1.084   6.773 -55.869  1.00 70.17           C  
ATOM   1449  CG  GLN A 185       1.675   8.225 -55.766  1.00 70.17           C  
ATOM   1450  CD  GLN A 185       2.935   8.395 -54.866  1.00 70.17           C  
ATOM   1451  OE1 GLN A 185       3.945   7.689 -55.018  1.00 70.17           O  
ATOM   1452  NE2 GLN A 185       2.851   9.379 -53.943  1.00 70.17           N  
ATOM   1453  N   CYS A 186       0.067   7.882 -52.872  1.00 71.70           N  
ATOM   1454  CA  CYS A 186      -0.614   8.934 -52.129  1.00 71.70           C  
ATOM   1455  C   CYS A 186      -0.789  10.218 -52.960  1.00 71.70           C  
ATOM   1456  O   CYS A 186       0.193  10.689 -53.542  1.00 71.70           O  
ATOM   1457  CB  CYS A 186       0.195   9.306 -50.881  1.00 71.70           C  
ATOM   1458  SG  CYS A 186      -0.566  10.602 -49.895  1.00 71.70           S  
ATOM   1459  N   PRO A 187      -2.010  10.775 -53.072  1.00 74.56           N  
ATOM   1460  CA  PRO A 187      -2.292  12.057 -53.717  1.00 74.56           C  
ATOM   1461  C   PRO A 187      -1.518  13.147 -52.996  1.00 74.56           C  
ATOM   1462  O   PRO A 187      -1.302  13.058 -51.794  1.00 74.56           O  
ATOM   1463  CB  PRO A 187      -3.803  12.218 -53.507  1.00 74.56           C  
ATOM   1464  CG  PRO A 187      -4.327  10.803 -53.357  1.00 74.56           C  
ATOM   1465  CD  PRO A 187      -3.220  10.040 -52.651  1.00 74.56           C  
ATOM   1466  N   THR A 188      -1.127  14.180 -53.730  1.00 77.90           N  
ATOM   1467  CA  THR A 188      -0.403  15.272 -53.092  1.00 77.90           C  
ATOM   1468  C   THR A 188      -1.389  16.312 -52.549  1.00 77.90           C  
ATOM   1469  O   THR A 188      -2.462  16.504 -53.122  1.00 77.90           O  
ATOM   1470  CB  THR A 188       0.561  15.920 -54.103  1.00 77.90           C  
ATOM   1471  OG1 THR A 188      -0.182  16.438 -55.218  1.00 77.90           O  
ATOM   1472  CG2 THR A 188       1.519  14.862 -54.604  1.00 77.90           C  
ATOM   1473  N   VAL A 189      -1.034  16.922 -51.412  1.00 71.60           N  
ATOM   1474  CA  VAL A 189      -1.849  17.949 -50.759  1.00 71.60           C  
ATOM   1475  C   VAL A 189      -0.992  19.108 -50.258  1.00 71.60           C  
ATOM   1476  O   VAL A 189      -0.236  18.930 -49.309  1.00 71.60           O  
ATOM   1477  CB  VAL A 189      -2.607  17.363 -49.540  1.00 71.60           C  
ATOM   1478  CG1 VAL A 189      -3.446  18.468 -48.905  1.00 71.60           C  
ATOM   1479  CG2 VAL A 189      -3.496  16.155 -49.951  1.00 71.60           C  
ATOM   1480  N   LYS A 190      -1.155  20.305 -50.801  1.00 74.00           N  
ATOM   1481  CA  LYS A 190      -0.329  21.417 -50.334  1.00 74.00           C  
ATOM   1482  C   LYS A 190      -0.827  21.953 -48.998  1.00 74.00           C  
ATOM   1483  O   LYS A 190      -2.037  22.056 -48.779  1.00 74.00           O  
ATOM   1484  CB  LYS A 190      -0.283  22.523 -51.394  1.00 74.00           C  
ATOM   1485  CG  LYS A 190       0.329  22.087 -52.752  1.00 74.00           C  
ATOM   1486  CD  LYS A 190       1.837  21.788 -52.618  1.00 74.00           C  
ATOM   1487  CE  LYS A 190       2.485  21.444 -53.976  1.00 74.00           C  
ATOM   1488  NZ  LYS A 190       3.982  21.199 -53.859  1.00 74.00           N  
ATOM   1489  N   HIS A 191       0.105  22.303 -48.111  1.00 69.78           N  
ATOM   1490  CA  HIS A 191      -0.251  22.853 -46.801  1.00 69.78           C  
ATOM   1491  C   HIS A 191       0.926  23.502 -46.065  1.00 69.78           C  
ATOM   1492  O   HIS A 191       2.072  23.060 -46.178  1.00 69.78           O  
ATOM   1493  CB  HIS A 191      -0.852  21.759 -45.902  1.00 69.78           C  
ATOM   1494  CG  HIS A 191      -1.478  22.300 -44.646  1.00 69.78           C  
ATOM   1495  ND1 HIS A 191      -2.706  22.929 -44.640  1.00 69.78           N  
ATOM   1496  CD2 HIS A 191      -1.045  22.309 -43.364  1.00 69.78           C  
ATOM   1497  CE1 HIS A 191      -3.004  23.298 -43.407  1.00 69.78           C  
ATOM   1498  NE2 HIS A 191      -2.014  22.934 -42.615  1.00 69.78           N  
ATOM   1499  N   GLY A 192       0.631  24.565 -45.332  1.00 72.27           N  
ATOM   1500  CA  GLY A 192       1.573  25.211 -44.402  1.00 72.27           C  
ATOM   1501  C   GLY A 192       2.435  26.341 -44.963  1.00 72.27           C  
ATOM   1502  O   GLY A 192       3.071  27.072 -44.206  1.00 72.27           O  
ATOM   1503  N   GLY A 193       2.461  26.482 -46.275  1.00 71.73           N  
ATOM   1504  CA  GLY A 193       3.246  27.527 -46.941  1.00 71.73           C  
ATOM   1505  C   GLY A 193       4.650  27.121 -47.408  1.00 71.73           C  
ATOM   1506  O   GLY A 193       5.271  27.850 -48.186  1.00 71.73           O  
ATOM   1507  N   GLY A 194       5.175  25.973 -46.968  1.00 73.83           N  
ATOM   1508  CA  GLY A 194       6.507  25.596 -47.436  1.00 73.83           C  
ATOM   1509  C   GLY A 194       7.299  24.598 -46.581  1.00 73.83           C  
ATOM   1510  O   GLY A 194       7.004  24.349 -45.410  1.00 73.83           O  
ATOM   1511  N   SER A 195       8.324  24.041 -47.220  1.00 77.25           N  
ATOM   1512  CA  SER A 195       9.254  23.054 -46.668  1.00 77.25           C  
ATOM   1513  C   SER A 195      10.547  23.686 -46.145  1.00 77.25           C  
ATOM   1514  O   SER A 195      10.784  24.879 -46.345  1.00 77.25           O  
ATOM   1515  CB  SER A 195       9.597  22.061 -47.743  1.00 77.25           C  
ATOM   1516  OG  SER A 195      10.353  22.684 -48.738  1.00 77.25           O  
ATOM   1517  N   VAL A 196      11.386  22.868 -45.513  1.00 81.64           N  
ATOM   1518  CA  VAL A 196      12.704  23.288 -45.020  1.00 81.64           C  
ATOM   1519  C   VAL A 196      13.848  22.586 -45.760  1.00 81.64           C  
ATOM   1520  O   VAL A 196      13.830  21.363 -45.918  1.00 81.64           O  
ATOM   1521  CB  VAL A 196      12.800  22.987 -43.510  1.00 81.64           C  
ATOM   1522  CG1 VAL A 196      14.174  23.301 -43.005  1.00 81.64           C  
ATOM   1523  CG2 VAL A 196      11.770  23.856 -42.755  1.00 81.64           C  
ATOM   1524  N   MET A 197      14.842  23.338 -46.259  1.00 84.60           N  
ATOM   1525  CA  MET A 197      15.934  22.656 -46.940  1.00 84.60           C  
ATOM   1526  C   MET A 197      17.019  22.360 -45.925  1.00 84.60           C  
ATOM   1527  O   MET A 197      17.367  23.215 -45.104  1.00 84.60           O  
ATOM   1528  CB  MET A 197      16.457  23.466 -48.110  1.00 84.60           C  
ATOM   1529  CG  MET A 197      15.433  23.789 -49.164  1.00 84.60           C  
ATOM   1530  SD  MET A 197      14.641  22.312 -49.846  1.00 84.60           S  
ATOM   1531  CE  MET A 197      16.029  21.471 -50.587  1.00 84.60           C  
ATOM   1532  N   VAL A 198      17.564  21.157 -45.983  1.00 85.10           N  
ATOM   1533  CA  VAL A 198      18.594  20.790 -45.036  1.00 85.10           C  
ATOM   1534  C   VAL A 198      19.871  20.374 -45.714  1.00 85.10           C  
ATOM   1535  O   VAL A 198      19.879  19.509 -46.590  1.00 85.10           O  
ATOM   1536  CB  VAL A 198      18.101  19.625 -44.191  1.00 85.10           C  
ATOM   1537  CG1 VAL A 198      19.150  19.204 -43.161  1.00 85.10           C  
ATOM   1538  CG2 VAL A 198      16.828  20.015 -43.547  1.00 85.10           C  
ATOM   1539  N   TRP A 199      20.956  21.002 -45.320  1.00 86.20           N  
ATOM   1540  CA  TRP A 199      22.256  20.651 -45.838  1.00 86.20           C  
ATOM   1541  C   TRP A 199      22.970  19.904 -44.762  1.00 86.20           C  
ATOM   1542  O   TRP A 199      22.846  20.232 -43.579  1.00 86.20           O  
ATOM   1543  CB  TRP A 199      23.076  21.860 -46.251  1.00 86.20           C  
ATOM   1544  CG  TRP A 199      24.413  21.491 -46.832  1.00 86.20           C  
ATOM   1545  CD1 TRP A 199      24.659  21.225 -48.139  1.00 86.20           C  
ATOM   1546  CD2 TRP A 199      25.694  21.344 -46.147  1.00 86.20           C  
ATOM   1547  NE1 TRP A 199      25.986  20.932 -48.323  1.00 86.20           N  
ATOM   1548  CE2 TRP A 199      26.635  21.011 -47.119  1.00 86.20           C  
ATOM   1549  CE3 TRP A 199      26.109  21.470 -44.802  1.00 86.20           C  
ATOM   1550  CZ2 TRP A 199      27.979  20.815 -46.810  1.00 86.20           C  
ATOM   1551  CZ3 TRP A 199      27.449  21.259 -44.501  1.00 86.20           C  
ATOM   1552  N   GLY A 200      23.753  18.927 -45.135  1.00 85.80           N  
ATOM   1553  CA  GLY A 200      24.508  18.297 -44.086  1.00 85.80           C  
ATOM   1554  C   GLY A 200      25.656  17.476 -44.575  1.00 85.80           C  
ATOM   1555  O   GLY A 200      25.766  17.163 -45.765  1.00 85.80           O  
ATOM   1556  N   CYS A 201      26.519  17.105 -43.628  1.00 84.38           N  
ATOM   1557  CA  CYS A 201      27.694  16.343 -43.960  1.00 84.38           C  
ATOM   1558  C   CYS A 201      28.225  15.476 -42.828  1.00 84.38           C  
ATOM   1559  O   CYS A 201      27.874  15.667 -41.664  1.00 84.38           O  
ATOM   1560  CB  CYS A 201      28.790  17.326 -44.339  1.00 84.38           C  
ATOM   1561  SG  CYS A 201      29.294  18.420 -42.964  1.00 84.38           S  
ATOM   1562  N   PHE A 202      29.076  14.503 -43.180  1.00 84.70           N  
ATOM   1563  CA  PHE A 202      29.676  13.608 -42.165  1.00 84.70           C  
ATOM   1564  C   PHE A 202      30.903  12.833 -42.616  1.00 84.70           C  
ATOM   1565  O   PHE A 202      31.156  12.715 -43.815  1.00 84.70           O  
ATOM   1566  CB  PHE A 202      28.650  12.580 -41.755  1.00 84.70           C  
ATOM   1567  CG  PHE A 202      28.305  11.763 -42.928  1.00 84.70           C  
ATOM   1568  CD1 PHE A 202      28.925  10.553 -43.196  1.00 84.70           C  
ATOM   1569  CD2 PHE A 202      27.424  12.249 -43.832  1.00 84.70           C  
ATOM   1570  CE1 PHE A 202      28.600   9.837 -44.336  1.00 84.70           C  
ATOM   1571  CE2 PHE A 202      27.143  11.561 -44.946  1.00 84.70           C  
ATOM   1572  CZ  PHE A 202      27.706  10.357 -45.201  1.00 84.70           C  
ATOM   1573  N   THR A 203      31.636  12.264 -41.645  1.00 84.96           N  
ATOM   1574  CA  THR A 203      32.763  11.353 -41.912  1.00 84.96           C  
ATOM   1575  C   THR A 203      32.702  10.079 -41.082  1.00 84.96           C  
ATOM   1576  O   THR A 203      31.891   9.946 -40.170  1.00 84.96           O  
ATOM   1577  CB  THR A 203      34.114  11.944 -41.584  1.00 84.96           C  
ATOM   1578  OG1 THR A 203      34.184  12.104 -40.136  1.00 84.96           O  
ATOM   1579  CG2 THR A 203      34.314  13.224 -42.312  1.00 84.96           C  
ATOM   1580  N   SER A 204      33.694   9.212 -41.284  1.00 82.13           N  
ATOM   1581  CA  SER A 204      33.858   7.954 -40.549  1.00 82.13           C  
ATOM   1582  C   SER A 204      34.088   8.163 -39.046  1.00 82.13           C  
ATOM   1583  O   SER A 204      34.081   7.194 -38.278  1.00 82.13           O  
ATOM   1584  CB  SER A 204      35.027   7.161 -41.122  1.00 82.13           C  
ATOM   1585  OG  SER A 204      36.260   7.785 -40.861  1.00 82.13           O  
ATOM   1586  N   THR A 205      34.369   9.414 -38.632  1.00 76.40           N  
ATOM   1587  CA  THR A 205      34.638   9.713 -37.239  1.00 76.40           C  
ATOM   1588  C   THR A 205      33.533  10.493 -36.514  1.00 76.40           C  
ATOM   1589  O   THR A 205      33.567  10.576 -35.286  1.00 76.40           O  
ATOM   1590  CB  THR A 205      35.950  10.519 -37.131  1.00 76.40           C  
ATOM   1591  OG1 THR A 205      35.829  11.777 -37.842  1.00 76.40           O  
ATOM   1592  CG2 THR A 205      37.093   9.726 -37.736  1.00 76.40           C  
ATOM   1593  N   SER A 206      32.612  11.129 -37.250  1.00 76.37           N  
ATOM   1594  CA  SER A 206      31.582  11.968 -36.617  1.00 76.37           C  
ATOM   1595  C   SER A 206      30.582  12.543 -37.603  1.00 76.37           C  
ATOM   1596  O   SER A 206      30.899  12.795 -38.774  1.00 76.37           O  
ATOM   1597  CB  SER A 206      32.167  13.164 -35.858  1.00 76.37           C  
ATOM   1598  OG  SER A 206      31.138  13.914 -35.217  1.00 76.37           O  
ATOM   1599  N   MET A 207      29.390  12.848 -37.115  1.00 77.00           N  
ATOM   1600  CA  MET A 207      28.481  13.664 -37.904  1.00 77.00           C  
ATOM   1601  C   MET A 207      29.150  15.027 -37.997  1.00 77.00           C  
ATOM   1602  O   MET A 207      29.770  15.454 -37.018  1.00 77.00           O  
ATOM   1603  CB  MET A 207      27.099  13.688 -37.241  1.00 77.00           C  
ATOM   1604  CG  MET A 207      25.990  14.490 -37.943  1.00 77.00           C  
ATOM   1605  SD  MET A 207      25.682  13.938 -39.610  1.00 77.00           S  
ATOM   1606  CE  MET A 207      25.347  12.296 -39.262  1.00 77.00           C  
ATOM   1607  N   GLY A 208      29.146  15.665 -39.173  1.00 81.10           N  
ATOM   1608  CA  GLY A 208      29.764  16.970 -39.293  1.00 81.10           C  
ATOM   1609  C   GLY A 208      28.687  18.006 -39.016  1.00 81.10           C  
ATOM   1610  O   GLY A 208      27.579  17.628 -38.639  1.00 81.10           O  
ATOM   1611  N   PRO A 209      28.982  19.307 -39.106  1.00 80.22           N  
ATOM   1612  CA  PRO A 209      28.022  20.361 -38.887  1.00 80.22           C  
ATOM   1613  C   PRO A 209      26.898  20.276 -39.921  1.00 80.22           C  
ATOM   1614  O   PRO A 209      27.129  20.014 -41.100  1.00 80.22           O  
ATOM   1615  CB  PRO A 209      28.875  21.622 -39.105  1.00 80.22           C  
ATOM   1616  CG  PRO A 209      30.300  21.163 -38.830  1.00 80.22           C  
ATOM   1617  CD  PRO A 209      30.349  19.757 -39.349  1.00 80.22           C  
ATOM   1618  N   LEU A 210      25.680  20.517 -39.450  1.00 78.47           N  
ATOM   1619  CA  LEU A 210      24.500  20.485 -40.298  1.00 78.47           C  
ATOM   1620  C   LEU A 210      23.894  21.888 -40.368  1.00 78.47           C  
ATOM   1621  O   LEU A 210      24.030  22.659 -39.407  1.00 78.47           O  
ATOM   1622  CB  LEU A 210      23.527  19.479 -39.690  1.00 78.47           C  
ATOM   1623  CG  LEU A 210      24.194  18.060 -39.441  1.00 78.47           C  
ATOM   1624  CD1 LEU A 210      23.239  17.159 -38.798  1.00 78.47           C  
ATOM   1625  CD2 LEU A 210      24.649  17.477 -40.711  1.00 78.47           C  
ATOM   1626  N   ARG A 211      23.251  22.246 -41.493  1.00 83.80           N  
ATOM   1627  CA  ARG A 211      22.676  23.593 -41.639  1.00 83.80           C  
ATOM   1628  C   ARG A 211      21.280  23.649 -42.261  1.00 83.80           C  
ATOM   1629  O   ARG A 211      20.929  22.878 -43.158  1.00 83.80           O  
ATOM   1630  CB  ARG A 211      23.621  24.472 -42.459  1.00 83.80           C  
ATOM   1631  CG  ARG A 211      24.997  24.758 -41.802  1.00 83.80           C  
ATOM   1632  CD  ARG A 211      24.815  25.663 -40.614  1.00 83.80           C  
ATOM   1633  NE  ARG A 211      26.071  26.058 -39.977  1.00 83.80           N  
ATOM   1634  CZ  ARG A 211      26.695  25.389 -38.975  1.00 83.80           C  
ATOM   1635  N   ARG A 212      20.492  24.612 -41.807  1.00 80.60           N  
ATOM   1636  CA  ARG A 212      19.175  24.874 -42.380  1.00 80.60           C  
ATOM   1637  C   ARG A 212      19.197  26.004 -43.395  1.00 80.60           C  
ATOM   1638  O   ARG A 212      19.818  27.048 -43.163  1.00 80.60           O  
ATOM   1639  CB  ARG A 212      18.171  25.213 -41.298  1.00 80.60           C  
ATOM   1640  CG  ARG A 212      16.800  25.510 -41.817  1.00 80.60           C  
ATOM   1641  CD  ARG A 212      15.764  25.651 -40.744  1.00 80.60           C  
ATOM   1642  NE  ARG A 212      16.021  26.774 -39.843  1.00 80.60           N  
ATOM   1643  CZ  ARG A 212      15.145  27.200 -38.902  1.00 80.60           C  
ATOM   1644  N   ILE A 213      18.513  25.792 -44.511  1.00 82.37           N  
ATOM   1645  CA  ILE A 213      18.356  26.778 -45.562  1.00 82.37           C  
ATOM   1646  C   ILE A 213      16.863  27.076 -45.771  1.00 82.37           C  
ATOM   1647  O   ILE A 213      16.032  26.173 -45.949  1.00 82.37           O  
ATOM   1648  CB  ILE A 213      19.081  26.321 -46.845  1.00 82.37           C  
ATOM   1649  CG1 ILE A 213      20.532  26.060 -46.530  1.00 82.37           C  
ATOM   1650  CG2 ILE A 213      18.977  27.361 -47.917  1.00 82.37           C  
ATOM   1651  CD1 ILE A 213      20.839  24.620 -46.221  1.00 82.37           C  
ATOM   1652  N   GLN A 214      16.505  28.358 -45.713  1.00 73.34           N  
ATOM   1653  CA  GLN A 214      15.104  28.772 -45.818  1.00 73.34           C  
ATOM   1654  C   GLN A 214      14.598  28.978 -47.257  1.00 73.34           C  
ATOM   1655  O   GLN A 214      13.422  29.269 -47.467  1.00 73.34           O  
ATOM   1656  CB  GLN A 214      14.906  30.055 -45.014  1.00 73.34           C  
ATOM   1657  CG  GLN A 214      15.138  29.885 -43.507  1.00 73.34           C  
ATOM   1658  CD  GLN A 214      15.001  31.200 -42.740  1.00 73.34           C  
ATOM   1659  OE1 GLN A 214      15.160  32.285 -43.305  1.00 73.34           O  
ATOM   1660  NE2 GLN A 214      14.708  31.107 -41.448  1.00 73.34           N  
ATOM   1661  N   SER A 215      15.487  28.851 -48.232  1.00 76.95           N  
ATOM   1662  CA  SER A 215      15.139  29.028 -49.643  1.00 76.95           C  
ATOM   1663  C   SER A 215      16.033  28.184 -50.548  1.00 76.95           C  
ATOM   1664  O   SER A 215      16.717  27.274 -50.095  1.00 76.95           O  
ATOM   1665  CB  SER A 215      15.229  30.493 -50.046  1.00 76.95           C  
ATOM   1666  OG  SER A 215      14.650  30.694 -51.314  1.00 76.95           O  
ATOM   1667  N   ILE A 216      15.971  28.446 -51.843  1.00 78.86           N  
ATOM   1668  CA  ILE A 216      16.819  27.738 -52.797  1.00 78.86           C  
ATOM   1669  C   ILE A 216      18.272  28.098 -52.500  1.00 78.86           C  
ATOM   1670  O   ILE A 216      18.562  29.268 -52.221  1.00 78.86           O  
ATOM   1671  CB  ILE A 216      16.486  28.129 -54.247  1.00 78.86           C  
ATOM   1672  CG1 ILE A 216      17.166  27.154 -55.234  1.00 78.86           C  
ATOM   1673  CG2 ILE A 216      16.953  29.550 -54.502  1.00 78.86           C  
ATOM   1674  CD1 ILE A 216      16.662  27.277 -56.655  1.00 78.86           C  
ATOM   1675  N   MET A 217      19.169  27.117 -52.574  1.00 84.03           N  
ATOM   1676  CA  MET A 217      20.590  27.351 -52.346  1.00 84.03           C  
ATOM   1677  C   MET A 217      21.263  27.753 -53.658  1.00 84.03           C  
ATOM   1678  O   MET A 217      20.963  27.184 -54.707  1.00 84.03           O  
ATOM   1679  CB  MET A 217      21.273  26.099 -51.801  1.00 84.03           C  
ATOM   1680  CG  MET A 217      22.738  26.299 -51.387  1.00 84.03           C  
ATOM   1681  SD  MET A 217      23.503  24.792 -50.810  1.00 84.03           S  
ATOM   1682  CE  MET A 217      22.516  24.447 -49.415  1.00 84.03           C  
ATOM   1683  N   ASP A 218      22.193  28.695 -53.594  1.00 88.04           N  
ATOM   1684  CA  ASP A 218      22.959  29.095 -54.771  1.00 88.04           C  
ATOM   1685  C   ASP A 218      24.450  28.897 -54.507  1.00 88.04           C  
ATOM   1686  O   ASP A 218      24.824  28.459 -53.414  1.00 88.04           O  
ATOM   1687  CB  ASP A 218      22.622  30.551 -55.113  1.00 88.04           C  
ATOM   1688  CG  ASP A 218      23.012  31.550 -54.017  1.00 88.04           C  
ATOM   1689  OD1 ASP A 218      24.136  31.517 -53.533  1.00 88.04           O  
ATOM   1690  OD2 ASP A 218      22.150  32.294 -53.602  1.00 88.04           O  
ATOM   1691  N   ARG A 219      25.306  29.256 -55.474  1.00 90.20           N  
ATOM   1692  CA  ARG A 219      26.756  29.069 -55.323  1.00 90.20           C  
ATOM   1693  C   ARG A 219      27.409  29.847 -54.185  1.00 90.20           C  
ATOM   1694  O   ARG A 219      28.468  29.451 -53.691  1.00 90.20           O  
ATOM   1695  CB  ARG A 219      27.491  29.440 -56.612  1.00 90.20           C  
ATOM   1696  CG  ARG A 219      27.491  30.944 -57.019  1.00 90.20           C  
ATOM   1697  CD  ARG A 219      28.123  31.113 -58.372  1.00 90.20           C  
ATOM   1698  NE  ARG A 219      28.190  32.502 -58.836  1.00 90.20           N  
ATOM   1699  CZ  ARG A 219      27.183  33.161 -59.455  1.00 90.20           C  
ATOM   1700  N   PHE A 220      26.802  30.946 -53.750  1.00 90.00           N  
ATOM   1701  CA  PHE A 220      27.439  31.747 -52.718  1.00 90.00           C  
ATOM   1702  C   PHE A 220      27.055  31.174 -51.390  1.00 90.00           C  
ATOM   1703  O   PHE A 220      27.871  31.081 -50.472  1.00 90.00           O  
ATOM   1704  CB  PHE A 220      27.027  33.205 -52.823  1.00 90.00           C  
ATOM   1705  CG  PHE A 220      27.541  33.834 -54.067  1.00 90.00           C  
ATOM   1706  CD1 PHE A 220      26.671  34.221 -55.064  1.00 90.00           C  
ATOM   1707  CD2 PHE A 220      28.904  34.013 -54.259  1.00 90.00           C  
ATOM   1708  CE1 PHE A 220      27.144  34.790 -56.225  1.00 90.00           C  
ATOM   1709  CE2 PHE A 220      29.380  34.578 -55.420  1.00 90.00           C  
ATOM   1710  CZ  PHE A 220      28.503  34.970 -56.402  1.00 90.00           C  
ATOM   1711  N   GLN A 221      25.805  30.745 -51.295  1.00 88.90           N  
ATOM   1712  CA  GLN A 221      25.348  30.142 -50.064  1.00 88.90           C  
ATOM   1713  C   GLN A 221      26.147  28.874 -49.841  1.00 88.90           C  
ATOM   1714  O   GLN A 221      26.601  28.604 -48.734  1.00 88.90           O  
ATOM   1715  CB  GLN A 221      23.869  29.798 -50.134  1.00 88.90           C  
ATOM   1716  CG  GLN A 221      22.924  30.973 -50.162  1.00 88.90           C  
ATOM   1717  CD  GLN A 221      21.530  30.479 -50.334  1.00 88.90           C  
ATOM   1718  OE1 GLN A 221      21.081  29.666 -49.513  1.00 88.90           O  
ATOM   1719  NE2 GLN A 221      20.847  30.902 -51.392  1.00 88.90           N  
ATOM   1720  N   TYR A 222      26.373  28.115 -50.919  1.00 89.90           N  
ATOM   1721  CA  TYR A 222      27.131  26.891 -50.797  1.00 89.90           C  
ATOM   1722  C   TYR A 222      28.551  27.212 -50.338  1.00 89.90           C  
ATOM   1723  O   TYR A 222      29.054  26.573 -49.412  1.00 89.90           O  
ATOM   1724  CB  TYR A 222      27.096  26.074 -52.082  1.00 89.90           C  
ATOM   1725  CG  TYR A 222      27.799  24.757 -51.935  1.00 89.90           C  
ATOM   1726  CD1 TYR A 222      27.189  23.735 -51.215  1.00 89.90           C  
ATOM   1727  CD2 TYR A 222      29.016  24.544 -52.512  1.00 89.90           C  
ATOM   1728  CE1 TYR A 222      27.823  22.530 -51.085  1.00 89.90           C  
ATOM   1729  CE2 TYR A 222      29.632  23.328 -52.381  1.00 89.90           C  
ATOM   1730  CZ  TYR A 222      29.041  22.345 -51.672  1.00 89.90           C  
ATOM   1731  N   GLU A 223      29.217  28.192 -50.973  1.00 91.20           N  
ATOM   1732  CA  GLU A 223      30.573  28.535 -50.548  1.00 91.20           C  
ATOM   1733  C   GLU A 223      30.596  28.945 -49.065  1.00 91.20           C  
ATOM   1734  O   GLU A 223      31.491  28.533 -48.320  1.00 91.20           O  
ATOM   1735  CB  GLU A 223      31.174  29.653 -51.418  1.00 91.20           C  
ATOM   1736  CG  GLU A 223      32.655  29.980 -51.088  1.00 91.20           C  
ATOM   1737  CD  GLU A 223      33.298  31.057 -51.990  1.00 91.20           C  
ATOM   1738  OE1 GLU A 223      32.633  31.584 -52.854  1.00 91.20           O  
ATOM   1739  OE2 GLU A 223      34.460  31.340 -51.795  1.00 91.20           O  
ATOM   1740  N   ASN A 224      29.599  29.726 -48.624  1.00 89.55           N  
ATOM   1741  CA  ASN A 224      29.526  30.160 -47.230  1.00 89.55           C  
ATOM   1742  C   ASN A 224      29.368  28.960 -46.302  1.00 89.55           C  
ATOM   1743  O   ASN A 224      29.977  28.904 -45.222  1.00 89.55           O  
ATOM   1744  CB  ASN A 224      28.377  31.130 -47.046  1.00 89.55           C  
ATOM   1745  CG  ASN A 224      28.660  32.473 -47.660  1.00 89.55           C  
ATOM   1746  OD1 ASN A 224      29.819  32.847 -47.885  1.00 89.55           O  
ATOM   1747  ND2 ASN A 224      27.617  33.210 -47.946  1.00 89.55           N  
ATOM   1748  N   ILE A 225      28.597  27.969 -46.721  1.00 87.84           N  
ATOM   1749  CA  ILE A 225      28.453  26.750 -45.958  1.00 87.84           C  
ATOM   1750  C   ILE A 225      29.790  26.055 -45.823  1.00 87.84           C  
ATOM   1751  O   ILE A 225      30.193  25.656 -44.740  1.00 87.84           O  
ATOM   1752  CB  ILE A 225      27.382  25.811 -46.525  1.00 87.84           C  
ATOM   1753  CG1 ILE A 225      25.973  26.407 -46.375  1.00 87.84           C  
ATOM   1754  CG2 ILE A 225      27.461  24.483 -45.912  1.00 87.84           C  
ATOM   1755  CD1 ILE A 225      24.918  25.672 -47.165  1.00 87.84           C  
ATOM   1756  N   LEU A 226      30.519  25.937 -46.935  1.00 88.23           N  
ATOM   1757  CA  LEU A 226      31.797  25.244 -46.879  1.00 88.23           C  
ATOM   1758  C   LEU A 226      32.756  25.929 -45.905  1.00 88.23           C  
ATOM   1759  O   LEU A 226      33.439  25.272 -45.110  1.00 88.23           O  
ATOM   1760  CB  LEU A 226      32.436  25.252 -48.260  1.00 88.23           C  
ATOM   1761  CG  LEU A 226      31.758  24.478 -49.327  1.00 88.23           C  
ATOM   1762  CD1 LEU A 226      32.460  24.785 -50.637  1.00 88.23           C  
ATOM   1763  CD2 LEU A 226      31.794  23.008 -48.973  1.00 88.23           C  
ATOM   1764  N   GLU A 227      32.758  27.261 -45.918  1.00 89.30           N  
ATOM   1765  CA  GLU A 227      33.628  28.034 -45.040  1.00 89.30           C  
ATOM   1766  C   GLU A 227      33.243  27.926 -43.560  1.00 89.30           C  
ATOM   1767  O   GLU A 227      34.108  27.868 -42.684  1.00 89.30           O  
ATOM   1768  CB  GLU A 227      33.662  29.497 -45.470  1.00 89.30           C  
ATOM   1769  CG  GLU A 227      34.633  30.360 -44.676  1.00 89.30           C  
ATOM   1770  CD  GLU A 227      36.104  29.992 -44.853  1.00 89.30           C  
ATOM   1771  OE1 GLU A 227      36.483  29.459 -45.889  1.00 89.30           O  
ATOM   1772  OE2 GLU A 227      36.849  30.247 -43.931  1.00 89.30           O  
ATOM   1773  N   THR A 228      31.938  27.905 -43.278  1.00 87.20           N  
ATOM   1774  CA  THR A 228      31.456  27.863 -41.902  1.00 87.20           C  
ATOM   1775  C   THR A 228      31.217  26.447 -41.316  1.00 87.20           C  
ATOM   1776  O   THR A 228      31.034  26.316 -40.101  1.00 87.20           O  
ATOM   1777  CB  THR A 228      30.191  28.737 -41.792  1.00 87.20           C  
ATOM   1778  OG1 THR A 228      29.184  28.245 -42.677  1.00 87.20           O  
ATOM   1779  CG2 THR A 228      30.517  30.183 -42.170  1.00 87.20           C  
ATOM   1780  N   THR A 229      31.254  25.396 -42.149  1.00 84.30           N  
ATOM   1781  CA  THR A 229      31.053  24.017 -41.677  1.00 84.30           C  
ATOM   1782  C   THR A 229      32.300  23.159 -41.892  1.00 84.30           C  
ATOM   1783  O   THR A 229      33.031  22.839 -40.947  1.00 84.30           O  
ATOM   1784  CB  THR A 229      29.898  23.299 -42.404  1.00 84.30           C  
ATOM   1785  OG1 THR A 229      30.139  23.304 -43.808  1.00 84.30           O  
ATOM   1786  CG2 THR A 229      28.574  24.007 -42.127  1.00 84.30           C  
ATOM   1787  N   MET A 230      32.502  22.768 -43.149  1.00 83.15           N  
ATOM   1788  CA  MET A 230      33.584  21.886 -43.554  1.00 83.15           C  
ATOM   1789  C   MET A 230      34.970  22.378 -43.196  1.00 83.15           C  
ATOM   1790  O   MET A 230      35.767  21.605 -42.674  1.00 83.15           O  
ATOM   1791  CB  MET A 230      33.545  21.685 -45.060  1.00 83.15           C  
ATOM   1792  CG  MET A 230      34.554  20.684 -45.577  1.00 83.15           C  
ATOM   1793  SD  MET A 230      34.479  20.536 -47.348  1.00 83.15           S  
ATOM   1794  CE  MET A 230      32.835  19.930 -47.474  1.00 83.15           C  
ATOM   1795  N   ARG A 231      35.280  23.655 -43.440  1.00 83.10           N  
ATOM   1796  CA  ARG A 231      36.641  24.102 -43.134  1.00 83.10           C  
ATOM   1797  C   ARG A 231      37.107  23.743 -41.719  1.00 83.10           C  
ATOM   1798  O   ARG A 231      38.006  22.894 -41.604  1.00 83.10           O  
ATOM   1799  CB  ARG A 231      36.869  25.588 -43.413  1.00 83.10           C  
ATOM   1800  CG  ARG A 231      38.268  26.056 -43.035  1.00 83.10           C  
ATOM   1801  CD  ARG A 231      38.509  27.483 -43.272  1.00 83.10           C  
ATOM   1802  NE  ARG A 231      39.886  27.843 -42.900  1.00 83.10           N  
ATOM   1803  CZ  ARG A 231      40.419  29.084 -42.964  1.00 83.10           C  
ATOM   1804  N   PRO A 232      36.598  24.331 -40.619  1.00 82.80           N  
ATOM   1805  CA  PRO A 232      37.056  24.006 -39.300  1.00 82.80           C  
ATOM   1806  C   PRO A 232      36.831  22.563 -38.936  1.00 82.80           C  
ATOM   1807  O   PRO A 232      37.584  21.992 -38.150  1.00 82.80           O  
ATOM   1808  CB  PRO A 232      36.275  24.949 -38.399  1.00 82.80           C  
ATOM   1809  CG  PRO A 232      35.007  25.288 -39.201  1.00 82.80           C  
ATOM   1810  CD  PRO A 232      35.447  25.288 -40.638  1.00 82.80           C  
ATOM   1811  N   TRP A 233      35.801  21.910 -39.525  1.00 81.00           N  
ATOM   1812  CA  TRP A 233      35.619  20.523 -39.131  1.00 81.00           C  
ATOM   1813  C   TRP A 233      36.834  19.711 -39.613  1.00 81.00           C  
ATOM   1814  O   TRP A 233      37.413  18.909 -38.868  1.00 81.00           O  
ATOM   1815  CB  TRP A 233      34.325  19.908 -39.684  1.00 81.00           C  
ATOM   1816  CG  TRP A 233      34.152  18.573 -39.083  1.00 81.00           C  
ATOM   1817  CD1 TRP A 233      33.508  18.282 -37.914  1.00 81.00           C  
ATOM   1818  CD2 TRP A 233      34.726  17.352 -39.539  1.00 81.00           C  
ATOM   1819  NE1 TRP A 233      33.643  16.958 -37.625  1.00 81.00           N  
ATOM   1820  CE2 TRP A 233      34.408  16.378 -38.605  1.00 81.00           C  
ATOM   1821  CE3 TRP A 233      35.492  17.019 -40.622  1.00 81.00           C  
ATOM   1822  CZ2 TRP A 233      34.859  15.100 -38.723  1.00 81.00           C  
ATOM   1823  CZ3 TRP A 233      35.948  15.773 -40.732  1.00 81.00           C  
ATOM   1824  N   ALA A 234      37.196  19.917 -40.886  1.00 81.50           N  
ATOM   1825  CA  ALA A 234      38.276  19.204 -41.539  1.00 81.50           C  
ATOM   1826  C   ALA A 234      39.612  19.436 -40.890  1.00 81.50           C  
ATOM   1827  O   ALA A 234      40.394  18.501 -40.696  1.00 81.50           O  
ATOM   1828  CB  ALA A 234      38.374  19.625 -42.983  1.00 81.50           C  
ATOM   1829  N   LEU A 235      39.864  20.684 -40.504  1.00 81.64           N  
ATOM   1830  CA  LEU A 235      41.139  21.017 -39.900  1.00 81.64           C  
ATOM   1831  C   LEU A 235      41.304  20.328 -38.545  1.00 81.64           C  
ATOM   1832  O   LEU A 235      42.376  19.816 -38.224  1.00 81.64           O  
ATOM   1833  CB  LEU A 235      41.217  22.538 -39.767  1.00 81.64           C  
ATOM   1834  CG  LEU A 235      41.277  23.283 -41.130  1.00 81.64           C  
ATOM   1835  CD1 LEU A 235      41.136  24.781 -40.919  1.00 81.64           C  
ATOM   1836  CD2 LEU A 235      42.579  22.958 -41.826  1.00 81.64           C  
ATOM   1837  N   GLN A 236      40.213  20.286 -37.766  1.00 82.47           N  
ATOM   1838  CA  GLN A 236      40.210  19.660 -36.444  1.00 82.47           C  
ATOM   1839  C   GLN A 236      40.268  18.135 -36.457  1.00 82.47           C  
ATOM   1840  O   GLN A 236      40.919  17.530 -35.599  1.00 82.47           O  
ATOM   1841  CB  GLN A 236      38.941  20.066 -35.696  1.00 82.47           C  
ATOM   1842  CG  GLN A 236      38.883  21.523 -35.309  1.00 82.47           C  
ATOM   1843  CD  GLN A 236      37.532  21.923 -34.722  1.00 82.47           C  
ATOM   1844  OE1 GLN A 236      36.541  21.178 -34.748  1.00 82.47           O  
ATOM   1845  NE2 GLN A 236      37.490  23.131 -34.185  1.00 82.47           N  
ATOM   1846  N   ASN A 237      39.572  17.508 -37.406  1.00 78.20           N  
ATOM   1847  CA  ASN A 237      39.455  16.052 -37.428  1.00 78.20           C  
ATOM   1848  C   ASN A 237      40.247  15.264 -38.478  1.00 78.20           C  
ATOM   1849  O   ASN A 237      40.507  14.080 -38.263  1.00 78.20           O  
ATOM   1850  CB  ASN A 237      37.994  15.718 -37.519  1.00 78.20           C  
ATOM   1851  CG  ASN A 237      37.245  16.070 -36.267  1.00 78.20           C  
ATOM   1852  OD1 ASN A 237      37.248  15.309 -35.289  1.00 78.20           O  
ATOM   1853  ND2 ASN A 237      36.647  17.222 -36.253  1.00 78.20           N  
ATOM   1854  N   VAL A 238      40.624  15.869 -39.607  1.00 80.20           N  
ATOM   1855  CA  VAL A 238      41.358  15.118 -40.627  1.00 80.20           C  
ATOM   1856  C   VAL A 238      42.763  15.694 -40.795  1.00 80.20           C  
ATOM   1857  O   VAL A 238      43.753  14.957 -40.825  1.00 80.20           O  
ATOM   1858  CB  VAL A 238      40.591  15.083 -41.961  1.00 80.20           C  
ATOM   1859  CG1 VAL A 238      41.427  14.340 -43.048  1.00 80.20           C  
ATOM   1860  CG2 VAL A 238      39.261  14.382 -41.704  1.00 80.20           C  
ATOM   1861  N   GLY A 239      42.860  17.008 -40.978  1.00 79.70           N  
ATOM   1862  CA  GLY A 239      44.155  17.671 -41.108  1.00 79.70           C  
ATOM   1863  C   GLY A 239      44.800  17.547 -42.491  1.00 79.70           C  
ATOM   1864  O   GLY A 239      45.058  18.554 -43.159  1.00 79.70           O  
ATOM   1865  N   ARG A 240      45.088  16.311 -42.902  1.00 78.76           N  
ATOM   1866  CA  ARG A 240      45.746  16.055 -44.189  1.00 78.76           C  
ATOM   1867  C   ARG A 240      45.086  14.910 -44.967  1.00 78.76           C  
ATOM   1868  O   ARG A 240      44.659  13.907 -44.394  1.00 78.76           O  
ATOM   1869  CB  ARG A 240      47.215  15.689 -43.973  1.00 78.76           C  
ATOM   1870  CG  ARG A 240      48.081  16.777 -43.321  1.00 78.76           C  
ATOM   1871  CD  ARG A 240      48.312  17.935 -44.216  1.00 78.76           C  
ATOM   1872  NE  ARG A 240      49.192  18.912 -43.603  1.00 78.76           N  
ATOM   1873  CZ  ARG A 240      48.783  19.918 -42.795  1.00 78.76           C  
ATOM   1874  N   GLY A 241      45.062  15.023 -46.299  1.00 80.76           N  
ATOM   1875  CA  GLY A 241      44.486  13.950 -47.121  1.00 80.76           C  
ATOM   1876  C   GLY A 241      42.956  14.002 -47.129  1.00 80.76           C  
ATOM   1877  O   GLY A 241      42.288  12.993 -47.339  1.00 80.76           O  
ATOM   1878  N   PHE A 242      42.413  15.185 -46.868  1.00 82.10           N  
ATOM   1879  CA  PHE A 242      40.971  15.375 -46.808  1.00 82.10           C  
ATOM   1880  C   PHE A 242      40.317  15.346 -48.185  1.00 82.10           C  
ATOM   1881  O   PHE A 242      40.758  16.036 -49.117  1.00 82.10           O  
ATOM   1882  CB  PHE A 242      40.678  16.681 -46.082  1.00 82.10           C  
ATOM   1883  CG  PHE A 242      39.251  16.989 -45.848  1.00 82.10           C  
ATOM   1884  CD1 PHE A 242      38.524  16.257 -44.934  1.00 82.10           C  
ATOM   1885  CD2 PHE A 242      38.667  18.025 -46.492  1.00 82.10           C  
ATOM   1886  CE1 PHE A 242      37.231  16.572 -44.662  1.00 82.10           C  
ATOM   1887  CE2 PHE A 242      37.377  18.359 -46.240  1.00 82.10           C  
ATOM   1888  CZ  PHE A 242      36.658  17.627 -45.318  1.00 82.10           C  
ATOM   1889  N   VAL A 243      39.265  14.537 -48.280  1.00 84.60           N  
ATOM   1890  CA  VAL A 243      38.524  14.328 -49.514  1.00 84.60           C  
ATOM   1891  C   VAL A 243      37.042  14.651 -49.375  1.00 84.60           C  
ATOM   1892  O   VAL A 243      36.427  14.286 -48.381  1.00 84.60           O  
ATOM   1893  CB  VAL A 243      38.654  12.867 -49.947  1.00 84.60           C  
ATOM   1894  CG1 VAL A 243      37.858  12.621 -51.183  1.00 84.60           C  
ATOM   1895  CG2 VAL A 243      40.109  12.476 -50.154  1.00 84.60           C  
ATOM   1896  N   PHE A 244      36.478  15.324 -50.366  1.00 86.67           N  
ATOM   1897  CA  PHE A 244      35.066  15.678 -50.372  1.00 86.67           C  
ATOM   1898  C   PHE A 244      34.249  15.105 -51.547  1.00 86.67           C  
ATOM   1899  O   PHE A 244      34.580  15.288 -52.725  1.00 86.67           O  
ATOM   1900  CB  PHE A 244      34.943  17.184 -50.364  1.00 86.67           C  
ATOM   1901  CG  PHE A 244      33.597  17.633 -50.437  1.00 86.67           C  
ATOM   1902  CD1 PHE A 244      32.657  17.053 -49.694  1.00 86.67           C  
ATOM   1903  CD2 PHE A 244      33.260  18.634 -51.240  1.00 86.67           C  
ATOM   1904  CE1 PHE A 244      31.397  17.454 -49.724  1.00 86.67           C  
ATOM   1905  CE2 PHE A 244      31.990  19.054 -51.285  1.00 86.67           C  
ATOM   1906  CZ  PHE A 244      31.065  18.475 -50.525  1.00 86.67           C  
ATOM   1907  N   GLN A 245      33.166  14.398 -51.199  1.00 86.23           N  
ATOM   1908  CA  GLN A 245      32.260  13.830 -52.184  1.00 86.23           C  
ATOM   1909  C   GLN A 245      30.930  14.591 -52.188  1.00 86.23           C  
ATOM   1910  O   GLN A 245      30.316  14.827 -51.144  1.00 86.23           O  
ATOM   1911  CB  GLN A 245      31.986  12.374 -51.889  1.00 86.23           C  
ATOM   1912  CG  GLN A 245      31.181  11.644 -52.991  1.00 86.23           C  
ATOM   1913  CD  GLN A 245      30.989  10.123 -52.775  1.00 86.23           C  
ATOM   1914  OE1 GLN A 245      31.790   9.406 -52.151  1.00 86.23           O  
ATOM   1915  NE2 GLN A 245      29.887   9.646 -53.309  1.00 86.23           N  
ATOM   1916  N   GLN A 246      30.499  14.933 -53.391  1.00 84.86           N  
ATOM   1917  CA  GLN A 246      29.275  15.695 -53.635  1.00 84.86           C  
ATOM   1918  C   GLN A 246      28.664  15.286 -54.962  1.00 84.86           C  
ATOM   1919  O   GLN A 246      29.333  14.649 -55.775  1.00 84.86           O  
ATOM   1920  CB  GLN A 246      29.612  17.184 -53.638  1.00 84.86           C  
ATOM   1921  CG  GLN A 246      30.631  17.575 -54.713  1.00 84.86           C  
ATOM   1922  CD  GLN A 246      31.060  19.034 -54.660  1.00 84.86           C  
ATOM   1923  OE1 GLN A 246      30.453  19.856 -53.975  1.00 84.86           O  
ATOM   1924  NE2 GLN A 246      32.124  19.353 -55.388  1.00 84.86           N  
ATOM   1925  N   ASP A 247      27.405  15.635 -55.199  1.00 79.70           N  
ATOM   1926  CA  ASP A 247      26.832  15.308 -56.500  1.00 79.70           C  
ATOM   1927  C   ASP A 247      27.283  16.373 -57.499  1.00 79.70           C  
ATOM   1928  O   ASP A 247      28.035  17.273 -57.130  1.00 79.70           O  
ATOM   1929  CB  ASP A 247      25.299  15.225 -56.439  1.00 79.70           C  
ATOM   1930  CG  ASP A 247      24.614  16.545 -56.240  1.00 79.70           C  
ATOM   1931  OD1 ASP A 247      25.240  17.559 -56.456  1.00 79.70           O  
ATOM   1932  OD2 ASP A 247      23.460  16.546 -55.918  1.00 79.70           O  
ATOM   1933  N   ASN A 248      26.792  16.318 -58.738  1.00 77.60           N  
ATOM   1934  CA  ASN A 248      27.238  17.250 -59.771  1.00 77.60           C  
ATOM   1935  C   ASN A 248      26.268  18.411 -60.007  1.00 77.60           C  
ATOM   1936  O   ASN A 248      26.258  19.006 -61.085  1.00 77.60           O  
ATOM   1937  CB  ASN A 248      27.529  16.521 -61.081  1.00 77.60           C  
ATOM   1938  CG  ASN A 248      28.720  15.598 -60.962  1.00 77.60           C  
ATOM   1939  OD1 ASN A 248      29.696  15.923 -60.277  1.00 77.60           O  
ATOM   1940  ND2 ASN A 248      28.657  14.461 -61.615  1.00 77.60           N  
ATOM   1941  N   ASP A 249      25.437  18.732 -59.021  1.00 81.60           N  
ATOM   1942  CA  ASP A 249      24.525  19.852 -59.156  1.00 81.60           C  
ATOM   1943  C   ASP A 249      25.345  21.090 -59.486  1.00 81.60           C  
ATOM   1944  O   ASP A 249      26.266  21.403 -58.732  1.00 81.60           O  
ATOM   1945  CB  ASP A 249      23.758  20.121 -57.867  1.00 81.60           C  
ATOM   1946  CG  ASP A 249      22.712  21.261 -57.973  1.00 81.60           C  
ATOM   1947  OD1 ASP A 249      23.102  22.428 -58.071  1.00 81.60           O  
ATOM   1948  OD2 ASP A 249      21.544  20.981 -57.891  1.00 81.60           O  
ATOM   1949  N   PRO A 250      25.036  21.860 -60.538  1.00 84.47           N  
ATOM   1950  CA  PRO A 250      25.809  23.002 -60.975  1.00 84.47           C  
ATOM   1951  C   PRO A 250      26.313  23.930 -59.862  1.00 84.47           C  
ATOM   1952  O   PRO A 250      27.435  24.436 -59.975  1.00 84.47           O  
ATOM   1953  CB  PRO A 250      24.811  23.731 -61.879  1.00 84.47           C  
ATOM   1954  CG  PRO A 250      23.977  22.613 -62.464  1.00 84.47           C  
ATOM   1955  CD  PRO A 250      23.816  21.616 -61.338  1.00 84.47           C  
ATOM   1956  N   LYS A 251      25.560  24.133 -58.769  1.00 85.25           N  
ATOM   1957  CA  LYS A 251      26.060  25.069 -57.737  1.00 85.25           C  
ATOM   1958  C   LYS A 251      27.380  24.594 -57.113  1.00 85.25           C  
ATOM   1959  O   LYS A 251      28.188  25.391 -56.636  1.00 85.25           O  
ATOM   1960  CB  LYS A 251      24.994  25.301 -56.650  1.00 85.25           C  
ATOM   1961  CG  LYS A 251      24.733  24.111 -55.755  1.00 85.25           C  
ATOM   1962  CD  LYS A 251      23.592  24.379 -54.789  1.00 85.25           C  
ATOM   1963  CE  LYS A 251      23.228  23.116 -54.017  1.00 85.25           C  
ATOM   1964  NZ  LYS A 251      22.677  22.087 -54.913  1.00 85.25           N  
ATOM   1965  N   HIS A 252      27.609  23.282 -57.157  1.00 84.30           N  
ATOM   1966  CA  HIS A 252      28.778  22.611 -56.607  1.00 84.30           C  
ATOM   1967  C   HIS A 252      29.977  22.685 -57.541  1.00 84.30           C  
ATOM   1968  O   HIS A 252      31.098  22.334 -57.157  1.00 84.30           O  
ATOM   1969  CB  HIS A 252      28.497  21.120 -56.415  1.00 84.30           C  
ATOM   1970  CG  HIS A 252      27.493  20.745 -55.382  1.00 84.30           C  
ATOM   1971  ND1 HIS A 252      26.974  19.478 -55.303  1.00 84.30           N  
ATOM   1972  CD2 HIS A 252      26.929  21.449 -54.381  1.00 84.30           C  
ATOM   1973  CE1 HIS A 252      26.118  19.410 -54.296  1.00 84.30           C  
ATOM   1974  NE2 HIS A 252      26.069  20.598 -53.707  1.00 84.30           N  
ATOM   1975  N   THR A 253      29.710  23.015 -58.807  1.00 84.90           N  
ATOM   1976  CA  THR A 253      30.699  22.938 -59.866  1.00 84.90           C  
ATOM   1977  C   THR A 253      31.153  24.324 -60.302  1.00 84.90           C  
ATOM   1978  O   THR A 253      31.949  24.464 -61.242  1.00 84.90           O  
ATOM   1979  CB  THR A 253      30.088  22.224 -61.089  1.00 84.90           C  
ATOM   1980  OG1 THR A 253      29.050  23.030 -61.650  1.00 84.90           O  
ATOM   1981  CG2 THR A 253      29.459  20.877 -60.622  1.00 84.90           C  
ATOM   1982  N   SER A 254      30.616  25.349 -59.647  1.00 90.77           N  
ATOM   1983  CA  SER A 254      30.900  26.722 -60.029  1.00 90.77           C  
ATOM   1984  C   SER A 254      32.351  27.069 -59.824  1.00 90.77           C  
ATOM   1985  O   SER A 254      33.028  26.490 -58.978  1.00 90.77           O  
ATOM   1986  CB  SER A 254      30.053  27.692 -59.223  1.00 90.77           C  
ATOM   1987  OG  SER A 254      30.412  27.700 -57.860  1.00 90.77           O  
ATOM   1988  N   LEU A 255      32.810  28.094 -60.531  1.00 92.53           N  
ATOM   1989  CA  LEU A 255      34.188  28.538 -60.414  1.00 92.53           C  
ATOM   1990  C   LEU A 255      34.504  29.049 -59.014  1.00 92.53           C  
ATOM   1991  O   LEU A 255      35.621  28.883 -58.518  1.00 92.53           O  
ATOM   1992  CB  LEU A 255      34.460  29.621 -61.457  1.00 92.53           C  
ATOM   1993  CG  LEU A 255      34.421  29.119 -62.906  1.00 92.53           C  
ATOM   1994  CD1 LEU A 255      34.576  30.293 -63.867  1.00 92.53           C  
ATOM   1995  CD2 LEU A 255      35.517  28.088 -63.095  1.00 92.53           C  
ATOM   1996  N   HIS A 256      33.511  29.634 -58.349  1.00 90.53           N  
ATOM   1997  CA  HIS A 256      33.735  30.149 -57.007  1.00 90.53           C  
ATOM   1998  C   HIS A 256      33.917  28.983 -56.046  1.00 90.53           C  
ATOM   1999  O   HIS A 256      34.864  28.951 -55.252  1.00 90.53           O  
ATOM   2000  CB  HIS A 256      32.542  31.001 -56.554  1.00 90.53           C  
ATOM   2001  CG  HIS A 256      32.420  32.334 -57.247  1.00 90.53           C  
ATOM   2002  ND1 HIS A 256      31.874  32.485 -58.512  1.00 90.53           N  
ATOM   2003  CD2 HIS A 256      32.777  33.573 -56.843  1.00 90.53           C  
ATOM   2004  CE1 HIS A 256      31.899  33.764 -58.845  1.00 90.53           C  
ATOM   2005  NE2 HIS A 256      32.442  34.444 -57.853  1.00 90.53           N  
ATOM   2006  N   VAL A 257      33.052  27.983 -56.173  1.00 90.14           N  
ATOM   2007  CA  VAL A 257      33.125  26.819 -55.312  1.00 90.14           C  
ATOM   2008  C   VAL A 257      34.388  25.999 -55.564  1.00 90.14           C  
ATOM   2009  O   VAL A 257      35.071  25.592 -54.617  1.00 90.14           O  
ATOM   2010  CB  VAL A 257      31.845  26.022 -55.493  1.00 90.14           C  
ATOM   2011  CG1 VAL A 257      31.933  24.736 -54.819  1.00 90.14           C  
ATOM   2012  CG2 VAL A 257      30.707  26.865 -54.897  1.00 90.14           C  
ATOM   2013  N   ARG A 258      34.727  25.778 -56.831  1.00 89.70           N  
ATOM   2014  CA  ARG A 258      35.930  25.037 -57.157  1.00 89.70           C  
ATOM   2015  C   ARG A 258      37.159  25.758 -56.632  1.00 89.70           C  
ATOM   2016  O   ARG A 258      38.057  25.123 -56.074  1.00 89.70           O  
ATOM   2017  CB  ARG A 258      36.050  24.861 -58.657  1.00 89.70           C  
ATOM   2018  CG  ARG A 258      35.073  23.882 -59.280  1.00 89.70           C  
ATOM   2019  CD  ARG A 258      35.236  23.864 -60.744  1.00 89.70           C  
ATOM   2020  NE  ARG A 258      34.287  22.990 -61.399  1.00 89.70           N  
ATOM   2021  CZ  ARG A 258      34.475  21.671 -61.609  1.00 89.70           C  
ATOM   2022  N   SER A 259      37.178  27.094 -56.739  1.00 92.43           N  
ATOM   2023  CA  SER A 259      38.309  27.858 -56.247  1.00 92.43           C  
ATOM   2024  C   SER A 259      38.450  27.666 -54.744  1.00 92.43           C  
ATOM   2025  O   SER A 259      39.558  27.478 -54.240  1.00 92.43           O  
ATOM   2026  CB  SER A 259      38.140  29.336 -56.560  1.00 92.43           C  
ATOM   2027  OG  SER A 259      38.159  29.575 -57.944  1.00 92.43           O  
ATOM   2028  N   TRP A 260      37.321  27.650 -54.019  1.00 89.94           N  
ATOM   2029  CA  TRP A 260      37.372  27.466 -52.572  1.00 89.94           C  
ATOM   2030  C   TRP A 260      38.029  26.126 -52.253  1.00 89.94           C  
ATOM   2031  O   TRP A 260      38.959  26.055 -51.442  1.00 89.94           O  
ATOM   2032  CB  TRP A 260      35.954  27.459 -51.965  1.00 89.94           C  
ATOM   2033  CG  TRP A 260      35.910  27.407 -50.440  1.00 89.94           C  
ATOM   2034  CD1 TRP A 260      35.872  28.485 -49.613  1.00 89.94           C  
ATOM   2035  CD2 TRP A 260      35.936  26.244 -49.564  1.00 89.94           C  
ATOM   2036  NE1 TRP A 260      35.857  28.077 -48.306  1.00 89.94           N  
ATOM   2037  CE2 TRP A 260      35.894  26.714 -48.265  1.00 89.94           C  
ATOM   2038  CE3 TRP A 260      36.001  24.879 -49.779  1.00 89.94           C  
ATOM   2039  CZ2 TRP A 260      35.910  25.864 -47.187  1.00 89.94           C  
ATOM   2040  CZ3 TRP A 260      36.018  24.013 -48.688  1.00 89.94           C  
ATOM   2041  N   PHE A 261      37.593  25.066 -52.940  1.00 88.60           N  
ATOM   2042  CA  PHE A 261      38.143  23.743 -52.669  1.00 88.60           C  
ATOM   2043  C   PHE A 261      39.626  23.671 -52.993  1.00 88.60           C  
ATOM   2044  O   PHE A 261      40.403  23.065 -52.248  1.00 88.60           O  
ATOM   2045  CB  PHE A 261      37.395  22.674 -53.468  1.00 88.60           C  
ATOM   2046  CG  PHE A 261      36.035  22.394 -52.940  1.00 88.60           C  
ATOM   2047  CD1 PHE A 261      34.920  22.523 -53.733  1.00 88.60           C  
ATOM   2048  CD2 PHE A 261      35.860  22.007 -51.642  1.00 88.60           C  
ATOM   2049  CE1 PHE A 261      33.687  22.265 -53.222  1.00 88.60           C  
ATOM   2050  CE2 PHE A 261      34.635  21.765 -51.146  1.00 88.60           C  
ATOM   2051  CZ  PHE A 261      33.558  21.898 -51.940  1.00 88.60           C  
ATOM   2052  N   GLN A 262      40.050  24.308 -54.083  1.00 89.30           N  
ATOM   2053  CA  GLN A 262      41.460  24.255 -54.436  1.00 89.30           C  
ATOM   2054  C   GLN A 262      42.305  24.997 -53.402  1.00 89.30           C  
ATOM   2055  O   GLN A 262      43.323  24.489 -52.927  1.00 89.30           O  
ATOM   2056  CB  GLN A 262      41.659  24.868 -55.826  1.00 89.30           C  
ATOM   2057  CG  GLN A 262      41.067  24.034 -56.954  1.00 89.30           C  
ATOM   2058  CD  GLN A 262      41.100  24.751 -58.288  1.00 89.30           C  
ATOM   2059  OE1 GLN A 262      41.274  25.972 -58.362  1.00 89.30           O  
ATOM   2060  NE2 GLN A 262      40.927  23.990 -59.361  1.00 89.30           N  
ATOM   2061  N   ARG A 263      41.832  26.164 -52.970  1.00 88.53           N  
ATOM   2062  CA  ARG A 263      42.550  26.987 -52.003  1.00 88.53           C  
ATOM   2063  C   ARG A 263      42.668  26.308 -50.648  1.00 88.53           C  
ATOM   2064  O   ARG A 263      43.694  26.406 -49.965  1.00 88.53           O  
ATOM   2065  CB  ARG A 263      41.845  28.324 -51.842  1.00 88.53           C  
ATOM   2066  CG  ARG A 263      41.973  29.257 -53.045  1.00 88.53           C  
ATOM   2067  CD  ARG A 263      41.131  30.470 -52.896  1.00 88.53           C  
ATOM   2068  NE  ARG A 263      41.257  31.364 -54.041  1.00 88.53           N  
ATOM   2069  CZ  ARG A 263      40.473  32.438 -54.269  1.00 88.53           C  
ATOM   2070  N   ARG A 264      41.643  25.543 -50.292  1.00 83.84           N  
ATOM   2071  CA  ARG A 264      41.587  24.862 -49.014  1.00 83.84           C  
ATOM   2072  C   ARG A 264      42.168  23.450 -49.106  1.00 83.84           C  
ATOM   2073  O   ARG A 264      42.092  22.679 -48.149  1.00 83.84           O  
ATOM   2074  CB  ARG A 264      40.144  24.803 -48.557  1.00 83.84           C  
ATOM   2075  CG  ARG A 264      39.500  26.164 -48.310  1.00 83.84           C  
ATOM   2076  CD  ARG A 264      39.932  26.847 -47.070  1.00 83.84           C  
ATOM   2077  NE  ARG A 264      39.265  28.164 -46.914  1.00 83.84           N  
ATOM   2078  CZ  ARG A 264      39.779  29.339 -47.291  1.00 83.84           C  
ATOM   2079  N   ARG A 265      42.754  23.119 -50.265  1.00 83.64           N  
ATOM   2080  CA  ARG A 265      43.378  21.834 -50.534  1.00 83.64           C  
ATOM   2081  C   ARG A 265      42.458  20.634 -50.301  1.00 83.64           C  
ATOM   2082  O   ARG A 265      42.879  19.624 -49.734  1.00 83.64           O  
ATOM   2083  CB  ARG A 265      44.648  21.697 -49.704  1.00 83.64           C  
ATOM   2084  CG  ARG A 265      45.891  22.362 -50.318  1.00 83.64           C  
ATOM   2085  CD  ARG A 265      45.827  23.881 -50.317  1.00 83.64           C  
ATOM   2086  NE  ARG A 265      47.092  24.452 -50.782  1.00 83.64           N  
ATOM   2087  CZ  ARG A 265      47.366  25.770 -50.980  1.00 83.64           C  
ATOM   2088  N   VAL A 266      41.209  20.737 -50.760  1.00 86.20           N  
ATOM   2089  CA  VAL A 266      40.237  19.657 -50.613  1.00 86.20           C  
ATOM   2090  C   VAL A 266      40.166  18.826 -51.887  1.00 86.20           C  
ATOM   2091  O   VAL A 266      39.905  19.351 -52.968  1.00 86.20           O  
ATOM   2092  CB  VAL A 266      38.847  20.245 -50.340  1.00 86.20           C  
ATOM   2093  CG1 VAL A 266      37.802  19.130 -50.212  1.00 86.20           C  
ATOM   2094  CG2 VAL A 266      38.889  21.114 -49.091  1.00 86.20           C  
ATOM   2095  N   HIS A 267      40.408  17.529 -51.775  1.00 84.80           N  
ATOM   2096  CA  HIS A 267      40.363  16.681 -52.956  1.00 84.80           C  
ATOM   2097  C   HIS A 267      38.924  16.372 -53.308  1.00 84.80           C  
ATOM   2098  O   HIS A 267      38.148  16.009 -52.434  1.00 84.80           O  
ATOM   2099  CB  HIS A 267      41.135  15.389 -52.717  1.00 84.80           C  
ATOM   2100  CG  HIS A 267      41.221  14.478 -53.913  1.00 84.80           C  
ATOM   2101  ND1 HIS A 267      41.959  14.797 -55.033  1.00 84.80           N  
ATOM   2102  CD2 HIS A 267      40.667  13.261 -54.163  1.00 84.80           C  
ATOM   2103  CE1 HIS A 267      41.856  13.822 -55.919  1.00 84.80           C  
ATOM   2104  NE2 HIS A 267      41.080  12.880 -55.417  1.00 84.80           N  
ATOM   2105  N   LEU A 268      38.540  16.547 -54.562  1.00 84.67           N  
ATOM   2106  CA  LEU A 268      37.159  16.249 -54.927  1.00 84.67           C  
ATOM   2107  C   LEU A 268      37.057  14.913 -55.635  1.00 84.67           C  
ATOM   2108  O   LEU A 268      37.913  14.574 -56.449  1.00 84.67           O  
ATOM   2109  CB  LEU A 268      36.595  17.366 -55.810  1.00 84.67           C  
ATOM   2110  CG  LEU A 268      36.607  18.747 -55.158  1.00 84.67           C  
ATOM   2111  CD1 LEU A 268      36.051  19.780 -56.124  1.00 84.67           C  
ATOM   2112  CD2 LEU A 268      35.812  18.683 -53.879  1.00 84.67           C  
ATOM   2113  N   LEU A 269      35.984  14.180 -55.369  1.00 83.15           N  
ATOM   2114  CA  LEU A 269      35.792  12.903 -56.049  1.00 83.15           C  
ATOM   2115  C   LEU A 269      34.936  12.958 -57.299  1.00 83.15           C  
ATOM   2116  O   LEU A 269      33.963  13.709 -57.402  1.00 83.15           O  
ATOM   2117  CB  LEU A 269      35.188  11.885 -55.109  1.00 83.15           C  
ATOM   2118  CG  LEU A 269      36.014  11.601 -53.935  1.00 83.15           C  
ATOM   2119  CD1 LEU A 269      35.314  10.650 -53.093  1.00 83.15           C  
ATOM   2120  CD2 LEU A 269      37.372  11.052 -54.382  1.00 83.15           C  
ATOM   2121  N   ASP A 270      35.263  12.072 -58.229  1.00 76.90           N  
ATOM   2122  CA  ASP A 270      34.562  11.958 -59.495  1.00 76.90           C  
ATOM   2123  C   ASP A 270      33.276  11.143 -59.409  1.00 76.90           C  
ATOM   2124  O   ASP A 270      33.222  10.006 -59.865  1.00 76.90           O  
ATOM   2125  CB  ASP A 270      35.476  11.305 -60.519  1.00 76.90           C  
ATOM   2126  CG  ASP A 270      36.652  12.166 -60.924  1.00 76.90           C  
ATOM   2127  OD1 ASP A 270      36.440  13.219 -61.473  1.00 76.90           O  
ATOM   2128  OD2 ASP A 270      37.762  11.775 -60.648  1.00 76.90           O  
ATOM   2129  N   TRP A 271      32.258  11.714 -58.781  1.00 80.66           N  
ATOM   2130  CA  TRP A 271      30.972  11.021 -58.668  1.00 80.66           C  
ATOM   2131  C   TRP A 271      30.296  10.960 -60.068  1.00 80.66           C  
ATOM   2132  O   TRP A 271      30.326  11.957 -60.796  1.00 80.66           O  
ATOM   2133  CB  TRP A 271      30.088  11.774 -57.648  1.00 80.66           C  
ATOM   2134  CG  TRP A 271      28.639  11.272 -57.437  1.00 80.66           C  
ATOM   2135  CD1 TRP A 271      28.187  10.288 -56.595  1.00 80.66           C  
ATOM   2136  CD2 TRP A 271      27.459  11.799 -58.093  1.00 80.66           C  
ATOM   2137  NE1 TRP A 271      26.807  10.181 -56.693  1.00 80.66           N  
ATOM   2138  CE2 TRP A 271      26.357  11.103 -57.600  1.00 80.66           C  
ATOM   2139  CE3 TRP A 271      27.260  12.790 -59.033  1.00 80.66           C  
ATOM   2140  CZ2 TRP A 271      25.060  11.386 -58.028  1.00 80.66           C  
ATOM   2141  CZ3 TRP A 271      25.970  13.067 -59.474  1.00 80.66           C  
ATOM   2142  N   PRO A 272      29.738   9.794 -60.481  1.00 83.00           N  
ATOM   2143  CA  PRO A 272      28.995   9.601 -61.726  1.00 83.00           C  
ATOM   2144  C   PRO A 272      27.606  10.229 -61.667  1.00 83.00           C  
ATOM   2145  O   PRO A 272      26.971  10.245 -60.626  1.00 83.00           O  
ATOM   2146  CB  PRO A 272      28.917   8.076 -61.828  1.00 83.00           C  
ATOM   2147  CG  PRO A 272      29.020   7.575 -60.409  1.00 83.00           C  
ATOM   2148  CD  PRO A 272      29.904   8.567 -59.683  1.00 83.00           C  
ATOM   2149  N   SER A 273      27.098  10.655 -62.820  1.00 80.57           N  
ATOM   2150  CA  SER A 273      25.746  11.206 -62.889  1.00 80.57           C  
ATOM   2151  C   SER A 273      24.670  10.194 -62.507  1.00 80.57           C  
ATOM   2152  O   SER A 273      24.806   8.996 -62.758  1.00 80.57           O  
ATOM   2153  CB  SER A 273      25.465  11.733 -64.285  1.00 80.57           C  
ATOM   2154  OG  SER A 273      26.301  12.816 -64.595  1.00 80.57           O  
ATOM   2155  N   GLN A 274      23.589  10.704 -61.908  1.00 80.13           N  
ATOM   2156  CA  GLN A 274      22.406   9.924 -61.536  1.00 80.13           C  
ATOM   2157  C   GLN A 274      22.694   8.695 -60.674  1.00 80.13           C  
ATOM   2158  O   GLN A 274      22.081   7.647 -60.869  1.00 80.13           O  
ATOM   2159  CB  GLN A 274      21.649   9.493 -62.795  1.00 80.13           C  
ATOM   2160  CG  GLN A 274      21.127  10.653 -63.624  1.00 80.13           C  
ATOM   2161  CD  GLN A 274      20.357  10.200 -64.848  1.00 80.13           C  
ATOM   2162  OE1 GLN A 274      20.648   9.150 -65.426  1.00 80.13           O  
ATOM   2163  NE2 GLN A 274      19.375  10.993 -65.254  1.00 80.13           N  
ATOM   2164  N   SER A 275      23.575   8.851 -59.687  1.00 83.80           N  
ATOM   2165  CA  SER A 275      23.930   7.767 -58.780  1.00 83.80           C  
ATOM   2166  C   SER A 275      23.878   8.149 -57.299  1.00 83.80           C  
ATOM   2167  O   SER A 275      24.898   8.066 -56.611  1.00 83.80           O  
ATOM   2168  CB  SER A 275      25.325   7.302 -59.085  1.00 83.80           C  
ATOM   2169  OG  SER A 275      25.409   6.821 -60.379  1.00 83.80           O  
ATOM   2170  N   PRO A 276      22.707   8.536 -56.743  1.00 78.10           N  
ATOM   2171  CA  PRO A 276      22.549   8.909 -55.343  1.00 78.10           C  
ATOM   2172  C   PRO A 276      22.887   7.716 -54.458  1.00 78.10           C  
ATOM   2173  O   PRO A 276      23.348   7.871 -53.335  1.00 78.10           O  
ATOM   2174  CB  PRO A 276      21.063   9.287 -55.258  1.00 78.10           C  
ATOM   2175  CG  PRO A 276      20.411   8.562 -56.435  1.00 78.10           C  
ATOM   2176  CD  PRO A 276      21.463   8.549 -57.521  1.00 78.10           C  
ATOM   2177  N   ASP A 277      22.770   6.523 -55.028  1.00 80.96           N  
ATOM   2178  CA  ASP A 277      23.065   5.260 -54.376  1.00 80.96           C  
ATOM   2179  C   ASP A 277      24.548   5.059 -54.040  1.00 80.96           C  
ATOM   2180  O   ASP A 277      24.906   4.188 -53.237  1.00 80.96           O  
ATOM   2181  CB  ASP A 277      22.521   4.157 -55.268  1.00 80.96           C  
ATOM   2182  CG  ASP A 277      23.067   4.272 -56.700  1.00 80.96           C  
ATOM   2183  OD1 ASP A 277      22.741   5.247 -57.315  1.00 80.96           O  
ATOM   2184  OD2 ASP A 277      23.758   3.406 -57.180  1.00 80.96           O  
ATOM   2185  N   LEU A 278      25.422   5.841 -54.672  1.00 84.03           N  
ATOM   2186  CA  LEU A 278      26.848   5.766 -54.386  1.00 84.03           C  
ATOM   2187  C   LEU A 278      27.283   6.899 -53.460  1.00 84.03           C  
ATOM   2188  O   LEU A 278      28.477   7.061 -53.182  1.00 84.03           O  
ATOM   2189  CB  LEU A 278      27.663   5.766 -55.682  1.00 84.03           C  
ATOM   2190  CG  LEU A 278      27.403   4.553 -56.593  1.00 84.03           C  
ATOM   2191  CD1 LEU A 278      28.225   4.693 -57.888  1.00 84.03           C  
ATOM   2192  CD2 LEU A 278      27.748   3.267 -55.805  1.00 84.03           C  
ATOM   2193  N   ASN A 279      26.311   7.689 -52.987  1.00 84.57           N  
ATOM   2194  CA  ASN A 279      26.579   8.768 -52.058  1.00 84.57           C  
ATOM   2195  C   ASN A 279      25.925   8.417 -50.730  1.00 84.57           C  
ATOM   2196  O   ASN A 279      24.728   8.632 -50.585  1.00 84.57           O  
ATOM   2197  CB  ASN A 279      26.043  10.098 -52.535  1.00 84.57           C  
ATOM   2198  CG  ASN A 279      26.418  11.266 -51.599  1.00 84.57           C  
ATOM   2199  OD1 ASN A 279      26.602  11.153 -50.360  1.00 84.57           O  
ATOM   2200  ND2 ASN A 279      26.531  12.430 -52.208  1.00 84.57           N  
ATOM   2201  N   PRO A 280      26.683   8.004 -49.707  1.00 85.60           N  
ATOM   2202  CA  PRO A 280      26.188   7.466 -48.465  1.00 85.60           C  
ATOM   2203  C   PRO A 280      25.296   8.424 -47.722  1.00 85.60           C  
ATOM   2204  O   PRO A 280      24.470   7.976 -46.922  1.00 85.60           O  
ATOM   2205  CB  PRO A 280      27.486   7.194 -47.686  1.00 85.60           C  
ATOM   2206  CG  PRO A 280      28.500   8.029 -48.302  1.00 85.60           C  
ATOM   2207  CD  PRO A 280      28.110   8.152 -49.752  1.00 85.60           C  
ATOM   2208  N   ILE A 281      25.355   9.727 -48.027  1.00 85.40           N  
ATOM   2209  CA  ILE A 281      24.448  10.574 -47.256  1.00 85.40           C  
ATOM   2210  C   ILE A 281      23.009  10.195 -47.590  1.00 85.40           C  
ATOM   2211  O   ILE A 281      22.128  10.472 -46.785  1.00 85.40           O  
ATOM   2212  CB  ILE A 281      24.597  12.075 -47.540  1.00 85.40           C  
ATOM   2213  CG1 ILE A 281      23.904  12.874 -46.370  1.00 85.40           C  
ATOM   2214  CG2 ILE A 281      23.949  12.407 -48.763  1.00 85.40           C  
ATOM   2215  CD1 ILE A 281      24.217  14.371 -46.359  1.00 85.40           C  
ATOM   2216  N   GLU A 282      22.752   9.570 -48.749  1.00 82.60           N  
ATOM   2217  CA  GLU A 282      21.405   9.184 -49.100  1.00 82.60           C  
ATOM   2218  C   GLU A 282      20.903   8.182 -48.085  1.00 82.60           C  
ATOM   2219  O   GLU A 282      19.731   8.203 -47.725  1.00 82.60           O  
ATOM   2220  CB  GLU A 282      21.336   8.614 -50.518  1.00 82.60           C  
ATOM   2221  CG  GLU A 282      19.906   8.308 -51.034  1.00 82.60           C  
ATOM   2222  CD  GLU A 282      19.035   9.572 -51.230  1.00 82.60           C  
ATOM   2223  OE1 GLU A 282      19.585  10.641 -51.327  1.00 82.60           O  
ATOM   2224  OE2 GLU A 282      17.825   9.451 -51.280  1.00 82.60           O  
ATOM   2225  N   HIS A 283      21.797   7.311 -47.612  1.00 84.96           N  
ATOM   2226  CA  HIS A 283      21.439   6.306 -46.631  1.00 84.96           C  
ATOM   2227  C   HIS A 283      21.062   7.027 -45.362  1.00 84.96           C  
ATOM   2228  O   HIS A 283      20.060   6.706 -44.718  1.00 84.96           O  
ATOM   2229  CB  HIS A 283      22.579   5.348 -46.347  1.00 84.96           C  
ATOM   2230  CG  HIS A 283      22.182   4.261 -45.420  1.00 84.96           C  
ATOM   2231  ND1 HIS A 283      21.328   3.249 -45.804  1.00 84.96           N  
ATOM   2232  CD2 HIS A 283      22.507   4.013 -44.126  1.00 84.96           C  
ATOM   2233  CE1 HIS A 283      21.149   2.422 -44.792  1.00 84.96           C  
ATOM   2234  NE2 HIS A 283      21.851   2.862 -43.763  1.00 84.96           N  
ATOM   2235  N   LEU A 284      21.899   7.982 -44.967  1.00 88.04           N  
ATOM   2236  CA  LEU A 284      21.599   8.740 -43.770  1.00 88.04           C  
ATOM   2237  C   LEU A 284      20.320   9.536 -43.967  1.00 88.04           C  
ATOM   2238  O   LEU A 284      19.565   9.716 -43.016  1.00 88.04           O  
ATOM   2239  CB  LEU A 284      22.722   9.681 -43.371  1.00 88.04           C  
ATOM   2240  CG  LEU A 284      24.009   9.041 -42.867  1.00 88.04           C  
ATOM   2241  CD1 LEU A 284      25.005  10.090 -42.720  1.00 88.04           C  
ATOM   2242  CD2 LEU A 284      23.793   8.350 -41.509  1.00 88.04           C  
ATOM   2243  N   TRP A 285      20.040  10.017 -45.192  1.00 84.60           N  
ATOM   2244  CA  TRP A 285      18.792  10.728 -45.344  1.00 84.60           C  
ATOM   2245  C   TRP A 285      17.680   9.708 -45.114  1.00 84.60           C  
ATOM   2246  O   TRP A 285      16.744  10.004 -44.389  1.00 84.60           O  
ATOM   2247  CB  TRP A 285      18.565  11.407 -46.720  1.00 84.60           C  
ATOM   2248  CG  TRP A 285      19.433  12.664 -47.101  1.00 84.60           C  
ATOM   2249  CD1 TRP A 285      20.169  12.812 -48.238  1.00 84.60           C  
ATOM   2250  CD2 TRP A 285      19.645  13.892 -46.353  1.00 84.60           C  
ATOM   2251  NE1 TRP A 285      20.785  14.033 -48.260  1.00 84.60           N  
ATOM   2252  CE2 TRP A 285      20.484  14.707 -47.131  1.00 84.60           C  
ATOM   2253  CE3 TRP A 285      19.200  14.362 -45.134  1.00 84.60           C  
ATOM   2254  CZ2 TRP A 285      20.868  15.966 -46.721  1.00 84.60           C  
ATOM   2255  CZ3 TRP A 285      19.584  15.635 -44.733  1.00 84.60           C  
ATOM   2256  N   GLU A 286      17.805   8.470 -45.637  1.00 82.86           N  
ATOM   2257  CA  GLU A 286      16.743   7.484 -45.408  1.00 82.86           C  
ATOM   2258  C   GLU A 286      16.559   7.174 -43.926  1.00 82.86           C  
ATOM   2259  O   GLU A 286      15.430   7.062 -43.447  1.00 82.86           O  
ATOM   2260  CB  GLU A 286      17.013   6.146 -46.124  1.00 82.86           C  
ATOM   2261  CG  GLU A 286      16.879   6.126 -47.633  1.00 82.86           C  
ATOM   2262  CD  GLU A 286      17.215   4.748 -48.214  1.00 82.86           C  
ATOM   2263  OE1 GLU A 286      17.772   3.938 -47.498  1.00 82.86           O  
ATOM   2264  OE2 GLU A 286      16.900   4.506 -49.355  1.00 82.86           O  
ATOM   2265  N   GLU A 287      17.653   7.058 -43.173  1.00 85.70           N  
ATOM   2266  CA  GLU A 287      17.492   6.776 -41.752  1.00 85.70           C  
ATOM   2267  C   GLU A 287      16.874   7.946 -41.041  1.00 85.70           C  
ATOM   2268  O   GLU A 287      15.972   7.780 -40.218  1.00 85.70           O  
ATOM   2269  CB  GLU A 287      18.791   6.405 -41.060  1.00 85.70           C  
ATOM   2270  CG  GLU A 287      18.571   6.132 -39.575  1.00 85.70           C  
ATOM   2271  CD  GLU A 287      19.737   5.515 -38.905  1.00 85.70           C  
ATOM   2272  OE1 GLU A 287      20.564   5.004 -39.593  1.00 85.70           O  
ATOM   2273  OE2 GLU A 287      19.808   5.563 -37.694  1.00 85.70           O  
ATOM   2274  N   LEU A 288      17.366   9.136 -41.343  1.00 86.47           N  
ATOM   2275  CA  LEU A 288      16.859  10.328 -40.721  1.00 86.47           C  
ATOM   2276  C   LEU A 288      15.362  10.393 -41.006  1.00 86.47           C  
ATOM   2277  O   LEU A 288      14.564  10.627 -40.104  1.00 86.47           O  
ATOM   2278  CB  LEU A 288      17.507  11.557 -41.325  1.00 86.47           C  
ATOM   2279  CG  LEU A 288      17.104  12.825 -40.699  1.00 86.47           C  
ATOM   2280  CD1 LEU A 288      17.681  12.869 -39.289  1.00 86.47           C  
ATOM   2281  CD2 LEU A 288      17.506  13.945 -41.563  1.00 86.47           C  
ATOM   2282  N   GLU A 289      14.992  10.169 -42.274  1.00 83.10           N  
ATOM   2283  CA  GLU A 289      13.608  10.207 -42.703  1.00 83.10           C  
ATOM   2284  C   GLU A 289      12.777   9.155 -41.988  1.00 83.10           C  
ATOM   2285  O   GLU A 289      11.660   9.456 -41.589  1.00 83.10           O  
ATOM   2286  CB  GLU A 289      13.502   9.975 -44.217  1.00 83.10           C  
ATOM   2287  CG  GLU A 289      13.925  11.141 -45.156  1.00 83.10           C  
ATOM   2288  CD  GLU A 289      13.913  10.676 -46.633  1.00 83.10           C  
ATOM   2289  OE1 GLU A 289      13.754   9.500 -46.853  1.00 83.10           O  
ATOM   2290  OE2 GLU A 289      14.031  11.484 -47.537  1.00 83.10           O  
ATOM   2291  N   ARG A 290      13.303   7.948 -41.765  1.00 82.40           N  
ATOM   2292  CA  ARG A 290      12.547   6.949 -41.014  1.00 82.40           C  
ATOM   2293  C   ARG A 290      12.329   7.407 -39.566  1.00 82.40           C  
ATOM   2294  O   ARG A 290      11.246   7.207 -39.012  1.00 82.40           O  
ATOM   2295  CB  ARG A 290      13.218   5.579 -41.034  1.00 82.40           C  
ATOM   2296  CG  ARG A 290      13.156   4.817 -42.379  1.00 82.40           C  
ATOM   2297  CD  ARG A 290      13.555   3.394 -42.214  1.00 82.40           C  
ATOM   2298  NE  ARG A 290      14.939   3.251 -41.763  1.00 82.40           N  
ATOM   2299  CZ  ARG A 290      16.018   3.172 -42.568  1.00 82.40           C  
ATOM   2300  N   ARG A 291      13.355   8.040 -38.967  1.00 84.40           N  
ATOM   2301  CA  ARG A 291      13.277   8.582 -37.605  1.00 84.40           C  
ATOM   2302  C   ARG A 291      12.306   9.764 -37.509  1.00 84.40           C  
ATOM   2303  O   ARG A 291      11.605   9.921 -36.505  1.00 84.40           O  
ATOM   2304  CB  ARG A 291      14.660   9.006 -37.128  1.00 84.40           C  
ATOM   2305  CG  ARG A 291      15.599   7.847 -36.811  1.00 84.40           C  
ATOM   2306  CD  ARG A 291      16.944   8.311 -36.402  1.00 84.40           C  
ATOM   2307  NE  ARG A 291      17.838   7.191 -36.123  1.00 84.40           N  
ATOM   2308  CZ  ARG A 291      17.938   6.546 -34.961  1.00 84.40           C  
ATOM   2309  N   LEU A 292      12.278  10.598 -38.551  1.00 83.35           N  
ATOM   2310  CA  LEU A 292      11.388  11.752 -38.640  1.00 83.35           C  
ATOM   2311  C   LEU A 292      10.014  11.337 -39.104  1.00 83.35           C  
ATOM   2312  O   LEU A 292       9.032  12.030 -38.851  1.00 83.35           O  
ATOM   2313  CB  LEU A 292      11.929  12.767 -39.629  1.00 83.35           C  
ATOM   2314  CG  LEU A 292      13.201  13.405 -39.251  1.00 83.35           C  
ATOM   2315  CD1 LEU A 292      13.696  14.157 -40.404  1.00 83.35           C  
ATOM   2316  CD2 LEU A 292      12.987  14.322 -38.064  1.00 83.35           C  
ATOM   2317  N   GLY A 293       9.947  10.265 -39.870  1.00 79.25           N  
ATOM   2318  CA  GLY A 293       8.686   9.822 -40.384  1.00 79.25           C  
ATOM   2319  C   GLY A 293       7.916   9.483 -39.152  1.00 79.25           C  
ATOM   2320  O   GLY A 293       8.470   8.964 -38.185  1.00 79.25           O  
ATOM   2321  N   GLY A 294       6.646   9.774 -39.154  1.00 77.15           N  
ATOM   2322  CA  GLY A 294       5.863   9.509 -37.978  1.00 77.15           C  
ATOM   2323  C   GLY A 294       5.692  10.760 -37.142  1.00 77.15           C  
ATOM   2324  O   GLY A 294       4.730  10.858 -36.374  1.00 77.15           O  
ATOM   2325  N   ILE A 295       6.570  11.743 -37.359  1.00 78.96           N  
ATOM   2326  CA  ILE A 295       6.576  13.006 -36.645  1.00 78.96           C  
ATOM   2327  C   ILE A 295       6.102  14.158 -37.535  1.00 78.96           C  
ATOM   2328  O   ILE A 295       6.559  14.312 -38.671  1.00 78.96           O  
ATOM   2329  CB  ILE A 295       7.997  13.306 -36.126  1.00 78.96           C  
ATOM   2330  CG1 ILE A 295       8.531  12.132 -35.283  1.00 78.96           C  
ATOM   2331  CG2 ILE A 295       7.989  14.537 -35.324  1.00 78.96           C  
ATOM   2332  CD1 ILE A 295       7.703  11.832 -34.060  1.00 78.96           C  
ATOM   2333  N   ARG A 296       5.166  14.942 -37.021  1.00 75.93           N  
ATOM   2334  CA  ARG A 296       4.579  16.094 -37.700  1.00 75.93           C  
ATOM   2335  C   ARG A 296       5.129  17.402 -37.131  1.00 75.93           C  
ATOM   2336  O   ARG A 296       5.347  17.497 -35.919  1.00 75.93           O  
ATOM   2337  CB  ARG A 296       3.063  16.057 -37.530  1.00 75.93           C  
ATOM   2338  CG  ARG A 296       2.279  17.152 -38.239  1.00 75.93           C  
ATOM   2339  CD  ARG A 296       0.784  16.986 -38.041  1.00 75.93           C  
ATOM   2340  NE  ARG A 296       0.381  17.175 -36.637  1.00 75.93           N  
ATOM   2341  CZ  ARG A 296      -0.900  17.209 -36.192  1.00 75.93           C  
ATOM   2342  N   ALA A 297       5.364  18.403 -37.983  1.00 79.90           N  
ATOM   2343  CA  ALA A 297       5.764  19.723 -37.478  1.00 79.90           C  
ATOM   2344  C   ALA A 297       4.697  20.738 -37.844  1.00 79.90           C  
ATOM   2345  O   ALA A 297       4.065  20.611 -38.885  1.00 79.90           O  
ATOM   2346  CB  ALA A 297       7.095  20.143 -38.054  1.00 79.90           C  
ATOM   2347  N   SER A 298       4.488  21.741 -36.991  1.00 77.90           N  
ATOM   2348  CA  SER A 298       3.545  22.813 -37.312  1.00 77.90           C  
ATOM   2349  C   SER A 298       4.245  24.042 -37.880  1.00 77.90           C  
ATOM   2350  O   SER A 298       3.601  24.958 -38.391  1.00 77.90           O  
ATOM   2351  CB  SER A 298       2.726  23.197 -36.088  1.00 77.90           C  
ATOM   2352  OG  SER A 298       3.517  23.735 -35.051  1.00 77.90           O  
ATOM   2353  N   ASN A 299       5.564  24.073 -37.747  1.00 81.15           N  
ATOM   2354  CA  ASN A 299       6.349  25.222 -38.163  1.00 81.15           C  
ATOM   2355  C   ASN A 299       7.800  24.841 -38.446  1.00 81.15           C  
ATOM   2356  O   ASN A 299       8.271  23.792 -37.995  1.00 81.15           O  
ATOM   2357  CB  ASN A 299       6.227  26.306 -37.115  1.00 81.15           C  
ATOM   2358  CG  ASN A 299       6.813  25.931 -35.787  1.00 81.15           C  
ATOM   2359  OD1 ASN A 299       8.007  26.150 -35.582  1.00 81.15           O  
ATOM   2360  ND2 ASN A 299       6.033  25.359 -34.897  1.00 81.15           N  
ATOM   2361  N   ALA A 300       8.520  25.695 -39.174  1.00 79.90           N  
ATOM   2362  CA  ALA A 300       9.918  25.432 -39.517  1.00 79.90           C  
ATOM   2363  C   ALA A 300      10.828  25.236 -38.318  1.00 79.90           C  
ATOM   2364  O   ALA A 300      11.740  24.417 -38.373  1.00 79.90           O  
ATOM   2365  CB  ALA A 300      10.479  26.555 -40.357  1.00 79.90           C  
ATOM   2366  N   ASP A 301      10.618  25.989 -37.233  1.00 82.76           N  
ATOM   2367  CA  ASP A 301      11.515  25.815 -36.095  1.00 82.76           C  
ATOM   2368  C   ASP A 301      11.254  24.471 -35.444  1.00 82.76           C  
ATOM   2369  O   ASP A 301      12.188  23.772 -35.041  1.00 82.76           O  
ATOM   2370  CB  ASP A 301      11.381  26.958 -35.097  1.00 82.76           C  
ATOM   2371  CG  ASP A 301      11.993  28.276 -35.618  1.00 82.76           C  
ATOM   2372  OD1 ASP A 301      12.722  28.261 -36.613  1.00 82.76           O  
ATOM   2373  OD2 ASP A 301      11.731  29.288 -35.019  1.00 82.76           O  
ATOM   2374  N   ALA A 302       9.987  24.076 -35.378  1.00 84.20           N  
ATOM   2375  CA  ALA A 302       9.670  22.765 -34.842  1.00 84.20           C  
ATOM   2376  C   ALA A 302      10.323  21.698 -35.692  1.00 84.20           C  
ATOM   2377  O   ALA A 302      10.905  20.752 -35.162  1.00 84.20           O  
ATOM   2378  CB  ALA A 302       8.175  22.528 -34.817  1.00 84.20           C  
ATOM   2379  N   LYS A 303      10.303  21.889 -37.019  1.00 83.90           N  
ATOM   2380  CA  LYS A 303      10.876  20.876 -37.886  1.00 83.90           C  
ATOM   2381  C   LYS A 303      12.366  20.833 -37.647  1.00 83.90           C  
ATOM   2382  O   LYS A 303      12.952  19.757 -37.568  1.00 83.90           O  
ATOM   2383  CB  LYS A 303      10.599  21.158 -39.363  1.00 83.90           C  
ATOM   2384  CG  LYS A 303      11.022  20.003 -40.316  1.00 83.90           C  
ATOM   2385  CD  LYS A 303      10.137  18.756 -40.057  1.00 83.90           C  
ATOM   2386  CE  LYS A 303      10.394  17.610 -41.031  1.00 83.90           C  
ATOM   2387  NZ  LYS A 303       9.498  16.435 -40.743  1.00 83.90           N  
ATOM   2388  N   PHE A 304      12.985  22.002 -37.503  1.00 84.70           N  
ATOM   2389  CA  PHE A 304      14.414  22.066 -37.286  1.00 84.70           C  
ATOM   2390  C   PHE A 304      14.801  21.308 -36.034  1.00 84.70           C  
ATOM   2391  O   PHE A 304      15.739  20.509 -36.054  1.00 84.70           O  
ATOM   2392  CB  PHE A 304      14.910  23.495 -37.211  1.00 84.70           C  
ATOM   2393  CG  PHE A 304      16.386  23.572 -36.997  1.00 84.70           C  
ATOM   2394  CD1 PHE A 304      17.256  23.338 -38.053  1.00 84.70           C  
ATOM   2395  CD2 PHE A 304      16.916  23.873 -35.757  1.00 84.70           C  
ATOM   2396  CE1 PHE A 304      18.626  23.404 -37.879  1.00 84.70           C  
ATOM   2397  CE2 PHE A 304      18.288  23.938 -35.575  1.00 84.70           C  
ATOM   2398  CZ  PHE A 304      19.142  23.706 -36.639  1.00 84.70           C  
ATOM   2399  N   ASN A 305      14.089  21.553 -34.941  1.00 88.10           N  
ATOM   2400  CA  ASN A 305      14.391  20.872 -33.696  1.00 88.10           C  
ATOM   2401  C   ASN A 305      14.212  19.359 -33.860  1.00 88.10           C  
ATOM   2402  O   ASN A 305      15.002  18.564 -33.339  1.00 88.10           O  
ATOM   2403  CB  ASN A 305      13.495  21.418 -32.609  1.00 88.10           C  
ATOM   2404  CG  ASN A 305      13.890  22.810 -32.208  1.00 88.10           C  
ATOM   2405  OD1 ASN A 305      15.031  23.238 -32.420  1.00 88.10           O  
ATOM   2406  ND2 ASN A 305      12.963  23.529 -31.639  1.00 88.10           N  
ATOM   2407  N   GLN A 306      13.203  18.948 -34.630  1.00 86.57           N  
ATOM   2408  CA  GLN A 306      12.968  17.535 -34.882  1.00 86.57           C  
ATOM   2409  C   GLN A 306      14.124  16.943 -35.697  1.00 86.57           C  
ATOM   2410  O   GLN A 306      14.566  15.823 -35.424  1.00 86.57           O  
ATOM   2411  CB  GLN A 306      11.623  17.347 -35.594  1.00 86.57           C  
ATOM   2412  CG  GLN A 306      10.404  17.681 -34.711  1.00 86.57           C  
ATOM   2413  CD  GLN A 306       9.112  17.729 -35.494  1.00 86.57           C  
ATOM   2414  OE1 GLN A 306       9.141  17.582 -36.720  1.00 86.57           O  
ATOM   2415  NE2 GLN A 306       7.989  17.923 -34.795  1.00 86.57           N  
ATOM   2416  N   LEU A 307      14.644  17.709 -36.676  1.00 86.47           N  
ATOM   2417  CA  LEU A 307      15.762  17.249 -37.498  1.00 86.47           C  
ATOM   2418  C   LEU A 307      16.992  17.056 -36.640  1.00 86.47           C  
ATOM   2419  O   LEU A 307      17.659  16.024 -36.715  1.00 86.47           O  
ATOM   2420  CB  LEU A 307      16.144  18.301 -38.562  1.00 86.47           C  
ATOM   2421  CG  LEU A 307      15.182  18.571 -39.699  1.00 86.47           C  
ATOM   2422  CD1 LEU A 307      15.653  19.786 -40.449  1.00 86.47           C  
ATOM   2423  CD2 LEU A 307      15.149  17.423 -40.587  1.00 86.47           C  
ATOM   2424  N   GLU A 308      17.259  18.032 -35.766  1.00 85.20           N  
ATOM   2425  CA  GLU A 308      18.437  17.969 -34.918  1.00 85.20           C  
ATOM   2426  C   GLU A 308      18.370  16.765 -34.001  1.00 85.20           C  
ATOM   2427  O   GLU A 308      19.339  16.007 -33.892  1.00 85.20           O  
ATOM   2428  CB  GLU A 308      18.606  19.261 -34.103  1.00 85.20           C  
ATOM   2429  CG  GLU A 308      19.866  19.274 -33.231  1.00 85.20           C  
ATOM   2430  CD  GLU A 308      20.123  20.589 -32.486  1.00 85.20           C  
ATOM   2431  OE1 GLU A 308      19.344  21.492 -32.607  1.00 85.20           O  
ATOM   2432  OE2 GLU A 308      21.103  20.653 -31.770  1.00 85.20           O  
ATOM   2433  N   ASN A 309      17.216  16.546 -33.377  1.00 85.45           N  
ATOM   2434  CA  ASN A 309      17.090  15.418 -32.475  1.00 85.45           C  
ATOM   2435  C   ASN A 309      17.232  14.096 -33.223  1.00 85.45           C  
ATOM   2436  O   ASN A 309      17.941  13.192 -32.771  1.00 85.45           O  
ATOM   2437  CB  ASN A 309      15.762  15.491 -31.757  1.00 85.45           C  
ATOM   2438  CG  ASN A 309      15.726  16.584 -30.714  1.00 85.45           C  
ATOM   2439  OD1 ASN A 309      16.768  17.064 -30.244  1.00 85.45           O  
ATOM   2440  ND2 ASN A 309      14.540  16.992 -30.343  1.00 85.45           N  
ATOM   2441  N   ALA A 310      16.586  13.990 -34.388  1.00 87.20           N  
ATOM   2442  CA  ALA A 310      16.668  12.779 -35.189  1.00 87.20           C  
ATOM   2443  C   ALA A 310      18.108  12.516 -35.627  1.00 87.20           C  
ATOM   2444  O   ALA A 310      18.516  11.363 -35.724  1.00 87.20           O  
ATOM   2445  CB  ALA A 310      15.731  12.867 -36.374  1.00 87.20           C  
ATOM   2446  N   TRP A 311      18.884  13.573 -35.904  1.00 86.90           N  
ATOM   2447  CA  TRP A 311      20.280  13.369 -36.270  1.00 86.90           C  
ATOM   2448  C   TRP A 311      21.119  12.924 -35.078  1.00 86.90           C  
ATOM   2449  O   TRP A 311      21.928  12.002 -35.187  1.00 86.90           O  
ATOM   2450  CB  TRP A 311      20.913  14.648 -36.808  1.00 86.90           C  
ATOM   2451  CG  TRP A 311      20.677  14.960 -38.245  1.00 86.90           C  
ATOM   2452  CD1 TRP A 311      19.965  15.993 -38.787  1.00 86.90           C  
ATOM   2453  CD2 TRP A 311      21.205  14.212 -39.355  1.00 86.90           C  
ATOM   2454  NE1 TRP A 311      20.052  15.947 -40.157  1.00 86.90           N  
ATOM   2455  CE2 TRP A 311      20.820  14.857 -40.511  1.00 86.90           C  
ATOM   2456  CE3 TRP A 311      21.966  13.077 -39.448  1.00 86.90           C  
ATOM   2457  CZ2 TRP A 311      21.203  14.398 -41.758  1.00 86.90           C  
ATOM   2458  CZ3 TRP A 311      22.316  12.598 -40.692  1.00 86.90           C  
ATOM   2459  N   LYS A 312      20.894  13.536 -33.913  1.00 85.30           N  
ATOM   2460  CA  LYS A 312      21.647  13.194 -32.707  1.00 85.30           C  
ATOM   2461  C   LYS A 312      21.359  11.773 -32.259  1.00 85.30           C  
ATOM   2462  O   LYS A 312      22.193  11.120 -31.633  1.00 85.30           O  
ATOM   2463  CB  LYS A 312      21.373  14.187 -31.574  1.00 85.30           C  
ATOM   2464  CG  LYS A 312      21.999  15.569 -31.785  1.00 85.30           C  
ATOM   2465  CD  LYS A 312      21.670  16.521 -30.639  1.00 85.30           C  
ATOM   2466  CE  LYS A 312      22.380  17.863 -30.819  1.00 85.30           C  
ATOM   2467  NZ  LYS A 312      22.028  18.841 -29.739  1.00 85.30           N  
ATOM   2468  N   ALA A 313      20.185  11.281 -32.630  1.00 83.60           N  
ATOM   2469  CA  ALA A 313      19.749   9.945 -32.293  1.00 83.60           C  
ATOM   2470  C   ALA A 313      20.403   8.855 -33.160  1.00 83.60           C  
ATOM   2471  O   ALA A 313      20.186   7.671 -32.897  1.00 83.60           O  
ATOM   2472  CB  ALA A 313      18.242   9.868 -32.423  1.00 83.60           C  
ATOM   2473  N   ILE A 314      21.182   9.234 -34.191  1.00 87.06           N  
ATOM   2474  CA  ILE A 314      21.852   8.249 -35.046  1.00 87.06           C  
ATOM   2475  C   ILE A 314      23.246   7.916 -34.474  1.00 87.06           C  
ATOM   2476  O   ILE A 314      24.079   8.809 -34.356  1.00 87.06           O  
ATOM   2477  CB  ILE A 314      22.022   8.771 -36.494  1.00 87.06           C  
ATOM   2478  CG1 ILE A 314      20.631   9.013 -37.120  1.00 87.06           C  
ATOM   2479  CG2 ILE A 314      22.851   7.774 -37.325  1.00 87.06           C  
ATOM   2480  CD1 ILE A 314      20.623   9.750 -38.449  1.00 87.06           C  
ATOM   2481  N   PRO A 315      23.532   6.653 -34.103  1.00 85.50           N  
ATOM   2482  CA  PRO A 315      24.806   6.221 -33.550  1.00 85.50           C  
ATOM   2483  C   PRO A 315      25.959   6.483 -34.490  1.00 85.50           C  
ATOM   2484  O   PRO A 315      25.833   6.320 -35.721  1.00 85.50           O  
ATOM   2485  CB  PRO A 315      24.605   4.710 -33.368  1.00 85.50           C  
ATOM   2486  CG  PRO A 315      23.114   4.533 -33.237  1.00 85.50           C  
ATOM   2487  CD  PRO A 315      22.510   5.590 -34.135  1.00 85.50           C  
ATOM   2488  N   MET A 316      27.122   6.774 -33.935  1.00 82.80           N  
ATOM   2489  CA  MET A 316      28.293   7.018 -34.755  1.00 82.80           C  
ATOM   2490  C   MET A 316      28.659   5.756 -35.522  1.00 82.80           C  
ATOM   2491  O   MET A 316      29.219   5.819 -36.622  1.00 82.80           O  
ATOM   2492  CB  MET A 316      29.449   7.516 -33.907  1.00 82.80           C  
ATOM   2493  CG  MET A 316      29.196   8.887 -33.260  1.00 82.80           C  
ATOM   2494  SD  MET A 316      28.866  10.211 -34.463  1.00 82.80           S  
ATOM   2495  CE  MET A 316      27.069  10.305 -34.457  1.00 82.80           C  
ATOM   2496  N   SER A 317      28.322   4.598 -34.952  1.00 84.77           N  
ATOM   2497  CA  SER A 317      28.588   3.327 -35.596  1.00 84.77           C  
ATOM   2498  C   SER A 317      27.771   3.152 -36.882  1.00 84.77           C  
ATOM   2499  O   SER A 317      28.148   2.377 -37.745  1.00 84.77           O  
ATOM   2500  CB  SER A 317      28.315   2.174 -34.651  1.00 84.77           C  
ATOM   2501  OG  SER A 317      26.950   2.079 -34.344  1.00 84.77           O  
ATOM   2502  N   VAL A 318      26.668   3.895 -37.038  1.00 86.50           N  
ATOM   2503  CA  VAL A 318      25.889   3.785 -38.264  1.00 86.50           C  
ATOM   2504  C   VAL A 318      26.607   4.502 -39.361  1.00 86.50           C  
ATOM   2505  O   VAL A 318      26.726   4.012 -40.487  1.00 86.50           O  
ATOM   2506  CB  VAL A 318      24.503   4.428 -38.140  1.00 86.50           C  
ATOM   2507  CG1 VAL A 318      23.850   4.441 -39.497  1.00 86.50           C  
ATOM   2508  CG2 VAL A 318      23.655   3.651 -37.181  1.00 86.50           C  
ATOM   2509  N   ILE A 319      27.102   5.667 -39.016  1.00 87.30           N  
ATOM   2510  CA  ILE A 319      27.788   6.506 -39.970  1.00 87.30           C  
ATOM   2511  C   ILE A 319      29.023   5.745 -40.450  1.00 87.30           C  
ATOM   2512  O   ILE A 319      29.309   5.637 -41.643  1.00 87.30           O  
ATOM   2513  CB  ILE A 319      28.194   7.804 -39.289  1.00 87.30           C  
ATOM   2514  CG1 ILE A 319      26.978   8.568 -38.868  1.00 87.30           C  
ATOM   2515  CG2 ILE A 319      28.969   8.640 -40.250  1.00 87.30           C  
ATOM   2516  CD1 ILE A 319      27.314   9.644 -37.934  1.00 87.30           C  
ATOM   2517  N   HIS A 320      29.739   5.171 -39.488  1.00 85.60           N  
ATOM   2518  CA  HIS A 320      30.939   4.396 -39.757  1.00 85.60           C  
ATOM   2519  C   HIS A 320      30.635   3.164 -40.647  1.00 85.60           C  
ATOM   2520  O   HIS A 320      31.310   2.958 -41.669  1.00 85.60           O  
ATOM   2521  CB  HIS A 320      31.573   3.964 -38.441  1.00 85.60           C  
ATOM   2522  CG  HIS A 320      32.921   3.397 -38.582  1.00 85.60           C  
ATOM   2523  ND1 HIS A 320      34.031   4.197 -38.765  1.00 85.60           N  
ATOM   2524  CD2 HIS A 320      33.364   2.121 -38.587  1.00 85.60           C  
ATOM   2525  CE1 HIS A 320      35.105   3.436 -38.867  1.00 85.60           C  
ATOM   2526  NE2 HIS A 320      34.732   2.166 -38.763  1.00 85.60           N  
ATOM   2527  N   LYS A 321      29.628   2.339 -40.281  1.00 88.40           N  
ATOM   2528  CA  LYS A 321      29.248   1.157 -41.065  1.00 88.40           C  
ATOM   2529  C   LYS A 321      28.868   1.515 -42.494  1.00 88.40           C  
ATOM   2530  O   LYS A 321      29.149   0.797 -43.442  1.00 88.40           O  
ATOM   2531  CB  LYS A 321      28.082   0.390 -40.438  1.00 88.40           C  
ATOM   2532  CG  LYS A 321      28.374  -0.391 -39.164  1.00 88.40           C  
ATOM   2533  CD  LYS A 321      27.100  -1.024 -38.617  1.00 88.40           C  
ATOM   2534  CE  LYS A 321      27.356  -1.775 -37.331  1.00 88.40           C  
ATOM   2535  NZ  LYS A 321      26.107  -2.366 -36.785  1.00 88.40           N  
ATOM   2536  N   LEU A 322      28.203   2.662 -42.628  1.00 88.20           N  
ATOM   2537  CA  LEU A 322      27.813   3.124 -43.945  1.00 88.20           C  
ATOM   2538  C   LEU A 322      29.033   3.409 -44.791  1.00 88.20           C  
ATOM   2539  O   LEU A 322      29.180   2.857 -45.892  1.00 88.20           O  
ATOM   2540  CB  LEU A 322      26.985   4.373 -43.741  1.00 88.20           C  
ATOM   2541  CG  LEU A 322      26.637   5.105 -44.914  1.00 88.20           C  
ATOM   2542  CD1 LEU A 322      25.861   4.238 -45.851  1.00 88.20           C  
ATOM   2543  CD2 LEU A 322      25.871   6.298 -44.433  1.00 88.20           C  
ATOM   2544  N   ILE A 323      29.950   4.184 -44.298  1.00 85.94           N  
ATOM   2545  CA  ILE A 323      31.140   4.530 -45.041  1.00 85.94           C  
ATOM   2546  C   ILE A 323      31.980   3.312 -45.403  1.00 85.94           C  
ATOM   2547  O   ILE A 323      32.442   3.169 -46.538  1.00 85.94           O  
ATOM   2548  CB  ILE A 323      31.917   5.515 -44.237  1.00 85.94           C  
ATOM   2549  CG1 ILE A 323      31.106   6.767 -44.229  1.00 85.94           C  
ATOM   2550  CG2 ILE A 323      33.281   5.685 -44.832  1.00 85.94           C  
ATOM   2551  CD1 ILE A 323      31.557   7.697 -43.240  1.00 85.94           C  
ATOM   2552  N   ASP A 324      32.125   2.401 -44.453  1.00 84.50           N  
ATOM   2553  CA  ASP A 324      32.894   1.176 -44.647  1.00 84.50           C  
ATOM   2554  C   ASP A 324      32.241   0.253 -45.689  1.00 84.50           C  
ATOM   2555  O   ASP A 324      32.871  -0.703 -46.135  1.00 84.50           O  
ATOM   2556  CB  ASP A 324      33.040   0.461 -43.294  1.00 84.50           C  
ATOM   2557  CG  ASP A 324      34.153  -0.604 -43.226  1.00 84.50           C  
ATOM   2558  OD1 ASP A 324      35.295  -0.307 -43.552  1.00 84.50           O  
ATOM   2559  OD2 ASP A 324      33.876  -1.699 -42.799  1.00 84.50           O  
ATOM   2560  N   SER A 325      30.980   0.522 -46.076  1.00 86.33           N  
ATOM   2561  CA  SER A 325      30.302  -0.272 -47.071  1.00 86.33           C  
ATOM   2562  C   SER A 325      30.485   0.302 -48.485  1.00 86.33           C  
ATOM   2563  O   SER A 325      30.074  -0.331 -49.467  1.00 86.33           O  
ATOM   2564  CB  SER A 325      28.815  -0.354 -46.752  1.00 86.33           C  
ATOM   2565  OG  SER A 325      28.586  -1.009 -45.521  1.00 86.33           O  
ATOM   2566  N   MET A 326      31.141   1.460 -48.631  1.00 86.30           N  
ATOM   2567  CA  MET A 326      31.261   2.029 -49.973  1.00 86.30           C  
ATOM   2568  C   MET A 326      31.987   1.105 -50.973  1.00 86.30           C  
ATOM   2569  O   MET A 326      31.586   1.081 -52.138  1.00 86.30           O  
ATOM   2570  CB  MET A 326      31.897   3.415 -49.957  1.00 86.30           C  
ATOM   2571  CG  MET A 326      31.088   4.489 -49.271  1.00 86.30           C  
ATOM   2572  SD  MET A 326      29.469   4.748 -49.974  1.00 86.30           S  
ATOM   2573  CE  MET A 326      28.463   3.836 -48.806  1.00 86.30           C  
ATOM   2574  N   PRO A 327      33.062   0.362 -50.600  1.00 85.70           N  
ATOM   2575  CA  PRO A 327      33.726  -0.612 -51.461  1.00 85.70           C  
ATOM   2576  C   PRO A 327      32.785  -1.737 -51.913  1.00 85.70           C  
ATOM   2577  O   PRO A 327      33.024  -2.374 -52.947  1.00 85.70           O  
ATOM   2578  CB  PRO A 327      34.820  -1.185 -50.539  1.00 85.70           C  
ATOM   2579  CG  PRO A 327      35.093  -0.105 -49.535  1.00 85.70           C  
ATOM   2580  CD  PRO A 327      33.767   0.561 -49.293  1.00 85.70           C  
ATOM   2581  N   ARG A 328      31.696  -1.992 -51.178  1.00 88.13           N  
ATOM   2582  CA  ARG A 328      30.809  -3.073 -51.564  1.00 88.13           C  
ATOM   2583  C   ARG A 328      29.919  -2.509 -52.641  1.00 88.13           C  
ATOM   2584  O   ARG A 328      29.643  -3.155 -53.651  1.00 88.13           O  
ATOM   2585  CB  ARG A 328      29.982  -3.595 -50.391  1.00 88.13           C  
ATOM   2586  CG  ARG A 328      29.135  -4.859 -50.704  1.00 88.13           C  
ATOM   2587  CD  ARG A 328      28.428  -5.423 -49.478  1.00 88.13           C  
ATOM   2588  NE  ARG A 328      27.354  -4.552 -49.000  1.00 88.13           N  
ATOM   2589  CZ  ARG A 328      26.096  -4.560 -49.504  1.00 88.13           C  
ATOM   2590  N   ARG A 329      29.502  -1.259 -52.427  1.00 89.10           N  
ATOM   2591  CA  ARG A 329      28.665  -0.601 -53.399  1.00 89.10           C  
ATOM   2592  C   ARG A 329      29.430  -0.438 -54.710  1.00 89.10           C  
ATOM   2593  O   ARG A 329      28.897  -0.662 -55.794  1.00 89.10           O  
ATOM   2594  CB  ARG A 329      28.217   0.752 -52.881  1.00 89.10           C  
ATOM   2595  CG  ARG A 329      27.217   0.690 -51.747  1.00 89.10           C  
ATOM   2596  CD  ARG A 329      26.817   2.002 -51.298  1.00 89.10           C  
ATOM   2597  NE  ARG A 329      25.895   1.894 -50.178  1.00 89.10           N  
ATOM   2598  CZ  ARG A 329      24.547   1.901 -50.281  1.00 89.10           C  
ATOM   2599  N   CYS A 330      30.727  -0.123 -54.606  1.00 90.97           N  
ATOM   2600  CA  CYS A 330      31.515   0.023 -55.814  1.00 90.97           C  
ATOM   2601  C   CYS A 330      31.590  -1.319 -56.542  1.00 90.97           C  
ATOM   2602  O   CYS A 330      31.367  -1.370 -57.760  1.00 90.97           O  
ATOM   2603  CB  CYS A 330      32.926   0.466 -55.469  1.00 90.97           C  
ATOM   2604  SG  CYS A 330      33.029   2.135 -54.848  1.00 90.97           S  
ATOM   2605  N   GLN A 331      31.817  -2.420 -55.815  1.00 91.00           N  
ATOM   2606  CA  GLN A 331      31.899  -3.715 -56.476  1.00 91.00           C  
ATOM   2607  C   GLN A 331      30.571  -4.058 -57.146  1.00 91.00           C  
ATOM   2608  O   GLN A 331      30.553  -4.570 -58.263  1.00 91.00           O  
ATOM   2609  CB  GLN A 331      32.251  -4.829 -55.480  1.00 91.00           C  
ATOM   2610  CG  GLN A 331      32.529  -6.236 -56.107  1.00 91.00           C  
ATOM   2611  CD  GLN A 331      33.815  -6.302 -56.958  1.00 91.00           C  
ATOM   2612  OE1 GLN A 331      34.881  -5.939 -56.454  1.00 91.00           O  
ATOM   2613  NE2 GLN A 331      33.745  -6.789 -58.197  1.00 91.00           N  
ATOM   2614  N   ALA A 332      29.449  -3.723 -56.497  1.00 91.40           N  
ATOM   2615  CA  ALA A 332      28.141  -4.039 -57.068  1.00 91.40           C  
ATOM   2616  C   ALA A 332      27.945  -3.358 -58.419  1.00 91.40           C  
ATOM   2617  O   ALA A 332      27.491  -3.996 -59.374  1.00 91.40           O  
ATOM   2618  CB  ALA A 332      27.043  -3.605 -56.114  1.00 91.40           C  
ATOM   2619  N   VAL A 333      28.354  -2.101 -58.524  1.00 91.46           N  
ATOM   2620  CA  VAL A 333      28.236  -1.350 -59.770  1.00 91.46           C  
ATOM   2621  C   VAL A 333      29.098  -1.948 -60.862  1.00 91.46           C  
ATOM   2622  O   VAL A 333      28.719  -2.002 -62.036  1.00 91.46           O  
ATOM   2623  CB  VAL A 333      28.596   0.104 -59.544  1.00 91.46           C  
ATOM   2624  CG1 VAL A 333      28.682   0.856 -60.864  1.00 91.46           C  
ATOM   2625  CG2 VAL A 333      27.544   0.690 -58.675  1.00 91.46           C  
ATOM   2626  N   ILE A 334      30.291  -2.360 -60.481  1.00 93.00           N  
ATOM   2627  CA  ILE A 334      31.196  -2.945 -61.452  1.00 93.00           C  
ATOM   2628  C   ILE A 334      30.605  -4.268 -61.962  1.00 93.00           C  
ATOM   2629  O   ILE A 334      30.505  -4.482 -63.175  1.00 93.00           O  
ATOM   2630  CB  ILE A 334      32.540  -3.192 -60.767  1.00 93.00           C  
ATOM   2631  CG1 ILE A 334      33.140  -1.854 -60.422  1.00 93.00           C  
ATOM   2632  CG2 ILE A 334      33.446  -3.960 -61.674  1.00 93.00           C  
ATOM   2633  CD1 ILE A 334      34.286  -1.952 -59.468  1.00 93.00           C  
ATOM   2634  N   ASP A 335      30.162  -5.133 -61.037  1.00 92.87           N  
ATOM   2635  CA  ASP A 335      29.593  -6.444 -61.377  1.00 92.87           C  
ATOM   2636  C   ASP A 335      28.348  -6.289 -62.243  1.00 92.87           C  
ATOM   2637  O   ASP A 335      28.099  -7.076 -63.158  1.00 92.87           O  
ATOM   2638  CB  ASP A 335      29.199  -7.226 -60.115  1.00 92.87           C  
ATOM   2639  CG  ASP A 335      30.381  -7.738 -59.273  1.00 92.87           C  
ATOM   2640  OD1 ASP A 335      31.497  -7.705 -59.741  1.00 92.87           O  
ATOM   2641  OD2 ASP A 335      30.149  -8.195 -58.173  1.00 92.87           O  
ATOM   2642  N   ALA A 336      27.591  -5.235 -61.962  1.00 90.43           N  
ATOM   2643  CA  ALA A 336      26.356  -4.897 -62.639  1.00 90.43           C  
ATOM   2644  C   ALA A 336      26.567  -4.179 -63.953  1.00 90.43           C  
ATOM   2645  O   ALA A 336      25.593  -3.776 -64.571  1.00 90.43           O  
ATOM   2646  CB  ALA A 336      25.513  -4.018 -61.753  1.00 90.43           C  
ATOM   2647  N   ASN A 337      27.814  -3.931 -64.348  1.00 91.06           N  
ATOM   2648  CA  ASN A 337      28.115  -3.228 -65.590  1.00 91.06           C  
ATOM   2649  C   ASN A 337      27.435  -1.866 -65.676  1.00 91.06           C  
ATOM   2650  O   ASN A 337      26.959  -1.462 -66.740  1.00 91.06           O  
ATOM   2651  CB  ASN A 337      27.722  -4.070 -66.796  1.00 91.06           C  
ATOM   2652  CG  ASN A 337      28.497  -5.357 -66.899  1.00 91.06           C  
ATOM   2653  OD1 ASN A 337      29.725  -5.371 -66.752  1.00 91.06           O  
ATOM   2654  ND2 ASN A 337      27.804  -6.441 -67.154  1.00 91.06           N  
ATOM   2655  N   GLY A 338      27.386  -1.147 -64.561  1.00 91.40           N  
ATOM   2656  CA  GLY A 338      26.807   0.182 -64.550  1.00 91.40           C  
ATOM   2657  C   GLY A 338      25.306   0.229 -64.348  1.00 91.40           C  
ATOM   2658  O   GLY A 338      24.742   1.315 -64.232  1.00 91.40           O  
ATOM   2659  N   TYR A 339      24.648  -0.912 -64.248  1.00 86.96           N  
ATOM   2660  CA  TYR A 339      23.207  -0.932 -64.036  1.00 86.96           C  
ATOM   2661  C   TYR A 339      22.919  -0.687 -62.557  1.00 86.96           C  
ATOM   2662  O   TYR A 339      23.791  -0.873 -61.705  1.00 86.96           O  
ATOM   2663  CB  TYR A 339      22.611  -2.249 -64.538  1.00 86.96           C  
ATOM   2664  CG  TYR A 339      22.506  -2.371 -66.094  1.00 86.96           C  
ATOM   2665  CD1 TYR A 339      23.563  -2.863 -66.860  1.00 86.96           C  
ATOM   2666  CD2 TYR A 339      21.313  -2.042 -66.735  1.00 86.96           C  
ATOM   2667  CE1 TYR A 339      23.443  -3.010 -68.223  1.00 86.96           C  
ATOM   2668  CE2 TYR A 339      21.194  -2.199 -68.112  1.00 86.96           C  
ATOM   2669  CZ  TYR A 339      22.255  -2.683 -68.851  1.00 86.96           C  
ATOM   2670  N   ALA A 340      21.746  -0.144 -62.250  1.00 78.80           N  
ATOM   2671  CA  ALA A 340      21.387   0.074 -60.852  1.00 78.80           C  
ATOM   2672  C   ALA A 340      21.335  -1.270 -60.141  1.00 78.80           C  
ATOM   2673  O   ALA A 340      20.934  -2.263 -60.749  1.00 78.80           O  
ATOM   2674  CB  ALA A 340      20.053   0.788 -60.748  1.00 78.80           C  
ATOM   2675  N   THR A 341      21.713  -1.313 -58.857  1.00 78.12           N  
ATOM   2676  CA  THR A 341      21.665  -2.578 -58.130  1.00 78.12           C  
ATOM   2677  C   THR A 341      20.845  -2.451 -56.851  1.00 78.12           C  
ATOM   2678  O   THR A 341      20.436  -1.355 -56.464  1.00 78.12           O  
ATOM   2679  CB  THR A 341      23.073  -3.085 -57.766  1.00 78.12           C  
ATOM   2680  OG1 THR A 341      23.636  -2.284 -56.762  1.00 78.12           O  
ATOM   2681  CG2 THR A 341      23.962  -2.984 -58.943  1.00 78.12           C  
ATOM   2682  N   LYS A 342      20.627  -3.591 -56.192  1.00 70.95           N  
ATOM   2683  CA  LYS A 342      19.876  -3.673 -54.938  1.00 70.95           C  
ATOM   2684  C   LYS A 342      20.739  -3.402 -53.704  1.00 70.95           C  
ATOM   2685  O   LYS A 342      20.215  -3.119 -52.627  1.00 70.95           O  
ATOM   2686  CB  LYS A 342      19.264  -5.067 -54.833  1.00 70.95           C  
ATOM   2687  CG  LYS A 342      18.232  -5.370 -55.902  1.00 70.95           C  
ATOM   2688  CD  LYS A 342      17.714  -6.788 -55.772  1.00 70.95           C  
ATOM   2689  CE  LYS A 342      16.695  -7.102 -56.861  1.00 70.95           C  
ATOM   2690  NZ  LYS A 342      16.188  -8.512 -56.777  1.00 70.95           N  
ATOM   2691  N   TYR A 343      22.053  -3.502 -53.893  1.00 67.97           N  
ATOM   2692  CA  TYR A 343      23.057  -3.326 -52.853  1.00 67.97           C  
ATOM   2693  C   TYR A 343      22.819  -4.211 -51.631  1.00 67.97           C  
ATOM   2694  O   TYR A 343      23.221  -5.371 -51.666  1.00 67.97           O  
ATOM   2695  OXT TYR A 343      22.783  -3.651 -50.534  1.00 67.97           O  
ATOM   2696  CB  TYR A 343      23.138  -1.858 -52.451  1.00 67.97           C  
ATOM   2697  CG  TYR A 343      23.617  -1.016 -53.569  1.00 67.97           C  
ATOM   2698  CD1 TYR A 343      22.754  -0.208 -54.279  1.00 67.97           C  
ATOM   2699  CD2 TYR A 343      24.929  -1.074 -53.913  1.00 67.97           C  
ATOM   2700  CE1 TYR A 343      23.244   0.550 -55.315  1.00 67.97           C  
ATOM   2701  CE2 TYR A 343      25.411  -0.313 -54.941  1.00 67.97           C  
ATOM   2702  CZ  TYR A 343      24.584   0.494 -55.625  1.00 67.97           C  
