# Supplementary material for: The first discovery of Tc1 transposons in yeast
Source: Front Microbiol. 2023 Feb 16;14:1141495. doi: 10.3389/fmicb.2023.1141495 (PMC9977792; doi:10.3389/fmicb.2023.1141495)
Supplement: Supplementary file 2 [file Data_Sheet_2.ZIP › Tc1-OP1.pdb]

REMARK 220 ESTIMATED TM-SCORE: 0.334
ATOM      1  N   MET A   1      -1.021   0.151  -0.991  1.00  0.00           N  
ATOM      2  CA  MET A   1       0.330   0.080  -0.451  1.00  0.00           C  
ATOM      3  C   MET A   1       0.912   1.461  -0.172  1.00  0.00           C  
ATOM      4  O   MET A   1       1.235   1.777   0.976  1.00  0.00           O  
ATOM      5  CB  MET A   1       1.250  -0.676  -1.386  1.00  0.00           C  
ATOM      6  CG  MET A   1       2.653  -0.846  -0.851  1.00  0.00           C  
ATOM      7  SD  MET A   1       3.743  -1.612  -2.036  1.00  0.00           S  
ATOM      8  CE  MET A   1       4.015  -0.207  -3.095  1.00  0.00           C  
ATOM      9 1H   MET A   1      -1.456  -0.756  -0.908  1.00  0.00           H  
ATOM     10 2H   MET A   1      -1.561   0.831  -0.481  1.00  0.00           H  
ATOM     11 3H   MET A   1      -0.983   0.411  -1.967  1.00  0.00           H  
ATOM     12  HA  MET A   1       0.292  -0.453   0.499  1.00  0.00           H  
ATOM     13 1HB  MET A   1       0.839  -1.660  -1.574  1.00  0.00           H  
ATOM     14 2HB  MET A   1       1.317  -0.153  -2.333  1.00  0.00           H  
ATOM     15 1HG  MET A   1       3.057   0.132  -0.600  1.00  0.00           H  
ATOM     16 2HG  MET A   1       2.633  -1.450   0.053  1.00  0.00           H  
ATOM     17 1HE  MET A   1       4.673  -0.492  -3.914  1.00  0.00           H  
ATOM     18 2HE  MET A   1       3.066   0.145  -3.491  1.00  0.00           H  
ATOM     19 3HE  MET A   1       4.477   0.593  -2.515  1.00  0.00           H  
ATOM     20  N   SER A   2       1.033   2.301  -1.206  1.00  0.00           N  
ATOM     21  CA  SER A   2       1.650   3.618  -1.027  1.00  0.00           C  
ATOM     22  C   SER A   2       0.982   4.459   0.058  1.00  0.00           C  
ATOM     23  O   SER A   2       1.664   5.110   0.848  1.00  0.00           O  
ATOM     24  CB  SER A   2       1.615   4.387  -2.334  1.00  0.00           C  
ATOM     25  OG  SER A   2       2.435   3.793  -3.304  1.00  0.00           O  
ATOM     26  H   SER A   2       0.754   2.025  -2.134  1.00  0.00           H  
ATOM     27  HA  SER A   2       2.693   3.471  -0.746  1.00  0.00           H  
ATOM     28 1HB  SER A   2       0.588   4.420  -2.703  1.00  0.00           H  
ATOM     29 2HB  SER A   2       1.925   5.419  -2.158  1.00  0.00           H  
ATOM     30  HG  SER A   2       2.491   4.431  -4.018  1.00  0.00           H  
ATOM     31  N   ARG A   3      -0.344   4.436   0.139  1.00  0.00           N  
ATOM     32  CA  ARG A   3      -1.005   5.224   1.171  1.00  0.00           C  
ATOM     33  C   ARG A   3      -0.608   4.754   2.572  1.00  0.00           C  
ATOM     34  O   ARG A   3      -0.372   5.565   3.467  1.00  0.00           O  
ATOM     35  CB  ARG A   3      -2.511   5.147   1.025  1.00  0.00           C  
ATOM     36  CG  ARG A   3      -3.284   5.934   2.069  1.00  0.00           C  
ATOM     37  CD  ARG A   3      -3.074   7.414   1.925  1.00  0.00           C  
ATOM     38  NE  ARG A   3      -3.797   8.181   2.947  1.00  0.00           N  
ATOM     39  CZ  ARG A   3      -5.084   8.579   2.837  1.00  0.00           C  
ATOM     40  NH1 ARG A   3      -5.784   8.282   1.761  1.00  0.00           N  
ATOM     41  NH2 ARG A   3      -5.642   9.270   3.812  1.00  0.00           N  
ATOM     42  H   ARG A   3      -0.882   3.900  -0.520  1.00  0.00           H  
ATOM     43  HA  ARG A   3      -0.705   6.266   1.056  1.00  0.00           H  
ATOM     44 1HB  ARG A   3      -2.805   5.514   0.041  1.00  0.00           H  
ATOM     45 2HB  ARG A   3      -2.823   4.107   1.095  1.00  0.00           H  
ATOM     46 1HG  ARG A   3      -4.348   5.720   1.970  1.00  0.00           H  
ATOM     47 2HG  ARG A   3      -2.945   5.636   3.065  1.00  0.00           H  
ATOM     48 1HD  ARG A   3      -2.009   7.640   2.021  1.00  0.00           H  
ATOM     49 2HD  ARG A   3      -3.425   7.735   0.946  1.00  0.00           H  
ATOM     50  HE  ARG A   3      -3.289   8.450   3.809  1.00  0.00           H  
ATOM     51 1HH1 ARG A   3      -5.360   7.754   1.012  1.00  0.00           H  
ATOM     52 2HH1 ARG A   3      -6.745   8.583   1.687  1.00  0.00           H  
ATOM     53 1HH2 ARG A   3      -5.098   9.496   4.643  1.00  0.00           H  
ATOM     54 2HH2 ARG A   3      -6.602   9.568   3.735  1.00  0.00           H  
ATOM     55  N   LYS A   4      -0.507   3.441   2.767  1.00  0.00           N  
ATOM     56  CA  LYS A   4      -0.152   2.899   4.071  1.00  0.00           C  
ATOM     57  C   LYS A   4       1.268   3.303   4.431  1.00  0.00           C  
ATOM     58  O   LYS A   4       1.579   3.599   5.591  1.00  0.00           O  
ATOM     59  CB  LYS A   4      -0.283   1.377   4.073  1.00  0.00           C  
ATOM     60  CG  LYS A   4      -1.716   0.864   3.994  1.00  0.00           C  
ATOM     61  CD  LYS A   4      -1.744  -0.657   3.968  1.00  0.00           C  
ATOM     62  CE  LYS A   4      -3.160  -1.196   3.882  1.00  0.00           C  
ATOM     63  NZ  LYS A   4      -3.184  -2.681   3.834  1.00  0.00           N  
ATOM     64  H   LYS A   4      -0.668   2.812   1.997  1.00  0.00           H  
ATOM     65  HA  LYS A   4      -0.827   3.314   4.822  1.00  0.00           H  
ATOM     66 1HB  LYS A   4       0.271   0.962   3.233  1.00  0.00           H  
ATOM     67 2HB  LYS A   4       0.161   0.975   4.984  1.00  0.00           H  
ATOM     68 1HG  LYS A   4      -2.271   1.212   4.866  1.00  0.00           H  
ATOM     69 2HG  LYS A   4      -2.195   1.253   3.099  1.00  0.00           H  
ATOM     70 1HD  LYS A   4      -1.176  -1.008   3.108  1.00  0.00           H  
ATOM     71 2HD  LYS A   4      -1.270  -1.043   4.872  1.00  0.00           H  
ATOM     72 1HE  LYS A   4      -3.723  -0.863   4.751  1.00  0.00           H  
ATOM     73 2HE  LYS A   4      -3.632  -0.808   2.982  1.00  0.00           H  
ATOM     74 1HZ  LYS A   4      -4.140  -2.997   3.775  1.00  0.00           H  
ATOM     75 2HZ  LYS A   4      -2.673  -3.004   3.026  1.00  0.00           H  
ATOM     76 3HZ  LYS A   4      -2.758  -3.053   4.671  1.00  0.00           H  
ATOM     77  N   LEU A   5       2.142   3.318   3.427  1.00  0.00           N  
ATOM     78  CA  LEU A   5       3.521   3.703   3.657  1.00  0.00           C  
ATOM     79  C   LEU A   5       3.591   5.178   4.048  1.00  0.00           C  
ATOM     80  O   LEU A   5       4.308   5.549   4.980  1.00  0.00           O  
ATOM     81  CB  LEU A   5       4.346   3.439   2.392  1.00  0.00           C  
ATOM     82  CG  LEU A   5       4.537   1.942   2.024  1.00  0.00           C  
ATOM     83  CD1 LEU A   5       5.219   1.823   0.651  1.00  0.00           C  
ATOM     84  CD2 LEU A   5       5.353   1.275   3.102  1.00  0.00           C  
ATOM     85  H   LEU A   5       1.835   3.039   2.496  1.00  0.00           H  
ATOM     86  HA  LEU A   5       3.920   3.106   4.476  1.00  0.00           H  
ATOM     87 1HB  LEU A   5       3.849   3.924   1.557  1.00  0.00           H  
ATOM     88 2HB  LEU A   5       5.328   3.891   2.517  1.00  0.00           H  
ATOM     89  HG  LEU A   5       3.567   1.456   1.960  1.00  0.00           H  
ATOM     90 1HD1 LEU A   5       5.350   0.771   0.392  1.00  0.00           H  
ATOM     91 2HD1 LEU A   5       4.607   2.303  -0.106  1.00  0.00           H  
ATOM     92 3HD1 LEU A   5       6.193   2.307   0.686  1.00  0.00           H  
ATOM     93 1HD2 LEU A   5       5.483   0.221   2.857  1.00  0.00           H  
ATOM     94 2HD2 LEU A   5       6.329   1.755   3.172  1.00  0.00           H  
ATOM     95 3HD2 LEU A   5       4.831   1.368   4.055  1.00  0.00           H  
ATOM     96  N   LYS A   6       2.788   6.021   3.394  1.00  0.00           N  
ATOM     97  CA  LYS A   6       2.790   7.439   3.726  1.00  0.00           C  
ATOM     98  C   LYS A   6       2.233   7.680   5.120  1.00  0.00           C  
ATOM     99  O   LYS A   6       2.789   8.472   5.884  1.00  0.00           O  
ATOM    100  CB  LYS A   6       1.981   8.239   2.706  1.00  0.00           C  
ATOM    101  CG  LYS A   6       2.625   8.372   1.327  1.00  0.00           C  
ATOM    102  CD  LYS A   6       1.710   9.138   0.378  1.00  0.00           C  
ATOM    103  CE  LYS A   6       2.326   9.282  -1.002  1.00  0.00           C  
ATOM    104  NZ  LYS A   6       1.445  10.053  -1.934  1.00  0.00           N  
ATOM    105  H   LYS A   6       2.206   5.678   2.629  1.00  0.00           H  
ATOM    106  HA  LYS A   6       3.821   7.799   3.709  1.00  0.00           H  
ATOM    107 1HB  LYS A   6       1.008   7.761   2.566  1.00  0.00           H  
ATOM    108 2HB  LYS A   6       1.797   9.242   3.092  1.00  0.00           H  
ATOM    109 1HG  LYS A   6       3.563   8.924   1.427  1.00  0.00           H  
ATOM    110 2HG  LYS A   6       2.843   7.388   0.921  1.00  0.00           H  
ATOM    111 1HD  LYS A   6       0.770   8.592   0.290  1.00  0.00           H  
ATOM    112 2HD  LYS A   6       1.499  10.127   0.786  1.00  0.00           H  
ATOM    113 1HE  LYS A   6       3.283   9.792  -0.914  1.00  0.00           H  
ATOM    114 2HE  LYS A   6       2.492   8.287  -1.418  1.00  0.00           H  
ATOM    115 1HZ  LYS A   6       1.893  10.122  -2.838  1.00  0.00           H  
ATOM    116 2HZ  LYS A   6       0.557   9.584  -2.034  1.00  0.00           H  
ATOM    117 3HZ  LYS A   6       1.294  10.982  -1.564  1.00  0.00           H  
ATOM    118  N   GLU A   7       1.163   6.973   5.491  1.00  0.00           N  
ATOM    119  CA  GLU A   7       0.603   7.178   6.820  1.00  0.00           C  
ATOM    120  C   GLU A   7       1.577   6.681   7.889  1.00  0.00           C  
ATOM    121  O   GLU A   7       1.742   7.319   8.935  1.00  0.00           O  
ATOM    122  CB  GLU A   7      -0.758   6.480   6.966  1.00  0.00           C  
ATOM    123  CG  GLU A   7      -1.944   7.092   6.151  1.00  0.00           C  
ATOM    124  CD  GLU A   7      -2.313   8.496   6.532  1.00  0.00           C  
ATOM    125  OE1 GLU A   7      -2.408   8.795   7.700  1.00  0.00           O  
ATOM    126  OE2 GLU A   7      -2.558   9.279   5.624  1.00  0.00           O  
ATOM    127  H   GLU A   7       0.726   6.322   4.839  1.00  0.00           H  
ATOM    128  HA  GLU A   7       0.455   8.244   6.975  1.00  0.00           H  
ATOM    129 1HB  GLU A   7      -0.654   5.444   6.634  1.00  0.00           H  
ATOM    130 2HB  GLU A   7      -1.042   6.454   8.019  1.00  0.00           H  
ATOM    131 1HG  GLU A   7      -1.648   7.110   5.104  1.00  0.00           H  
ATOM    132 2HG  GLU A   7      -2.817   6.453   6.239  1.00  0.00           H  
ATOM    133  N   SER A   8       2.276   5.581   7.603  1.00  0.00           N  
ATOM    134  CA  SER A   8       3.231   5.049   8.552  1.00  0.00           C  
ATOM    135  C   SER A   8       4.356   6.050   8.777  1.00  0.00           C  
ATOM    136  O   SER A   8       4.716   6.356   9.918  1.00  0.00           O  
ATOM    137  CB  SER A   8       3.804   3.751   8.020  1.00  0.00           C  
ATOM    138  OG  SER A   8       2.812   2.757   7.940  1.00  0.00           O  
ATOM    139  H   SER A   8       2.108   5.074   6.734  1.00  0.00           H  
ATOM    140  HA  SER A   8       2.723   4.863   9.503  1.00  0.00           H  
ATOM    141 1HB  SER A   8       4.223   3.924   7.030  1.00  0.00           H  
ATOM    142 2HB  SER A   8       4.609   3.426   8.647  1.00  0.00           H  
ATOM    143  HG  SER A   8       2.210   3.048   7.214  1.00  0.00           H  
ATOM    144  N   LEU A   9       4.857   6.645   7.688  1.00  0.00           N  
ATOM    145  CA  LEU A   9       5.922   7.629   7.822  1.00  0.00           C  
ATOM    146  C   LEU A   9       5.435   8.878   8.563  1.00  0.00           C  
ATOM    147  O   LEU A   9       6.121   9.380   9.454  1.00  0.00           O  
ATOM    148  CB  LEU A   9       6.444   8.009   6.434  1.00  0.00           C  
ATOM    149  CG  LEU A   9       7.205   6.895   5.699  1.00  0.00           C  
ATOM    150  CD1 LEU A   9       7.464   7.324   4.270  1.00  0.00           C  
ATOM    151  CD2 LEU A   9       8.499   6.607   6.429  1.00  0.00           C  
ATOM    152  H   LEU A   9       4.528   6.375   6.759  1.00  0.00           H  
ATOM    153  HA  LEU A   9       6.732   7.184   8.397  1.00  0.00           H  
ATOM    154 1HB  LEU A   9       5.597   8.312   5.813  1.00  0.00           H  
ATOM    155 2HB  LEU A   9       7.116   8.858   6.540  1.00  0.00           H  
ATOM    156  HG  LEU A   9       6.604   5.995   5.679  1.00  0.00           H  
ATOM    157 1HD1 LEU A   9       7.996   6.533   3.744  1.00  0.00           H  
ATOM    158 2HD1 LEU A   9       6.509   7.513   3.776  1.00  0.00           H  
ATOM    159 3HD1 LEU A   9       8.064   8.232   4.266  1.00  0.00           H  
ATOM    160 1HD2 LEU A   9       9.035   5.810   5.914  1.00  0.00           H  
ATOM    161 2HD2 LEU A   9       9.117   7.505   6.454  1.00  0.00           H  
ATOM    162 3HD2 LEU A   9       8.272   6.294   7.447  1.00  0.00           H  
ATOM    163  N   LYS A  10       4.208   9.335   8.268  1.00  0.00           N  
ATOM    164  CA  LYS A  10       3.662  10.507   8.949  1.00  0.00           C  
ATOM    165  C   LYS A  10       3.505  10.274  10.446  1.00  0.00           C  
ATOM    166  O   LYS A  10       3.657  11.210  11.236  1.00  0.00           O  
ATOM    167  CB  LYS A  10       2.331  10.962   8.342  1.00  0.00           C  
ATOM    168  CG  LYS A  10       2.434  11.662   6.969  1.00  0.00           C  
ATOM    169  CD  LYS A  10       1.101  12.267   6.590  1.00  0.00           C  
ATOM    170  CE  LYS A  10       0.104  11.189   6.335  1.00  0.00           C  
ATOM    171  NZ  LYS A  10      -1.182  11.722   5.848  1.00  0.00           N  
ATOM    172  H   LYS A  10       3.662   8.889   7.532  1.00  0.00           H  
ATOM    173  HA  LYS A  10       4.369  11.325   8.821  1.00  0.00           H  
ATOM    174 1HB  LYS A  10       1.700  10.082   8.193  1.00  0.00           H  
ATOM    175 2HB  LYS A  10       1.808  11.622   9.035  1.00  0.00           H  
ATOM    176 1HG  LYS A  10       3.181  12.458   7.017  1.00  0.00           H  
ATOM    177 2HG  LYS A  10       2.734  10.956   6.199  1.00  0.00           H  
ATOM    178 1HD  LYS A  10       0.737  12.893   7.403  1.00  0.00           H  
ATOM    179 2HD  LYS A  10       1.197  12.877   5.693  1.00  0.00           H  
ATOM    180 1HE  LYS A  10       0.507  10.494   5.597  1.00  0.00           H  
ATOM    181 2HE  LYS A  10      -0.073  10.650   7.266  1.00  0.00           H  
ATOM    182 1HZ  LYS A  10      -1.801  10.922   5.713  1.00  0.00           H  
ATOM    183 2HZ  LYS A  10      -1.580  12.343   6.529  1.00  0.00           H  
ATOM    184 3HZ  LYS A  10      -1.051  12.204   4.977  1.00  0.00           H  
ATOM    185  N   SER A  11       3.215   9.030  10.857  1.00  0.00           N  
ATOM    186  CA  SER A  11       3.050   8.730  12.277  1.00  0.00           C  
ATOM    187  C   SER A  11       4.373   8.882  13.036  1.00  0.00           C  
ATOM    188  O   SER A  11       4.378   9.005  14.263  1.00  0.00           O  
ATOM    189  CB  SER A  11       2.491   7.329  12.508  1.00  0.00           C  
ATOM    190  OG  SER A  11       3.438   6.301  12.285  1.00  0.00           O  
ATOM    191  H   SER A  11       3.067   8.291  10.166  1.00  0.00           H  
ATOM    192  HA  SER A  11       2.339   9.450  12.690  1.00  0.00           H  
ATOM    193 1HB  SER A  11       2.101   7.260  13.519  1.00  0.00           H  
ATOM    194 2HB  SER A  11       1.650   7.186  11.826  1.00  0.00           H  
ATOM    195  HG  SER A  11       3.867   6.467  11.421  1.00  0.00           H  
ATOM    196  N   GLY A  12       5.500   8.853  12.326  1.00  0.00           N  
ATOM    197  CA  GLY A  12       6.771   9.025  12.986  1.00  0.00           C  
ATOM    198  C   GLY A  12       7.255   7.779  13.758  1.00  0.00           C  
ATOM    199  O   GLY A  12       6.802   6.654  13.540  1.00  0.00           O  
ATOM    200  H   GLY A  12       5.472   8.782  11.313  1.00  0.00           H  
ATOM    201 1HA  GLY A  12       7.505   9.297  12.215  1.00  0.00           H  
ATOM    202 2HA  GLY A  12       6.676   9.873  13.654  1.00  0.00           H  
ATOM    203  N   PRO A  13       8.306   7.979  14.589  1.00  0.00           N  
ATOM    204  CA  PRO A  13       9.027   7.040  15.460  1.00  0.00           C  
ATOM    205  C   PRO A  13       8.145   6.138  16.299  1.00  0.00           C  
ATOM    206  O   PRO A  13       8.551   5.085  16.770  1.00  0.00           O  
ATOM    207  CB  PRO A  13       9.910   7.932  16.308  1.00  0.00           C  
ATOM    208  CG  PRO A  13      10.035   9.196  15.527  1.00  0.00           C  
ATOM    209  CD  PRO A  13       8.709   9.366  14.863  1.00  0.00           C  
ATOM    210  HA  PRO A  13       9.639   6.388  14.767  1.00  0.00           H  
ATOM    211 1HB  PRO A  13       9.470   8.057  17.299  1.00  0.00           H  
ATOM    212 2HB  PRO A  13      10.904   7.454  16.461  1.00  0.00           H  
ATOM    213 1HG  PRO A  13      10.280  10.030  16.200  1.00  0.00           H  
ATOM    214 2HG  PRO A  13      10.853   9.125  14.797  1.00  0.00           H  
ATOM    215 1HD  PRO A  13       7.988   9.874  15.554  1.00  0.00           H  
ATOM    216 2HD  PRO A  13       8.885   9.915  13.954  1.00  0.00           H  
ATOM    217  N   GLU A  14       6.908   6.595  16.554  1.00  0.00           N  
ATOM    218  CA  GLU A  14       5.969   5.835  17.371  1.00  0.00           C  
ATOM    219  C   GLU A  14       5.720   4.447  16.784  1.00  0.00           C  
ATOM    220  O   GLU A  14       5.359   3.523  17.514  1.00  0.00           O  
ATOM    221  CB  GLU A  14       4.636   6.577  17.512  1.00  0.00           C  
ATOM    222  CG  GLU A  14       4.684   7.830  18.370  1.00  0.00           C  
ATOM    223  CD  GLU A  14       3.318   8.476  18.565  1.00  0.00           C  
ATOM    224  OE1 GLU A  14       2.369   8.027  17.964  1.00  0.00           O  
ATOM    225  OE2 GLU A  14       3.231   9.402  19.340  1.00  0.00           O  
ATOM    226  H   GLU A  14       6.603   7.477  16.168  1.00  0.00           H  
ATOM    227  HA  GLU A  14       6.401   5.714  18.371  1.00  0.00           H  
ATOM    228 1HB  GLU A  14       4.290   6.885  16.519  1.00  0.00           H  
ATOM    229 2HB  GLU A  14       3.877   5.916  17.930  1.00  0.00           H  
ATOM    230 1HG  GLU A  14       5.087   7.569  19.343  1.00  0.00           H  
ATOM    231 2HG  GLU A  14       5.359   8.545  17.897  1.00  0.00           H  
ATOM    232  N   LEU A  15       5.886   4.289  15.460  1.00  0.00           N  
ATOM    233  CA  LEU A  15       5.691   2.980  14.835  1.00  0.00           C  
ATOM    234  C   LEU A  15       6.676   1.945  15.424  1.00  0.00           C  
ATOM    235  O   LEU A  15       6.422   0.736  15.408  1.00  0.00           O  
ATOM    236  CB  LEU A  15       5.725   3.095  13.304  1.00  0.00           C  
ATOM    237  CG  LEU A  15       5.321   1.822  12.526  1.00  0.00           C  
ATOM    238  CD1 LEU A  15       4.008   1.288  13.046  1.00  0.00           C  
ATOM    239  CD2 LEU A  15       5.099   2.213  11.077  1.00  0.00           C  
ATOM    240  H   LEU A  15       6.182   5.087  14.885  1.00  0.00           H  
ATOM    241  HA  LEU A  15       4.684   2.649  15.082  1.00  0.00           H  
ATOM    242 1HB  LEU A  15       5.091   3.928  12.986  1.00  0.00           H  
ATOM    243 2HB  LEU A  15       6.745   3.335  13.014  1.00  0.00           H  
ATOM    244  HG  LEU A  15       6.092   1.058  12.608  1.00  0.00           H  
ATOM    245 1HD1 LEU A  15       3.719   0.413  12.463  1.00  0.00           H  
ATOM    246 2HD1 LEU A  15       4.123   1.002  14.097  1.00  0.00           H  
ATOM    247 3HD1 LEU A  15       3.242   2.052  12.960  1.00  0.00           H  
ATOM    248 1HD2 LEU A  15       4.788   1.337  10.506  1.00  0.00           H  
ATOM    249 2HD2 LEU A  15       4.306   2.972  11.034  1.00  0.00           H  
ATOM    250 3HD2 LEU A  15       5.997   2.626  10.650  1.00  0.00           H  
ATOM    251  N   GLY A  16       7.853   2.418  15.843  1.00  0.00           N  
ATOM    252  CA  GLY A  16       8.854   1.609  16.530  1.00  0.00           C  
ATOM    253  C   GLY A  16       9.636   0.536  15.768  1.00  0.00           C  
ATOM    254  O   GLY A  16      10.861   0.619  15.640  1.00  0.00           O  
ATOM    255  H   GLY A  16       8.017   3.422  15.824  1.00  0.00           H  
ATOM    256 1HA  GLY A  16       9.570   2.302  16.966  1.00  0.00           H  
ATOM    257 2HA  GLY A  16       8.375   1.136  17.396  1.00  0.00           H  
ATOM    258  N   ASP A  17       8.916  -0.479  15.278  1.00  0.00           N  
ATOM    259  CA  ASP A  17       9.536  -1.675  14.665  1.00  0.00           C  
ATOM    260  C   ASP A  17       9.792  -1.580  13.153  1.00  0.00           C  
ATOM    261  O   ASP A  17       9.966  -2.597  12.463  1.00  0.00           O  
ATOM    262  CB  ASP A  17       8.679  -2.926  14.960  1.00  0.00           C  
ATOM    263  CG  ASP A  17       8.626  -3.352  16.466  1.00  0.00           C  
ATOM    264  OD1 ASP A  17       9.574  -3.124  17.184  1.00  0.00           O  
ATOM    265  OD2 ASP A  17       7.628  -3.917  16.859  1.00  0.00           O  
ATOM    266  H   ASP A  17       7.899  -0.404  15.376  1.00  0.00           H  
ATOM    267  HA  ASP A  17      10.512  -1.822  15.143  1.00  0.00           H  
ATOM    268 1HB  ASP A  17       7.655  -2.765  14.608  1.00  0.00           H  
ATOM    269 2HB  ASP A  17       9.082  -3.757  14.395  1.00  0.00           H  
ATOM    270  N   VAL A  18       9.837  -0.369  12.631  1.00  0.00           N  
ATOM    271  CA  VAL A  18      10.082  -0.162  11.214  1.00  0.00           C  
ATOM    272  C   VAL A  18      11.456  -0.703  10.819  1.00  0.00           C  
ATOM    273  O   VAL A  18      12.464  -0.354  11.426  1.00  0.00           O  
ATOM    274  CB  VAL A  18      10.053   1.352  10.931  1.00  0.00           C  
ATOM    275  CG1 VAL A  18      10.411   1.649   9.479  1.00  0.00           C  
ATOM    276  CG2 VAL A  18       8.700   1.879  11.300  1.00  0.00           C  
ATOM    277  H   VAL A  18       9.702   0.423  13.238  1.00  0.00           H  
ATOM    278  HA  VAL A  18       9.309  -0.670  10.640  1.00  0.00           H  
ATOM    279  HB  VAL A  18      10.808   1.838  11.553  1.00  0.00           H  
ATOM    280 1HG1 VAL A  18      10.405   2.729   9.322  1.00  0.00           H  
ATOM    281 2HG1 VAL A  18      11.404   1.261   9.256  1.00  0.00           H  
ATOM    282 3HG1 VAL A  18       9.682   1.187   8.817  1.00  0.00           H  
ATOM    283 1HG2 VAL A  18       8.663   2.958  11.135  1.00  0.00           H  
ATOM    284 2HG2 VAL A  18       7.958   1.389  10.681  1.00  0.00           H  
ATOM    285 3HG2 VAL A  18       8.506   1.666  12.353  1.00  0.00           H  
ATOM    286  N   GLY A  19      11.496  -1.555   9.792  1.00  0.00           N  
ATOM    287  CA  GLY A  19      12.743  -2.146   9.294  1.00  0.00           C  
ATOM    288  C   GLY A  19      13.230  -3.364  10.084  1.00  0.00           C  
ATOM    289  O   GLY A  19      14.306  -3.887   9.815  1.00  0.00           O  
ATOM    290  H   GLY A  19      10.629  -1.802   9.352  1.00  0.00           H  
ATOM    291 1HA  GLY A  19      12.610  -2.437   8.257  1.00  0.00           H  
ATOM    292 2HA  GLY A  19      13.521  -1.384   9.307  1.00  0.00           H  
ATOM    293  N   SER A  20      12.448  -3.806  11.066  1.00  0.00           N  
ATOM    294  CA  SER A  20      12.847  -4.930  11.933  1.00  0.00           C  
ATOM    295  C   SER A  20      12.769  -6.328  11.324  1.00  0.00           C  
ATOM    296  O   SER A  20      13.285  -7.286  11.918  1.00  0.00           O  
ATOM    297  CB  SER A  20      11.976  -4.903  13.162  1.00  0.00           C  
ATOM    298  OG  SER A  20      10.642  -5.182  12.842  1.00  0.00           O  
ATOM    299  H   SER A  20      11.569  -3.338  11.284  1.00  0.00           H  
ATOM    300  HA  SER A  20      13.876  -4.752  12.241  1.00  0.00           H  
ATOM    301 1HB  SER A  20      12.332  -5.635  13.886  1.00  0.00           H  
ATOM    302 2HB  SER A  20      12.030  -3.915  13.644  1.00  0.00           H  
ATOM    303  HG  SER A  20      10.279  -4.337  12.487  1.00  0.00           H  
ATOM    304  N   SER A  21      12.115  -6.481  10.165  1.00  0.00           N  
ATOM    305  CA  SER A  21      11.965  -7.813   9.585  1.00  0.00           C  
ATOM    306  C   SER A  21      13.373  -8.228   9.062  1.00  0.00           C  
ATOM    307  O   SER A  21      13.919  -7.559   8.214  1.00  0.00           O  
ATOM    308  CB  SER A  21      11.014  -7.734   8.388  1.00  0.00           C  
ATOM    309  OG  SER A  21       9.727  -7.457   8.830  1.00  0.00           O  
ATOM    310  H   SER A  21      11.717  -5.675   9.735  1.00  0.00           H  
ATOM    311  HA  SER A  21      11.589  -8.475  10.310  1.00  0.00           H  
ATOM    312 1HB  SER A  21      11.347  -6.952   7.715  1.00  0.00           H  
ATOM    313 2HB  SER A  21      11.047  -8.677   7.858  1.00  0.00           H  
ATOM    314  HG  SER A  21       9.155  -7.599   8.075  1.00  0.00           H  
ATOM    315  N   PRO A  22      13.916  -9.404   9.488  1.00  0.00           N  
ATOM    316  CA  PRO A  22      15.230  -9.861   9.185  1.00  0.00           C  
ATOM    317  C   PRO A  22      15.803  -9.517   7.837  1.00  0.00           C  
ATOM    318  O   PRO A  22      16.925  -9.073   7.700  1.00  0.00           O  
ATOM    319  CB  PRO A  22      15.068 -11.372   9.369  1.00  0.00           C  
ATOM    320  CG  PRO A  22      14.034 -11.503  10.506  1.00  0.00           C  
ATOM    321  CD  PRO A  22      13.113 -10.348  10.310  1.00  0.00           C  
ATOM    322  HA  PRO A  22      15.900  -9.499   9.952  1.00  0.00           H  
ATOM    323 1HB  PRO A  22      14.714 -11.816   8.404  1.00  0.00           H  
ATOM    324 2HB  PRO A  22      15.980 -11.877   9.623  1.00  0.00           H  
ATOM    325 1HG  PRO A  22      13.504 -12.451  10.329  1.00  0.00           H  
ATOM    326 2HG  PRO A  22      14.523 -11.573  11.443  1.00  0.00           H  
ATOM    327 1HD  PRO A  22      12.182 -10.643   9.804  1.00  0.00           H  
ATOM    328 2HD  PRO A  22      12.944  -9.925  11.303  1.00  0.00           H  
ATOM    329  N   ARG A  23      14.962  -9.655   6.759  1.00  0.00           N  
ATOM    330  CA  ARG A  23      15.390  -9.317   5.399  1.00  0.00           C  
ATOM    331  C   ARG A  23      15.635  -7.792   5.183  1.00  0.00           C  
ATOM    332  O   ARG A  23      16.550  -7.389   4.517  1.00  0.00           O  
ATOM    333  CB  ARG A  23      14.361  -9.757   4.365  1.00  0.00           C  
ATOM    334  CG  ARG A  23      14.223 -11.274   4.230  1.00  0.00           C  
ATOM    335  CD  ARG A  23      13.167 -11.655   3.233  1.00  0.00           C  
ATOM    336  NE  ARG A  23      13.062 -13.092   3.038  1.00  0.00           N  
ATOM    337  CZ  ARG A  23      12.256 -13.676   2.128  1.00  0.00           C  
ATOM    338  NH1 ARG A  23      11.512 -12.931   1.350  1.00  0.00           N  
ATOM    339  NH2 ARG A  23      12.219 -14.995   2.016  1.00  0.00           N  
ATOM    340  H   ARG A  23      14.031 -10.044   6.871  1.00  0.00           H  
ATOM    341  HA  ARG A  23      16.339  -9.838   5.176  1.00  0.00           H  
ATOM    342 1HB  ARG A  23      13.377  -9.346   4.639  1.00  0.00           H  
ATOM    343 2HB  ARG A  23      14.629  -9.368   3.411  1.00  0.00           H  
ATOM    344 1HG  ARG A  23      15.182 -11.685   3.893  1.00  0.00           H  
ATOM    345 2HG  ARG A  23      13.953 -11.707   5.181  1.00  0.00           H  
ATOM    346 1HD  ARG A  23      12.198 -11.282   3.579  1.00  0.00           H  
ATOM    347 2HD  ARG A  23      13.398 -11.195   2.268  1.00  0.00           H  
ATOM    348  HE  ARG A  23      13.627 -13.692   3.630  1.00  0.00           H  
ATOM    349 1HH1 ARG A  23      11.545 -11.921   1.440  1.00  0.00           H  
ATOM    350 2HH1 ARG A  23      10.909 -13.358   0.667  1.00  0.00           H  
ATOM    351 1HH2 ARG A  23      12.800 -15.574   2.610  1.00  0.00           H  
ATOM    352 2HH2 ARG A  23      11.613 -15.422   1.332  1.00  0.00           H  
ATOM    353  N   SER A  24      14.782  -6.953   5.810  1.00  0.00           N  
ATOM    354  CA  SER A  24      14.901  -5.493   5.688  1.00  0.00           C  
ATOM    355  C   SER A  24      16.030  -5.025   6.571  1.00  0.00           C  
ATOM    356  O   SER A  24      16.788  -4.124   6.222  1.00  0.00           O  
ATOM    357  CB  SER A  24      13.606  -4.820   6.133  1.00  0.00           C  
ATOM    358  OG  SER A  24      12.537  -5.162   5.284  1.00  0.00           O  
ATOM    359  H   SER A  24      14.067  -7.311   6.399  1.00  0.00           H  
ATOM    360  HA  SER A  24      15.117  -5.218   4.655  1.00  0.00           H  
ATOM    361 1HB  SER A  24      13.381  -5.131   7.157  1.00  0.00           H  
ATOM    362 2HB  SER A  24      13.728  -3.735   6.143  1.00  0.00           H  
ATOM    363  HG  SER A  24      11.742  -4.884   5.732  1.00  0.00           H  
ATOM    364  N   LYS A  25      16.163  -5.680   7.718  1.00  0.00           N  
ATOM    365  CA  LYS A  25      17.230  -5.313   8.624  1.00  0.00           C  
ATOM    366  C   LYS A  25      18.552  -5.601   7.941  1.00  0.00           C  
ATOM    367  O   LYS A  25      19.428  -4.746   7.897  1.00  0.00           O  
ATOM    368  CB  LYS A  25      17.126  -6.047   9.957  1.00  0.00           C  
ATOM    369  CG  LYS A  25      18.208  -5.670  10.972  1.00  0.00           C  
ATOM    370  CD  LYS A  25      17.942  -6.354  12.295  1.00  0.00           C  
ATOM    371  CE  LYS A  25      19.004  -6.047  13.320  1.00  0.00           C  
ATOM    372  NZ  LYS A  25      18.725  -6.739  14.600  1.00  0.00           N  
ATOM    373  H   LYS A  25      15.503  -6.412   7.958  1.00  0.00           H  
ATOM    374  HA  LYS A  25      17.174  -4.244   8.835  1.00  0.00           H  
ATOM    375 1HB  LYS A  25      16.149  -5.846  10.414  1.00  0.00           H  
ATOM    376 2HB  LYS A  25      17.192  -7.116   9.791  1.00  0.00           H  
ATOM    377 1HG  LYS A  25      19.179  -5.986  10.609  1.00  0.00           H  
ATOM    378 2HG  LYS A  25      18.224  -4.585  11.120  1.00  0.00           H  
ATOM    379 1HD  LYS A  25      16.978  -6.010  12.682  1.00  0.00           H  
ATOM    380 2HD  LYS A  25      17.890  -7.427  12.143  1.00  0.00           H  
ATOM    381 1HE  LYS A  25      19.970  -6.370  12.943  1.00  0.00           H  
ATOM    382 2HE  LYS A  25      19.036  -4.969  13.498  1.00  0.00           H  
ATOM    383 1HZ  LYS A  25      19.447  -6.520  15.266  1.00  0.00           H  
ATOM    384 2HZ  LYS A  25      17.830  -6.434  14.959  1.00  0.00           H  
ATOM    385 3HZ  LYS A  25      18.700  -7.736  14.440  1.00  0.00           H  
ATOM    386  N   SER A  26      18.677  -6.794   7.345  1.00  0.00           N  
ATOM    387  CA  SER A  26      19.905  -7.184   6.669  1.00  0.00           C  
ATOM    388  C   SER A  26      20.209  -6.266   5.489  1.00  0.00           C  
ATOM    389  O   SER A  26      21.350  -5.825   5.319  1.00  0.00           O  
ATOM    390  CB  SER A  26      19.767  -8.609   6.166  1.00  0.00           C  
ATOM    391  OG  SER A  26      19.618  -9.508   7.239  1.00  0.00           O  
ATOM    392  H   SER A  26      17.918  -7.472   7.402  1.00  0.00           H  
ATOM    393  HA  SER A  26      20.729  -7.125   7.384  1.00  0.00           H  
ATOM    394 1HB  SER A  26      18.905  -8.681   5.497  1.00  0.00           H  
ATOM    395 2HB  SER A  26      20.645  -8.873   5.588  1.00  0.00           H  
ATOM    396  HG  SER A  26      18.704  -9.354   7.582  1.00  0.00           H  
ATOM    397  N   GLN A  27      19.189  -5.934   4.686  1.00  0.00           N  
ATOM    398  CA  GLN A  27      19.419  -5.049   3.554  1.00  0.00           C  
ATOM    399  C   GLN A  27      19.911  -3.687   4.033  1.00  0.00           C  
ATOM    400  O   GLN A  27      20.862  -3.122   3.474  1.00  0.00           O  
ATOM    401  CB  GLN A  27      18.141  -4.882   2.734  1.00  0.00           C  
ATOM    402  CG  GLN A  27      18.317  -4.060   1.470  1.00  0.00           C  
ATOM    403  CD  GLN A  27      17.037  -3.954   0.632  1.00  0.00           C  
ATOM    404  OE1 GLN A  27      16.008  -3.422   1.066  1.00  0.00           O  
ATOM    405  NE2 GLN A  27      17.097  -4.484  -0.590  1.00  0.00           N  
ATOM    406  H   GLN A  27      18.254  -6.320   4.832  1.00  0.00           H  
ATOM    407  HA  GLN A  27      20.190  -5.485   2.921  1.00  0.00           H  
ATOM    408 1HB  GLN A  27      17.750  -5.865   2.467  1.00  0.00           H  
ATOM    409 2HB  GLN A  27      17.387  -4.394   3.352  1.00  0.00           H  
ATOM    410 1HG  GLN A  27      18.605  -3.056   1.768  1.00  0.00           H  
ATOM    411 2HG  GLN A  27      19.096  -4.507   0.854  1.00  0.00           H  
ATOM    412 1HE2 GLN A  27      16.291  -4.461  -1.191  1.00  0.00           H  
ATOM    413 2HE2 GLN A  27      17.938  -4.920  -0.905  1.00  0.00           H  
ATOM    414  N   SER A  28      19.282  -3.177   5.094  1.00  0.00           N  
ATOM    415  CA  SER A  28      19.634  -1.886   5.645  1.00  0.00           C  
ATOM    416  C   SER A  28      21.073  -1.905   6.151  1.00  0.00           C  
ATOM    417  O   SER A  28      21.838  -0.965   5.908  1.00  0.00           O  
ATOM    418  CB  SER A  28      18.675  -1.555   6.778  1.00  0.00           C  
ATOM    419  OG  SER A  28      17.362  -1.423   6.295  1.00  0.00           O  
ATOM    420  H   SER A  28      18.508  -3.685   5.526  1.00  0.00           H  
ATOM    421  HA  SER A  28      19.545  -1.130   4.863  1.00  0.00           H  
ATOM    422 1HB  SER A  28      18.705  -2.339   7.529  1.00  0.00           H  
ATOM    423 2HB  SER A  28      18.977  -0.636   7.266  1.00  0.00           H  
ATOM    424  HG  SER A  28      17.063  -2.345   6.101  1.00  0.00           H  
ATOM    425  N   LEU A  29      21.465  -2.992   6.817  1.00  0.00           N  
ATOM    426  CA  LEU A  29      22.823  -3.089   7.319  1.00  0.00           C  
ATOM    427  C   LEU A  29      23.817  -3.133   6.160  1.00  0.00           C  
ATOM    428  O   LEU A  29      24.854  -2.472   6.206  1.00  0.00           O  
ATOM    429  CB  LEU A  29      22.955  -4.329   8.213  1.00  0.00           C  
ATOM    430  CG  LEU A  29      22.175  -4.247   9.556  1.00  0.00           C  
ATOM    431  CD1 LEU A  29      22.201  -5.605  10.254  1.00  0.00           C  
ATOM    432  CD2 LEU A  29      22.786  -3.179  10.422  1.00  0.00           C  
ATOM    433  H   LEU A  29      20.797  -3.740   7.007  1.00  0.00           H  
ATOM    434  HA  LEU A  29      23.036  -2.209   7.922  1.00  0.00           H  
ATOM    435 1HB  LEU A  29      22.592  -5.197   7.664  1.00  0.00           H  
ATOM    436 2HB  LEU A  29      24.010  -4.482   8.445  1.00  0.00           H  
ATOM    437  HG  LEU A  29      21.150  -3.983   9.364  1.00  0.00           H  
ATOM    438 1HD1 LEU A  29      21.649  -5.540  11.188  1.00  0.00           H  
ATOM    439 2HD1 LEU A  29      21.737  -6.354   9.610  1.00  0.00           H  
ATOM    440 3HD1 LEU A  29      23.230  -5.891  10.462  1.00  0.00           H  
ATOM    441 1HD2 LEU A  29      22.227  -3.113  11.355  1.00  0.00           H  
ATOM    442 2HD2 LEU A  29      23.825  -3.428  10.637  1.00  0.00           H  
ATOM    443 3HD2 LEU A  29      22.739  -2.229   9.901  1.00  0.00           H  
ATOM    444  N   ARG A  30      23.493  -3.851   5.085  1.00  0.00           N  
ATOM    445  CA  ARG A  30      24.409  -3.922   3.954  1.00  0.00           C  
ATOM    446  C   ARG A  30      24.618  -2.545   3.343  1.00  0.00           C  
ATOM    447  O   ARG A  30      25.740  -2.192   2.960  1.00  0.00           O  
ATOM    448  CB  ARG A  30      23.893  -4.901   2.911  1.00  0.00           C  
ATOM    449  CG  ARG A  30      23.999  -6.364   3.321  1.00  0.00           C  
ATOM    450  CD  ARG A  30      23.344  -7.272   2.343  1.00  0.00           C  
ATOM    451  NE  ARG A  30      23.444  -8.674   2.746  1.00  0.00           N  
ATOM    452  CZ  ARG A  30      22.808  -9.692   2.131  1.00  0.00           C  
ATOM    453  NH1 ARG A  30      22.044  -9.446   1.094  1.00  0.00           N  
ATOM    454  NH2 ARG A  30      22.948 -10.935   2.567  1.00  0.00           N  
ATOM    455  H   ARG A  30      22.624  -4.387   5.070  1.00  0.00           H  
ATOM    456  HA  ARG A  30      25.371  -4.290   4.314  1.00  0.00           H  
ATOM    457 1HB  ARG A  30      22.838  -4.698   2.722  1.00  0.00           H  
ATOM    458 2HB  ARG A  30      24.428  -4.762   1.972  1.00  0.00           H  
ATOM    459 1HG  ARG A  30      25.054  -6.631   3.366  1.00  0.00           H  
ATOM    460 2HG  ARG A  30      23.549  -6.508   4.301  1.00  0.00           H  
ATOM    461 1HD  ARG A  30      22.287  -7.016   2.273  1.00  0.00           H  
ATOM    462 2HD  ARG A  30      23.809  -7.162   1.361  1.00  0.00           H  
ATOM    463  HE  ARG A  30      24.030  -8.895   3.541  1.00  0.00           H  
ATOM    464 1HH1 ARG A  30      21.938  -8.498   0.763  1.00  0.00           H  
ATOM    465 2HH1 ARG A  30      21.564 -10.202   0.631  1.00  0.00           H  
ATOM    466 1HH2 ARG A  30      23.535 -11.130   3.368  1.00  0.00           H  
ATOM    467 2HH2 ARG A  30      22.464 -11.689   2.102  1.00  0.00           H  
ATOM    468  N   ARG A  31      23.555  -1.745   3.282  1.00  0.00           N  
ATOM    469  CA  ARG A  31      23.659  -0.397   2.749  1.00  0.00           C  
ATOM    470  C   ARG A  31      24.537   0.481   3.645  1.00  0.00           C  
ATOM    471  O   ARG A  31      25.369   1.247   3.149  1.00  0.00           O  
ATOM    472  CB  ARG A  31      22.276   0.214   2.613  1.00  0.00           C  
ATOM    473  CG  ARG A  31      21.415  -0.392   1.503  1.00  0.00           C  
ATOM    474  CD  ARG A  31      20.029   0.151   1.516  1.00  0.00           C  
ATOM    475  NE  ARG A  31      19.205  -0.410   0.451  1.00  0.00           N  
ATOM    476  CZ  ARG A  31      17.867  -0.250   0.352  1.00  0.00           C  
ATOM    477  NH1 ARG A  31      17.220   0.446   1.257  1.00  0.00           N  
ATOM    478  NH2 ARG A  31      17.205  -0.798  -0.654  1.00  0.00           N  
ATOM    479  H   ARG A  31      22.646  -2.099   3.586  1.00  0.00           H  
ATOM    480  HA  ARG A  31      24.110  -0.450   1.757  1.00  0.00           H  
ATOM    481 1HB  ARG A  31      21.736   0.079   3.548  1.00  0.00           H  
ATOM    482 2HB  ARG A  31      22.365   1.287   2.438  1.00  0.00           H  
ATOM    483 1HG  ARG A  31      21.863  -0.165   0.536  1.00  0.00           H  
ATOM    484 2HG  ARG A  31      21.365  -1.470   1.634  1.00  0.00           H  
ATOM    485 1HD  ARG A  31      19.561  -0.094   2.470  1.00  0.00           H  
ATOM    486 2HD  ARG A  31      20.058   1.234   1.394  1.00  0.00           H  
ATOM    487  HE  ARG A  31      19.669  -0.953  -0.266  1.00  0.00           H  
ATOM    488 1HH1 ARG A  31      17.723   0.862   2.028  1.00  0.00           H  
ATOM    489 2HH1 ARG A  31      16.219   0.559   1.185  1.00  0.00           H  
ATOM    490 1HH2 ARG A  31      17.695  -1.341  -1.349  1.00  0.00           H  
ATOM    491 2HH2 ARG A  31      16.203  -0.686  -0.718  1.00  0.00           H  
ATOM    492  N   ARG A  32      24.410   0.326   4.966  1.00  0.00           N  
ATOM    493  CA  ARG A  32      25.210   1.102   5.913  1.00  0.00           C  
ATOM    494  C   ARG A  32      26.689   0.728   5.820  1.00  0.00           C  
ATOM    495  O   ARG A  32      27.588   1.570   5.962  1.00  0.00           O  
ATOM    496  CB  ARG A  32      24.712   0.879   7.328  1.00  0.00           C  
ATOM    497  CG  ARG A  32      23.344   1.493   7.611  1.00  0.00           C  
ATOM    498  CD  ARG A  32      22.836   1.144   8.966  1.00  0.00           C  
ATOM    499  NE  ARG A  32      21.469   1.623   9.179  1.00  0.00           N  
ATOM    500  CZ  ARG A  32      20.756   1.430  10.310  1.00  0.00           C  
ATOM    501  NH1 ARG A  32      21.296   0.804  11.330  1.00  0.00           N  
ATOM    502  NH2 ARG A  32      19.509   1.873  10.396  1.00  0.00           N  
ATOM    503  H   ARG A  32      23.699  -0.315   5.326  1.00  0.00           H  
ATOM    504  HA  ARG A  32      25.101   2.158   5.672  1.00  0.00           H  
ATOM    505 1HB  ARG A  32      24.635  -0.188   7.519  1.00  0.00           H  
ATOM    506 2HB  ARG A  32      25.430   1.287   8.040  1.00  0.00           H  
ATOM    507 1HG  ARG A  32      23.433   2.575   7.566  1.00  0.00           H  
ATOM    508 2HG  ARG A  32      22.629   1.165   6.867  1.00  0.00           H  
ATOM    509 1HD  ARG A  32      22.836   0.066   9.077  1.00  0.00           H  
ATOM    510 2HD  ARG A  32      23.474   1.590   9.729  1.00  0.00           H  
ATOM    511  HE  ARG A  32      21.016   2.108   8.417  1.00  0.00           H  
ATOM    512 1HH1 ARG A  32      22.248   0.478  11.272  1.00  0.00           H  
ATOM    513 2HH1 ARG A  32      20.762   0.662  12.176  1.00  0.00           H  
ATOM    514 1HH2 ARG A  32      19.084   2.355   9.615  1.00  0.00           H  
ATOM    515 2HH2 ARG A  32      18.979   1.728  11.244  1.00  0.00           H  
ATOM    516  N   VAL A  33      26.968  -0.543   5.544  1.00  0.00           N  
ATOM    517  CA  VAL A  33      28.351  -0.971   5.390  1.00  0.00           C  
ATOM    518  C   VAL A  33      28.913  -0.466   4.064  1.00  0.00           C  
ATOM    519  O   VAL A  33      29.995   0.120   4.019  1.00  0.00           O  
ATOM    520  CB  VAL A  33      28.453  -2.495   5.447  1.00  0.00           C  
ATOM    521  CG1 VAL A  33      29.882  -2.942   5.132  1.00  0.00           C  
ATOM    522  CG2 VAL A  33      28.056  -2.941   6.807  1.00  0.00           C  
ATOM    523  H   VAL A  33      26.208  -1.223   5.473  1.00  0.00           H  
ATOM    524  HA  VAL A  33      28.938  -0.553   6.208  1.00  0.00           H  
ATOM    525  HB  VAL A  33      27.782  -2.931   4.701  1.00  0.00           H  
ATOM    526 1HG1 VAL A  33      29.941  -4.029   5.173  1.00  0.00           H  
ATOM    527 2HG1 VAL A  33      30.157  -2.604   4.132  1.00  0.00           H  
ATOM    528 3HG1 VAL A  33      30.569  -2.511   5.863  1.00  0.00           H  
ATOM    529 1HG2 VAL A  33      28.110  -4.024   6.874  1.00  0.00           H  
ATOM    530 2HG2 VAL A  33      28.722  -2.498   7.494  1.00  0.00           H  
ATOM    531 3HG2 VAL A  33      27.059  -2.617   7.024  1.00  0.00           H  
ATOM    532  N   SER A  34      28.141  -0.632   2.991  1.00  0.00           N  
ATOM    533  CA  SER A  34      28.520  -0.236   1.639  1.00  0.00           C  
ATOM    534  C   SER A  34      28.782   1.265   1.552  1.00  0.00           C  
ATOM    535  O   SER A  34      29.715   1.721   0.872  1.00  0.00           O  
ATOM    536  CB  SER A  34      27.400  -0.590   0.683  1.00  0.00           C  
ATOM    537  OG  SER A  34      27.190  -1.977   0.648  1.00  0.00           O  
ATOM    538  H   SER A  34      27.246  -1.104   3.101  1.00  0.00           H  
ATOM    539  HA  SER A  34      29.429  -0.770   1.360  1.00  0.00           H  
ATOM    540 1HB  SER A  34      26.483  -0.080   0.988  1.00  0.00           H  
ATOM    541 2HB  SER A  34      27.654  -0.234  -0.312  1.00  0.00           H  
ATOM    542  HG  SER A  34      26.815  -2.201   1.533  1.00  0.00           H  
ATOM    543  N   SER A  35      27.982   2.030   2.297  1.00  0.00           N  
ATOM    544  CA  SER A  35      28.049   3.482   2.338  1.00  0.00           C  
ATOM    545  C   SER A  35      29.176   3.970   3.243  1.00  0.00           C  
ATOM    546  O   SER A  35      29.424   5.171   3.345  1.00  0.00           O  
ATOM    547  CB  SER A  35      26.743   4.039   2.867  1.00  0.00           C  
ATOM    548  OG  SER A  35      25.676   3.699   2.033  1.00  0.00           O  
ATOM    549  H   SER A  35      27.227   1.586   2.818  1.00  0.00           H  
ATOM    550  HA  SER A  35      28.223   3.850   1.327  1.00  0.00           H  
ATOM    551 1HB  SER A  35      26.562   3.656   3.874  1.00  0.00           H  
ATOM    552 2HB  SER A  35      26.821   5.120   2.937  1.00  0.00           H  
ATOM    553  HG  SER A  35      25.513   2.743   2.200  1.00  0.00           H  
ATOM    554  N   GLY A  36      29.834   3.053   3.951  1.00  0.00           N  
ATOM    555  CA  GLY A  36      30.905   3.412   4.857  1.00  0.00           C  
ATOM    556  C   GLY A  36      30.437   3.843   6.243  1.00  0.00           C  
ATOM    557  O   GLY A  36      31.261   4.244   7.067  1.00  0.00           O  
ATOM    558  H   GLY A  36      29.629   2.061   3.842  1.00  0.00           H  
ATOM    559 1HA  GLY A  36      31.575   2.558   4.949  1.00  0.00           H  
ATOM    560 2HA  GLY A  36      31.487   4.214   4.412  1.00  0.00           H  
ATOM    561  N   ARG A  37      29.130   3.769   6.540  1.00  0.00           N  
ATOM    562  CA  ARG A  37      28.697   4.226   7.857  1.00  0.00           C  
ATOM    563  C   ARG A  37      29.257   3.310   8.932  1.00  0.00           C  
ATOM    564  O   ARG A  37      29.723   3.769   9.978  1.00  0.00           O  
ATOM    565  CB  ARG A  37      27.177   4.322   7.951  1.00  0.00           C  
ATOM    566  CG  ARG A  37      26.566   5.470   7.137  1.00  0.00           C  
ATOM    567  CD  ARG A  37      25.072   5.519   7.242  1.00  0.00           C  
ATOM    568  NE  ARG A  37      24.495   6.639   6.486  1.00  0.00           N  
ATOM    569  CZ  ARG A  37      23.170   6.891   6.379  1.00  0.00           C  
ATOM    570  NH1 ARG A  37      22.308   6.103   6.979  1.00  0.00           N  
ATOM    571  NH2 ARG A  37      22.738   7.923   5.680  1.00  0.00           N  
ATOM    572  H   ARG A  37      28.458   3.364   5.890  1.00  0.00           H  
ATOM    573  HA  ARG A  37      29.100   5.225   8.020  1.00  0.00           H  
ATOM    574 1HB  ARG A  37      26.740   3.399   7.596  1.00  0.00           H  
ATOM    575 2HB  ARG A  37      26.887   4.444   8.993  1.00  0.00           H  
ATOM    576 1HG  ARG A  37      26.972   6.415   7.503  1.00  0.00           H  
ATOM    577 2HG  ARG A  37      26.840   5.346   6.085  1.00  0.00           H  
ATOM    578 1HD  ARG A  37      24.662   4.592   6.844  1.00  0.00           H  
ATOM    579 2HD  ARG A  37      24.785   5.624   8.285  1.00  0.00           H  
ATOM    580  HE  ARG A  37      25.134   7.264   6.012  1.00  0.00           H  
ATOM    581 1HH1 ARG A  37      22.638   5.316   7.519  1.00  0.00           H  
ATOM    582 2HH1 ARG A  37      21.319   6.287   6.906  1.00  0.00           H  
ATOM    583 1HH2 ARG A  37      23.397   8.534   5.221  1.00  0.00           H  
ATOM    584 2HH2 ARG A  37      21.747   8.103   5.612  1.00  0.00           H  
ATOM    585  N   LEU A  38      29.293   2.014   8.641  1.00  0.00           N  
ATOM    586  CA  LEU A  38      29.882   1.094   9.601  1.00  0.00           C  
ATOM    587  C   LEU A  38      31.365   1.384   9.769  1.00  0.00           C  
ATOM    588  O   LEU A  38      31.889   1.359  10.879  1.00  0.00           O  
ATOM    589  CB  LEU A  38      29.708  -0.370   9.213  1.00  0.00           C  
ATOM    590  CG  LEU A  38      30.338  -1.330  10.236  1.00  0.00           C  
ATOM    591  CD1 LEU A  38      29.693  -1.089  11.587  1.00  0.00           C  
ATOM    592  CD2 LEU A  38      30.144  -2.778   9.803  1.00  0.00           C  
ATOM    593  H   LEU A  38      28.880   1.690   7.766  1.00  0.00           H  
ATOM    594  HA  LEU A  38      29.392   1.242  10.560  1.00  0.00           H  
ATOM    595 1HB  LEU A  38      28.645  -0.598   9.122  1.00  0.00           H  
ATOM    596 2HB  LEU A  38      30.193  -0.538   8.257  1.00  0.00           H  
ATOM    597  HG  LEU A  38      31.400  -1.116  10.319  1.00  0.00           H  
ATOM    598 1HD1 LEU A  38      30.140  -1.748  12.330  1.00  0.00           H  
ATOM    599 2HD1 LEU A  38      29.850  -0.053  11.881  1.00  0.00           H  
ATOM    600 3HD1 LEU A  38      28.625  -1.291  11.520  1.00  0.00           H  
ATOM    601 1HD2 LEU A  38      30.587  -3.442  10.527  1.00  0.00           H  
ATOM    602 2HD2 LEU A  38      29.078  -2.998   9.729  1.00  0.00           H  
ATOM    603 3HD2 LEU A  38      30.619  -2.933   8.833  1.00  0.00           H  
ATOM    604  N   ARG A  39      32.065   1.620   8.665  1.00  0.00           N  
ATOM    605  CA  ARG A  39      33.493   1.852   8.756  1.00  0.00           C  
ATOM    606  C   ARG A  39      33.783   3.108   9.553  1.00  0.00           C  
ATOM    607  O   ARG A  39      34.684   3.113  10.395  1.00  0.00           O  
ATOM    608  CB  ARG A  39      34.092   1.966   7.370  1.00  0.00           C  
ATOM    609  CG  ARG A  39      34.041   0.680   6.568  1.00  0.00           C  
ATOM    610  CD  ARG A  39      34.963  -0.343   7.128  1.00  0.00           C  
ATOM    611  NE  ARG A  39      34.954  -1.565   6.353  1.00  0.00           N  
ATOM    612  CZ  ARG A  39      35.629  -2.677   6.694  1.00  0.00           C  
ATOM    613  NH1 ARG A  39      36.373  -2.682   7.781  1.00  0.00           N  
ATOM    614  NH2 ARG A  39      35.542  -3.765   5.944  1.00  0.00           N  
ATOM    615  H   ARG A  39      31.599   1.650   7.774  1.00  0.00           H  
ATOM    616  HA  ARG A  39      33.950   1.003   9.264  1.00  0.00           H  
ATOM    617 1HB  ARG A  39      33.562   2.732   6.811  1.00  0.00           H  
ATOM    618 2HB  ARG A  39      35.130   2.276   7.447  1.00  0.00           H  
ATOM    619 1HG  ARG A  39      33.026   0.281   6.587  1.00  0.00           H  
ATOM    620 2HG  ARG A  39      34.336   0.882   5.535  1.00  0.00           H  
ATOM    621 1HD  ARG A  39      35.981   0.043   7.137  1.00  0.00           H  
ATOM    622 2HD  ARG A  39      34.664  -0.585   8.148  1.00  0.00           H  
ATOM    623  HE  ARG A  39      34.390  -1.591   5.512  1.00  0.00           H  
ATOM    624 1HH1 ARG A  39      36.446  -1.848   8.348  1.00  0.00           H  
ATOM    625 2HH1 ARG A  39      36.883  -3.513   8.048  1.00  0.00           H  
ATOM    626 1HH2 ARG A  39      34.960  -3.765   5.119  1.00  0.00           H  
ATOM    627 2HH2 ARG A  39      36.046  -4.601   6.205  1.00  0.00           H  
ATOM    628  N   GLN A  40      32.967   4.151   9.373  1.00  0.00           N  
ATOM    629  CA  GLN A  40      33.175   5.354  10.162  1.00  0.00           C  
ATOM    630  C   GLN A  40      32.902   5.064  11.632  1.00  0.00           C  
ATOM    631  O   GLN A  40      33.627   5.539  12.508  1.00  0.00           O  
ATOM    632  CB  GLN A  40      32.283   6.519   9.704  1.00  0.00           C  
ATOM    633  CG  GLN A  40      32.636   7.131   8.350  1.00  0.00           C  
ATOM    634  CD  GLN A  40      31.773   8.364   8.032  1.00  0.00           C  
ATOM    635  OE1 GLN A  40      30.564   8.421   8.293  1.00  0.00           O  
ATOM    636  NE2 GLN A  40      32.440   9.376   7.493  1.00  0.00           N  
ATOM    637  H   GLN A  40      32.234   4.122   8.668  1.00  0.00           H  
ATOM    638  HA  GLN A  40      34.212   5.666  10.059  1.00  0.00           H  
ATOM    639 1HB  GLN A  40      31.245   6.175   9.652  1.00  0.00           H  
ATOM    640 2HB  GLN A  40      32.322   7.303  10.442  1.00  0.00           H  
ATOM    641 1HG  GLN A  40      33.676   7.439   8.390  1.00  0.00           H  
ATOM    642 2HG  GLN A  40      32.491   6.383   7.565  1.00  0.00           H  
ATOM    643 1HE2 GLN A  40      31.977  10.271   7.294  1.00  0.00           H  
ATOM    644 2HE2 GLN A  40      33.416   9.265   7.304  1.00  0.00           H  
ATOM    645  N   ALA A  41      31.875   4.262  11.913  1.00  0.00           N  
ATOM    646  CA  ALA A  41      31.539   3.904  13.284  1.00  0.00           C  
ATOM    647  C   ALA A  41      32.671   3.138  13.961  1.00  0.00           C  
ATOM    648  O   ALA A  41      32.939   3.345  15.142  1.00  0.00           O  
ATOM    649  CB  ALA A  41      30.265   3.090  13.303  1.00  0.00           C  
ATOM    650  H   ALA A  41      31.288   3.913  11.159  1.00  0.00           H  
ATOM    651  HA  ALA A  41      31.382   4.822  13.844  1.00  0.00           H  
ATOM    652 1HB  ALA A  41      30.002   2.857  14.330  1.00  0.00           H  
ATOM    653 2HB  ALA A  41      29.472   3.676  12.837  1.00  0.00           H  
ATOM    654 3HB  ALA A  41      30.408   2.173  12.750  1.00  0.00           H  
ATOM    655  N   ARG A  42      33.351   2.267  13.210  1.00  0.00           N  
ATOM    656  CA  ARG A  42      34.466   1.487  13.742  1.00  0.00           C  
ATOM    657  C   ARG A  42      35.723   2.335  13.913  1.00  0.00           C  
ATOM    658  O   ARG A  42      36.488   2.146  14.862  1.00  0.00           O  
ATOM    659  CB  ARG A  42      34.758   0.305  12.837  1.00  0.00           C  
ATOM    660  CG  ARG A  42      33.698  -0.793  12.877  1.00  0.00           C  
ATOM    661  CD  ARG A  42      34.045  -1.915  11.984  1.00  0.00           C  
ATOM    662  NE  ARG A  42      33.023  -2.943  11.983  1.00  0.00           N  
ATOM    663  CZ  ARG A  42      32.923  -3.930  12.896  1.00  0.00           C  
ATOM    664  NH1 ARG A  42      33.791  -4.010  13.877  1.00  0.00           N  
ATOM    665  NH2 ARG A  42      31.953  -4.823  12.809  1.00  0.00           N  
ATOM    666  H   ARG A  42      33.058   2.121  12.245  1.00  0.00           H  
ATOM    667  HA  ARG A  42      34.181   1.104  14.721  1.00  0.00           H  
ATOM    668 1HB  ARG A  42      34.832   0.656  11.805  1.00  0.00           H  
ATOM    669 2HB  ARG A  42      35.718  -0.135  13.104  1.00  0.00           H  
ATOM    670 1HG  ARG A  42      33.610  -1.175  13.893  1.00  0.00           H  
ATOM    671 2HG  ARG A  42      32.742  -0.376  12.562  1.00  0.00           H  
ATOM    672 1HD  ARG A  42      34.148  -1.537  10.963  1.00  0.00           H  
ATOM    673 2HD  ARG A  42      34.985  -2.362  12.301  1.00  0.00           H  
ATOM    674  HE  ARG A  42      32.335  -2.915  11.245  1.00  0.00           H  
ATOM    675 1HH1 ARG A  42      34.536  -3.331  13.950  1.00  0.00           H  
ATOM    676 2HH1 ARG A  42      33.714  -4.751  14.559  1.00  0.00           H  
ATOM    677 1HH2 ARG A  42      31.282  -4.770  12.056  1.00  0.00           H  
ATOM    678 2HH2 ARG A  42      31.885  -5.560  13.494  1.00  0.00           H  
ATOM    679  N   LEU A  43      35.931   3.271  12.991  1.00  0.00           N  
ATOM    680  CA  LEU A  43      37.076   4.167  13.017  1.00  0.00           C  
ATOM    681  C   LEU A  43      36.985   5.168  14.169  1.00  0.00           C  
ATOM    682  O   LEU A  43      37.967   5.418  14.874  1.00  0.00           O  
ATOM    683  CB  LEU A  43      37.173   4.902  11.685  1.00  0.00           C  
ATOM    684  CG  LEU A  43      38.314   5.862  11.572  1.00  0.00           C  
ATOM    685  CD1 LEU A  43      39.615   5.095  11.800  1.00  0.00           C  
ATOM    686  CD2 LEU A  43      38.282   6.515  10.190  1.00  0.00           C  
ATOM    687  H   LEU A  43      35.282   3.348  12.211  1.00  0.00           H  
ATOM    688  HA  LEU A  43      37.976   3.568  13.148  1.00  0.00           H  
ATOM    689 1HB  LEU A  43      37.256   4.164  10.880  1.00  0.00           H  
ATOM    690 2HB  LEU A  43      36.252   5.463  11.541  1.00  0.00           H  
ATOM    691  HG  LEU A  43      38.224   6.628  12.341  1.00  0.00           H  
ATOM    692 1HD1 LEU A  43      40.463   5.769  11.733  1.00  0.00           H  
ATOM    693 2HD1 LEU A  43      39.593   4.639  12.791  1.00  0.00           H  
ATOM    694 3HD1 LEU A  43      39.726   4.311  11.056  1.00  0.00           H  
ATOM    695 1HD2 LEU A  43      39.110   7.217  10.101  1.00  0.00           H  
ATOM    696 2HD2 LEU A  43      38.372   5.749   9.425  1.00  0.00           H  
ATOM    697 3HD2 LEU A  43      37.336   7.046  10.060  1.00  0.00           H  
ATOM    698  N   SER A  44      35.814   5.774  14.348  1.00  0.00           N  
ATOM    699  CA  SER A  44      35.611   6.741  15.414  1.00  0.00           C  
ATOM    700  C   SER A  44      35.835   6.141  16.787  1.00  0.00           C  
ATOM    701  O   SER A  44      35.303   5.084  17.104  1.00  0.00           O  
ATOM    702  CB  SER A  44      34.194   7.250  15.375  1.00  0.00           C  
ATOM    703  OG  SER A  44      33.898   8.083  16.492  1.00  0.00           O  
ATOM    704  H   SER A  44      35.039   5.564  13.718  1.00  0.00           H  
ATOM    705  HA  SER A  44      36.303   7.571  15.266  1.00  0.00           H  
ATOM    706 1HB  SER A  44      34.054   7.815  14.444  1.00  0.00           H  
ATOM    707 2HB  SER A  44      33.511   6.405  15.350  1.00  0.00           H  
ATOM    708  HG  SER A  44      33.058   8.515  16.266  1.00  0.00           H  
ATOM    709  N   ASN A  45      36.519   6.881  17.652  1.00  0.00           N  
ATOM    710  CA  ASN A  45      36.703   6.400  19.012  1.00  0.00           C  
ATOM    711  C   ASN A  45      35.798   7.159  19.968  1.00  0.00           C  
ATOM    712  O   ASN A  45      35.987   7.111  21.183  1.00  0.00           O  
ATOM    713  CB  ASN A  45      38.162   6.447  19.415  1.00  0.00           C  
ATOM    714  CG  ASN A  45      38.950   5.463  18.605  1.00  0.00           C  
ATOM    715  OD1 ASN A  45      38.914   4.248  18.850  1.00  0.00           O  
ATOM    716  ND2 ASN A  45      39.642   5.976  17.627  1.00  0.00           N  
ATOM    717  H   ASN A  45      36.932   7.758  17.359  1.00  0.00           H  
ATOM    718  HA  ASN A  45      36.397   5.352  19.059  1.00  0.00           H  
ATOM    719 1HB  ASN A  45      38.573   7.445  19.261  1.00  0.00           H  
ATOM    720 2HB  ASN A  45      38.266   6.195  20.474  1.00  0.00           H  
ATOM    721 1HD2 ASN A  45      40.170   5.393  17.012  1.00  0.00           H  
ATOM    722 2HD2 ASN A  45      39.632   6.964  17.481  1.00  0.00           H  
ATOM    723  N   SER A  46      34.809   7.874  19.410  1.00  0.00           N  
ATOM    724  CA  SER A  46      33.836   8.547  20.268  1.00  0.00           C  
ATOM    725  C   SER A  46      32.559   7.738  20.172  1.00  0.00           C  
ATOM    726  O   SER A  46      31.845   7.542  21.152  1.00  0.00           O  
ATOM    727  CB  SER A  46      33.513   9.955  19.792  1.00  0.00           C  
ATOM    728  OG  SER A  46      32.813   9.923  18.558  1.00  0.00           O  
ATOM    729  H   SER A  46      34.698   7.897  18.398  1.00  0.00           H  
ATOM    730  HA  SER A  46      34.187   8.560  21.300  1.00  0.00           H  
ATOM    731 1HB  SER A  46      32.917  10.470  20.546  1.00  0.00           H  
ATOM    732 2HB  SER A  46      34.442  10.517  19.671  1.00  0.00           H  
ATOM    733  HG  SER A  46      32.914  10.806  18.162  1.00  0.00           H  
ATOM    734  N   GLY A  47      32.289   7.261  18.953  1.00  0.00           N  
ATOM    735  CA  GLY A  47      31.100   6.470  18.644  1.00  0.00           C  
ATOM    736  C   GLY A  47      29.851   7.317  18.408  1.00  0.00           C  
ATOM    737  O   GLY A  47      28.763   6.767  18.195  1.00  0.00           O  
ATOM    738  H   GLY A  47      32.923   7.479  18.194  1.00  0.00           H  
ATOM    739 1HA  GLY A  47      31.306   5.880  17.752  1.00  0.00           H  
ATOM    740 2HA  GLY A  47      30.924   5.761  19.448  1.00  0.00           H  
ATOM    741  N   ASP A  48      29.973   8.649  18.458  1.00  0.00           N  
ATOM    742  CA  ASP A  48      28.864   9.595  18.283  1.00  0.00           C  
ATOM    743  C   ASP A  48      28.668   9.976  16.808  1.00  0.00           C  
ATOM    744  O   ASP A  48      29.475  10.757  16.298  1.00  0.00           O  
ATOM    745  CB  ASP A  48      29.087  10.865  19.115  1.00  0.00           C  
ATOM    746  CG  ASP A  48      27.934  11.964  19.017  1.00  0.00           C  
ATOM    747  OD1 ASP A  48      27.141  11.964  18.067  1.00  0.00           O  
ATOM    748  OD2 ASP A  48      27.883  12.784  19.908  1.00  0.00           O  
ATOM    749  H   ASP A  48      30.915   9.031  18.624  1.00  0.00           H  
ATOM    750  HA  ASP A  48      27.964   9.123  18.678  1.00  0.00           H  
ATOM    751 1HB  ASP A  48      29.183  10.591  20.164  1.00  0.00           H  
ATOM    752 2HB  ASP A  48      30.031  11.333  18.821  1.00  0.00           H  
ATOM    753  N   PRO A  49      27.578   9.563  16.124  1.00  0.00           N  
ATOM    754  CA  PRO A  49      27.350   9.781  14.696  1.00  0.00           C  
ATOM    755  C   PRO A  49      27.436  11.243  14.257  1.00  0.00           C  
ATOM    756  O   PRO A  49      27.825  11.534  13.133  1.00  0.00           O  
ATOM    757  CB  PRO A  49      25.894   9.309  14.521  1.00  0.00           C  
ATOM    758  CG  PRO A  49      25.709   8.262  15.567  1.00  0.00           C  
ATOM    759  CD  PRO A  49      26.528   8.743  16.758  1.00  0.00           C  
ATOM    760  HA  PRO A  49      28.028   9.155  14.115  1.00  0.00           H  
ATOM    761 1HB  PRO A  49      25.198  10.159  14.657  1.00  0.00           H  
ATOM    762 2HB  PRO A  49      25.737   8.932  13.504  1.00  0.00           H  
ATOM    763 1HG  PRO A  49      24.644   8.149  15.799  1.00  0.00           H  
ATOM    764 2HG  PRO A  49      26.051   7.280  15.174  1.00  0.00           H  
ATOM    765 1HD  PRO A  49      25.921   9.363  17.452  1.00  0.00           H  
ATOM    766 2HD  PRO A  49      26.937   7.872  17.222  1.00  0.00           H  
ATOM    767  N   ALA A  50      27.191  12.170  15.212  1.00  0.00           N  
ATOM    768  CA  ALA A  50      27.234  13.599  14.873  1.00  0.00           C  
ATOM    769  C   ALA A  50      28.646  14.026  14.489  1.00  0.00           C  
ATOM    770  O   ALA A  50      28.807  14.996  13.743  1.00  0.00           O  
ATOM    771  CB  ALA A  50      26.807  14.411  16.082  1.00  0.00           C  
ATOM    772  H   ALA A  50      26.933  11.912  16.163  1.00  0.00           H  
ATOM    773  HA  ALA A  50      26.561  13.794  14.054  1.00  0.00           H  
ATOM    774 1HB  ALA A  50      26.839  15.475  15.827  1.00  0.00           H  
ATOM    775 2HB  ALA A  50      25.796  14.140  16.372  1.00  0.00           H  
ATOM    776 3HB  ALA A  50      27.490  14.216  16.908  1.00  0.00           H  
ATOM    777  N   SER A  51      29.636  13.347  15.027  1.00  0.00           N  
ATOM    778  CA  SER A  51      31.030  13.685  14.804  1.00  0.00           C  
ATOM    779  C   SER A  51      31.634  13.057  13.558  1.00  0.00           C  
ATOM    780  O   SER A  51      32.805  13.299  13.260  1.00  0.00           O  
ATOM    781  CB  SER A  51      31.859  13.326  16.031  1.00  0.00           C  
ATOM    782  OG  SER A  51      31.913  11.943  16.238  1.00  0.00           O  
ATOM    783  H   SER A  51      29.433  12.528  15.597  1.00  0.00           H  
ATOM    784  HA  SER A  51      31.088  14.767  14.686  1.00  0.00           H  
ATOM    785 1HB  SER A  51      32.870  13.723  15.912  1.00  0.00           H  
ATOM    786 2HB  SER A  51      31.422  13.801  16.905  1.00  0.00           H  
ATOM    787  HG  SER A  51      30.985  11.625  16.167  1.00  0.00           H  
ATOM    788  N   HIS A  52      30.886  12.213  12.839  1.00  0.00           N  
ATOM    789  CA  HIS A  52      31.522  11.618  11.676  1.00  0.00           C  
ATOM    790  C   HIS A  52      31.751  12.705  10.641  1.00  0.00           C  
ATOM    791  O   HIS A  52      30.951  13.635  10.550  1.00  0.00           O  
ATOM    792  CB  HIS A  52      30.694  10.513  11.021  1.00  0.00           C  
ATOM    793  CG  HIS A  52      30.519   9.320  11.838  1.00  0.00           C  
ATOM    794  ND1 HIS A  52      31.533   8.773  12.583  1.00  0.00           N  
ATOM    795  CD2 HIS A  52      29.466   8.500  11.971  1.00  0.00           C  
ATOM    796  CE1 HIS A  52      31.090   7.695  13.182  1.00  0.00           C  
ATOM    797  NE2 HIS A  52      29.836   7.501  12.823  1.00  0.00           N  
ATOM    798  H   HIS A  52      29.910  12.018  13.072  1.00  0.00           H  
ATOM    799  HA  HIS A  52      32.472  11.192  11.979  1.00  0.00           H  
ATOM    800 1HB  HIS A  52      29.700  10.904  10.784  1.00  0.00           H  
ATOM    801 2HB  HIS A  52      31.147  10.232  10.089  1.00  0.00           H  
ATOM    802  HD2 HIS A  52      28.497   8.619  11.481  1.00  0.00           H  
ATOM    803  HE1 HIS A  52      31.666   7.076  13.840  1.00  0.00           H  
ATOM    804  HE2 HIS A  52      29.231   6.747  13.110  1.00  0.00           H  
ATOM    805  N   PRO A  53      32.824  12.656   9.845  1.00  0.00           N  
ATOM    806  CA  PRO A  53      33.009  13.597   8.776  1.00  0.00           C  
ATOM    807  C   PRO A  53      31.917  13.337   7.760  1.00  0.00           C  
ATOM    808  O   PRO A  53      31.571  12.185   7.470  1.00  0.00           O  
ATOM    809  CB  PRO A  53      34.429  13.290   8.279  1.00  0.00           C  
ATOM    810  CG  PRO A  53      34.708  11.856   8.719  1.00  0.00           C  
ATOM    811  CD  PRO A  53      33.878  11.645   9.997  1.00  0.00           C  
ATOM    812  HA  PRO A  53      32.941  14.618   9.176  1.00  0.00           H  
ATOM    813 1HB  PRO A  53      34.460  13.406   7.180  1.00  0.00           H  
ATOM    814 2HB  PRO A  53      35.132  14.020   8.698  1.00  0.00           H  
ATOM    815 1HG  PRO A  53      34.466  11.159   7.913  1.00  0.00           H  
ATOM    816 2HG  PRO A  53      35.787  11.744   8.908  1.00  0.00           H  
ATOM    817 1HD  PRO A  53      33.454  10.632   9.976  1.00  0.00           H  
ATOM    818 2HD  PRO A  53      34.467  11.830  10.912  1.00  0.00           H  
ATOM    819  N   LYS A  54      31.410  14.394   7.160  1.00  0.00           N  
ATOM    820  CA  LYS A  54      30.399  14.194   6.150  1.00  0.00           C  
ATOM    821  C   LYS A  54      31.101  13.788   4.884  1.00  0.00           C  
ATOM    822  O   LYS A  54      32.229  14.208   4.642  1.00  0.00           O  
ATOM    823  CB  LYS A  54      29.556  15.456   5.957  1.00  0.00           C  
ATOM    824  CG  LYS A  54      28.704  15.825   7.175  1.00  0.00           C  
ATOM    825  CD  LYS A  54      27.862  17.079   6.935  1.00  0.00           C  
ATOM    826  CE  LYS A  54      26.893  17.310   8.097  1.00  0.00           C  
ATOM    827  NZ  LYS A  54      27.617  17.648   9.361  1.00  0.00           N  
ATOM    828  H   LYS A  54      31.711  15.325   7.415  1.00  0.00           H  
ATOM    829  HA  LYS A  54      29.747  13.375   6.454  1.00  0.00           H  
ATOM    830 1HB  LYS A  54      30.207  16.296   5.733  1.00  0.00           H  
ATOM    831 2HB  LYS A  54      28.891  15.311   5.107  1.00  0.00           H  
ATOM    832 1HG  LYS A  54      28.044  14.998   7.426  1.00  0.00           H  
ATOM    833 2HG  LYS A  54      29.363  16.005   8.033  1.00  0.00           H  
ATOM    834 1HD  LYS A  54      28.520  17.953   6.859  1.00  0.00           H  
ATOM    835 2HD  LYS A  54      27.304  16.989   6.009  1.00  0.00           H  
ATOM    836 1HE  LYS A  54      26.213  18.126   7.843  1.00  0.00           H  
ATOM    837 2HE  LYS A  54      26.311  16.403   8.258  1.00  0.00           H  
ATOM    838 1HZ  LYS A  54      26.957  17.789  10.113  1.00  0.00           H  
ATOM    839 2HZ  LYS A  54      28.244  16.886   9.605  1.00  0.00           H  
ATOM    840 3HZ  LYS A  54      28.153  18.493   9.223  1.00  0.00           H  
ATOM    841  N   LEU A  55      30.457  12.967   4.080  1.00  0.00           N  
ATOM    842  CA  LEU A  55      31.056  12.646   2.806  1.00  0.00           C  
ATOM    843  C   LEU A  55      30.299  13.495   1.794  1.00  0.00           C  
ATOM    844  O   LEU A  55      29.126  13.774   2.009  1.00  0.00           O  
ATOM    845  CB  LEU A  55      30.916  11.149   2.532  1.00  0.00           C  
ATOM    846  CG  LEU A  55      31.524  10.230   3.621  1.00  0.00           C  
ATOM    847  CD1 LEU A  55      31.283   8.788   3.223  1.00  0.00           C  
ATOM    848  CD2 LEU A  55      33.005  10.539   3.797  1.00  0.00           C  
ATOM    849  H   LEU A  55      29.551  12.602   4.327  1.00  0.00           H  
ATOM    850  HA  LEU A  55      32.106  12.901   2.836  1.00  0.00           H  
ATOM    851 1HB  LEU A  55      29.855  10.892   2.425  1.00  0.00           H  
ATOM    852 2HB  LEU A  55      31.404  10.912   1.590  1.00  0.00           H  
ATOM    853  HG  LEU A  55      31.012  10.398   4.571  1.00  0.00           H  
ATOM    854 1HD1 LEU A  55      31.681   8.119   3.983  1.00  0.00           H  
ATOM    855 2HD1 LEU A  55      30.205   8.614   3.114  1.00  0.00           H  
ATOM    856 3HD1 LEU A  55      31.770   8.590   2.267  1.00  0.00           H  
ATOM    857 1HD2 LEU A  55      33.427   9.892   4.565  1.00  0.00           H  
ATOM    858 2HD2 LEU A  55      33.526  10.371   2.858  1.00  0.00           H  
ATOM    859 3HD2 LEU A  55      33.120  11.581   4.095  1.00  0.00           H  
ATOM    860  N   PRO A  56      30.945  13.992   0.737  1.00  0.00           N  
ATOM    861  CA  PRO A  56      30.272  14.737  -0.296  1.00  0.00           C  
ATOM    862  C   PRO A  56      29.490  13.725  -1.122  1.00  0.00           C  
ATOM    863  O   PRO A  56      29.929  12.590  -1.294  1.00  0.00           O  
ATOM    864  CB  PRO A  56      31.438  15.398  -1.036  1.00  0.00           C  
ATOM    865  CG  PRO A  56      32.605  14.484  -0.824  1.00  0.00           C  
ATOM    866  CD  PRO A  56      32.374  13.798   0.538  1.00  0.00           C  
ATOM    867  HA  PRO A  56      29.612  15.473   0.153  1.00  0.00           H  
ATOM    868 1HB  PRO A  56      31.181  15.539  -2.093  1.00  0.00           H  
ATOM    869 2HB  PRO A  56      31.608  16.402  -0.622  1.00  0.00           H  
ATOM    870 1HG  PRO A  56      32.648  13.823  -1.657  1.00  0.00           H  
ATOM    871 2HG  PRO A  56      33.536  15.074  -0.842  1.00  0.00           H  
ATOM    872 1HD  PRO A  56      32.582  12.742   0.453  1.00  0.00           H  
ATOM    873 2HD  PRO A  56      32.977  14.252   1.314  1.00  0.00           H  
ATOM    874  N   GLU A  57      28.393  14.178  -1.717  1.00  0.00           N  
ATOM    875  CA  GLU A  57      27.587  13.270  -2.526  1.00  0.00           C  
ATOM    876  C   GLU A  57      28.363  12.691  -3.701  1.00  0.00           C  
ATOM    877  O   GLU A  57      28.185  11.525  -4.060  1.00  0.00           O  
ATOM    878  CB  GLU A  57      26.337  13.990  -3.038  1.00  0.00           C  
ATOM    879  CG  GLU A  57      25.315  14.341  -1.942  1.00  0.00           C  
ATOM    880  CD  GLU A  57      24.113  15.117  -2.454  1.00  0.00           C  
ATOM    881  OE1 GLU A  57      24.127  15.523  -3.593  1.00  0.00           O  
ATOM    882  OE2 GLU A  57      23.188  15.303  -1.698  1.00  0.00           O  
ATOM    883  H   GLU A  57      28.085  15.126  -1.570  1.00  0.00           H  
ATOM    884  HA  GLU A  57      27.267  12.439  -1.887  1.00  0.00           H  
ATOM    885 1HB  GLU A  57      26.628  14.903  -3.562  1.00  0.00           H  
ATOM    886 2HB  GLU A  57      25.831  13.349  -3.761  1.00  0.00           H  
ATOM    887 1HG  GLU A  57      24.969  13.418  -1.483  1.00  0.00           H  
ATOM    888 2HG  GLU A  57      25.821  14.927  -1.172  1.00  0.00           H  
ATOM    889  N   GLN A  58      29.246  13.485  -4.296  1.00  0.00           N  
ATOM    890  CA  GLN A  58      29.984  12.975  -5.439  1.00  0.00           C  
ATOM    891  C   GLN A  58      30.863  11.801  -5.029  1.00  0.00           C  
ATOM    892  O   GLN A  58      30.914  10.794  -5.731  1.00  0.00           O  
ATOM    893  CB  GLN A  58      30.821  14.081  -6.090  1.00  0.00           C  
ATOM    894  CG  GLN A  58      29.979  15.147  -6.810  1.00  0.00           C  
ATOM    895  CD  GLN A  58      30.806  16.292  -7.382  1.00  0.00           C  
ATOM    896  OE1 GLN A  58      31.891  16.599  -6.885  1.00  0.00           O  
ATOM    897  NE2 GLN A  58      30.290  16.938  -8.435  1.00  0.00           N  
ATOM    898  H   GLN A  58      29.374  14.428  -3.966  1.00  0.00           H  
ATOM    899  HA  GLN A  58      29.266  12.618  -6.173  1.00  0.00           H  
ATOM    900 1HB  GLN A  58      31.430  14.576  -5.333  1.00  0.00           H  
ATOM    901 2HB  GLN A  58      31.501  13.633  -6.816  1.00  0.00           H  
ATOM    902 1HG  GLN A  58      29.443  14.671  -7.635  1.00  0.00           H  
ATOM    903 2HG  GLN A  58      29.270  15.568  -6.101  1.00  0.00           H  
ATOM    904 1HE2 GLN A  58      30.789  17.705  -8.849  1.00  0.00           H  
ATOM    905 2HE2 GLN A  58      29.405  16.663  -8.812  1.00  0.00           H  
ATOM    906  N   LEU A  59      31.481  11.870  -3.848  1.00  0.00           N  
ATOM    907  CA  LEU A  59      32.334  10.778  -3.386  1.00  0.00           C  
ATOM    908  C   LEU A  59      31.504   9.532  -3.186  1.00  0.00           C  
ATOM    909  O   LEU A  59      31.891   8.445  -3.607  1.00  0.00           O  
ATOM    910  CB  LEU A  59      33.034  11.123  -2.080  1.00  0.00           C  
ATOM    911  CG  LEU A  59      33.965  10.074  -1.519  1.00  0.00           C  
ATOM    912  CD1 LEU A  59      35.066   9.830  -2.516  1.00  0.00           C  
ATOM    913  CD2 LEU A  59      34.510  10.565  -0.185  1.00  0.00           C  
ATOM    914  H   LEU A  59      31.367  12.690  -3.267  1.00  0.00           H  
ATOM    915  HA  LEU A  59      33.092  10.577  -4.137  1.00  0.00           H  
ATOM    916 1HB  LEU A  59      33.644  11.993  -2.253  1.00  0.00           H  
ATOM    917 2HB  LEU A  59      32.283  11.341  -1.327  1.00  0.00           H  
ATOM    918  HG  LEU A  59      33.425   9.139  -1.369  1.00  0.00           H  
ATOM    919 1HD1 LEU A  59      35.742   9.076  -2.135  1.00  0.00           H  
ATOM    920 2HD1 LEU A  59      34.623   9.492  -3.442  1.00  0.00           H  
ATOM    921 3HD1 LEU A  59      35.614  10.756  -2.688  1.00  0.00           H  
ATOM    922 1HD2 LEU A  59      35.188   9.828   0.240  1.00  0.00           H  
ATOM    923 2HD2 LEU A  59      35.043  11.507  -0.339  1.00  0.00           H  
ATOM    924 3HD2 LEU A  59      33.680  10.725   0.493  1.00  0.00           H  
ATOM    925  N   ASP A  60      30.332   9.693  -2.561  1.00  0.00           N  
ATOM    926  CA  ASP A  60      29.444   8.562  -2.310  1.00  0.00           C  
ATOM    927  C   ASP A  60      29.039   7.880  -3.614  1.00  0.00           C  
ATOM    928  O   ASP A  60      28.772   6.679  -3.634  1.00  0.00           O  
ATOM    929  CB  ASP A  60      28.171   8.987  -1.560  1.00  0.00           C  
ATOM    930  CG  ASP A  60      28.380   9.310  -0.077  1.00  0.00           C  
ATOM    931  OD1 ASP A  60      29.425   9.002   0.439  1.00  0.00           O  
ATOM    932  OD2 ASP A  60      27.468   9.830   0.533  1.00  0.00           O  
ATOM    933  H   ASP A  60      30.068  10.629  -2.239  1.00  0.00           H  
ATOM    934  HA  ASP A  60      29.976   7.833  -1.699  1.00  0.00           H  
ATOM    935 1HB  ASP A  60      27.750   9.870  -2.054  1.00  0.00           H  
ATOM    936 2HB  ASP A  60      27.429   8.200  -1.632  1.00  0.00           H  
ATOM    937  N   SER A  61      28.982   8.646  -4.709  1.00  0.00           N  
ATOM    938  CA  SER A  61      28.610   8.075  -5.992  1.00  0.00           C  
ATOM    939  C   SER A  61      29.788   7.340  -6.681  1.00  0.00           C  
ATOM    940  O   SER A  61      29.583   6.694  -7.714  1.00  0.00           O  
ATOM    941  CB  SER A  61      28.042   9.142  -6.920  1.00  0.00           C  
ATOM    942  OG  SER A  61      29.027   9.990  -7.459  1.00  0.00           O  
ATOM    943  H   SER A  61      29.177   9.647  -4.642  1.00  0.00           H  
ATOM    944  HA  SER A  61      27.821   7.343  -5.805  1.00  0.00           H  
ATOM    945 1HB  SER A  61      27.466   8.683  -7.716  1.00  0.00           H  
ATOM    946 2HB  SER A  61      27.354   9.757  -6.334  1.00  0.00           H  
ATOM    947  HG  SER A  61      29.666  10.182  -6.745  1.00  0.00           H  
ATOM    948  N   LEU A  62      31.029   7.470  -6.166  1.00  0.00           N  
ATOM    949  CA  LEU A  62      32.189   6.844  -6.812  1.00  0.00           C  
ATOM    950  C   LEU A  62      32.360   5.382  -6.389  1.00  0.00           C  
ATOM    951  O   LEU A  62      32.085   5.050  -5.234  1.00  0.00           O  
ATOM    952  CB  LEU A  62      33.500   7.614  -6.495  1.00  0.00           C  
ATOM    953  CG  LEU A  62      33.569   9.040  -7.003  1.00  0.00           C  
ATOM    954  CD1 LEU A  62      34.943   9.663  -6.679  1.00  0.00           C  
ATOM    955  CD2 LEU A  62      33.279   9.006  -8.458  1.00  0.00           C  
ATOM    956  H   LEU A  62      31.174   7.986  -5.302  1.00  0.00           H  
ATOM    957  HA  LEU A  62      32.027   6.910  -7.884  1.00  0.00           H  
ATOM    958 1HB  LEU A  62      33.601   7.679  -5.403  1.00  0.00           H  
ATOM    959 2HB  LEU A  62      34.355   7.071  -6.876  1.00  0.00           H  
ATOM    960  HG  LEU A  62      32.826   9.638  -6.505  1.00  0.00           H  
ATOM    961 1HD1 LEU A  62      34.986  10.692  -7.053  1.00  0.00           H  
ATOM    962 2HD1 LEU A  62      35.121   9.670  -5.619  1.00  0.00           H  
ATOM    963 3HD1 LEU A  62      35.714   9.076  -7.165  1.00  0.00           H  
ATOM    964 1HD2 LEU A  62      33.294  10.012  -8.869  1.00  0.00           H  
ATOM    965 2HD2 LEU A  62      34.022   8.396  -8.958  1.00  0.00           H  
ATOM    966 3HD2 LEU A  62      32.291   8.567  -8.597  1.00  0.00           H  
ATOM    967  N   PRO A  63      32.822   4.472  -7.274  1.00  0.00           N  
ATOM    968  CA  PRO A  63      33.151   3.098  -6.947  1.00  0.00           C  
ATOM    969  C   PRO A  63      34.354   3.053  -6.042  1.00  0.00           C  
ATOM    970  O   PRO A  63      35.252   3.901  -6.168  1.00  0.00           O  
ATOM    971  CB  PRO A  63      33.366   2.441  -8.313  1.00  0.00           C  
ATOM    972  CG  PRO A  63      33.785   3.564  -9.228  1.00  0.00           C  
ATOM    973  CD  PRO A  63      33.055   4.816  -8.707  1.00  0.00           C  
ATOM    974  HA  PRO A  63      32.275   2.649  -6.429  1.00  0.00           H  
ATOM    975 1HB  PRO A  63      34.151   1.676  -8.228  1.00  0.00           H  
ATOM    976 2HB  PRO A  63      32.453   1.925  -8.633  1.00  0.00           H  
ATOM    977 1HG  PRO A  63      34.871   3.651  -9.220  1.00  0.00           H  
ATOM    978 2HG  PRO A  63      33.502   3.308 -10.261  1.00  0.00           H  
ATOM    979 1HD  PRO A  63      33.723   5.678  -8.824  1.00  0.00           H  
ATOM    980 2HD  PRO A  63      32.097   4.953  -9.238  1.00  0.00           H  
ATOM    981  N   LYS A  64      34.481   2.013  -5.230  1.00  0.00           N  
ATOM    982  CA  LYS A  64      35.622   1.935  -4.322  1.00  0.00           C  
ATOM    983  C   LYS A  64      36.959   1.929  -5.068  1.00  0.00           C  
ATOM    984  O   LYS A  64      37.960   2.435  -4.560  1.00  0.00           O  
ATOM    985  CB  LYS A  64      35.518   0.680  -3.448  1.00  0.00           C  
ATOM    986  CG  LYS A  64      34.319   0.648  -2.456  1.00  0.00           C  
ATOM    987  CD  LYS A  64      34.423   1.713  -1.370  1.00  0.00           C  
ATOM    988  CE  LYS A  64      33.296   1.559  -0.316  1.00  0.00           C  
ATOM    989  NZ  LYS A  64      31.938   1.853  -0.888  1.00  0.00           N  
ATOM    990  H   LYS A  64      33.745   1.315  -5.182  1.00  0.00           H  
ATOM    991  HA  LYS A  64      35.606   2.813  -3.675  1.00  0.00           H  
ATOM    992 1HB  LYS A  64      35.432  -0.195  -4.093  1.00  0.00           H  
ATOM    993 2HB  LYS A  64      36.436   0.566  -2.869  1.00  0.00           H  
ATOM    994 1HG  LYS A  64      33.379   0.788  -2.994  1.00  0.00           H  
ATOM    995 2HG  LYS A  64      34.295  -0.328  -1.970  1.00  0.00           H  
ATOM    996 1HD  LYS A  64      35.392   1.631  -0.875  1.00  0.00           H  
ATOM    997 2HD  LYS A  64      34.347   2.700  -1.827  1.00  0.00           H  
ATOM    998 1HE  LYS A  64      33.302   0.538   0.068  1.00  0.00           H  
ATOM    999 2HE  LYS A  64      33.485   2.245   0.507  1.00  0.00           H  
ATOM   1000 1HZ  LYS A  64      31.195   1.746  -0.167  1.00  0.00           H  
ATOM   1001 2HZ  LYS A  64      31.918   2.799  -1.235  1.00  0.00           H  
ATOM   1002 3HZ  LYS A  64      31.745   1.219  -1.644  1.00  0.00           H  
ATOM   1003  N   GLU A  65      36.983   1.383  -6.279  1.00  0.00           N  
ATOM   1004  CA  GLU A  65      38.210   1.360  -7.068  1.00  0.00           C  
ATOM   1005  C   GLU A  65      38.675   2.778  -7.407  1.00  0.00           C  
ATOM   1006  O   GLU A  65      39.882   3.051  -7.452  1.00  0.00           O  
ATOM   1007  CB  GLU A  65      37.994   0.551  -8.346  1.00  0.00           C  
ATOM   1008  CG  GLU A  65      37.799  -0.932  -8.100  1.00  0.00           C  
ATOM   1009  CD  GLU A  65      37.515  -1.704  -9.356  1.00  0.00           C  
ATOM   1010  OE1 GLU A  65      37.315  -1.088 -10.377  1.00  0.00           O  
ATOM   1011  OE2 GLU A  65      37.505  -2.910  -9.298  1.00  0.00           O  
ATOM   1012  H   GLU A  65      36.138   0.983  -6.654  1.00  0.00           H  
ATOM   1013  HA  GLU A  65      38.994   0.881  -6.478  1.00  0.00           H  
ATOM   1014 1HB  GLU A  65      37.120   0.932  -8.879  1.00  0.00           H  
ATOM   1015 2HB  GLU A  65      38.857   0.669  -9.003  1.00  0.00           H  
ATOM   1016 1HG  GLU A  65      38.700  -1.325  -7.627  1.00  0.00           H  
ATOM   1017 2HG  GLU A  65      36.972  -1.055  -7.402  1.00  0.00           H  
ATOM   1018  N   GLU A  66      37.722   3.673  -7.677  1.00  0.00           N  
ATOM   1019  CA  GLU A  66      38.022   5.053  -8.029  1.00  0.00           C  
ATOM   1020  C   GLU A  66      38.457   5.794  -6.800  1.00  0.00           C  
ATOM   1021  O   GLU A  66      39.398   6.572  -6.829  1.00  0.00           O  
ATOM   1022  CB  GLU A  66      36.829   5.749  -8.664  1.00  0.00           C  
ATOM   1023  CG  GLU A  66      37.067   7.202  -9.105  1.00  0.00           C  
ATOM   1024  CD  GLU A  66      38.060   7.385 -10.246  1.00  0.00           C  
ATOM   1025  OE1 GLU A  66      38.398   6.421 -10.895  1.00  0.00           O  
ATOM   1026  OE2 GLU A  66      38.431   8.510 -10.493  1.00  0.00           O  
ATOM   1027  H   GLU A  66      36.744   3.412  -7.558  1.00  0.00           H  
ATOM   1028  HA  GLU A  66      38.856   5.059  -8.740  1.00  0.00           H  
ATOM   1029 1HB  GLU A  66      36.517   5.198  -9.535  1.00  0.00           H  
ATOM   1030 2HB  GLU A  66      36.006   5.745  -7.951  1.00  0.00           H  
ATOM   1031 1HG  GLU A  66      36.120   7.626  -9.400  1.00  0.00           H  
ATOM   1032 2HG  GLU A  66      37.422   7.753  -8.240  1.00  0.00           H  
ATOM   1033  N   VAL A  67      37.769   5.539  -5.700  1.00  0.00           N  
ATOM   1034  CA  VAL A  67      38.092   6.232  -4.478  1.00  0.00           C  
ATOM   1035  C   VAL A  67      39.517   5.850  -4.081  1.00  0.00           C  
ATOM   1036  O   VAL A  67      40.314   6.701  -3.678  1.00  0.00           O  
ATOM   1037  CB  VAL A  67      37.075   5.904  -3.389  1.00  0.00           C  
ATOM   1038  CG1 VAL A  67      37.518   6.518  -2.083  1.00  0.00           C  
ATOM   1039  CG2 VAL A  67      35.699   6.411  -3.845  1.00  0.00           C  
ATOM   1040  H   VAL A  67      36.997   4.874  -5.730  1.00  0.00           H  
ATOM   1041  HA  VAL A  67      38.048   7.308  -4.663  1.00  0.00           H  
ATOM   1042  HB  VAL A  67      37.033   4.824  -3.241  1.00  0.00           H  
ATOM   1043 1HG1 VAL A  67      36.802   6.275  -1.300  1.00  0.00           H  
ATOM   1044 2HG1 VAL A  67      38.493   6.121  -1.818  1.00  0.00           H  
ATOM   1045 3HG1 VAL A  67      37.585   7.598  -2.193  1.00  0.00           H  
ATOM   1046 1HG2 VAL A  67      34.944   6.183  -3.097  1.00  0.00           H  
ATOM   1047 2HG2 VAL A  67      35.745   7.475  -4.003  1.00  0.00           H  
ATOM   1048 3HG2 VAL A  67      35.436   5.923  -4.778  1.00  0.00           H  
ATOM   1049  N   ASN A  68      39.851   4.565  -4.214  1.00  0.00           N  
ATOM   1050  CA  ASN A  68      41.199   4.136  -3.917  1.00  0.00           C  
ATOM   1051  C   ASN A  68      42.191   4.806  -4.858  1.00  0.00           C  
ATOM   1052  O   ASN A  68      43.165   5.384  -4.393  1.00  0.00           O  
ATOM   1053  CB  ASN A  68      41.339   2.639  -3.961  1.00  0.00           C  
ATOM   1054  CG  ASN A  68      42.682   2.214  -3.416  1.00  0.00           C  
ATOM   1055  OD1 ASN A  68      42.997   2.471  -2.243  1.00  0.00           O  
ATOM   1056  ND2 ASN A  68      43.471   1.586  -4.226  1.00  0.00           N  
ATOM   1057  H   ASN A  68      39.167   3.878  -4.521  1.00  0.00           H  
ATOM   1058  HA  ASN A  68      41.467   4.463  -2.920  1.00  0.00           H  
ATOM   1059 1HB  ASN A  68      40.540   2.181  -3.389  1.00  0.00           H  
ATOM   1060 2HB  ASN A  68      41.241   2.294  -4.996  1.00  0.00           H  
ATOM   1061 1HD2 ASN A  68      44.376   1.288  -3.918  1.00  0.00           H  
ATOM   1062 2HD2 ASN A  68      43.156   1.390  -5.166  1.00  0.00           H  
ATOM   1063  N   ALA A  69      41.906   4.836  -6.171  1.00  0.00           N  
ATOM   1064  CA  ALA A  69      42.802   5.496  -7.123  1.00  0.00           C  
ATOM   1065  C   ALA A  69      43.011   6.967  -6.735  1.00  0.00           C  
ATOM   1066  O   ALA A  69      44.107   7.509  -6.896  1.00  0.00           O  
ATOM   1067  CB  ALA A  69      42.237   5.391  -8.534  1.00  0.00           C  
ATOM   1068  H   ALA A  69      41.084   4.347  -6.532  1.00  0.00           H  
ATOM   1069  HA  ALA A  69      43.773   4.997  -7.086  1.00  0.00           H  
ATOM   1070 1HB  ALA A  69      42.915   5.870  -9.238  1.00  0.00           H  
ATOM   1071 2HB  ALA A  69      42.109   4.340  -8.808  1.00  0.00           H  
ATOM   1072 3HB  ALA A  69      41.268   5.889  -8.575  1.00  0.00           H  
ATOM   1073  N   LEU A  70      41.964   7.613  -6.209  1.00  0.00           N  
ATOM   1074  CA  LEU A  70      42.050   8.990  -5.748  1.00  0.00           C  
ATOM   1075  C   LEU A  70      42.894   9.125  -4.451  1.00  0.00           C  
ATOM   1076  O   LEU A  70      43.457  10.192  -4.176  1.00  0.00           O  
ATOM   1077  CB  LEU A  70      40.641   9.572  -5.564  1.00  0.00           C  
ATOM   1078  CG  LEU A  70      39.817   9.766  -6.889  1.00  0.00           C  
ATOM   1079  CD1 LEU A  70      38.401  10.214  -6.550  1.00  0.00           C  
ATOM   1080  CD2 LEU A  70      40.514  10.761  -7.779  1.00  0.00           C  
ATOM   1081  H   LEU A  70      41.066   7.132  -6.149  1.00  0.00           H  
ATOM   1082  HA  LEU A  70      42.544   9.578  -6.527  1.00  0.00           H  
ATOM   1083 1HB  LEU A  70      40.080   8.886  -4.932  1.00  0.00           H  
ATOM   1084 2HB  LEU A  70      40.714  10.524  -5.051  1.00  0.00           H  
ATOM   1085  HG  LEU A  70      39.746   8.833  -7.421  1.00  0.00           H  
ATOM   1086 1HD1 LEU A  70      37.840  10.337  -7.481  1.00  0.00           H  
ATOM   1087 2HD1 LEU A  70      37.920   9.460  -5.932  1.00  0.00           H  
ATOM   1088 3HD1 LEU A  70      38.425  11.162  -6.015  1.00  0.00           H  
ATOM   1089 1HD2 LEU A  70      39.931  10.878  -8.700  1.00  0.00           H  
ATOM   1090 2HD2 LEU A  70      40.592  11.721  -7.274  1.00  0.00           H  
ATOM   1091 3HD2 LEU A  70      41.507  10.390  -8.021  1.00  0.00           H  
ATOM   1092  N   ASP A  71      43.009   8.059  -3.640  1.00  0.00           N  
ATOM   1093  CA  ASP A  71      43.829   8.178  -2.430  1.00  0.00           C  
ATOM   1094  C   ASP A  71      45.299   8.059  -2.798  1.00  0.00           C  
ATOM   1095  O   ASP A  71      45.952   7.014  -2.643  1.00  0.00           O  
ATOM   1096  CB  ASP A  71      43.449   7.187  -1.347  1.00  0.00           C  
ATOM   1097  CG  ASP A  71      44.264   7.431  -0.051  1.00  0.00           C  
ATOM   1098  OD1 ASP A  71      45.317   8.083  -0.094  1.00  0.00           O  
ATOM   1099  OD2 ASP A  71      43.774   7.034   0.994  1.00  0.00           O  
ATOM   1100  H   ASP A  71      42.548   7.176  -3.854  1.00  0.00           H  
ATOM   1101  HA  ASP A  71      43.644   9.179  -2.009  1.00  0.00           H  
ATOM   1102 1HB  ASP A  71      42.383   7.255  -1.136  1.00  0.00           H  
ATOM   1103 2HB  ASP A  71      43.631   6.161  -1.729  1.00  0.00           H  
ATOM   1104  N   LEU A  72      45.830   9.213  -3.175  1.00  0.00           N  
ATOM   1105  CA  LEU A  72      47.136   9.441  -3.752  1.00  0.00           C  
ATOM   1106  C   LEU A  72      48.255   9.305  -2.716  1.00  0.00           C  
ATOM   1107  O   LEU A  72      49.431   9.393  -3.050  1.00  0.00           O  
ATOM   1108  CB  LEU A  72      47.066  10.846  -4.411  1.00  0.00           C  
ATOM   1109  CG  LEU A  72      48.030  11.242  -5.426  1.00  0.00           C  
ATOM   1110  CD1 LEU A  72      47.941  10.269  -6.601  1.00  0.00           C  
ATOM   1111  CD2 LEU A  72      47.671  12.651  -5.775  1.00  0.00           C  
ATOM   1112  H   LEU A  72      45.158   9.969  -3.168  1.00  0.00           H  
ATOM   1113  HA  LEU A  72      47.311   8.707  -4.526  1.00  0.00           H  
ATOM   1114 1HB  LEU A  72      46.101  10.908  -4.889  1.00  0.00           H  
ATOM   1115 2HB  LEU A  72      47.111  11.597  -3.646  1.00  0.00           H  
ATOM   1116  HG  LEU A  72      49.034  11.232  -5.037  1.00  0.00           H  
ATOM   1117 1HD1 LEU A  72      48.605  10.546  -7.386  1.00  0.00           H  
ATOM   1118 2HD1 LEU A  72      48.176   9.257  -6.269  1.00  0.00           H  
ATOM   1119 3HD1 LEU A  72      46.915  10.276  -6.980  1.00  0.00           H  
ATOM   1120 1HD2 LEU A  72      48.296  13.034  -6.535  1.00  0.00           H  
ATOM   1121 2HD2 LEU A  72      46.646  12.664  -6.129  1.00  0.00           H  
ATOM   1122 3HD2 LEU A  72      47.764  13.255  -4.900  1.00  0.00           H  
ATOM   1123  N   ASN A  73      47.876   9.172  -1.441  1.00  0.00           N  
ATOM   1124  CA  ASN A  73      48.874   9.086  -0.380  1.00  0.00           C  
ATOM   1125  C   ASN A  73      49.428   7.638  -0.240  1.00  0.00           C  
ATOM   1126  O   ASN A  73      50.414   7.413   0.462  1.00  0.00           O  
ATOM   1127  CB  ASN A  73      48.245   9.608   0.895  1.00  0.00           C  
ATOM   1128  CG  ASN A  73      47.942  11.085   0.797  1.00  0.00           C  
ATOM   1129  OD1 ASN A  73      48.597  11.852   0.056  1.00  0.00           O  
ATOM   1130  ND2 ASN A  73      46.916  11.493   1.495  1.00  0.00           N  
ATOM   1131  H   ASN A  73      46.883   9.068  -1.179  1.00  0.00           H  
ATOM   1132  HA  ASN A  73      49.716   9.750  -0.640  1.00  0.00           H  
ATOM   1133 1HB  ASN A  73      47.300   9.085   1.068  1.00  0.00           H  
ATOM   1134 2HB  ASN A  73      48.880   9.419   1.751  1.00  0.00           H  
ATOM   1135 1HD2 ASN A  73      46.595  12.453   1.417  1.00  0.00           H  
ATOM   1136 2HD2 ASN A  73      46.406  10.855   2.061  1.00  0.00           H  
ATOM   1137  N   ASN A  74      48.803   6.681  -0.969  1.00  0.00           N  
ATOM   1138  CA  ASN A  74      49.165   5.258  -1.044  1.00  0.00           C  
ATOM   1139  C   ASN A  74      48.957   4.399   0.227  1.00  0.00           C  
ATOM   1140  O   ASN A  74      49.402   3.261   0.267  1.00  0.00           O  
ATOM   1141  CB  ASN A  74      50.632   5.053  -1.439  1.00  0.00           C  
ATOM   1142  CG  ASN A  74      51.077   5.724  -2.719  1.00  0.00           C  
ATOM   1143  OD1 ASN A  74      50.408   5.691  -3.764  1.00  0.00           O  
ATOM   1144  ND2 ASN A  74      52.232   6.327  -2.625  1.00  0.00           N  
ATOM   1145  H   ASN A  74      47.989   6.951  -1.506  1.00  0.00           H  
ATOM   1146  HA  ASN A  74      48.522   4.791  -1.802  1.00  0.00           H  
ATOM   1147 1HB  ASN A  74      51.272   5.358  -0.622  1.00  0.00           H  
ATOM   1148 2HB  ASN A  74      50.787   3.981  -1.566  1.00  0.00           H  
ATOM   1149 1HD2 ASN A  74      52.651   6.772  -3.406  1.00  0.00           H  
ATOM   1150 2HD2 ASN A  74      52.718   6.314  -1.748  1.00  0.00           H  
ATOM   1151  N   GLU A  75      48.312   4.927   1.260  1.00  0.00           N  
ATOM   1152  CA  GLU A  75      47.978   4.127   2.450  1.00  0.00           C  
ATOM   1153  C   GLU A  75      46.668   3.392   2.170  1.00  0.00           C  
ATOM   1154  O   GLU A  75      45.664   4.058   1.930  1.00  0.00           O  
ATOM   1155  CB  GLU A  75      47.869   5.004   3.687  1.00  0.00           C  
ATOM   1156  CG  GLU A  75      49.148   5.650   4.150  1.00  0.00           C  
ATOM   1157  CD  GLU A  75      48.982   6.366   5.484  1.00  0.00           C  
ATOM   1158  OE1 GLU A  75      48.646   5.720   6.439  1.00  0.00           O  
ATOM   1159  OE2 GLU A  75      49.237   7.555   5.546  1.00  0.00           O  
ATOM   1160  H   GLU A  75      47.991   5.884   1.167  1.00  0.00           H  
ATOM   1161  HA  GLU A  75      48.802   3.432   2.604  1.00  0.00           H  
ATOM   1162 1HB  GLU A  75      47.180   5.838   3.462  1.00  0.00           H  
ATOM   1163 2HB  GLU A  75      47.422   4.440   4.497  1.00  0.00           H  
ATOM   1164 1HG  GLU A  75      49.927   4.896   4.256  1.00  0.00           H  
ATOM   1165 2HG  GLU A  75      49.476   6.372   3.402  1.00  0.00           H  
ATOM   1166  N   PRO A  76      46.606   2.043   2.128  1.00  0.00           N  
ATOM   1167  CA  PRO A  76      45.385   1.327   1.775  1.00  0.00           C  
ATOM   1168  C   PRO A  76      44.235   1.861   2.613  1.00  0.00           C  
ATOM   1169  O   PRO A  76      44.326   2.007   3.842  1.00  0.00           O  
ATOM   1170  CB  PRO A  76      45.748  -0.079   2.227  1.00  0.00           C  
ATOM   1171  CG  PRO A  76      47.248  -0.163   2.041  1.00  0.00           C  
ATOM   1172  CD  PRO A  76      47.746   1.192   2.467  1.00  0.00           C  
ATOM   1173  HA  PRO A  76      45.191   1.416   0.725  1.00  0.00           H  
ATOM   1174 1HB  PRO A  76      45.445  -0.294   3.240  1.00  0.00           H  
ATOM   1175 2HB  PRO A  76      45.216  -0.822   1.591  1.00  0.00           H  
ATOM   1176 1HG  PRO A  76      47.688  -0.991   2.628  1.00  0.00           H  
ATOM   1177 2HG  PRO A  76      47.479  -0.353   0.988  1.00  0.00           H  
ATOM   1178 1HD  PRO A  76      47.928   1.214   3.602  1.00  0.00           H  
ATOM   1179 2HD  PRO A  76      48.639   1.447   1.932  1.00  0.00           H  
ATOM   1180  N   ILE A  77      43.071   2.044   1.958  1.00  0.00           N  
ATOM   1181  CA  ILE A  77      41.914   2.605   2.647  1.00  0.00           C  
ATOM   1182  C   ILE A  77      41.412   1.683   3.752  1.00  0.00           C  
ATOM   1183  O   ILE A  77      41.140   2.176   4.831  1.00  0.00           O  
ATOM   1184  CB  ILE A  77      40.756   2.831   1.665  1.00  0.00           C  
ATOM   1185  CG1 ILE A  77      41.157   4.025   0.776  1.00  0.00           C  
ATOM   1186  CG2 ILE A  77      39.468   3.094   2.484  1.00  0.00           C  
ATOM   1187  CD1 ILE A  77      40.267   4.241  -0.386  1.00  0.00           C  
ATOM   1188  H   ILE A  77      43.054   1.897   0.971  1.00  0.00           H  
ATOM   1189  HA  ILE A  77      42.180   3.538   3.069  1.00  0.00           H  
ATOM   1190  HB  ILE A  77      40.632   1.993   1.045  1.00  0.00           H  
ATOM   1191 1HG1 ILE A  77      41.189   4.912   1.401  1.00  0.00           H  
ATOM   1192 2HG1 ILE A  77      42.180   3.831   0.407  1.00  0.00           H  
ATOM   1193 1HG2 ILE A  77      38.633   3.276   1.818  1.00  0.00           H  
ATOM   1194 2HG2 ILE A  77      39.253   2.218   3.097  1.00  0.00           H  
ATOM   1195 3HG2 ILE A  77      39.600   3.957   3.144  1.00  0.00           H  
ATOM   1196 1HD1 ILE A  77      40.636   5.101  -0.928  1.00  0.00           H  
ATOM   1197 2HD1 ILE A  77      40.255   3.364  -1.015  1.00  0.00           H  
ATOM   1198 3HD1 ILE A  77      39.260   4.443  -0.021  1.00  0.00           H  
ATOM   1199  N   ALA A  78      41.333   0.415   3.465  1.00  0.00           N  
ATOM   1200  CA  ALA A  78      40.860  -0.509   4.470  1.00  0.00           C  
ATOM   1201  C   ALA A  78      41.727  -0.439   5.717  1.00  0.00           C  
ATOM   1202  O   ALA A  78      41.211  -0.459   6.837  1.00  0.00           O  
ATOM   1203  CB  ALA A  78      40.865  -1.885   3.857  1.00  0.00           C  
ATOM   1204  H   ALA A  78      41.588   0.086   2.560  1.00  0.00           H  
ATOM   1205  HA  ALA A  78      39.844  -0.241   4.753  1.00  0.00           H  
ATOM   1206 1HB  ALA A  78      40.486  -2.618   4.567  1.00  0.00           H  
ATOM   1207 2HB  ALA A  78      40.229  -1.869   2.999  1.00  0.00           H  
ATOM   1208 3HB  ALA A  78      41.872  -2.156   3.564  1.00  0.00           H  
ATOM   1209  N   SER A  79      43.043  -0.292   5.574  1.00  0.00           N  
ATOM   1210  CA  SER A  79      43.887  -0.177   6.736  1.00  0.00           C  
ATOM   1211  C   SER A  79      43.566   1.112   7.482  1.00  0.00           C  
ATOM   1212  O   SER A  79      43.465   1.122   8.706  1.00  0.00           O  
ATOM   1213  CB  SER A  79      45.353  -0.184   6.379  1.00  0.00           C  
ATOM   1214  OG  SER A  79      45.752  -1.403   5.829  1.00  0.00           O  
ATOM   1215  H   SER A  79      43.449  -0.254   4.650  1.00  0.00           H  
ATOM   1216  HA  SER A  79      43.691  -1.031   7.399  1.00  0.00           H  
ATOM   1217 1HB  SER A  79      45.552   0.634   5.684  1.00  0.00           H  
ATOM   1218 2HB  SER A  79      45.933   0.013   7.279  1.00  0.00           H  
ATOM   1219  HG  SER A  79      46.714  -1.346   5.754  1.00  0.00           H  
ATOM   1220  N   GLN A  80      43.368   2.214   6.744  1.00  0.00           N  
ATOM   1221  CA  GLN A  80      43.118   3.489   7.417  1.00  0.00           C  
ATOM   1222  C   GLN A  80      41.829   3.435   8.243  1.00  0.00           C  
ATOM   1223  O   GLN A  80      41.775   3.985   9.346  1.00  0.00           O  
ATOM   1224  CB  GLN A  80      42.972   4.636   6.409  1.00  0.00           C  
ATOM   1225  CG  GLN A  80      44.234   5.048   5.622  1.00  0.00           C  
ATOM   1226  CD  GLN A  80      43.902   6.195   4.652  1.00  0.00           C  
ATOM   1227  OE1 GLN A  80      43.153   7.120   5.014  1.00  0.00           O  
ATOM   1228  NE2 GLN A  80      44.429   6.132   3.433  1.00  0.00           N  
ATOM   1229  H   GLN A  80      43.456   2.164   5.723  1.00  0.00           H  
ATOM   1230  HA  GLN A  80      43.946   3.691   8.091  1.00  0.00           H  
ATOM   1231 1HB  GLN A  80      42.236   4.355   5.669  1.00  0.00           H  
ATOM   1232 2HB  GLN A  80      42.592   5.523   6.922  1.00  0.00           H  
ATOM   1233 1HG  GLN A  80      45.059   5.359   6.279  1.00  0.00           H  
ATOM   1234 2HG  GLN A  80      44.559   4.213   5.003  1.00  0.00           H  
ATOM   1235 1HE2 GLN A  80      44.236   6.826   2.721  1.00  0.00           H  
ATOM   1236 2HE2 GLN A  80      45.013   5.369   3.134  1.00  0.00           H  
ATOM   1237  N   GLN A  81      40.799   2.761   7.706  1.00  0.00           N  
ATOM   1238  CA  GLN A  81      39.501   2.629   8.371  1.00  0.00           C  
ATOM   1239  C   GLN A  81      39.559   1.650   9.538  1.00  0.00           C  
ATOM   1240  O   GLN A  81      38.758   1.736  10.470  1.00  0.00           O  
ATOM   1241  CB  GLN A  81      38.446   2.171   7.383  1.00  0.00           C  
ATOM   1242  CG  GLN A  81      38.132   3.177   6.307  1.00  0.00           C  
ATOM   1243  CD  GLN A  81      37.172   2.619   5.312  1.00  0.00           C  
ATOM   1244  OE1 GLN A  81      37.034   1.406   5.206  1.00  0.00           O  
ATOM   1245  NE2 GLN A  81      36.499   3.484   4.572  1.00  0.00           N  
ATOM   1246  H   GLN A  81      40.924   2.348   6.777  1.00  0.00           H  
ATOM   1247  HA  GLN A  81      39.215   3.599   8.768  1.00  0.00           H  
ATOM   1248 1HB  GLN A  81      38.769   1.240   6.915  1.00  0.00           H  
ATOM   1249 2HB  GLN A  81      37.524   1.962   7.927  1.00  0.00           H  
ATOM   1250 1HG  GLN A  81      37.681   4.065   6.760  1.00  0.00           H  
ATOM   1251 2HG  GLN A  81      39.060   3.443   5.803  1.00  0.00           H  
ATOM   1252 1HE2 GLN A  81      35.850   3.158   3.890  1.00  0.00           H  
ATOM   1253 2HE2 GLN A  81      36.648   4.466   4.694  1.00  0.00           H  
ATOM   1254  N   ASN A  82      40.468   0.672   9.453  1.00  0.00           N  
ATOM   1255  CA  ASN A  82      40.650  -0.315  10.505  1.00  0.00           C  
ATOM   1256  C   ASN A  82      41.497   0.212  11.658  1.00  0.00           C  
ATOM   1257  O   ASN A  82      41.275  -0.160  12.810  1.00  0.00           O  
ATOM   1258  CB  ASN A  82      41.254  -1.595   9.955  1.00  0.00           C  
ATOM   1259  CG  ASN A  82      40.270  -2.400   9.138  1.00  0.00           C  
ATOM   1260  OD1 ASN A  82      39.052  -2.311   9.346  1.00  0.00           O  
ATOM   1261  ND2 ASN A  82      40.771  -3.189   8.220  1.00  0.00           N  
ATOM   1262  H   ASN A  82      41.053   0.605   8.625  1.00  0.00           H  
ATOM   1263  HA  ASN A  82      39.673  -0.551  10.916  1.00  0.00           H  
ATOM   1264 1HB  ASN A  82      42.109  -1.341   9.321  1.00  0.00           H  
ATOM   1265 2HB  ASN A  82      41.632  -2.205  10.777  1.00  0.00           H  
ATOM   1266 1HD2 ASN A  82      40.167  -3.743   7.653  1.00  0.00           H  
ATOM   1267 2HD2 ASN A  82      41.759  -3.234   8.084  1.00  0.00           H  
ATOM   1268  N   HIS A  83      42.460   1.090  11.370  1.00  0.00           N  
ATOM   1269  CA  HIS A  83      43.335   1.590  12.427  1.00  0.00           C  
ATOM   1270  C   HIS A  83      42.537   2.340  13.488  1.00  0.00           C  
ATOM   1271  O   HIS A  83      41.587   3.060  13.183  1.00  0.00           O  
ATOM   1272  CB  HIS A  83      44.436   2.504  11.877  1.00  0.00           C  
ATOM   1273  CG  HIS A  83      45.547   1.815  11.145  1.00  0.00           C  
ATOM   1274  ND1 HIS A  83      46.267   0.796  11.704  1.00  0.00           N  
ATOM   1275  CD2 HIS A  83      46.108   2.052   9.936  1.00  0.00           C  
ATOM   1276  CE1 HIS A  83      47.204   0.408  10.865  1.00  0.00           C  
ATOM   1277  NE2 HIS A  83      47.139   1.158   9.785  1.00  0.00           N  
ATOM   1278  H   HIS A  83      42.624   1.361  10.402  1.00  0.00           H  
ATOM   1279  HA  HIS A  83      43.824   0.746  12.917  1.00  0.00           H  
ATOM   1280 1HB  HIS A  83      43.988   3.221  11.180  1.00  0.00           H  
ATOM   1281 2HB  HIS A  83      44.869   3.063  12.695  1.00  0.00           H  
ATOM   1282  HD1 HIS A  83      46.315   0.621  12.682  1.00  0.00           H  
ATOM   1283  HD2 HIS A  83      45.897   2.779   9.152  1.00  0.00           H  
ATOM   1284  HE1 HIS A  83      47.872  -0.401  11.139  1.00  0.00           H  
ATOM   1285  N   ASP A  84      42.953   2.189  14.748  1.00  0.00           N  
ATOM   1286  CA  ASP A  84      42.222   2.776  15.868  1.00  0.00           C  
ATOM   1287  C   ASP A  84      42.973   3.755  16.781  1.00  0.00           C  
ATOM   1288  O   ASP A  84      42.732   3.772  17.989  1.00  0.00           O  
ATOM   1289  CB  ASP A  84      41.611   1.634  16.688  1.00  0.00           C  
ATOM   1290  CG  ASP A  84      42.658   0.646  17.275  1.00  0.00           C  
ATOM   1291  OD1 ASP A  84      43.830   0.780  16.977  1.00  0.00           O  
ATOM   1292  OD2 ASP A  84      42.262  -0.239  17.998  1.00  0.00           O  
ATOM   1293  H   ASP A  84      43.770   1.621  14.943  1.00  0.00           H  
ATOM   1294  HA  ASP A  84      41.389   3.340  15.444  1.00  0.00           H  
ATOM   1295 1HB  ASP A  84      41.029   2.059  17.512  1.00  0.00           H  
ATOM   1296 2HB  ASP A  84      40.910   1.075  16.057  1.00  0.00           H  
ATOM   1297  N   HIS A  85      43.902   4.545  16.254  1.00  0.00           N  
ATOM   1298  CA  HIS A  85      44.613   5.440  17.161  1.00  0.00           C  
ATOM   1299  C   HIS A  85      43.581   6.369  17.803  1.00  0.00           C  
ATOM   1300  O   HIS A  85      42.803   7.027  17.105  1.00  0.00           O  
ATOM   1301  CB  HIS A  85      45.669   6.248  16.400  1.00  0.00           C  
ATOM   1302  CG  HIS A  85      46.709   6.873  17.277  1.00  0.00           C  
ATOM   1303  ND1 HIS A  85      46.465   7.942  18.132  1.00  0.00           N  
ATOM   1304  CD2 HIS A  85      48.017   6.548  17.436  1.00  0.00           C  
ATOM   1305  CE1 HIS A  85      47.605   8.229  18.770  1.00  0.00           C  
ATOM   1306  NE2 HIS A  85      48.540   7.402  18.356  1.00  0.00           N  
ATOM   1307  H   HIS A  85      44.094   4.529  15.264  1.00  0.00           H  
ATOM   1308  HA  HIS A  85      45.108   4.880  17.961  1.00  0.00           H  
ATOM   1309 1HB  HIS A  85      46.165   5.600  15.665  1.00  0.00           H  
ATOM   1310 2HB  HIS A  85      45.183   7.051  15.840  1.00  0.00           H  
ATOM   1311  HD2 HIS A  85      48.544   5.745  16.924  1.00  0.00           H  
ATOM   1312  HE1 HIS A  85      47.752   9.011  19.503  1.00  0.00           H  
ATOM   1313  HE2 HIS A  85      49.497   7.399  18.677  1.00  0.00           H  
ATOM   1314  N   GLU A  86      43.604   6.426  19.133  1.00  0.00           N  
ATOM   1315  CA  GLU A  86      42.633   7.204  19.892  1.00  0.00           C  
ATOM   1316  C   GLU A  86      43.173   8.510  20.442  1.00  0.00           C  
ATOM   1317  O   GLU A  86      42.450   9.498  20.533  1.00  0.00           O  
ATOM   1318  CB  GLU A  86      42.098   6.346  21.048  1.00  0.00           C  
ATOM   1319  CG  GLU A  86      41.017   6.997  21.902  1.00  0.00           C  
ATOM   1320  CD  GLU A  86      40.393   6.051  22.929  1.00  0.00           C  
ATOM   1321  OE1 GLU A  86      40.777   4.906  22.986  1.00  0.00           O  
ATOM   1322  OE2 GLU A  86      39.530   6.490  23.653  1.00  0.00           O  
ATOM   1323  H   GLU A  86      44.280   5.865  19.630  1.00  0.00           H  
ATOM   1324  HA  GLU A  86      41.803   7.450  19.228  1.00  0.00           H  
ATOM   1325 1HB  GLU A  86      41.697   5.416  20.639  1.00  0.00           H  
ATOM   1326 2HB  GLU A  86      42.924   6.083  21.711  1.00  0.00           H  
ATOM   1327 1HG  GLU A  86      41.451   7.843  22.432  1.00  0.00           H  
ATOM   1328 2HG  GLU A  86      40.246   7.377  21.249  1.00  0.00           H  
ATOM   1329  N   ASP A  87      44.437   8.522  20.839  1.00  0.00           N  
ATOM   1330  CA  ASP A  87      44.959   9.699  21.516  1.00  0.00           C  
ATOM   1331  C   ASP A  87      45.379  10.848  20.589  1.00  0.00           C  
ATOM   1332  O   ASP A  87      45.518  11.988  21.044  1.00  0.00           O  
ATOM   1333  CB  ASP A  87      46.152   9.327  22.397  1.00  0.00           C  
ATOM   1334  CG  ASP A  87      45.795   8.415  23.568  1.00  0.00           C  
ATOM   1335  OD1 ASP A  87      44.671   8.416  24.004  1.00  0.00           O  
ATOM   1336  OD2 ASP A  87      46.667   7.700  24.000  1.00  0.00           O  
ATOM   1337  H   ASP A  87      45.011   7.705  20.712  1.00  0.00           H  
ATOM   1338  HA  ASP A  87      44.167  10.074  22.165  1.00  0.00           H  
ATOM   1339 1HB  ASP A  87      46.924   8.850  21.801  1.00  0.00           H  
ATOM   1340 2HB  ASP A  87      46.574  10.240  22.808  1.00  0.00           H  
ATOM   1341  N   PHE A  88      45.597  10.593  19.295  1.00  0.00           N  
ATOM   1342  CA  PHE A  88      46.078  11.690  18.452  1.00  0.00           C  
ATOM   1343  C   PHE A  88      45.153  12.901  18.435  1.00  0.00           C  
ATOM   1344  O   PHE A  88      43.950  12.780  18.214  1.00  0.00           O  
ATOM   1345  CB  PHE A  88      46.327  11.226  17.019  1.00  0.00           C  
ATOM   1346  CG  PHE A  88      46.824  12.304  16.147  1.00  0.00           C  
ATOM   1347  CD1 PHE A  88      48.144  12.684  16.220  1.00  0.00           C  
ATOM   1348  CD2 PHE A  88      45.989  12.937  15.241  1.00  0.00           C  
ATOM   1349  CE1 PHE A  88      48.632  13.679  15.413  1.00  0.00           C  
ATOM   1350  CE2 PHE A  88      46.476  13.931  14.427  1.00  0.00           C  
ATOM   1351  CZ  PHE A  88      47.798  14.304  14.513  1.00  0.00           C  
ATOM   1352  H   PHE A  88      45.506   9.649  18.911  1.00  0.00           H  
ATOM   1353  HA  PHE A  88      47.034  12.011  18.860  1.00  0.00           H  
ATOM   1354 1HB  PHE A  88      47.075  10.442  17.015  1.00  0.00           H  
ATOM   1355 2HB  PHE A  88      45.417  10.811  16.587  1.00  0.00           H  
ATOM   1356  HD1 PHE A  88      48.799  12.180  16.934  1.00  0.00           H  
ATOM   1357  HD2 PHE A  88      44.940  12.639  15.172  1.00  0.00           H  
ATOM   1358  HE1 PHE A  88      49.677  13.971  15.488  1.00  0.00           H  
ATOM   1359  HE2 PHE A  88      45.822  14.421  13.714  1.00  0.00           H  
ATOM   1360  HZ  PHE A  88      48.183  15.092  13.873  1.00  0.00           H  
ATOM   1361  N   THR A  89      45.746  14.075  18.647  1.00  0.00           N  
ATOM   1362  CA  THR A  89      45.043  15.355  18.676  1.00  0.00           C  
ATOM   1363  C   THR A  89      45.623  16.301  17.621  1.00  0.00           C  
ATOM   1364  O   THR A  89      46.841  16.387  17.469  1.00  0.00           O  
ATOM   1365  CB  THR A  89      45.131  15.981  20.099  1.00  0.00           C  
ATOM   1366  OG1 THR A  89      44.511  15.092  21.058  1.00  0.00           O  
ATOM   1367  CG2 THR A  89      44.442  17.361  20.172  1.00  0.00           C  
ATOM   1368  H   THR A  89      46.738  14.075  18.816  1.00  0.00           H  
ATOM   1369  HA  THR A  89      43.996  15.180  18.433  1.00  0.00           H  
ATOM   1370  HB  THR A  89      46.179  16.104  20.364  1.00  0.00           H  
ATOM   1371  HG1 THR A  89      44.936  14.216  21.024  1.00  0.00           H  
ATOM   1372 1HG2 THR A  89      44.533  17.759  21.188  1.00  0.00           H  
ATOM   1373 2HG2 THR A  89      44.914  18.055  19.478  1.00  0.00           H  
ATOM   1374 3HG2 THR A  89      43.388  17.263  19.923  1.00  0.00           H  
ATOM   1375  N   CYS A  90      44.753  16.983  16.882  1.00  0.00           N  
ATOM   1376  CA  CYS A  90      45.171  17.909  15.827  1.00  0.00           C  
ATOM   1377  C   CYS A  90      45.456  19.323  16.338  1.00  0.00           C  
ATOM   1378  O   CYS A  90      44.817  19.781  17.285  1.00  0.00           O  
ATOM   1379  CB  CYS A  90      44.074  18.007  14.769  1.00  0.00           C  
ATOM   1380  SG  CYS A  90      43.739  16.460  13.924  1.00  0.00           S  
ATOM   1381  H   CYS A  90      43.765  16.848  17.057  1.00  0.00           H  
ATOM   1382  HA  CYS A  90      46.084  17.524  15.371  1.00  0.00           H  
ATOM   1383 1HB  CYS A  90      43.149  18.358  15.236  1.00  0.00           H  
ATOM   1384 2HB  CYS A  90      44.360  18.746  14.021  1.00  0.00           H  
ATOM   1385  HG  CYS A  90      42.796  16.943  13.114  1.00  0.00           H  
ATOM   1386  N   ASP A  91      46.366  20.039  15.655  1.00  0.00           N  
ATOM   1387  CA  ASP A  91      46.664  21.442  15.992  1.00  0.00           C  
ATOM   1388  C   ASP A  91      46.017  22.400  14.989  1.00  0.00           C  
ATOM   1389  O   ASP A  91      46.342  23.587  14.942  1.00  0.00           O  
ATOM   1390  CB  ASP A  91      48.166  21.695  16.074  1.00  0.00           C  
ATOM   1391  CG  ASP A  91      48.826  20.936  17.214  1.00  0.00           C  
ATOM   1392  OD1 ASP A  91      48.292  20.942  18.295  1.00  0.00           O  
ATOM   1393  OD2 ASP A  91      49.853  20.344  16.987  1.00  0.00           O  
ATOM   1394  H   ASP A  91      46.869  19.609  14.888  1.00  0.00           H  
ATOM   1395  HA  ASP A  91      46.234  21.653  16.967  1.00  0.00           H  
ATOM   1396 1HB  ASP A  91      48.656  21.441  15.136  1.00  0.00           H  
ATOM   1397 2HB  ASP A  91      48.332  22.762  16.247  1.00  0.00           H  
ATOM   1398  N   GLY A  92      45.090  21.868  14.212  1.00  0.00           N  
ATOM   1399  CA  GLY A  92      44.376  22.635  13.221  1.00  0.00           C  
ATOM   1400  C   GLY A  92      44.905  22.487  11.813  1.00  0.00           C  
ATOM   1401  O   GLY A  92      45.820  21.654  11.580  1.00  0.00           O  
ATOM   1402  H   GLY A  92      44.898  20.897  14.308  1.00  0.00           H  
ATOM   1403 1HA  GLY A  92      43.331  22.332  13.258  1.00  0.00           H  
ATOM   1404 2HA  GLY A  92      44.414  23.705  13.505  1.00  0.00           H  
ATOM   1405  N   PRO A  93      44.374  23.223  10.839  1.00  0.00           N  
ATOM   1406  CA  PRO A  93      44.616  23.226   9.400  1.00  0.00           C  
ATOM   1407  C   PRO A  93      46.046  23.463   8.921  1.00  0.00           C  
ATOM   1408  O   PRO A  93      46.773  24.316   9.441  1.00  0.00           O  
ATOM   1409  CB  PRO A  93      43.720  24.388   8.940  1.00  0.00           C  
ATOM   1410  CG  PRO A  93      42.599  24.418   9.938  1.00  0.00           C  
ATOM   1411  CD  PRO A  93      43.251  24.118  11.254  1.00  0.00           C  
ATOM   1412  HA  PRO A  93      44.246  22.270   9.005  1.00  0.00           H  
ATOM   1413 1HB  PRO A  93      44.303  25.324   8.902  1.00  0.00           H  
ATOM   1414 2HB  PRO A  93      43.357  24.198   7.925  1.00  0.00           H  
ATOM   1415 1HG  PRO A  93      42.147  25.455   9.959  1.00  0.00           H  
ATOM   1416 2HG  PRO A  93      41.832  23.736   9.668  1.00  0.00           H  
ATOM   1417 1HD  PRO A  93      43.603  25.024  11.761  1.00  0.00           H  
ATOM   1418 2HD  PRO A  93      42.485  23.567  11.805  1.00  0.00           H  
ATOM   1419  N   LYS A  94      46.389  22.798   7.832  1.00  0.00           N  
ATOM   1420  CA  LYS A  94      47.674  22.845   7.146  1.00  0.00           C  
ATOM   1421  C   LYS A  94      47.685  24.040   6.181  1.00  0.00           C  
ATOM   1422  O   LYS A  94      46.607  24.454   5.739  1.00  0.00           O  
ATOM   1423  CB  LYS A  94      47.963  21.562   6.374  1.00  0.00           C  
ATOM   1424  CG  LYS A  94      48.112  20.302   7.259  1.00  0.00           C  
ATOM   1425  CD  LYS A  94      48.454  19.047   6.443  1.00  0.00           C  
ATOM   1426  CE  LYS A  94      48.579  17.818   7.342  1.00  0.00           C  
ATOM   1427  NZ  LYS A  94      48.882  16.581   6.575  1.00  0.00           N  
ATOM   1428  H   LYS A  94      45.702  22.126   7.451  1.00  0.00           H  
ATOM   1429  HA  LYS A  94      48.467  23.001   7.888  1.00  0.00           H  
ATOM   1430 1HB  LYS A  94      47.144  21.380   5.671  1.00  0.00           H  
ATOM   1431 2HB  LYS A  94      48.867  21.683   5.783  1.00  0.00           H  
ATOM   1432 1HG  LYS A  94      48.902  20.470   7.992  1.00  0.00           H  
ATOM   1433 2HG  LYS A  94      47.182  20.123   7.795  1.00  0.00           H  
ATOM   1434 1HD  LYS A  94      47.691  18.864   5.679  1.00  0.00           H  
ATOM   1435 2HD  LYS A  94      49.410  19.195   5.938  1.00  0.00           H  
ATOM   1436 1HE  LYS A  94      49.378  17.987   8.065  1.00  0.00           H  
ATOM   1437 2HE  LYS A  94      47.642  17.674   7.884  1.00  0.00           H  
ATOM   1438 1HZ  LYS A  94      48.956  15.800   7.217  1.00  0.00           H  
ATOM   1439 2HZ  LYS A  94      48.140  16.400   5.911  1.00  0.00           H  
ATOM   1440 3HZ  LYS A  94      49.757  16.691   6.084  1.00  0.00           H  
ATOM   1441  N   VAL A  95      48.864  24.551   5.865  1.00  0.00           N  
ATOM   1442  CA  VAL A  95      48.966  25.675   4.903  1.00  0.00           C  
ATOM   1443  C   VAL A  95      49.842  25.367   3.696  1.00  0.00           C  
ATOM   1444  O   VAL A  95      50.972  24.900   3.814  1.00  0.00           O  
ATOM   1445  CB  VAL A  95      49.539  26.911   5.647  1.00  0.00           C  
ATOM   1446  CG1 VAL A  95      49.707  28.055   4.669  1.00  0.00           C  
ATOM   1447  CG2 VAL A  95      48.582  27.297   6.773  1.00  0.00           C  
ATOM   1448  H   VAL A  95      49.705  24.171   6.261  1.00  0.00           H  
ATOM   1449  HA  VAL A  95      47.980  25.918   4.557  1.00  0.00           H  
ATOM   1450  HB  VAL A  95      50.522  26.679   6.057  1.00  0.00           H  
ATOM   1451 1HG1 VAL A  95      50.101  28.924   5.200  1.00  0.00           H  
ATOM   1452 2HG1 VAL A  95      50.398  27.766   3.884  1.00  0.00           H  
ATOM   1453 3HG1 VAL A  95      48.741  28.303   4.238  1.00  0.00           H  
ATOM   1454 1HG2 VAL A  95      48.968  28.169   7.303  1.00  0.00           H  
ATOM   1455 2HG2 VAL A  95      47.601  27.530   6.358  1.00  0.00           H  
ATOM   1456 3HG2 VAL A  95      48.485  26.470   7.481  1.00  0.00           H  
ATOM   1457  N   MET A  96      49.301  25.625   2.501  1.00  0.00           N  
ATOM   1458  CA  MET A  96      50.009  25.411   1.246  1.00  0.00           C  
ATOM   1459  C   MET A  96      50.733  26.675   0.793  1.00  0.00           C  
ATOM   1460  O   MET A  96      50.152  27.758   0.796  1.00  0.00           O  
ATOM   1461  CB  MET A  96      49.060  24.922   0.171  1.00  0.00           C  
ATOM   1462  CG  MET A  96      49.697  24.655  -1.168  1.00  0.00           C  
ATOM   1463  SD  MET A  96      50.860  23.300  -1.190  1.00  0.00           S  
ATOM   1464  CE  MET A  96      51.622  23.665  -2.781  1.00  0.00           C  
ATOM   1465  H   MET A  96      48.354  25.996   2.475  1.00  0.00           H  
ATOM   1466  HA  MET A  96      50.770  24.644   1.411  1.00  0.00           H  
ATOM   1467 1HB  MET A  96      48.576  23.996   0.498  1.00  0.00           H  
ATOM   1468 2HB  MET A  96      48.267  25.659   0.019  1.00  0.00           H  
ATOM   1469 1HG  MET A  96      48.924  24.468  -1.912  1.00  0.00           H  
ATOM   1470 2HG  MET A  96      50.233  25.539  -1.455  1.00  0.00           H  
ATOM   1471 1HE  MET A  96      52.401  22.935  -2.992  1.00  0.00           H  
ATOM   1472 2HE  MET A  96      50.862  23.623  -3.565  1.00  0.00           H  
ATOM   1473 3HE  MET A  96      52.058  24.667  -2.758  1.00  0.00           H  
ATOM   1474  N   ASP A  97      51.995  26.532   0.400  1.00  0.00           N  
ATOM   1475  CA  ASP A  97      52.770  27.675  -0.075  1.00  0.00           C  
ATOM   1476  C   ASP A  97      52.628  27.860  -1.580  1.00  0.00           C  
ATOM   1477  O   ASP A  97      53.124  27.053  -2.370  1.00  0.00           O  
ATOM   1478  CB  ASP A  97      54.248  27.536   0.292  1.00  0.00           C  
ATOM   1479  CG  ASP A  97      55.108  28.824  -0.018  1.00  0.00           C  
ATOM   1480  OD1 ASP A  97      54.769  29.603  -0.913  1.00  0.00           O  
ATOM   1481  OD2 ASP A  97      56.081  29.014   0.674  1.00  0.00           O  
ATOM   1482  H   ASP A  97      52.417  25.616   0.434  1.00  0.00           H  
ATOM   1483  HA  ASP A  97      52.387  28.567   0.421  1.00  0.00           H  
ATOM   1484 1HB  ASP A  97      54.356  27.255   1.338  1.00  0.00           H  
ATOM   1485 2HB  ASP A  97      54.671  26.725  -0.310  1.00  0.00           H  
ATOM   1486  N   MET A  98      51.969  28.935  -1.982  1.00  0.00           N  
ATOM   1487  CA  MET A  98      51.707  29.187  -3.394  1.00  0.00           C  
ATOM   1488  C   MET A  98      52.963  29.326  -4.252  1.00  0.00           C  
ATOM   1489  O   MET A  98      52.909  29.090  -5.457  1.00  0.00           O  
ATOM   1490  CB  MET A  98      50.853  30.433  -3.552  1.00  0.00           C  
ATOM   1491  CG  MET A  98      49.476  30.270  -3.008  1.00  0.00           C  
ATOM   1492  SD  MET A  98      48.599  28.959  -3.867  1.00  0.00           S  
ATOM   1493  CE  MET A  98      48.890  27.604  -2.755  1.00  0.00           C  
ATOM   1494  H   MET A  98      51.604  29.567  -1.279  1.00  0.00           H  
ATOM   1495  HA  MET A  98      51.141  28.339  -3.781  1.00  0.00           H  
ATOM   1496 1HB  MET A  98      51.331  31.266  -3.041  1.00  0.00           H  
ATOM   1497 2HB  MET A  98      50.780  30.689  -4.612  1.00  0.00           H  
ATOM   1498 1HG  MET A  98      49.541  30.015  -1.953  1.00  0.00           H  
ATOM   1499 2HG  MET A  98      48.925  31.204  -3.115  1.00  0.00           H  
ATOM   1500 1HE  MET A  98      48.407  26.707  -3.139  1.00  0.00           H  
ATOM   1501 2HE  MET A  98      49.956  27.435  -2.672  1.00  0.00           H  
ATOM   1502 3HE  MET A  98      48.484  27.843  -1.769  1.00  0.00           H  
ATOM   1503  N   ARG A  99      54.104  29.695  -3.659  1.00  0.00           N  
ATOM   1504  CA  ARG A  99      55.328  29.887  -4.448  1.00  0.00           C  
ATOM   1505  C   ARG A  99      55.807  28.594  -5.095  1.00  0.00           C  
ATOM   1506  O   ARG A  99      56.534  28.632  -6.090  1.00  0.00           O  
ATOM   1507  CB  ARG A  99      56.460  30.464  -3.610  1.00  0.00           C  
ATOM   1508  CG  ARG A  99      56.282  31.925  -3.193  1.00  0.00           C  
ATOM   1509  CD  ARG A  99      57.429  32.406  -2.352  1.00  0.00           C  
ATOM   1510  NE  ARG A  99      57.315  33.833  -2.014  1.00  0.00           N  
ATOM   1511  CZ  ARG A  99      58.190  34.521  -1.244  1.00  0.00           C  
ATOM   1512  NH1 ARG A  99      59.244  33.920  -0.737  1.00  0.00           N  
ATOM   1513  NH2 ARG A  99      57.989  35.809  -0.999  1.00  0.00           N  
ATOM   1514  H   ARG A  99      54.146  29.810  -2.639  1.00  0.00           H  
ATOM   1515  HA  ARG A  99      55.106  30.593  -5.246  1.00  0.00           H  
ATOM   1516 1HB  ARG A  99      56.576  29.866  -2.706  1.00  0.00           H  
ATOM   1517 2HB  ARG A  99      57.395  30.393  -4.169  1.00  0.00           H  
ATOM   1518 1HG  ARG A  99      56.204  32.555  -4.077  1.00  0.00           H  
ATOM   1519 2HG  ARG A  99      55.363  31.994  -2.606  1.00  0.00           H  
ATOM   1520 1HD  ARG A  99      57.435  31.835  -1.418  1.00  0.00           H  
ATOM   1521 2HD  ARG A  99      58.369  32.246  -2.877  1.00  0.00           H  
ATOM   1522  HE  ARG A  99      56.520  34.336  -2.382  1.00  0.00           H  
ATOM   1523 1HH1 ARG A  99      59.405  32.941  -0.922  1.00  0.00           H  
ATOM   1524 2HH1 ARG A  99      59.898  34.440  -0.165  1.00  0.00           H  
ATOM   1525 1HH2 ARG A  99      57.183  36.278  -1.385  1.00  0.00           H  
ATOM   1526 2HH2 ARG A  99      58.645  36.323  -0.425  1.00  0.00           H  
ATOM   1527  N   ASP A 100      55.433  27.451  -4.514  1.00  0.00           N  
ATOM   1528  CA  ASP A 100      55.837  26.158  -5.051  1.00  0.00           C  
ATOM   1529  C   ASP A 100      54.794  25.580  -6.001  1.00  0.00           C  
ATOM   1530  O   ASP A 100      54.940  24.453  -6.482  1.00  0.00           O  
ATOM   1531  CB  ASP A 100      56.124  25.170  -3.925  1.00  0.00           C  
ATOM   1532  CG  ASP A 100      57.373  25.533  -3.116  1.00  0.00           C  
ATOM   1533  OD1 ASP A 100      58.221  26.226  -3.632  1.00  0.00           O  
ATOM   1534  OD2 ASP A 100      57.486  25.080  -2.008  1.00  0.00           O  
ATOM   1535  H   ASP A 100      54.801  27.471  -3.707  1.00  0.00           H  
ATOM   1536  HA  ASP A 100      56.757  26.293  -5.619  1.00  0.00           H  
ATOM   1537 1HB  ASP A 100      55.262  25.163  -3.245  1.00  0.00           H  
ATOM   1538 2HB  ASP A 100      56.232  24.168  -4.331  1.00  0.00           H  
ATOM   1539  N   ALA A 101      53.720  26.324  -6.253  1.00  0.00           N  
ATOM   1540  CA  ALA A 101      52.682  25.850  -7.142  1.00  0.00           C  
ATOM   1541  C   ALA A 101      53.265  25.747  -8.557  1.00  0.00           C  
ATOM   1542  O   ALA A 101      54.126  26.550  -8.920  1.00  0.00           O  
ATOM   1543  CB  ALA A 101      51.486  26.796  -7.098  1.00  0.00           C  
ATOM   1544  H   ALA A 101      53.621  27.256  -5.854  1.00  0.00           H  
ATOM   1545  HA  ALA A 101      52.376  24.866  -6.799  1.00  0.00           H  
ATOM   1546 1HB  ALA A 101      50.700  26.447  -7.760  1.00  0.00           H  
ATOM   1547 2HB  ALA A 101      51.100  26.856  -6.076  1.00  0.00           H  
ATOM   1548 3HB  ALA A 101      51.805  27.788  -7.415  1.00  0.00           H  
ATOM   1549  N   PRO A 102      52.830  24.785  -9.383  1.00  0.00           N  
ATOM   1550  CA  PRO A 102      53.255  24.617 -10.760  1.00  0.00           C  
ATOM   1551  C   PRO A 102      52.731  25.749 -11.623  1.00  0.00           C  
ATOM   1552  O   PRO A 102      51.690  26.339 -11.317  1.00  0.00           O  
ATOM   1553  CB  PRO A 102      52.644  23.267 -11.146  1.00  0.00           C  
ATOM   1554  CG  PRO A 102      51.443  23.111 -10.231  1.00  0.00           C  
ATOM   1555  CD  PRO A 102      51.850  23.779  -8.927  1.00  0.00           C  
ATOM   1556  HA  PRO A 102      54.357  24.580 -10.796  1.00  0.00           H  
ATOM   1557 1HB  PRO A 102      52.361  23.286 -12.211  1.00  0.00           H  
ATOM   1558 2HB  PRO A 102      53.391  22.471 -11.026  1.00  0.00           H  
ATOM   1559 1HG  PRO A 102      50.562  23.583 -10.692  1.00  0.00           H  
ATOM   1560 2HG  PRO A 102      51.201  22.042 -10.108  1.00  0.00           H  
ATOM   1561 1HD  PRO A 102      50.965  24.245  -8.486  1.00  0.00           H  
ATOM   1562 2HD  PRO A 102      52.331  23.054  -8.246  1.00  0.00           H  
ATOM   1563  N   THR A 103      53.425  26.031 -12.716  1.00  0.00           N  
ATOM   1564  CA  THR A 103      52.969  27.051 -13.648  1.00  0.00           C  
ATOM   1565  C   THR A 103      52.008  26.453 -14.662  1.00  0.00           C  
ATOM   1566  O   THR A 103      52.318  25.449 -15.305  1.00  0.00           O  
ATOM   1567  CB  THR A 103      54.160  27.701 -14.379  1.00  0.00           C  
ATOM   1568  OG1 THR A 103      55.027  28.318 -13.420  1.00  0.00           O  
ATOM   1569  CG2 THR A 103      53.676  28.753 -15.363  1.00  0.00           C  
ATOM   1570  H   THR A 103      54.276  25.524 -12.913  1.00  0.00           H  
ATOM   1571  HA  THR A 103      52.434  27.821 -13.091  1.00  0.00           H  
ATOM   1572  HB  THR A 103      54.714  26.936 -14.922  1.00  0.00           H  
ATOM   1573  HG1 THR A 103      54.518  28.916 -12.865  1.00  0.00           H  
ATOM   1574 1HG2 THR A 103      54.529  29.201 -15.869  1.00  0.00           H  
ATOM   1575 2HG2 THR A 103      53.030  28.291 -16.098  1.00  0.00           H  
ATOM   1576 3HG2 THR A 103      53.123  29.527 -14.833  1.00  0.00           H  
ATOM   1577  N   GLU A 104      50.842  27.063 -14.803  1.00  0.00           N  
ATOM   1578  CA  GLU A 104      49.854  26.576 -15.749  1.00  0.00           C  
ATOM   1579  C   GLU A 104      50.303  26.892 -17.175  1.00  0.00           C  
ATOM   1580  O   GLU A 104      50.947  27.919 -17.391  1.00  0.00           O  
ATOM   1581  CB  GLU A 104      48.498  27.222 -15.469  1.00  0.00           C  
ATOM   1582  CG  GLU A 104      47.876  26.821 -14.143  1.00  0.00           C  
ATOM   1583  CD  GLU A 104      46.521  27.449 -13.918  1.00  0.00           C  
ATOM   1584  OE1 GLU A 104      46.039  28.111 -14.807  1.00  0.00           O  
ATOM   1585  OE2 GLU A 104      45.971  27.266 -12.858  1.00  0.00           O  
ATOM   1586  H   GLU A 104      50.639  27.875 -14.236  1.00  0.00           H  
ATOM   1587  HA  GLU A 104      49.774  25.502 -15.609  1.00  0.00           H  
ATOM   1588 1HB  GLU A 104      48.607  28.306 -15.466  1.00  0.00           H  
ATOM   1589 2HB  GLU A 104      47.798  26.973 -16.262  1.00  0.00           H  
ATOM   1590 1HG  GLU A 104      47.774  25.735 -14.114  1.00  0.00           H  
ATOM   1591 2HG  GLU A 104      48.550  27.114 -13.337  1.00  0.00           H  
ATOM   1592  N   PRO A 105      49.985  26.050 -18.166  1.00  0.00           N  
ATOM   1593  CA  PRO A 105      50.293  26.270 -19.565  1.00  0.00           C  
ATOM   1594  C   PRO A 105      49.500  27.423 -20.135  1.00  0.00           C  
ATOM   1595  O   PRO A 105      48.385  27.710 -19.691  1.00  0.00           O  
ATOM   1596  CB  PRO A 105      49.916  24.940 -20.217  1.00  0.00           C  
ATOM   1597  CG  PRO A 105      48.879  24.326 -19.294  1.00  0.00           C  
ATOM   1598  CD  PRO A 105      49.265  24.791 -17.893  1.00  0.00           C  
ATOM   1599  HA  PRO A 105      51.372  26.467 -19.663  1.00  0.00           H  
ATOM   1600 1HB  PRO A 105      49.507  25.142 -21.227  1.00  0.00           H  
ATOM   1601 2HB  PRO A 105      50.808  24.319 -20.354  1.00  0.00           H  
ATOM   1602 1HG  PRO A 105      47.870  24.645 -19.592  1.00  0.00           H  
ATOM   1603 2HG  PRO A 105      48.908  23.231 -19.397  1.00  0.00           H  
ATOM   1604 1HD  PRO A 105      48.347  24.962 -17.317  1.00  0.00           H  
ATOM   1605 2HD  PRO A 105      49.936  24.065 -17.411  1.00  0.00           H  
ATOM   1606  N   ARG A 106      50.061  28.065 -21.144  1.00  0.00           N  
ATOM   1607  CA  ARG A 106      49.358  29.139 -21.814  1.00  0.00           C  
ATOM   1608  C   ARG A 106      48.531  28.568 -22.951  1.00  0.00           C  
ATOM   1609  O   ARG A 106      48.920  27.572 -23.563  1.00  0.00           O  
ATOM   1610  CB  ARG A 106      50.341  30.164 -22.354  1.00  0.00           C  
ATOM   1611  CG  ARG A 106      51.184  30.858 -21.279  1.00  0.00           C  
ATOM   1612  CD  ARG A 106      52.221  31.774 -21.874  1.00  0.00           C  
ATOM   1613  NE  ARG A 106      53.031  32.435 -20.843  1.00  0.00           N  
ATOM   1614  CZ  ARG A 106      54.096  33.241 -21.080  1.00  0.00           C  
ATOM   1615  NH1 ARG A 106      54.488  33.486 -22.314  1.00  0.00           N  
ATOM   1616  NH2 ARG A 106      54.748  33.786 -20.067  1.00  0.00           N  
ATOM   1617  H   ARG A 106      50.983  27.795 -21.463  1.00  0.00           H  
ATOM   1618  HA  ARG A 106      48.689  29.626 -21.101  1.00  0.00           H  
ATOM   1619 1HB  ARG A 106      51.002  29.712 -23.089  1.00  0.00           H  
ATOM   1620 2HB  ARG A 106      49.774  30.947 -22.860  1.00  0.00           H  
ATOM   1621 1HG  ARG A 106      50.536  31.448 -20.631  1.00  0.00           H  
ATOM   1622 2HG  ARG A 106      51.693  30.099 -20.679  1.00  0.00           H  
ATOM   1623 1HD  ARG A 106      52.889  31.192 -22.510  1.00  0.00           H  
ATOM   1624 2HD  ARG A 106      51.730  32.541 -22.469  1.00  0.00           H  
ATOM   1625  HE  ARG A 106      52.771  32.279 -19.878  1.00  0.00           H  
ATOM   1626 1HH1 ARG A 106      53.997  33.073 -23.095  1.00  0.00           H  
ATOM   1627 2HH1 ARG A 106      55.283  34.088 -22.480  1.00  0.00           H  
ATOM   1628 1HH2 ARG A 106      54.452  33.603 -19.119  1.00  0.00           H  
ATOM   1629 2HH2 ARG A 106      55.541  34.387 -20.241  1.00  0.00           H  
ATOM   1630  N   LYS A 107      47.419  29.216 -23.256  1.00  0.00           N  
ATOM   1631  CA  LYS A 107      46.587  28.825 -24.381  1.00  0.00           C  
ATOM   1632  C   LYS A 107      46.477  29.987 -25.364  1.00  0.00           C  
ATOM   1633  O   LYS A 107      46.597  31.140 -24.942  1.00  0.00           O  
ATOM   1634  CB  LYS A 107      45.195  28.424 -23.885  1.00  0.00           C  
ATOM   1635  CG  LYS A 107      45.184  27.184 -23.003  1.00  0.00           C  
ATOM   1636  CD  LYS A 107      43.772  26.780 -22.619  1.00  0.00           C  
ATOM   1637  CE  LYS A 107      43.790  25.559 -21.719  1.00  0.00           C  
ATOM   1638  NZ  LYS A 107      42.425  25.150 -21.296  1.00  0.00           N  
ATOM   1639  H   LYS A 107      47.148  30.003 -22.687  1.00  0.00           H  
ATOM   1640  HA  LYS A 107      47.056  27.971 -24.860  1.00  0.00           H  
ATOM   1641 1HB  LYS A 107      44.784  29.245 -23.294  1.00  0.00           H  
ATOM   1642 2HB  LYS A 107      44.522  28.266 -24.727  1.00  0.00           H  
ATOM   1643 1HG  LYS A 107      45.662  26.364 -23.539  1.00  0.00           H  
ATOM   1644 2HG  LYS A 107      45.754  27.378 -22.092  1.00  0.00           H  
ATOM   1645 1HD  LYS A 107      43.271  27.604 -22.109  1.00  0.00           H  
ATOM   1646 2HD  LYS A 107      43.213  26.542 -23.525  1.00  0.00           H  
ATOM   1647 1HE  LYS A 107      44.256  24.735 -22.256  1.00  0.00           H  
ATOM   1648 2HE  LYS A 107      44.385  25.784 -20.833  1.00  0.00           H  
ATOM   1649 1HZ  LYS A 107      42.493  24.336 -20.702  1.00  0.00           H  
ATOM   1650 2HZ  LYS A 107      41.987  25.905 -20.786  1.00  0.00           H  
ATOM   1651 3HZ  LYS A 107      41.869  24.928 -22.109  1.00  0.00           H  
ATOM   1652  N   PRO A 108      46.324  29.735 -26.674  1.00  0.00           N  
ATOM   1653  CA  PRO A 108      46.056  30.726 -27.699  1.00  0.00           C  
ATOM   1654  C   PRO A 108      44.650  31.286 -27.628  1.00  0.00           C  
ATOM   1655  O   PRO A 108      43.727  30.615 -27.151  1.00  0.00           O  
ATOM   1656  CB  PRO A 108      46.317  29.961 -28.998  1.00  0.00           C  
ATOM   1657  CG  PRO A 108      46.036  28.511 -28.662  1.00  0.00           C  
ATOM   1658  CD  PRO A 108      46.451  28.352 -27.199  1.00  0.00           C  
ATOM   1659  HA  PRO A 108      46.787  31.550 -27.585  1.00  0.00           H  
ATOM   1660 1HB  PRO A 108      45.636  30.346 -29.783  1.00  0.00           H  
ATOM   1661 2HB  PRO A 108      47.339  30.141 -29.348  1.00  0.00           H  
ATOM   1662 1HG  PRO A 108      44.981  28.264 -28.848  1.00  0.00           H  
ATOM   1663 2HG  PRO A 108      46.633  27.873 -29.331  1.00  0.00           H  
ATOM   1664 1HD  PRO A 108      45.754  27.662 -26.706  1.00  0.00           H  
ATOM   1665 2HD  PRO A 108      47.498  28.012 -27.135  1.00  0.00           H  
ATOM   1666  N   MET A 109      44.480  32.495 -28.140  1.00  0.00           N  
ATOM   1667  CA  MET A 109      43.171  33.109 -28.289  1.00  0.00           C  
ATOM   1668  C   MET A 109      42.691  32.927 -29.715  1.00  0.00           C  
ATOM   1669  O   MET A 109      43.481  33.043 -30.650  1.00  0.00           O  
ATOM   1670  CB  MET A 109      43.218  34.588 -27.906  1.00  0.00           C  
ATOM   1671  CG  MET A 109      41.863  35.308 -27.993  1.00  0.00           C  
ATOM   1672  SD  MET A 109      40.636  34.669 -26.824  1.00  0.00           S  
ATOM   1673  CE  MET A 109      39.126  35.358 -27.502  1.00  0.00           C  
ATOM   1674  H   MET A 109      45.288  32.997 -28.484  1.00  0.00           H  
ATOM   1675  HA  MET A 109      42.467  32.599 -27.634  1.00  0.00           H  
ATOM   1676 1HB  MET A 109      43.628  34.697 -26.901  1.00  0.00           H  
ATOM   1677 2HB  MET A 109      43.891  35.104 -28.593  1.00  0.00           H  
ATOM   1678 1HG  MET A 109      42.004  36.364 -27.790  1.00  0.00           H  
ATOM   1679 2HG  MET A 109      41.465  35.221 -28.996  1.00  0.00           H  
ATOM   1680 1HE  MET A 109      38.272  35.053 -26.894  1.00  0.00           H  
ATOM   1681 2HE  MET A 109      39.205  36.437 -27.495  1.00  0.00           H  
ATOM   1682 3HE  MET A 109      38.985  35.006 -28.525  1.00  0.00           H  
ATOM   1683  N   LEU A 110      41.413  32.637 -29.892  1.00  0.00           N  
ATOM   1684  CA  LEU A 110      40.878  32.502 -31.238  1.00  0.00           C  
ATOM   1685  C   LEU A 110      40.406  33.866 -31.703  1.00  0.00           C  
ATOM   1686  O   LEU A 110      39.926  34.654 -30.901  1.00  0.00           O  
ATOM   1687  CB  LEU A 110      39.742  31.487 -31.255  1.00  0.00           C  
ATOM   1688  CG  LEU A 110      40.155  30.074 -30.766  1.00  0.00           C  
ATOM   1689  CD1 LEU A 110      38.942  29.142 -30.753  1.00  0.00           C  
ATOM   1690  CD2 LEU A 110      41.258  29.526 -31.670  1.00  0.00           C  
ATOM   1691  H   LEU A 110      40.809  32.522 -29.089  1.00  0.00           H  
ATOM   1692  HA  LEU A 110      41.667  32.161 -31.902  1.00  0.00           H  
ATOM   1693 1HB  LEU A 110      38.930  31.852 -30.633  1.00  0.00           H  
ATOM   1694 2HB  LEU A 110      39.382  31.398 -32.280  1.00  0.00           H  
ATOM   1695  HG  LEU A 110      40.533  30.145 -29.746  1.00  0.00           H  
ATOM   1696 1HD1 LEU A 110      39.252  28.159 -30.392  1.00  0.00           H  
ATOM   1697 2HD1 LEU A 110      38.172  29.542 -30.091  1.00  0.00           H  
ATOM   1698 3HD1 LEU A 110      38.539  29.047 -31.760  1.00  0.00           H  
ATOM   1699 1HD2 LEU A 110      41.558  28.539 -31.315  1.00  0.00           H  
ATOM   1700 2HD2 LEU A 110      40.888  29.445 -32.694  1.00  0.00           H  
ATOM   1701 3HD2 LEU A 110      42.120  30.196 -31.648  1.00  0.00           H  
ATOM   1702  N   ASP A 111      40.476  34.141 -32.999  1.00  0.00           N  
ATOM   1703  CA  ASP A 111      40.086  35.475 -33.456  1.00  0.00           C  
ATOM   1704  C   ASP A 111      38.596  35.700 -33.662  1.00  0.00           C  
ATOM   1705  O   ASP A 111      38.104  36.799 -33.409  1.00  0.00           O  
ATOM   1706  CB  ASP A 111      40.792  35.794 -34.769  1.00  0.00           C  
ATOM   1707  CG  ASP A 111      42.289  35.957 -34.625  1.00  0.00           C  
ATOM   1708  OD1 ASP A 111      42.710  36.858 -33.935  1.00  0.00           O  
ATOM   1709  OD2 ASP A 111      43.004  35.186 -35.216  1.00  0.00           O  
ATOM   1710  H   ASP A 111      40.853  33.464 -33.649  1.00  0.00           H  
ATOM   1711  HA  ASP A 111      40.437  36.187 -32.713  1.00  0.00           H  
ATOM   1712 1HB  ASP A 111      40.612  34.993 -35.481  1.00  0.00           H  
ATOM   1713 2HB  ASP A 111      40.374  36.705 -35.188  1.00  0.00           H  
ATOM   1714  N   SER A 112      37.859  34.673 -34.076  1.00  0.00           N  
ATOM   1715  CA  SER A 112      36.441  34.856 -34.382  1.00  0.00           C  
ATOM   1716  C   SER A 112      35.600  35.250 -33.162  1.00  0.00           C  
ATOM   1717  O   SER A 112      34.515  35.814 -33.315  1.00  0.00           O  
ATOM   1718  CB  SER A 112      35.891  33.591 -35.015  1.00  0.00           C  
ATOM   1719  OG  SER A 112      35.838  32.540 -34.092  1.00  0.00           O  
ATOM   1720  H   SER A 112      38.293  33.780 -34.234  1.00  0.00           H  
ATOM   1721  HA  SER A 112      36.359  35.663 -35.109  1.00  0.00           H  
ATOM   1722 1HB  SER A 112      34.897  33.782 -35.421  1.00  0.00           H  
ATOM   1723 2HB  SER A 112      36.531  33.306 -35.848  1.00  0.00           H  
ATOM   1724  HG  SER A 112      35.075  32.727 -33.536  1.00  0.00           H  
ATOM   1725  N   ASN A 113      36.096  34.953 -31.958  1.00  0.00           N  
ATOM   1726  CA  ASN A 113      35.401  35.305 -30.725  1.00  0.00           C  
ATOM   1727  C   ASN A 113      36.153  36.378 -29.930  1.00  0.00           C  
ATOM   1728  O   ASN A 113      35.871  36.583 -28.744  1.00  0.00           O  
ATOM   1729  CB  ASN A 113      35.169  34.074 -29.865  1.00  0.00           C  
ATOM   1730  CG  ASN A 113      34.219  33.094 -30.505  1.00  0.00           C  
ATOM   1731  OD1 ASN A 113      33.170  33.472 -31.036  1.00  0.00           O  
ATOM   1732  ND2 ASN A 113      34.567  31.833 -30.461  1.00  0.00           N  
ATOM   1733  H   ASN A 113      36.991  34.485 -31.907  1.00  0.00           H  
ATOM   1734  HA  ASN A 113      34.429  35.721 -30.987  1.00  0.00           H  
ATOM   1735 1HB  ASN A 113      36.118  33.574 -29.674  1.00  0.00           H  
ATOM   1736 2HB  ASN A 113      34.754  34.373 -28.900  1.00  0.00           H  
ATOM   1737 1HD2 ASN A 113      33.975  31.134 -30.871  1.00  0.00           H  
ATOM   1738 2HD2 ASN A 113      35.419  31.567 -30.013  1.00  0.00           H  
ATOM   1739  N   CYS A 114      37.121  37.051 -30.561  1.00  0.00           N  
ATOM   1740  CA  CYS A 114      37.901  38.048 -29.837  1.00  0.00           C  
ATOM   1741  C   CYS A 114      37.359  39.455 -30.019  1.00  0.00           C  
ATOM   1742  O   CYS A 114      37.231  39.945 -31.144  1.00  0.00           O  
ATOM   1743  CB  CYS A 114      39.368  38.017 -30.263  1.00  0.00           C  
ATOM   1744  SG  CYS A 114      40.433  39.166 -29.353  1.00  0.00           S  
ATOM   1745  H   CYS A 114      37.329  36.882 -31.548  1.00  0.00           H  
ATOM   1746  HA  CYS A 114      37.854  37.813 -28.779  1.00  0.00           H  
ATOM   1747 1HB  CYS A 114      39.769  37.019 -30.132  1.00  0.00           H  
ATOM   1748 2HB  CYS A 114      39.435  38.255 -31.327  1.00  0.00           H  
ATOM   1749  HG  CYS A 114      39.542  40.174 -29.244  1.00  0.00           H  
ATOM   1750  N   THR A 115      37.034  40.100 -28.904  1.00  0.00           N  
ATOM   1751  CA  THR A 115      36.516  41.461 -28.932  1.00  0.00           C  
ATOM   1752  C   THR A 115      37.650  42.465 -28.697  1.00  0.00           C  
ATOM   1753  O   THR A 115      38.739  42.076 -28.271  1.00  0.00           O  
ATOM   1754  CB  THR A 115      35.401  41.633 -27.880  1.00  0.00           C  
ATOM   1755  OG1 THR A 115      35.937  41.443 -26.549  1.00  0.00           O  
ATOM   1756  CG2 THR A 115      34.315  40.598 -28.129  1.00  0.00           C  
ATOM   1757  H   THR A 115      37.145  39.629 -28.014  1.00  0.00           H  
ATOM   1758  HA  THR A 115      36.088  41.651 -29.915  1.00  0.00           H  
ATOM   1759  HB  THR A 115      34.971  42.631 -27.959  1.00  0.00           H  
ATOM   1760  HG1 THR A 115      36.516  42.176 -26.311  1.00  0.00           H  
ATOM   1761 1HG2 THR A 115      33.516  40.715 -27.393  1.00  0.00           H  
ATOM   1762 2HG2 THR A 115      33.909  40.739 -29.131  1.00  0.00           H  
ATOM   1763 3HG2 THR A 115      34.741  39.598 -28.046  1.00  0.00           H  
ATOM   1764  N   ILE A 116      37.382  43.746 -28.969  1.00  0.00           N  
ATOM   1765  CA  ILE A 116      38.339  44.832 -28.743  1.00  0.00           C  
ATOM   1766  C   ILE A 116      37.752  45.891 -27.819  1.00  0.00           C  
ATOM   1767  O   ILE A 116      36.675  46.432 -28.086  1.00  0.00           O  
ATOM   1768  CB  ILE A 116      38.780  45.450 -30.076  1.00  0.00           C  
ATOM   1769  CG1 ILE A 116      39.480  44.389 -30.939  1.00  0.00           C  
ATOM   1770  CG2 ILE A 116      39.694  46.662 -29.851  1.00  0.00           C  
ATOM   1771  CD1 ILE A 116      39.717  44.831 -32.352  1.00  0.00           C  
ATOM   1772  H   ILE A 116      36.470  43.977 -29.340  1.00  0.00           H  
ATOM   1773  HA  ILE A 116      39.215  44.420 -28.256  1.00  0.00           H  
ATOM   1774  HB  ILE A 116      37.897  45.747 -30.608  1.00  0.00           H  
ATOM   1775 1HG1 ILE A 116      40.442  44.142 -30.483  1.00  0.00           H  
ATOM   1776 2HG1 ILE A 116      38.877  43.489 -30.973  1.00  0.00           H  
ATOM   1777 1HG2 ILE A 116      39.985  47.090 -30.808  1.00  0.00           H  
ATOM   1778 2HG2 ILE A 116      39.168  47.390 -29.289  1.00  0.00           H  
ATOM   1779 3HG2 ILE A 116      40.589  46.355 -29.312  1.00  0.00           H  
ATOM   1780 1HD1 ILE A 116      40.215  44.032 -32.900  1.00  0.00           H  
ATOM   1781 2HD1 ILE A 116      38.760  45.055 -32.827  1.00  0.00           H  
ATOM   1782 3HD1 ILE A 116      40.341  45.721 -32.358  1.00  0.00           H  
ATOM   1783  N   ASP A 117      38.491  46.242 -26.773  1.00  0.00           N  
ATOM   1784  CA  ASP A 117      38.032  47.192 -25.758  1.00  0.00           C  
ATOM   1785  C   ASP A 117      37.603  48.547 -26.318  1.00  0.00           C  
ATOM   1786  O   ASP A 117      36.662  49.163 -25.812  1.00  0.00           O  
ATOM   1787  CB  ASP A 117      39.144  47.404 -24.734  1.00  0.00           C  
ATOM   1788  CG  ASP A 117      39.373  46.179 -23.837  1.00  0.00           C  
ATOM   1789  OD1 ASP A 117      38.539  45.302 -23.819  1.00  0.00           O  
ATOM   1790  OD2 ASP A 117      40.394  46.128 -23.199  1.00  0.00           O  
ATOM   1791  H   ASP A 117      39.383  45.784 -26.639  1.00  0.00           H  
ATOM   1792  HA  ASP A 117      37.181  46.745 -25.250  1.00  0.00           H  
ATOM   1793 1HB  ASP A 117      40.077  47.619 -25.257  1.00  0.00           H  
ATOM   1794 2HB  ASP A 117      38.915  48.268 -24.108  1.00  0.00           H  
ATOM   1795  N   ASN A 118      38.258  48.989 -27.387  1.00  0.00           N  
ATOM   1796  CA  ASN A 118      37.979  50.287 -27.996  1.00  0.00           C  
ATOM   1797  C   ASN A 118      36.783  50.282 -28.939  1.00  0.00           C  
ATOM   1798  O   ASN A 118      36.432  51.325 -29.491  1.00  0.00           O  
ATOM   1799  CB  ASN A 118      39.196  50.798 -28.729  1.00  0.00           C  
ATOM   1800  CG  ASN A 118      40.279  51.236 -27.785  1.00  0.00           C  
ATOM   1801  OD1 ASN A 118      40.010  51.621 -26.639  1.00  0.00           O  
ATOM   1802  ND2 ASN A 118      41.497  51.196 -28.237  1.00  0.00           N  
ATOM   1803  H   ASN A 118      39.000  48.418 -27.761  1.00  0.00           H  
ATOM   1804  HA  ASN A 118      37.747  50.991 -27.193  1.00  0.00           H  
ATOM   1805 1HB  ASN A 118      39.577  50.019 -29.389  1.00  0.00           H  
ATOM   1806 2HB  ASN A 118      38.903  51.641 -29.357  1.00  0.00           H  
ATOM   1807 1HD2 ASN A 118      42.255  51.487 -27.651  1.00  0.00           H  
ATOM   1808 2HD2 ASN A 118      41.673  50.887 -29.168  1.00  0.00           H  
ATOM   1809  N   HIS A 119      36.181  49.117 -29.148  1.00  0.00           N  
ATOM   1810  CA  HIS A 119      34.992  49.009 -29.969  1.00  0.00           C  
ATOM   1811  C   HIS A 119      33.855  48.544 -29.079  1.00  0.00           C  
ATOM   1812  O   HIS A 119      32.679  48.695 -29.406  1.00  0.00           O  
ATOM   1813  CB  HIS A 119      35.212  48.067 -31.153  1.00  0.00           C  
ATOM   1814  CG  HIS A 119      36.222  48.583 -32.152  1.00  0.00           C  
ATOM   1815  ND1 HIS A 119      35.968  49.669 -32.964  1.00  0.00           N  
ATOM   1816  CD2 HIS A 119      37.464  48.172 -32.471  1.00  0.00           C  
ATOM   1817  CE1 HIS A 119      37.015  49.894 -33.733  1.00  0.00           C  
ATOM   1818  NE2 HIS A 119      37.934  48.999 -33.453  1.00  0.00           N  
ATOM   1819  H   HIS A 119      36.510  48.274 -28.686  1.00  0.00           H  
ATOM   1820  HA  HIS A 119      34.721  49.987 -30.365  1.00  0.00           H  
ATOM   1821 1HB  HIS A 119      35.563  47.103 -30.779  1.00  0.00           H  
ATOM   1822 2HB  HIS A 119      34.266  47.901 -31.666  1.00  0.00           H  
ATOM   1823  HD2 HIS A 119      37.992  47.360 -32.051  1.00  0.00           H  
ATOM   1824  HE1 HIS A 119      37.104  50.683 -34.476  1.00  0.00           H  
ATOM   1825  HE2 HIS A 119      38.843  48.926 -33.887  1.00  0.00           H  
ATOM   1826  N   ALA A 120      34.229  47.983 -27.929  1.00  0.00           N  
ATOM   1827  CA  ALA A 120      33.271  47.481 -26.955  1.00  0.00           C  
ATOM   1828  C   ALA A 120      32.788  48.605 -26.037  1.00  0.00           C  
ATOM   1829  O   ALA A 120      31.587  48.708 -25.729  1.00  0.00           O  
ATOM   1830  CB  ALA A 120      33.902  46.375 -26.136  1.00  0.00           C  
ATOM   1831  H   ALA A 120      35.222  47.859 -27.751  1.00  0.00           H  
ATOM   1832  HA  ALA A 120      32.412  47.087 -27.497  1.00  0.00           H  
ATOM   1833 1HB  ALA A 120      33.174  45.989 -25.427  1.00  0.00           H  
ATOM   1834 2HB  ALA A 120      34.236  45.573 -26.796  1.00  0.00           H  
ATOM   1835 3HB  ALA A 120      34.762  46.776 -25.599  1.00  0.00           H  
ATOM   1836  N   LYS A 121      33.716  49.476 -25.595  1.00  0.00           N  
ATOM   1837  CA  LYS A 121      33.282  50.558 -24.729  1.00  0.00           C  
ATOM   1838  C   LYS A 121      32.211  51.280 -25.503  1.00  0.00           C  
ATOM   1839  O   LYS A 121      32.434  51.700 -26.640  1.00  0.00           O  
ATOM   1840  CB  LYS A 121      34.419  51.499 -24.343  1.00  0.00           C  
ATOM   1841  CG  LYS A 121      33.992  52.593 -23.328  1.00  0.00           C  
ATOM   1842  CD  LYS A 121      35.170  53.468 -22.864  1.00  0.00           C  
ATOM   1843  CE  LYS A 121      34.768  54.370 -21.674  1.00  0.00           C  
ATOM   1844  NZ  LYS A 121      33.849  55.472 -22.064  1.00  0.00           N  
ATOM   1845  H   LYS A 121      34.706  49.373 -25.824  1.00  0.00           H  
ATOM   1846  HA  LYS A 121      32.841  50.145 -23.827  1.00  0.00           H  
ATOM   1847 1HB  LYS A 121      35.243  50.924 -23.918  1.00  0.00           H  
ATOM   1848 2HB  LYS A 121      34.793  51.997 -25.235  1.00  0.00           H  
ATOM   1849 1HG  LYS A 121      33.255  53.240 -23.805  1.00  0.00           H  
ATOM   1850 2HG  LYS A 121      33.530  52.131 -22.458  1.00  0.00           H  
ATOM   1851 1HD  LYS A 121      36.013  52.844 -22.574  1.00  0.00           H  
ATOM   1852 2HD  LYS A 121      35.482  54.112 -23.688  1.00  0.00           H  
ATOM   1853 1HE  LYS A 121      34.271  53.755 -20.922  1.00  0.00           H  
ATOM   1854 2HE  LYS A 121      35.663  54.802 -21.238  1.00  0.00           H  
ATOM   1855 1HZ  LYS A 121      33.611  56.046 -21.223  1.00  0.00           H  
ATOM   1856 2HZ  LYS A 121      34.297  56.058 -22.745  1.00  0.00           H  
ATOM   1857 3HZ  LYS A 121      33.003  55.084 -22.453  1.00  0.00           H  
ATOM   1858  N   THR A 122      31.061  51.454 -24.894  1.00  0.00           N  
ATOM   1859  CA  THR A 122      29.962  52.037 -25.621  1.00  0.00           C  
ATOM   1860  C   THR A 122      29.731  53.519 -25.324  1.00  0.00           C  
ATOM   1861  O   THR A 122      29.508  53.922 -24.180  1.00  0.00           O  
ATOM   1862  CB  THR A 122      28.736  51.146 -25.372  1.00  0.00           C  
ATOM   1863  OG1 THR A 122      29.009  49.816 -25.923  1.00  0.00           O  
ATOM   1864  CG2 THR A 122      27.498  51.715 -25.969  1.00  0.00           C  
ATOM   1865  H   THR A 122      30.930  51.112 -23.949  1.00  0.00           H  
ATOM   1866  HA  THR A 122      30.189  51.961 -26.682  1.00  0.00           H  
ATOM   1867  HB  THR A 122      28.588  51.040 -24.299  1.00  0.00           H  
ATOM   1868  HG1 THR A 122      29.962  49.526 -25.757  1.00  0.00           H  
ATOM   1869 1HG2 THR A 122      26.663  51.047 -25.769  1.00  0.00           H  
ATOM   1870 2HG2 THR A 122      27.317  52.661 -25.511  1.00  0.00           H  
ATOM   1871 3HG2 THR A 122      27.617  51.835 -27.045  1.00  0.00           H  
ATOM   1872  N   ASP A 123      29.724  54.327 -26.391  1.00  0.00           N  
ATOM   1873  CA  ASP A 123      29.561  55.783 -26.281  1.00  0.00           C  
ATOM   1874  C   ASP A 123      28.153  56.260 -25.988  1.00  0.00           C  
ATOM   1875  O   ASP A 123      27.923  57.445 -25.744  1.00  0.00           O  
ATOM   1876  CB  ASP A 123      30.069  56.463 -27.564  1.00  0.00           C  
ATOM   1877  CG  ASP A 123      29.348  55.922 -28.833  1.00  0.00           C  
ATOM   1878  OD1 ASP A 123      28.554  55.035 -28.674  1.00  0.00           O  
ATOM   1879  OD2 ASP A 123      29.610  56.366 -29.939  1.00  0.00           O  
ATOM   1880  H   ASP A 123      29.877  53.922 -27.307  1.00  0.00           H  
ATOM   1881  HA  ASP A 123      30.206  56.119 -25.459  1.00  0.00           H  
ATOM   1882 1HB  ASP A 123      29.857  57.539 -27.495  1.00  0.00           H  
ATOM   1883 2HB  ASP A 123      31.144  56.346 -27.673  1.00  0.00           H  
ATOM   1884  N   THR A 124      27.223  55.316 -25.931  1.00  0.00           N  
ATOM   1885  CA  THR A 124      25.845  55.627 -25.631  1.00  0.00           C  
ATOM   1886  C   THR A 124      25.568  55.366 -24.141  1.00  0.00           C  
ATOM   1887  O   THR A 124      24.457  55.603 -23.666  1.00  0.00           O  
ATOM   1888  CB  THR A 124      24.872  54.781 -26.498  1.00  0.00           C  
ATOM   1889  OG1 THR A 124      24.954  53.399 -26.142  1.00  0.00           O  
ATOM   1890  CG2 THR A 124      25.276  54.886 -27.967  1.00  0.00           C  
ATOM   1891  H   THR A 124      27.498  54.373 -26.162  1.00  0.00           H  
ATOM   1892  HA  THR A 124      25.675  56.685 -25.834  1.00  0.00           H  
ATOM   1893  HB  THR A 124      23.855  55.142 -26.377  1.00  0.00           H  
ATOM   1894  HG1 THR A 124      24.620  52.856 -26.861  1.00  0.00           H  
ATOM   1895 1HG2 THR A 124      24.609  54.286 -28.575  1.00  0.00           H  
ATOM   1896 2HG2 THR A 124      25.235  55.925 -28.292  1.00  0.00           H  
ATOM   1897 3HG2 THR A 124      26.286  54.511 -28.084  1.00  0.00           H  
ATOM   1898  N   CYS A 125      26.566  54.850 -23.406  1.00  0.00           N  
ATOM   1899  CA  CYS A 125      26.379  54.531 -21.993  1.00  0.00           C  
ATOM   1900  C   CYS A 125      26.128  55.794 -21.163  1.00  0.00           C  
ATOM   1901  O   CYS A 125      26.905  56.742 -21.255  1.00  0.00           O  
ATOM   1902  CB  CYS A 125      27.616  53.842 -21.423  1.00  0.00           C  
ATOM   1903  SG  CYS A 125      27.456  53.384 -19.670  1.00  0.00           S  
ATOM   1904  H   CYS A 125      27.478  54.673 -23.832  1.00  0.00           H  
ATOM   1905  HA  CYS A 125      25.546  53.842 -21.934  1.00  0.00           H  
ATOM   1906 1HB  CYS A 125      27.842  52.944 -21.998  1.00  0.00           H  
ATOM   1907 2HB  CYS A 125      28.474  54.512 -21.520  1.00  0.00           H  
ATOM   1908  HG  CYS A 125      26.972  54.576 -19.233  1.00  0.00           H  
ATOM   1909  N   PRO A 126      25.050  55.874 -20.365  1.00  0.00           N  
ATOM   1910  CA  PRO A 126      24.749  57.030 -19.551  1.00  0.00           C  
ATOM   1911  C   PRO A 126      25.712  57.157 -18.390  1.00  0.00           C  
ATOM   1912  O   PRO A 126      26.207  56.158 -17.863  1.00  0.00           O  
ATOM   1913  CB  PRO A 126      23.323  56.747 -19.066  1.00  0.00           C  
ATOM   1914  CG  PRO A 126      23.198  55.236 -19.086  1.00  0.00           C  
ATOM   1915  CD  PRO A 126      24.062  54.781 -20.264  1.00  0.00           C  
ATOM   1916  HA  PRO A 126      24.780  57.933 -20.182  1.00  0.00           H  
ATOM   1917 1HB  PRO A 126      23.194  57.164 -18.052  1.00  0.00           H  
ATOM   1918 2HB  PRO A 126      22.598  57.254 -19.716  1.00  0.00           H  
ATOM   1919 1HG  PRO A 126      23.534  54.827 -18.123  1.00  0.00           H  
ATOM   1920 2HG  PRO A 126      22.139  54.950 -19.202  1.00  0.00           H  
ATOM   1921 1HD  PRO A 126      24.533  53.834 -19.988  1.00  0.00           H  
ATOM   1922 2HD  PRO A 126      23.473  54.706 -21.199  1.00  0.00           H  
ATOM   1923  N   LYS A 127      25.918  58.387 -17.960  1.00  0.00           N  
ATOM   1924  CA  LYS A 127      26.718  58.670 -16.786  1.00  0.00           C  
ATOM   1925  C   LYS A 127      25.821  58.615 -15.571  1.00  0.00           C  
ATOM   1926  O   LYS A 127      24.723  59.168 -15.580  1.00  0.00           O  
ATOM   1927  CB  LYS A 127      27.413  60.016 -16.923  1.00  0.00           C  
ATOM   1928  CG  LYS A 127      28.327  60.368 -15.796  1.00  0.00           C  
ATOM   1929  CD  LYS A 127      29.029  61.668 -16.091  1.00  0.00           C  
ATOM   1930  CE  LYS A 127      29.879  62.118 -14.936  1.00  0.00           C  
ATOM   1931  NZ  LYS A 127      30.562  63.404 -15.230  1.00  0.00           N  
ATOM   1932  H   LYS A 127      25.494  59.158 -18.458  1.00  0.00           H  
ATOM   1933  HA  LYS A 127      27.473  57.899 -16.676  1.00  0.00           H  
ATOM   1934 1HB  LYS A 127      28.026  60.005 -17.813  1.00  0.00           H  
ATOM   1935 2HB  LYS A 127      26.674  60.810 -17.034  1.00  0.00           H  
ATOM   1936 1HG  LYS A 127      27.767  60.444 -14.855  1.00  0.00           H  
ATOM   1937 2HG  LYS A 127      29.073  59.589 -15.697  1.00  0.00           H  
ATOM   1938 1HD  LYS A 127      29.678  61.522 -16.957  1.00  0.00           H  
ATOM   1939 2HD  LYS A 127      28.298  62.439 -16.338  1.00  0.00           H  
ATOM   1940 1HE  LYS A 127      29.246  62.244 -14.058  1.00  0.00           H  
ATOM   1941 2HE  LYS A 127      30.631  61.357 -14.725  1.00  0.00           H  
ATOM   1942 1HZ  LYS A 127      31.116  63.674 -14.436  1.00  0.00           H  
ATOM   1943 2HZ  LYS A 127      31.164  63.293 -16.041  1.00  0.00           H  
ATOM   1944 3HZ  LYS A 127      29.873  64.118 -15.421  1.00  0.00           H  
ATOM   1945  N   LEU A 128      26.259  57.913 -14.543  1.00  0.00           N  
ATOM   1946  CA  LEU A 128      25.443  57.784 -13.354  1.00  0.00           C  
ATOM   1947  C   LEU A 128      25.566  59.000 -12.447  1.00  0.00           C  
ATOM   1948  O   LEU A 128      26.639  59.593 -12.324  1.00  0.00           O  
ATOM   1949  CB  LEU A 128      25.854  56.519 -12.595  1.00  0.00           C  
ATOM   1950  CG  LEU A 128      25.688  55.202 -13.389  1.00  0.00           C  
ATOM   1951  CD1 LEU A 128      26.162  54.006 -12.529  1.00  0.00           C  
ATOM   1952  CD2 LEU A 128      24.242  55.069 -13.812  1.00  0.00           C  
ATOM   1953  H   LEU A 128      27.162  57.461 -14.590  1.00  0.00           H  
ATOM   1954  HA  LEU A 128      24.403  57.690 -13.659  1.00  0.00           H  
ATOM   1955 1HB  LEU A 128      26.902  56.608 -12.316  1.00  0.00           H  
ATOM   1956 2HB  LEU A 128      25.257  56.450 -11.686  1.00  0.00           H  
ATOM   1957  HG  LEU A 128      26.317  55.232 -14.284  1.00  0.00           H  
ATOM   1958 1HD1 LEU A 128      26.055  53.081 -13.099  1.00  0.00           H  
ATOM   1959 2HD1 LEU A 128      27.214  54.130 -12.249  1.00  0.00           H  
ATOM   1960 3HD1 LEU A 128      25.558  53.941 -11.625  1.00  0.00           H  
ATOM   1961 1HD2 LEU A 128      24.109  54.149 -14.383  1.00  0.00           H  
ATOM   1962 2HD2 LEU A 128      23.607  55.043 -12.925  1.00  0.00           H  
ATOM   1963 3HD2 LEU A 128      23.970  55.926 -14.433  1.00  0.00           H  
ATOM   1964  N   GLU A 129      24.456  59.348 -11.807  1.00  0.00           N  
ATOM   1965  CA  GLU A 129      24.380  60.432 -10.834  1.00  0.00           C  
ATOM   1966  C   GLU A 129      24.207  59.822  -9.451  1.00  0.00           C  
ATOM   1967  O   GLU A 129      23.908  58.633  -9.339  1.00  0.00           O  
ATOM   1968  CB  GLU A 129      23.217  61.382 -11.163  1.00  0.00           C  
ATOM   1969  CG  GLU A 129      23.330  62.109 -12.533  1.00  0.00           C  
ATOM   1970  CD  GLU A 129      22.155  63.049 -12.824  1.00  0.00           C  
ATOM   1971  OE1 GLU A 129      21.271  63.141 -12.004  1.00  0.00           O  
ATOM   1972  OE2 GLU A 129      22.156  63.667 -13.864  1.00  0.00           O  
ATOM   1973  H   GLU A 129      23.617  58.819 -11.995  1.00  0.00           H  
ATOM   1974  HA  GLU A 129      25.316  60.989 -10.846  1.00  0.00           H  
ATOM   1975 1HB  GLU A 129      22.280  60.826 -11.152  1.00  0.00           H  
ATOM   1976 2HB  GLU A 129      23.152  62.143 -10.385  1.00  0.00           H  
ATOM   1977 1HG  GLU A 129      24.251  62.693 -12.542  1.00  0.00           H  
ATOM   1978 2HG  GLU A 129      23.402  61.365 -13.330  1.00  0.00           H  
ATOM   1979  N   THR A 130      24.395  60.619  -8.407  1.00  0.00           N  
ATOM   1980  CA  THR A 130      24.201  60.109  -7.057  1.00  0.00           C  
ATOM   1981  C   THR A 130      23.027  60.812  -6.392  1.00  0.00           C  
ATOM   1982  O   THR A 130      22.715  61.954  -6.732  1.00  0.00           O  
ATOM   1983  CB  THR A 130      25.481  60.313  -6.227  1.00  0.00           C  
ATOM   1984  OG1 THR A 130      25.778  61.717  -6.142  1.00  0.00           O  
ATOM   1985  CG2 THR A 130      26.648  59.585  -6.888  1.00  0.00           C  
ATOM   1986  H   THR A 130      24.655  61.585  -8.551  1.00  0.00           H  
ATOM   1987  HA  THR A 130      23.981  59.043  -7.102  1.00  0.00           H  
ATOM   1988  HB  THR A 130      25.332  59.925  -5.221  1.00  0.00           H  
ATOM   1989  HG1 THR A 130      25.131  62.148  -5.573  1.00  0.00           H  
ATOM   1990 1HG2 THR A 130      27.550  59.736  -6.298  1.00  0.00           H  
ATOM   1991 2HG2 THR A 130      26.421  58.519  -6.943  1.00  0.00           H  
ATOM   1992 3HG2 THR A 130      26.805  59.972  -7.892  1.00  0.00           H  
ATOM   1993  N   ILE A 131      22.390  60.141  -5.439  1.00  0.00           N  
ATOM   1994  CA  ILE A 131      21.271  60.723  -4.707  1.00  0.00           C  
ATOM   1995  C   ILE A 131      21.484  60.663  -3.201  1.00  0.00           C  
ATOM   1996  O   ILE A 131      21.773  59.601  -2.652  1.00  0.00           O  
ATOM   1997  CB  ILE A 131      19.947  60.008  -5.037  1.00  0.00           C  
ATOM   1998  CG1 ILE A 131      19.654  60.089  -6.536  1.00  0.00           C  
ATOM   1999  CG2 ILE A 131      18.824  60.659  -4.252  1.00  0.00           C  
ATOM   2000  CD1 ILE A 131      18.475  59.259  -6.957  1.00  0.00           C  
ATOM   2001  H   ILE A 131      22.688  59.203  -5.222  1.00  0.00           H  
ATOM   2002  HA  ILE A 131      21.178  61.769  -4.998  1.00  0.00           H  
ATOM   2003  HB  ILE A 131      20.016  58.950  -4.765  1.00  0.00           H  
ATOM   2004 1HG1 ILE A 131      19.474  61.128  -6.803  1.00  0.00           H  
ATOM   2005 2HG1 ILE A 131      20.518  59.732  -7.090  1.00  0.00           H  
ATOM   2006 1HG2 ILE A 131      17.882  60.166  -4.472  1.00  0.00           H  
ATOM   2007 2HG2 ILE A 131      19.030  60.581  -3.194  1.00  0.00           H  
ATOM   2008 3HG2 ILE A 131      18.757  61.711  -4.532  1.00  0.00           H  
ATOM   2009 1HD1 ILE A 131      18.330  59.362  -8.031  1.00  0.00           H  
ATOM   2010 2HD1 ILE A 131      18.659  58.211  -6.713  1.00  0.00           H  
ATOM   2011 3HD1 ILE A 131      17.587  59.603  -6.433  1.00  0.00           H  
ATOM   2012  N   ASP A 132      21.345  61.806  -2.538  1.00  0.00           N  
ATOM   2013  CA  ASP A 132      21.472  61.839  -1.076  1.00  0.00           C  
ATOM   2014  C   ASP A 132      20.108  61.793  -0.431  1.00  0.00           C  
ATOM   2015  O   ASP A 132      19.317  62.720  -0.560  1.00  0.00           O  
ATOM   2016  CB  ASP A 132      22.165  63.128  -0.647  1.00  0.00           C  
ATOM   2017  CG  ASP A 132      23.645  63.191  -1.027  1.00  0.00           C  
ATOM   2018  OD1 ASP A 132      24.310  62.182  -1.003  1.00  0.00           O  
ATOM   2019  OD2 ASP A 132      24.070  64.241  -1.431  1.00  0.00           O  
ATOM   2020  H   ASP A 132      21.115  62.660  -3.031  1.00  0.00           H  
ATOM   2021  HA  ASP A 132      22.045  60.983  -0.749  1.00  0.00           H  
ATOM   2022 1HB  ASP A 132      21.646  63.995  -1.034  1.00  0.00           H  
ATOM   2023 2HB  ASP A 132      22.101  63.175   0.446  1.00  0.00           H  
ATOM   2024  N   LEU A 133      19.840  60.713   0.282  1.00  0.00           N  
ATOM   2025  CA  LEU A 133      18.571  60.527   0.936  1.00  0.00           C  
ATOM   2026  C   LEU A 133      18.748  60.688   2.459  1.00  0.00           C  
ATOM   2027  O   LEU A 133      19.533  59.925   3.038  1.00  0.00           O  
ATOM   2028  CB  LEU A 133      18.008  59.147   0.642  1.00  0.00           C  
ATOM   2029  CG  LEU A 133      17.744  58.872  -0.837  1.00  0.00           C  
ATOM   2030  CD1 LEU A 133      17.240  57.440  -1.023  1.00  0.00           C  
ATOM   2031  CD2 LEU A 133      16.737  59.896  -1.344  1.00  0.00           C  
ATOM   2032  H   LEU A 133      20.538  59.982   0.316  1.00  0.00           H  
ATOM   2033  HA  LEU A 133      17.867  61.268   0.568  1.00  0.00           H  
ATOM   2034 1HB  LEU A 133      18.742  58.403   0.980  1.00  0.00           H  
ATOM   2035 2HB  LEU A 133      17.088  59.000   1.202  1.00  0.00           H  
ATOM   2036  HG  LEU A 133      18.678  58.969  -1.403  1.00  0.00           H  
ATOM   2037 1HD1 LEU A 133      17.061  57.251  -2.085  1.00  0.00           H  
ATOM   2038 2HD1 LEU A 133      17.989  56.738  -0.656  1.00  0.00           H  
ATOM   2039 3HD1 LEU A 133      16.307  57.301  -0.472  1.00  0.00           H  
ATOM   2040 1HD2 LEU A 133      16.537  59.720  -2.401  1.00  0.00           H  
ATOM   2041 2HD2 LEU A 133      15.802  59.800  -0.787  1.00  0.00           H  
ATOM   2042 3HD2 LEU A 133      17.137  60.900  -1.216  1.00  0.00           H  
ATOM   2043  N   PRO A 134      18.054  61.604   3.126  1.00  0.00           N  
ATOM   2044  CA  PRO A 134      18.134  61.757   4.552  1.00  0.00           C  
ATOM   2045  C   PRO A 134      17.539  60.485   5.169  1.00  0.00           C  
ATOM   2046  O   PRO A 134      16.603  59.907   4.638  1.00  0.00           O  
ATOM   2047  CB  PRO A 134      17.263  62.978   4.835  1.00  0.00           C  
ATOM   2048  CG  PRO A 134      17.286  63.790   3.548  1.00  0.00           C  
ATOM   2049  CD  PRO A 134      17.373  62.742   2.433  1.00  0.00           C  
ATOM   2050  HA  PRO A 134      19.154  61.921   4.875  1.00  0.00           H  
ATOM   2051 1HB  PRO A 134      16.269  62.676   5.170  1.00  0.00           H  
ATOM   2052 2HB  PRO A 134      17.692  63.571   5.669  1.00  0.00           H  
ATOM   2053 1HG  PRO A 134      16.392  64.422   3.468  1.00  0.00           H  
ATOM   2054 2HG  PRO A 134      18.157  64.439   3.559  1.00  0.00           H  
ATOM   2055 1HD  PRO A 134      16.392  62.399   2.085  1.00  0.00           H  
ATOM   2056 2HD  PRO A 134      17.995  63.149   1.624  1.00  0.00           H  
ATOM   2057  N   ILE A 135      18.099  60.106   6.308  1.00  0.00           N  
ATOM   2058  CA  ILE A 135      17.674  58.878   6.986  1.00  0.00           C  
ATOM   2059  C   ILE A 135      16.201  58.957   7.448  1.00  0.00           C  
ATOM   2060  O   ILE A 135      15.563  57.920   7.682  1.00  0.00           O  
ATOM   2061  CB  ILE A 135      18.575  58.661   8.238  1.00  0.00           C  
ATOM   2062  CG1 ILE A 135      18.405  57.241   8.750  1.00  0.00           C  
ATOM   2063  CG2 ILE A 135      18.276  59.662   9.364  1.00  0.00           C  
ATOM   2064  CD1 ILE A 135      18.917  56.205   7.772  1.00  0.00           C  
ATOM   2065  H   ILE A 135      18.855  60.627   6.681  1.00  0.00           H  
ATOM   2066  HA  ILE A 135      17.792  58.046   6.338  1.00  0.00           H  
ATOM   2067  HB  ILE A 135      19.611  58.781   7.932  1.00  0.00           H  
ATOM   2068 1HG1 ILE A 135      18.949  57.130   9.681  1.00  0.00           H  
ATOM   2069 2HG1 ILE A 135      17.348  57.044   8.930  1.00  0.00           H  
ATOM   2070 1HG2 ILE A 135      18.959  59.470  10.192  1.00  0.00           H  
ATOM   2071 2HG2 ILE A 135      18.425  60.680   9.007  1.00  0.00           H  
ATOM   2072 3HG2 ILE A 135      17.250  59.550   9.712  1.00  0.00           H  
ATOM   2073 1HD1 ILE A 135      18.770  55.213   8.195  1.00  0.00           H  
ATOM   2074 2HD1 ILE A 135      18.367  56.283   6.832  1.00  0.00           H  
ATOM   2075 3HD1 ILE A 135      19.976  56.371   7.589  1.00  0.00           H  
ATOM   2076  N   ALA A 136      15.657  60.165   7.529  1.00  0.00           N  
ATOM   2077  CA  ALA A 136      14.274  60.397   7.910  1.00  0.00           C  
ATOM   2078  C   ALA A 136      13.261  60.254   6.772  1.00  0.00           C  
ATOM   2079  O   ALA A 136      12.060  60.382   7.006  1.00  0.00           O  
ATOM   2080  CB  ALA A 136      14.143  61.778   8.512  1.00  0.00           C  
ATOM   2081  H   ALA A 136      16.244  60.965   7.317  1.00  0.00           H  
ATOM   2082  HA  ALA A 136      14.030  59.652   8.675  1.00  0.00           H  
ATOM   2083 1HB  ALA A 136      13.112  61.921   8.841  1.00  0.00           H  
ATOM   2084 2HB  ALA A 136      14.815  61.888   9.357  1.00  0.00           H  
ATOM   2085 3HB  ALA A 136      14.385  62.522   7.746  1.00  0.00           H  
ATOM   2086  N   ILE A 137      13.715  60.056   5.532  1.00  0.00           N  
ATOM   2087  CA  ILE A 137      12.764  59.971   4.424  1.00  0.00           C  
ATOM   2088  C   ILE A 137      12.377  58.553   4.100  1.00  0.00           C  
ATOM   2089  O   ILE A 137      13.209  57.754   3.679  1.00  0.00           O  
ATOM   2090  CB  ILE A 137      13.292  60.639   3.155  1.00  0.00           C  
ATOM   2091  CG1 ILE A 137      13.662  62.074   3.470  1.00  0.00           C  
ATOM   2092  CG2 ILE A 137      12.246  60.535   2.001  1.00  0.00           C  
ATOM   2093  CD1 ILE A 137      12.525  62.895   3.982  1.00  0.00           C  
ATOM   2094  H   ILE A 137      14.714  59.945   5.348  1.00  0.00           H  
ATOM   2095  HA  ILE A 137      11.857  60.494   4.722  1.00  0.00           H  
ATOM   2096  HB  ILE A 137      14.216  60.135   2.857  1.00  0.00           H  
ATOM   2097 1HG1 ILE A 137      14.418  62.060   4.230  1.00  0.00           H  
ATOM   2098 2HG1 ILE A 137      14.061  62.549   2.579  1.00  0.00           H  
ATOM   2099 1HG2 ILE A 137      12.654  61.002   1.108  1.00  0.00           H  
ATOM   2100 2HG2 ILE A 137      12.027  59.490   1.792  1.00  0.00           H  
ATOM   2101 3HG2 ILE A 137      11.320  61.045   2.277  1.00  0.00           H  
ATOM   2102 1HD1 ILE A 137      12.880  63.900   4.207  1.00  0.00           H  
ATOM   2103 2HD1 ILE A 137      11.747  62.943   3.223  1.00  0.00           H  
ATOM   2104 3HD1 ILE A 137      12.123  62.440   4.888  1.00  0.00           H  
ATOM   2105  N   LEU A 138      11.104  58.254   4.272  1.00  0.00           N  
ATOM   2106  CA  LEU A 138      10.595  56.914   4.036  1.00  0.00           C  
ATOM   2107  C   LEU A 138       9.818  56.773   2.724  1.00  0.00           C  
ATOM   2108  O   LEU A 138       9.920  55.754   2.044  1.00  0.00           O  
ATOM   2109  CB  LEU A 138       9.696  56.535   5.209  1.00  0.00           C  
ATOM   2110  CG  LEU A 138      10.409  56.539   6.576  1.00  0.00           C  
ATOM   2111  CD1 LEU A 138       9.413  56.216   7.681  1.00  0.00           C  
ATOM   2112  CD2 LEU A 138      11.545  55.537   6.542  1.00  0.00           C  
ATOM   2113  H   LEU A 138      10.495  58.968   4.630  1.00  0.00           H  
ATOM   2114  HA  LEU A 138      11.441  56.226   4.006  1.00  0.00           H  
ATOM   2115 1HB  LEU A 138       8.856  57.225   5.251  1.00  0.00           H  
ATOM   2116 2HB  LEU A 138       9.302  55.528   5.036  1.00  0.00           H  
ATOM   2117  HG  LEU A 138      10.816  57.532   6.774  1.00  0.00           H  
ATOM   2118 1HD1 LEU A 138       9.926  56.227   8.645  1.00  0.00           H  
ATOM   2119 2HD1 LEU A 138       8.618  56.964   7.688  1.00  0.00           H  
ATOM   2120 3HD1 LEU A 138       8.982  55.230   7.513  1.00  0.00           H  
ATOM   2121 1HD2 LEU A 138      12.063  55.546   7.501  1.00  0.00           H  
ATOM   2122 2HD2 LEU A 138      11.151  54.539   6.349  1.00  0.00           H  
ATOM   2123 3HD2 LEU A 138      12.248  55.808   5.748  1.00  0.00           H  
ATOM   2124  N   SER A 139       9.072  57.801   2.336  1.00  0.00           N  
ATOM   2125  CA  SER A 139       8.198  57.718   1.156  1.00  0.00           C  
ATOM   2126  C   SER A 139       8.934  57.522  -0.173  1.00  0.00           C  
ATOM   2127  O   SER A 139       8.327  57.119  -1.163  1.00  0.00           O  
ATOM   2128  CB  SER A 139       7.363  58.969   1.049  1.00  0.00           C  
ATOM   2129  OG  SER A 139       8.157  60.070   0.717  1.00  0.00           O  
ATOM   2130  H   SER A 139       9.055  58.632   2.897  1.00  0.00           H  
ATOM   2131  HA  SER A 139       7.528  56.867   1.299  1.00  0.00           H  
ATOM   2132 1HB  SER A 139       6.591  58.825   0.288  1.00  0.00           H  
ATOM   2133 2HB  SER A 139       6.865  59.149   2.002  1.00  0.00           H  
ATOM   2134  HG  SER A 139       8.567  59.848  -0.132  1.00  0.00           H  
ATOM   2135  N   GLU A 140      10.227  57.829  -0.204  1.00  0.00           N  
ATOM   2136  CA  GLU A 140      11.031  57.681  -1.417  1.00  0.00           C  
ATOM   2137  C   GLU A 140      11.730  56.318  -1.490  1.00  0.00           C  
ATOM   2138  O   GLU A 140      12.516  56.068  -2.403  1.00  0.00           O  
ATOM   2139  CB  GLU A 140      12.066  58.801  -1.511  1.00  0.00           C  
ATOM   2140  CG  GLU A 140      11.443  60.185  -1.663  1.00  0.00           C  
ATOM   2141  CD  GLU A 140      12.444  61.315  -1.695  1.00  0.00           C  
ATOM   2142  OE1 GLU A 140      13.612  61.057  -1.575  1.00  0.00           O  
ATOM   2143  OE2 GLU A 140      12.028  62.441  -1.830  1.00  0.00           O  
ATOM   2144  H   GLU A 140      10.668  58.156   0.643  1.00  0.00           H  
ATOM   2145  HA  GLU A 140      10.365  57.763  -2.280  1.00  0.00           H  
ATOM   2146 1HB  GLU A 140      12.705  58.790  -0.629  1.00  0.00           H  
ATOM   2147 2HB  GLU A 140      12.702  58.624  -2.378  1.00  0.00           H  
ATOM   2148 1HG  GLU A 140      10.865  60.206  -2.587  1.00  0.00           H  
ATOM   2149 2HG  GLU A 140      10.751  60.341  -0.837  1.00  0.00           H  
ATOM   2150  N   THR A 141      11.489  55.458  -0.501  1.00  0.00           N  
ATOM   2151  CA  THR A 141      12.137  54.152  -0.428  1.00  0.00           C  
ATOM   2152  C   THR A 141      11.835  53.260  -1.638  1.00  0.00           C  
ATOM   2153  O   THR A 141      10.683  53.096  -2.043  1.00  0.00           O  
ATOM   2154  CB  THR A 141      11.722  53.429   0.876  1.00  0.00           C  
ATOM   2155  OG1 THR A 141      12.099  54.231   1.989  1.00  0.00           O  
ATOM   2156  CG2 THR A 141      12.378  52.087   1.006  1.00  0.00           C  
ATOM   2157  H   THR A 141      10.829  55.705   0.233  1.00  0.00           H  
ATOM   2158  HA  THR A 141      13.213  54.318  -0.385  1.00  0.00           H  
ATOM   2159  HB  THR A 141      10.637  53.297   0.887  1.00  0.00           H  
ATOM   2160  HG1 THR A 141      11.469  54.962   2.052  1.00  0.00           H  
ATOM   2161 1HG2 THR A 141      12.062  51.637   1.946  1.00  0.00           H  
ATOM   2162 2HG2 THR A 141      12.085  51.445   0.184  1.00  0.00           H  
ATOM   2163 3HG2 THR A 141      13.456  52.212   1.008  1.00  0.00           H  
ATOM   2164  N   ARG A 142      12.883  52.664  -2.211  1.00  0.00           N  
ATOM   2165  CA  ARG A 142      12.713  51.731  -3.319  1.00  0.00           C  
ATOM   2166  C   ARG A 142      12.192  50.424  -2.733  1.00  0.00           C  
ATOM   2167  O   ARG A 142      12.753  49.939  -1.746  1.00  0.00           O  
ATOM   2168  CB  ARG A 142      14.022  51.507  -4.053  1.00  0.00           C  
ATOM   2169  CG  ARG A 142      13.934  50.608  -5.249  1.00  0.00           C  
ATOM   2170  CD  ARG A 142      15.243  50.551  -5.932  1.00  0.00           C  
ATOM   2171  NE  ARG A 142      15.233  49.656  -7.056  1.00  0.00           N  
ATOM   2172  CZ  ARG A 142      16.274  49.474  -7.889  1.00  0.00           C  
ATOM   2173  NH1 ARG A 142      17.389  50.147  -7.708  1.00  0.00           N  
ATOM   2174  NH2 ARG A 142      16.177  48.621  -8.887  1.00  0.00           N  
ATOM   2175  H   ARG A 142      13.810  52.851  -1.853  1.00  0.00           H  
ATOM   2176  HA  ARG A 142      11.982  52.134  -4.019  1.00  0.00           H  
ATOM   2177 1HB  ARG A 142      14.409  52.469  -4.405  1.00  0.00           H  
ATOM   2178 2HB  ARG A 142      14.761  51.087  -3.370  1.00  0.00           H  
ATOM   2179 1HG  ARG A 142      13.645  49.600  -4.934  1.00  0.00           H  
ATOM   2180 2HG  ARG A 142      13.178  51.001  -5.938  1.00  0.00           H  
ATOM   2181 1HD  ARG A 142      15.504  51.546  -6.288  1.00  0.00           H  
ATOM   2182 2HD  ARG A 142      16.006  50.207  -5.231  1.00  0.00           H  
ATOM   2183  HE  ARG A 142      14.393  49.119  -7.218  1.00  0.00           H  
ATOM   2184 1HH1 ARG A 142      17.466  50.805  -6.944  1.00  0.00           H  
ATOM   2185 2HH1 ARG A 142      18.168  50.009  -8.334  1.00  0.00           H  
ATOM   2186 1HH2 ARG A 142      15.322  48.103  -9.024  1.00  0.00           H  
ATOM   2187 2HH2 ARG A 142      16.959  48.484  -9.510  1.00  0.00           H  
ATOM   2188  N   ILE A 143      11.144  49.851  -3.335  1.00  0.00           N  
ATOM   2189  CA  ILE A 143      10.544  48.626  -2.803  1.00  0.00           C  
ATOM   2190  C   ILE A 143      10.743  47.368  -3.647  1.00  0.00           C  
ATOM   2191  O   ILE A 143      10.480  47.367  -4.850  1.00  0.00           O  
ATOM   2192  CB  ILE A 143       9.026  48.825  -2.578  1.00  0.00           C  
ATOM   2193  CG1 ILE A 143       8.809  49.915  -1.546  1.00  0.00           C  
ATOM   2194  CG2 ILE A 143       8.372  47.539  -2.140  1.00  0.00           C  
ATOM   2195  CD1 ILE A 143       7.375  50.322  -1.375  1.00  0.00           C  
ATOM   2196  H   ILE A 143      10.740  50.281  -4.155  1.00  0.00           H  
ATOM   2197  HA  ILE A 143      10.989  48.439  -1.830  1.00  0.00           H  
ATOM   2198  HB  ILE A 143       8.563  49.156  -3.500  1.00  0.00           H  
ATOM   2199 1HG1 ILE A 143       9.198  49.569  -0.595  1.00  0.00           H  
ATOM   2200 2HG1 ILE A 143       9.366  50.800  -1.849  1.00  0.00           H  
ATOM   2201 1HG2 ILE A 143       7.309  47.710  -1.986  1.00  0.00           H  
ATOM   2202 2HG2 ILE A 143       8.505  46.775  -2.904  1.00  0.00           H  
ATOM   2203 3HG2 ILE A 143       8.828  47.213  -1.212  1.00  0.00           H  
ATOM   2204 1HD1 ILE A 143       7.320  51.105  -0.621  1.00  0.00           H  
ATOM   2205 2HD1 ILE A 143       6.976  50.697  -2.319  1.00  0.00           H  
ATOM   2206 3HD1 ILE A 143       6.788  49.461  -1.050  1.00  0.00           H  
ATOM   2207  N   GLY A 144      11.193  46.291  -2.987  1.00  0.00           N  
ATOM   2208  CA  GLY A 144      11.326  44.988  -3.630  1.00  0.00           C  
ATOM   2209  C   GLY A 144      12.698  44.511  -4.048  1.00  0.00           C  
ATOM   2210  O   GLY A 144      13.634  45.296  -4.229  1.00  0.00           O  
ATOM   2211  H   GLY A 144      11.415  46.364  -2.004  1.00  0.00           H  
ATOM   2212 1HA  GLY A 144      10.920  44.252  -2.947  1.00  0.00           H  
ATOM   2213 2HA  GLY A 144      10.682  44.961  -4.495  1.00  0.00           H  
ATOM   2214  N   SER A 145      12.798  43.180  -4.172  1.00  0.00           N  
ATOM   2215  CA  SER A 145      14.015  42.499  -4.585  1.00  0.00           C  
ATOM   2216  C   SER A 145      13.692  41.367  -5.582  1.00  0.00           C  
ATOM   2217  O   SER A 145      14.597  40.732  -6.126  1.00  0.00           O  
ATOM   2218  CB  SER A 145      14.729  41.951  -3.369  1.00  0.00           C  
ATOM   2219  OG  SER A 145      13.950  40.973  -2.752  1.00  0.00           O  
ATOM   2220  H   SER A 145      11.958  42.619  -4.001  1.00  0.00           H  
ATOM   2221  HA  SER A 145      14.677  43.215  -5.079  1.00  0.00           H  
ATOM   2222 1HB  SER A 145      15.694  41.538  -3.655  1.00  0.00           H  
ATOM   2223 2HB  SER A 145      14.918  42.767  -2.659  1.00  0.00           H  
ATOM   2224  HG  SER A 145      13.621  40.418  -3.473  1.00  0.00           H  
ATOM   2225  N   SER A 146      12.396  41.121  -5.821  1.00  0.00           N  
ATOM   2226  CA  SER A 146      11.959  40.049  -6.720  1.00  0.00           C  
ATOM   2227  C   SER A 146      12.380  40.316  -8.172  1.00  0.00           C  
ATOM   2228  O   SER A 146      12.405  41.466  -8.603  1.00  0.00           O  
ATOM   2229  CB  SER A 146      10.448  39.913  -6.660  1.00  0.00           C  
ATOM   2230  OG  SER A 146      10.020  39.554  -5.379  1.00  0.00           O  
ATOM   2231  H   SER A 146      11.677  41.662  -5.333  1.00  0.00           H  
ATOM   2232  HA  SER A 146      12.422  39.132  -6.365  1.00  0.00           H  
ATOM   2233 1HB  SER A 146       9.995  40.852  -6.958  1.00  0.00           H  
ATOM   2234 2HB  SER A 146      10.117  39.162  -7.366  1.00  0.00           H  
ATOM   2235  HG  SER A 146      10.040  40.382  -4.850  1.00  0.00           H  
ATOM   2236  N   PRO A 147      12.651  39.268  -8.975  1.00  0.00           N  
ATOM   2237  CA  PRO A 147      13.036  39.343 -10.383  1.00  0.00           C  
ATOM   2238  C   PRO A 147      11.983  39.873 -11.365  1.00  0.00           C  
ATOM   2239  O   PRO A 147      12.328  40.204 -12.505  1.00  0.00           O  
ATOM   2240  CB  PRO A 147      13.363  37.885 -10.709  1.00  0.00           C  
ATOM   2241  CG  PRO A 147      12.599  37.068  -9.713  1.00  0.00           C  
ATOM   2242  CD  PRO A 147      12.625  37.878  -8.447  1.00  0.00           C  
ATOM   2243  HA  PRO A 147      13.941  39.956 -10.445  1.00  0.00           H  
ATOM   2244 1HB  PRO A 147      13.052  37.673 -11.738  1.00  0.00           H  
ATOM   2245 2HB  PRO A 147      14.448  37.730 -10.662  1.00  0.00           H  
ATOM   2246 1HG  PRO A 147      11.577  36.874 -10.091  1.00  0.00           H  
ATOM   2247 2HG  PRO A 147      13.084  36.091  -9.602  1.00  0.00           H  
ATOM   2248 1HD  PRO A 147      11.723  37.647  -7.880  1.00  0.00           H  
ATOM   2249 2HD  PRO A 147      13.550  37.655  -7.882  1.00  0.00           H  
ATOM   2250  N   LEU A 148      10.713  39.939 -10.995  1.00  0.00           N  
ATOM   2251  CA  LEU A 148       9.726  40.408 -11.956  1.00  0.00           C  
ATOM   2252  C   LEU A 148       9.757  41.926 -12.113  1.00  0.00           C  
ATOM   2253  O   LEU A 148       9.417  42.666 -11.166  1.00  0.00           O  
ATOM   2254  CB  LEU A 148       8.322  39.953 -11.582  1.00  0.00           C  
ATOM   2255  CG  LEU A 148       8.120  38.418 -11.499  1.00  0.00           C  
ATOM   2256  CD1 LEU A 148       6.632  38.085 -11.176  1.00  0.00           C  
ATOM   2257  CD2 LEU A 148       8.577  37.797 -12.798  1.00  0.00           C  
ATOM   2258  H   LEU A 148      10.435  39.667 -10.065  1.00  0.00           H  
ATOM   2259  HA  LEU A 148       9.974  39.967 -12.929  1.00  0.00           H  
ATOM   2260 1HB  LEU A 148       8.092  40.366 -10.595  1.00  0.00           H  
ATOM   2261 2HB  LEU A 148       7.613  40.372 -12.299  1.00  0.00           H  
ATOM   2262  HG  LEU A 148       8.729  38.023 -10.678  1.00  0.00           H  
ATOM   2263 1HD1 LEU A 148       6.509  37.002 -11.098  1.00  0.00           H  
ATOM   2264 2HD1 LEU A 148       6.335  38.533 -10.268  1.00  0.00           H  
ATOM   2265 3HD1 LEU A 148       5.992  38.462 -11.971  1.00  0.00           H  
ATOM   2266 1HD2 LEU A 148       8.459  36.716 -12.748  1.00  0.00           H  
ATOM   2267 2HD2 LEU A 148       7.977  38.196 -13.614  1.00  0.00           H  
ATOM   2268 3HD2 LEU A 148       9.632  38.041 -12.969  1.00  0.00           H  
ATOM   2269  N   ALA A 149      10.070  42.393 -13.335  1.00  0.00           N  
ATOM   2270  CA  ALA A 149      10.239  43.829 -13.613  1.00  0.00           C  
ATOM   2271  C   ALA A 149       9.006  44.646 -13.289  1.00  0.00           C  
ATOM   2272  O   ALA A 149       9.112  45.805 -12.893  1.00  0.00           O  
ATOM   2273  CB  ALA A 149      10.585  44.088 -15.085  1.00  0.00           C  
ATOM   2274  H   ALA A 149      10.282  41.714 -14.064  1.00  0.00           H  
ATOM   2275  HA  ALA A 149      11.059  44.177 -12.983  1.00  0.00           H  
ATOM   2276 1HB  ALA A 149      10.734  45.170 -15.202  1.00  0.00           H  
ATOM   2277 2HB  ALA A 149      11.495  43.566 -15.376  1.00  0.00           H  
ATOM   2278 3HB  ALA A 149       9.762  43.773 -15.737  1.00  0.00           H  
ATOM   2279  N   ASP A 150       7.826  44.058 -13.482  1.00  0.00           N  
ATOM   2280  CA  ASP A 150       6.597  44.806 -13.281  1.00  0.00           C  
ATOM   2281  C   ASP A 150       6.103  44.908 -11.843  1.00  0.00           C  
ATOM   2282  O   ASP A 150       5.057  45.512 -11.598  1.00  0.00           O  
ATOM   2283  CB  ASP A 150       5.464  44.171 -14.092  1.00  0.00           C  
ATOM   2284  CG  ASP A 150       5.103  42.731 -13.624  1.00  0.00           C  
ATOM   2285  OD1 ASP A 150       5.687  42.239 -12.684  1.00  0.00           O  
ATOM   2286  OD2 ASP A 150       4.199  42.162 -14.160  1.00  0.00           O  
ATOM   2287  H   ASP A 150       7.803  43.101 -13.786  1.00  0.00           H  
ATOM   2288  HA  ASP A 150       6.772  45.816 -13.637  1.00  0.00           H  
ATOM   2289 1HB  ASP A 150       4.572  44.798 -14.008  1.00  0.00           H  
ATOM   2290 2HB  ASP A 150       5.742  44.135 -15.140  1.00  0.00           H  
ATOM   2291  N   GLY A 151       6.826  44.338 -10.886  1.00  0.00           N  
ATOM   2292  CA  GLY A 151       6.400  44.426  -9.501  1.00  0.00           C  
ATOM   2293  C   GLY A 151       5.307  43.427  -9.098  1.00  0.00           C  
ATOM   2294  O   GLY A 151       4.887  43.440  -7.937  1.00  0.00           O  
ATOM   2295  H   GLY A 151       7.688  43.839 -11.117  1.00  0.00           H  
ATOM   2296 1HA  GLY A 151       7.268  44.279  -8.858  1.00  0.00           H  
ATOM   2297 2HA  GLY A 151       6.040  45.439  -9.308  1.00  0.00           H  
ATOM   2298  N   THR A 152       4.865  42.539  -9.998  1.00  0.00           N  
ATOM   2299  CA  THR A 152       3.798  41.614  -9.627  1.00  0.00           C  
ATOM   2300  C   THR A 152       4.134  40.741  -8.436  1.00  0.00           C  
ATOM   2301  O   THR A 152       3.326  40.600  -7.528  1.00  0.00           O  
ATOM   2302  CB  THR A 152       3.326  40.698 -10.781  1.00  0.00           C  
ATOM   2303  OG1 THR A 152       2.729  41.467 -11.847  1.00  0.00           O  
ATOM   2304  CG2 THR A 152       2.309  39.682 -10.225  1.00  0.00           C  
ATOM   2305  H   THR A 152       5.242  42.522 -10.953  1.00  0.00           H  
ATOM   2306  HA  THR A 152       2.933  42.227  -9.343  1.00  0.00           H  
ATOM   2307  HB  THR A 152       4.178  40.163 -11.191  1.00  0.00           H  
ATOM   2308  HG1 THR A 152       3.394  41.666 -12.566  1.00  0.00           H  
ATOM   2309 1HG2 THR A 152       1.975  39.019 -11.021  1.00  0.00           H  
ATOM   2310 2HG2 THR A 152       2.775  39.085  -9.433  1.00  0.00           H  
ATOM   2311 3HG2 THR A 152       1.449  40.207  -9.810  1.00  0.00           H  
ATOM   2312  N   ARG A 153       5.332  40.154  -8.405  1.00  0.00           N  
ATOM   2313  CA  ARG A 153       5.619  39.272  -7.278  1.00  0.00           C  
ATOM   2314  C   ARG A 153       5.604  40.051  -5.975  1.00  0.00           C  
ATOM   2315  O   ARG A 153       5.074  39.585  -4.966  1.00  0.00           O  
ATOM   2316  CB  ARG A 153       6.962  38.575  -7.425  1.00  0.00           C  
ATOM   2317  CG  ARG A 153       7.342  37.667  -6.256  1.00  0.00           C  
ATOM   2318  CD  ARG A 153       6.404  36.489  -6.132  1.00  0.00           C  
ATOM   2319  NE  ARG A 153       6.777  35.574  -5.036  1.00  0.00           N  
ATOM   2320  CZ  ARG A 153       5.999  34.558  -4.596  1.00  0.00           C  
ATOM   2321  NH1 ARG A 153       4.821  34.349  -5.142  1.00  0.00           N  
ATOM   2322  NH2 ARG A 153       6.415  33.767  -3.614  1.00  0.00           N  
ATOM   2323  H   ARG A 153       5.997  40.302  -9.149  1.00  0.00           H  
ATOM   2324  HA  ARG A 153       4.843  38.503  -7.230  1.00  0.00           H  
ATOM   2325 1HB  ARG A 153       6.949  37.920  -8.276  1.00  0.00           H  
ATOM   2326 2HB  ARG A 153       7.742  39.307  -7.585  1.00  0.00           H  
ATOM   2327 1HG  ARG A 153       8.357  37.289  -6.412  1.00  0.00           H  
ATOM   2328 2HG  ARG A 153       7.308  38.239  -5.331  1.00  0.00           H  
ATOM   2329 1HD  ARG A 153       5.387  36.844  -5.953  1.00  0.00           H  
ATOM   2330 2HD  ARG A 153       6.430  35.921  -7.061  1.00  0.00           H  
ATOM   2331  HE  ARG A 153       7.679  35.708  -4.591  1.00  0.00           H  
ATOM   2332 1HH1 ARG A 153       4.459  34.966  -5.886  1.00  0.00           H  
ATOM   2333 2HH1 ARG A 153       4.239  33.594  -4.811  1.00  0.00           H  
ATOM   2334 1HH2 ARG A 153       7.318  33.916  -3.186  1.00  0.00           H  
ATOM   2335 2HH2 ARG A 153       5.825  33.010  -3.292  1.00  0.00           H  
ATOM   2336  N   GLU A 154       6.158  41.254  -5.979  1.00  0.00           N  
ATOM   2337  CA  GLU A 154       6.178  42.005  -4.745  1.00  0.00           C  
ATOM   2338  C   GLU A 154       4.756  42.329  -4.312  1.00  0.00           C  
ATOM   2339  O   GLU A 154       4.420  42.189  -3.131  1.00  0.00           O  
ATOM   2340  CB  GLU A 154       6.973  43.287  -4.945  1.00  0.00           C  
ATOM   2341  CG  GLU A 154       8.452  43.064  -5.156  1.00  0.00           C  
ATOM   2342  CD  GLU A 154       9.160  42.560  -3.937  1.00  0.00           C  
ATOM   2343  OE1 GLU A 154       8.686  42.834  -2.869  1.00  0.00           O  
ATOM   2344  OE2 GLU A 154      10.243  41.969  -4.059  1.00  0.00           O  
ATOM   2345  H   GLU A 154       6.556  41.642  -6.820  1.00  0.00           H  
ATOM   2346  HA  GLU A 154       6.650  41.400  -3.968  1.00  0.00           H  
ATOM   2347 1HB  GLU A 154       6.586  43.813  -5.820  1.00  0.00           H  
ATOM   2348 2HB  GLU A 154       6.838  43.946  -4.084  1.00  0.00           H  
ATOM   2349 1HG  GLU A 154       8.542  42.325  -5.938  1.00  0.00           H  
ATOM   2350 2HG  GLU A 154       8.910  43.981  -5.498  1.00  0.00           H  
ATOM   2351  N   ALA A 155       3.902  42.681  -5.269  1.00  0.00           N  
ATOM   2352  CA  ALA A 155       2.523  43.008  -4.978  1.00  0.00           C  
ATOM   2353  C   ALA A 155       1.805  41.830  -4.344  1.00  0.00           C  
ATOM   2354  O   ALA A 155       1.022  42.007  -3.414  1.00  0.00           O  
ATOM   2355  CB  ALA A 155       1.818  43.448  -6.247  1.00  0.00           C  
ATOM   2356  H   ALA A 155       4.227  42.761  -6.230  1.00  0.00           H  
ATOM   2357  HA  ALA A 155       2.512  43.837  -4.267  1.00  0.00           H  
ATOM   2358 1HB  ALA A 155       0.787  43.726  -6.027  1.00  0.00           H  
ATOM   2359 2HB  ALA A 155       2.344  44.303  -6.675  1.00  0.00           H  
ATOM   2360 3HB  ALA A 155       1.824  42.629  -6.964  1.00  0.00           H  
ATOM   2361  N   GLU A 156       2.085  40.617  -4.842  1.00  0.00           N  
ATOM   2362  CA  GLU A 156       1.456  39.420  -4.274  1.00  0.00           C  
ATOM   2363  C   GLU A 156       1.929  39.163  -2.854  1.00  0.00           C  
ATOM   2364  O   GLU A 156       1.116  38.862  -1.959  1.00  0.00           O  
ATOM   2365  CB  GLU A 156       1.768  38.172  -5.123  1.00  0.00           C  
ATOM   2366  CG  GLU A 156       1.117  38.102  -6.470  1.00  0.00           C  
ATOM   2367  CD  GLU A 156       1.627  36.936  -7.243  1.00  0.00           C  
ATOM   2368  OE1 GLU A 156       2.544  36.270  -6.761  1.00  0.00           O  
ATOM   2369  OE2 GLU A 156       1.125  36.699  -8.309  1.00  0.00           O  
ATOM   2370  H   GLU A 156       2.720  40.540  -5.635  1.00  0.00           H  
ATOM   2371  HA  GLU A 156       0.379  39.569  -4.254  1.00  0.00           H  
ATOM   2372 1HB  GLU A 156       2.837  38.088  -5.279  1.00  0.00           H  
ATOM   2373 2HB  GLU A 156       1.433  37.286  -4.589  1.00  0.00           H  
ATOM   2374 1HG  GLU A 156       0.044  37.991  -6.323  1.00  0.00           H  
ATOM   2375 2HG  GLU A 156       1.301  39.024  -7.012  1.00  0.00           H  
ATOM   2376  N   THR A 157       3.223  39.367  -2.576  1.00  0.00           N  
ATOM   2377  CA  THR A 157       3.733  39.091  -1.245  1.00  0.00           C  
ATOM   2378  C   THR A 157       3.290  40.154  -0.244  1.00  0.00           C  
ATOM   2379  O   THR A 157       3.243  39.895   0.960  1.00  0.00           O  
ATOM   2380  CB  THR A 157       5.272  38.964  -1.238  1.00  0.00           C  
ATOM   2381  OG1 THR A 157       5.866  40.182  -1.702  1.00  0.00           O  
ATOM   2382  CG2 THR A 157       5.732  37.777  -2.121  1.00  0.00           C  
ATOM   2383  H   THR A 157       3.862  39.643  -3.340  1.00  0.00           H  
ATOM   2384  HA  THR A 157       3.326  38.142  -0.914  1.00  0.00           H  
ATOM   2385  HB  THR A 157       5.607  38.796  -0.219  1.00  0.00           H  
ATOM   2386  HG1 THR A 157       5.242  40.675  -2.283  1.00  0.00           H  
ATOM   2387 1HG2 THR A 157       6.817  37.703  -2.085  1.00  0.00           H  
ATOM   2388 2HG2 THR A 157       5.295  36.849  -1.738  1.00  0.00           H  
ATOM   2389 3HG2 THR A 157       5.412  37.920  -3.148  1.00  0.00           H  
ATOM   2390  N   ASN A 158       2.894  41.317  -0.752  1.00  0.00           N  
ATOM   2391  CA  ASN A 158       2.393  42.414   0.053  1.00  0.00           C  
ATOM   2392  C   ASN A 158       0.865  42.462   0.076  1.00  0.00           C  
ATOM   2393  O   ASN A 158       0.276  43.437   0.553  1.00  0.00           O  
ATOM   2394  CB  ASN A 158       2.977  43.723  -0.439  1.00  0.00           C  
ATOM   2395  CG  ASN A 158       4.458  43.828  -0.143  1.00  0.00           C  
ATOM   2396  OD1 ASN A 158       4.903  43.387   0.927  1.00  0.00           O  
ATOM   2397  ND2 ASN A 158       5.217  44.398  -1.043  1.00  0.00           N  
ATOM   2398  H   ASN A 158       3.005  41.471  -1.750  1.00  0.00           H  
ATOM   2399  HA  ASN A 158       2.698  42.258   1.085  1.00  0.00           H  
ATOM   2400 1HB  ASN A 158       2.836  43.766  -1.524  1.00  0.00           H  
ATOM   2401 2HB  ASN A 158       2.447  44.565  -0.005  1.00  0.00           H  
ATOM   2402 1HD2 ASN A 158       6.199  44.474  -0.882  1.00  0.00           H  
ATOM   2403 2HD2 ASN A 158       4.818  44.745  -1.891  1.00  0.00           H  
ATOM   2404  N   SER A 159       0.206  41.417  -0.433  1.00  0.00           N  
ATOM   2405  CA  SER A 159      -1.241  41.408  -0.400  1.00  0.00           C  
ATOM   2406  C   SER A 159      -1.693  40.990   0.998  1.00  0.00           C  
ATOM   2407  O   SER A 159      -1.095  40.109   1.628  1.00  0.00           O  
ATOM   2408  CB  SER A 159      -1.798  40.509  -1.477  1.00  0.00           C  
ATOM   2409  OG  SER A 159      -3.199  40.421  -1.389  1.00  0.00           O  
ATOM   2410  H   SER A 159       0.698  40.618  -0.842  1.00  0.00           H  
ATOM   2411  HA  SER A 159      -1.598  42.420  -0.589  1.00  0.00           H  
ATOM   2412 1HB  SER A 159      -1.519  40.924  -2.445  1.00  0.00           H  
ATOM   2413 2HB  SER A 159      -1.353  39.518  -1.407  1.00  0.00           H  
ATOM   2414  HG  SER A 159      -3.383  39.833  -0.647  1.00  0.00           H  
ATOM   2415  N   ILE A 160      -2.733  41.636   1.503  1.00  0.00           N  
ATOM   2416  CA  ILE A 160      -3.227  41.291   2.828  1.00  0.00           C  
ATOM   2417  C   ILE A 160      -4.667  40.803   2.844  1.00  0.00           C  
ATOM   2418  O   ILE A 160      -5.589  41.531   2.468  1.00  0.00           O  
ATOM   2419  CB  ILE A 160      -3.106  42.504   3.763  1.00  0.00           C  
ATOM   2420  CG1 ILE A 160      -1.612  42.927   3.898  1.00  0.00           C  
ATOM   2421  CG2 ILE A 160      -3.744  42.187   5.112  1.00  0.00           C  
ATOM   2422  CD1 ILE A 160      -1.404  44.234   4.633  1.00  0.00           C  
ATOM   2423  H   ILE A 160      -3.185  42.365   0.965  1.00  0.00           H  
ATOM   2424  HA  ILE A 160      -2.600  40.494   3.231  1.00  0.00           H  
ATOM   2425  HB  ILE A 160      -3.630  43.342   3.315  1.00  0.00           H  
ATOM   2426 1HG1 ILE A 160      -1.070  42.138   4.424  1.00  0.00           H  
ATOM   2427 2HG1 ILE A 160      -1.179  43.039   2.906  1.00  0.00           H  
ATOM   2428 1HG2 ILE A 160      -3.681  43.056   5.759  1.00  0.00           H  
ATOM   2429 2HG2 ILE A 160      -4.793  41.921   4.966  1.00  0.00           H  
ATOM   2430 3HG2 ILE A 160      -3.225  41.348   5.578  1.00  0.00           H  
ATOM   2431 1HD1 ILE A 160      -0.337  44.458   4.682  1.00  0.00           H  
ATOM   2432 2HD1 ILE A 160      -1.918  45.036   4.100  1.00  0.00           H  
ATOM   2433 3HD1 ILE A 160      -1.803  44.156   5.643  1.00  0.00           H  
ATOM   2434  N   GLU A 161      -4.854  39.575   3.316  1.00  0.00           N  
ATOM   2435  CA  GLU A 161      -6.185  39.013   3.435  1.00  0.00           C  
ATOM   2436  C   GLU A 161      -6.775  39.487   4.748  1.00  0.00           C  
ATOM   2437  O   GLU A 161      -6.060  39.583   5.747  1.00  0.00           O  
ATOM   2438  CB  GLU A 161      -6.127  37.489   3.362  1.00  0.00           C  
ATOM   2439  CG  GLU A 161      -5.601  36.954   2.042  1.00  0.00           C  
ATOM   2440  CD  GLU A 161      -6.561  37.105   0.868  1.00  0.00           C  
ATOM   2441  OE1 GLU A 161      -7.691  36.688   0.978  1.00  0.00           O  
ATOM   2442  OE2 GLU A 161      -6.148  37.629  -0.139  1.00  0.00           O  
ATOM   2443  H   GLU A 161      -4.054  39.026   3.601  1.00  0.00           H  
ATOM   2444  HA  GLU A 161      -6.811  39.384   2.625  1.00  0.00           H  
ATOM   2445 1HB  GLU A 161      -5.459  37.120   4.130  1.00  0.00           H  
ATOM   2446 2HB  GLU A 161      -7.119  37.066   3.548  1.00  0.00           H  
ATOM   2447 1HG  GLU A 161      -4.691  37.505   1.806  1.00  0.00           H  
ATOM   2448 2HG  GLU A 161      -5.331  35.905   2.165  1.00  0.00           H  
ATOM   2449  N   VAL A 162      -8.074  39.733   4.767  1.00  0.00           N  
ATOM   2450  CA  VAL A 162      -8.735  40.162   5.986  1.00  0.00           C  
ATOM   2451  C   VAL A 162      -9.804  39.164   6.389  1.00  0.00           C  
ATOM   2452  O   VAL A 162     -10.668  38.806   5.591  1.00  0.00           O  
ATOM   2453  CB  VAL A 162      -9.334  41.569   5.797  1.00  0.00           C  
ATOM   2454  CG1 VAL A 162     -10.072  41.994   7.062  1.00  0.00           C  
ATOM   2455  CG2 VAL A 162      -8.190  42.573   5.456  1.00  0.00           C  
ATOM   2456  H   VAL A 162      -8.611  39.627   3.916  1.00  0.00           H  
ATOM   2457  HA  VAL A 162      -8.000  40.212   6.790  1.00  0.00           H  
ATOM   2458  HB  VAL A 162     -10.059  41.549   4.982  1.00  0.00           H  
ATOM   2459 1HG1 VAL A 162     -10.500  42.984   6.921  1.00  0.00           H  
ATOM   2460 2HG1 VAL A 162     -10.871  41.282   7.278  1.00  0.00           H  
ATOM   2461 3HG1 VAL A 162      -9.373  42.016   7.897  1.00  0.00           H  
ATOM   2462 1HG2 VAL A 162      -8.607  43.571   5.316  1.00  0.00           H  
ATOM   2463 2HG2 VAL A 162      -7.468  42.596   6.275  1.00  0.00           H  
ATOM   2464 3HG2 VAL A 162      -7.679  42.271   4.539  1.00  0.00           H  
ATOM   2465  N   PHE A 163      -9.740  38.723   7.633  1.00  0.00           N  
ATOM   2466  CA  PHE A 163     -10.666  37.728   8.143  1.00  0.00           C  
ATOM   2467  C   PHE A 163     -11.533  38.342   9.247  1.00  0.00           C  
ATOM   2468  O   PHE A 163     -11.087  39.277   9.910  1.00  0.00           O  
ATOM   2469  CB  PHE A 163      -9.847  36.566   8.703  1.00  0.00           C  
ATOM   2470  CG  PHE A 163      -8.993  35.926   7.652  1.00  0.00           C  
ATOM   2471  CD1 PHE A 163      -7.708  36.410   7.387  1.00  0.00           C  
ATOM   2472  CD2 PHE A 163      -9.463  34.870   6.910  1.00  0.00           C  
ATOM   2473  CE1 PHE A 163      -6.930  35.836   6.409  1.00  0.00           C  
ATOM   2474  CE2 PHE A 163      -8.681  34.296   5.929  1.00  0.00           C  
ATOM   2475  CZ  PHE A 163      -7.413  34.781   5.680  1.00  0.00           C  
ATOM   2476  H   PHE A 163      -9.001  39.065   8.228  1.00  0.00           H  
ATOM   2477  HA  PHE A 163     -11.281  37.388   7.317  1.00  0.00           H  
ATOM   2478 1HB  PHE A 163      -9.198  36.923   9.504  1.00  0.00           H  
ATOM   2479 2HB  PHE A 163     -10.500  35.806   9.128  1.00  0.00           H  
ATOM   2480  HD1 PHE A 163      -7.312  37.253   7.963  1.00  0.00           H  
ATOM   2481  HD2 PHE A 163     -10.464  34.492   7.106  1.00  0.00           H  
ATOM   2482  HE1 PHE A 163      -5.927  36.221   6.213  1.00  0.00           H  
ATOM   2483  HE2 PHE A 163      -9.064  33.464   5.347  1.00  0.00           H  
ATOM   2484  HZ  PHE A 163      -6.791  34.328   4.904  1.00  0.00           H  
ATOM   2485  N   PRO A 164     -12.775  37.857   9.460  1.00  0.00           N  
ATOM   2486  CA  PRO A 164     -13.654  38.263  10.547  1.00  0.00           C  
ATOM   2487  C   PRO A 164     -13.109  37.766  11.875  1.00  0.00           C  
ATOM   2488  O   PRO A 164     -12.431  36.744  11.929  1.00  0.00           O  
ATOM   2489  CB  PRO A 164     -14.982  37.596  10.190  1.00  0.00           C  
ATOM   2490  CG  PRO A 164     -14.608  36.415   9.324  1.00  0.00           C  
ATOM   2491  CD  PRO A 164     -13.379  36.864   8.542  1.00  0.00           C  
ATOM   2492  HA  PRO A 164     -13.741  39.355  10.555  1.00  0.00           H  
ATOM   2493 1HB  PRO A 164     -15.499  37.287  11.107  1.00  0.00           H  
ATOM   2494 2HB  PRO A 164     -15.636  38.322   9.684  1.00  0.00           H  
ATOM   2495 1HG  PRO A 164     -14.405  35.543   9.967  1.00  0.00           H  
ATOM   2496 2HG  PRO A 164     -15.455  36.142   8.675  1.00  0.00           H  
ATOM   2497 1HD  PRO A 164     -12.733  35.998   8.378  1.00  0.00           H  
ATOM   2498 2HD  PRO A 164     -13.689  37.343   7.599  1.00  0.00           H  
ATOM   2499  N   SER A 165     -13.440  38.470  12.953  1.00  0.00           N  
ATOM   2500  CA  SER A 165     -12.986  38.084  14.288  1.00  0.00           C  
ATOM   2501  C   SER A 165     -13.815  37.007  14.983  1.00  0.00           C  
ATOM   2502  O   SER A 165     -13.475  36.581  16.084  1.00  0.00           O  
ATOM   2503  CB  SER A 165     -12.969  39.295  15.184  1.00  0.00           C  
ATOM   2504  OG  SER A 165     -14.272  39.736  15.427  1.00  0.00           O  
ATOM   2505  H   SER A 165     -14.003  39.304  12.852  1.00  0.00           H  
ATOM   2506  HA  SER A 165     -11.970  37.704  14.185  1.00  0.00           H  
ATOM   2507 1HB  SER A 165     -12.484  39.034  16.125  1.00  0.00           H  
ATOM   2508 2HB  SER A 165     -12.389  40.086  14.716  1.00  0.00           H  
ATOM   2509  HG  SER A 165     -14.731  38.976  15.805  1.00  0.00           H  
ATOM   2510  N   ALA A 166     -14.946  36.633  14.399  1.00  0.00           N  
ATOM   2511  CA  ALA A 166     -15.826  35.647  15.023  1.00  0.00           C  
ATOM   2512  C   ALA A 166     -15.142  34.293  15.170  1.00  0.00           C  
ATOM   2513  O   ALA A 166     -14.388  33.881  14.285  1.00  0.00           O  
ATOM   2514  CB  ALA A 166     -17.095  35.474  14.211  1.00  0.00           C  
ATOM   2515  H   ALA A 166     -15.175  37.024  13.498  1.00  0.00           H  
ATOM   2516  HA  ALA A 166     -16.083  36.009  16.018  1.00  0.00           H  
ATOM   2517 1HB  ALA A 166     -17.737  34.750  14.718  1.00  0.00           H  
ATOM   2518 2HB  ALA A 166     -17.614  36.428  14.124  1.00  0.00           H  
ATOM   2519 3HB  ALA A 166     -16.841  35.106  13.219  1.00  0.00           H  
ATOM   2520  N   THR A 167     -15.447  33.595  16.268  1.00  0.00           N  
ATOM   2521  CA  THR A 167     -14.928  32.250  16.528  1.00  0.00           C  
ATOM   2522  C   THR A 167     -16.092  31.311  16.925  1.00  0.00           C  
ATOM   2523  O   THR A 167     -17.136  31.815  17.351  1.00  0.00           O  
ATOM   2524  CB  THR A 167     -13.899  32.291  17.691  1.00  0.00           C  
ATOM   2525  OG1 THR A 167     -14.561  32.690  18.903  1.00  0.00           O  
ATOM   2526  CG2 THR A 167     -12.782  33.281  17.391  1.00  0.00           C  
ATOM   2527  H   THR A 167     -16.058  34.022  16.948  1.00  0.00           H  
ATOM   2528  HA  THR A 167     -14.446  31.899  15.614  1.00  0.00           H  
ATOM   2529  HB  THR A 167     -13.468  31.311  17.838  1.00  0.00           H  
ATOM   2530  HG1 THR A 167     -15.033  31.929  19.272  1.00  0.00           H  
ATOM   2531 1HG2 THR A 167     -12.077  33.292  18.222  1.00  0.00           H  
ATOM   2532 2HG2 THR A 167     -12.265  32.984  16.479  1.00  0.00           H  
ATOM   2533 3HG2 THR A 167     -13.192  34.278  17.263  1.00  0.00           H  
ATOM   2534  N   PRO A 168     -15.973  29.974  16.730  1.00  0.00           N  
ATOM   2535  CA  PRO A 168     -16.869  28.928  17.208  1.00  0.00           C  
ATOM   2536  C   PRO A 168     -16.707  28.682  18.694  1.00  0.00           C  
ATOM   2537  O   PRO A 168     -15.655  28.998  19.261  1.00  0.00           O  
ATOM   2538  CB  PRO A 168     -16.456  27.716  16.371  1.00  0.00           C  
ATOM   2539  CG  PRO A 168     -15.001  27.941  16.071  1.00  0.00           C  
ATOM   2540  CD  PRO A 168     -14.864  29.444  15.894  1.00  0.00           C  
ATOM   2541  HA  PRO A 168     -17.909  29.219  16.974  1.00  0.00           H  
ATOM   2542 1HB  PRO A 168     -16.626  26.794  16.948  1.00  0.00           H  
ATOM   2543 2HB  PRO A 168     -17.076  27.653  15.468  1.00  0.00           H  
ATOM   2544 1HG  PRO A 168     -14.381  27.550  16.888  1.00  0.00           H  
ATOM   2545 2HG  PRO A 168     -14.723  27.390  15.164  1.00  0.00           H  
ATOM   2546 1HD  PRO A 168     -13.883  29.752  16.255  1.00  0.00           H  
ATOM   2547 2HD  PRO A 168     -15.023  29.723  14.835  1.00  0.00           H  
ATOM   2548  N   THR A 169     -17.724  28.083  19.308  1.00  0.00           N  
ATOM   2549  CA  THR A 169     -17.651  27.649  20.700  1.00  0.00           C  
ATOM   2550  C   THR A 169     -17.987  26.157  20.842  1.00  0.00           C  
ATOM   2551  O   THR A 169     -19.110  25.724  20.557  1.00  0.00           O  
ATOM   2552  CB  THR A 169     -18.602  28.494  21.563  1.00  0.00           C  
ATOM   2553  OG1 THR A 169     -18.246  29.876  21.464  1.00  0.00           O  
ATOM   2554  CG2 THR A 169     -18.514  28.071  22.981  1.00  0.00           C  
ATOM   2555  H   THR A 169     -18.562  27.899  18.778  1.00  0.00           H  
ATOM   2556  HA  THR A 169     -16.630  27.792  21.059  1.00  0.00           H  
ATOM   2557  HB  THR A 169     -19.625  28.366  21.208  1.00  0.00           H  
ATOM   2558  HG1 THR A 169     -17.298  29.977  21.619  1.00  0.00           H  
ATOM   2559 1HG2 THR A 169     -19.185  28.673  23.585  1.00  0.00           H  
ATOM   2560 2HG2 THR A 169     -18.789  27.050  23.052  1.00  0.00           H  
ATOM   2561 3HG2 THR A 169     -17.490  28.205  23.328  1.00  0.00           H  
ATOM   2562  N   SER A 170     -17.029  25.372  21.351  1.00  0.00           N  
ATOM   2563  CA  SER A 170     -17.211  23.918  21.491  1.00  0.00           C  
ATOM   2564  C   SER A 170     -18.324  23.530  22.467  1.00  0.00           C  
ATOM   2565  O   SER A 170     -18.947  22.474  22.332  1.00  0.00           O  
ATOM   2566  CB  SER A 170     -15.900  23.283  21.912  1.00  0.00           C  
ATOM   2567  OG  SER A 170     -15.503  23.726  23.185  1.00  0.00           O  
ATOM   2568  H   SER A 170     -16.140  25.785  21.606  1.00  0.00           H  
ATOM   2569  HA  SER A 170     -17.472  23.516  20.508  1.00  0.00           H  
ATOM   2570 1HB  SER A 170     -16.019  22.199  21.925  1.00  0.00           H  
ATOM   2571 2HB  SER A 170     -15.127  23.521  21.183  1.00  0.00           H  
ATOM   2572  HG  SER A 170     -16.275  23.656  23.764  1.00  0.00           H  
ATOM   2573  N   ASP A 171     -18.643  24.429  23.380  1.00  0.00           N  
ATOM   2574  CA  ASP A 171     -19.685  24.204  24.369  1.00  0.00           C  
ATOM   2575  C   ASP A 171     -21.070  24.096  23.733  1.00  0.00           C  
ATOM   2576  O   ASP A 171     -22.008  23.616  24.368  1.00  0.00           O  
ATOM   2577  CB  ASP A 171     -19.680  25.300  25.429  1.00  0.00           C  
ATOM   2578  CG  ASP A 171     -18.441  25.232  26.325  1.00  0.00           C  
ATOM   2579  OD1 ASP A 171     -17.740  24.244  26.267  1.00  0.00           O  
ATOM   2580  OD2 ASP A 171     -18.210  26.162  27.058  1.00  0.00           O  
ATOM   2581  H   ASP A 171     -18.112  25.285  23.413  1.00  0.00           H  
ATOM   2582  HA  ASP A 171     -19.479  23.258  24.871  1.00  0.00           H  
ATOM   2583 1HB  ASP A 171     -19.730  26.270  24.961  1.00  0.00           H  
ATOM   2584 2HB  ASP A 171     -20.568  25.203  26.051  1.00  0.00           H  
ATOM   2585  N   THR A 172     -21.211  24.564  22.482  1.00  0.00           N  
ATOM   2586  CA  THR A 172     -22.498  24.512  21.809  1.00  0.00           C  
ATOM   2587  C   THR A 172     -22.668  23.191  21.059  1.00  0.00           C  
ATOM   2588  O   THR A 172     -23.748  22.905  20.537  1.00  0.00           O  
ATOM   2589  CB  THR A 172     -22.671  25.690  20.838  1.00  0.00           C  
ATOM   2590  OG1 THR A 172     -21.717  25.604  19.770  1.00  0.00           O  
ATOM   2591  CG2 THR A 172     -22.433  26.975  21.581  1.00  0.00           C  
ATOM   2592  H   THR A 172     -20.417  24.944  21.969  1.00  0.00           H  
ATOM   2593  HA  THR A 172     -23.280  24.575  22.560  1.00  0.00           H  
ATOM   2594  HB  THR A 172     -23.680  25.683  20.429  1.00  0.00           H  
ATOM   2595  HG1 THR A 172     -20.812  25.496  20.133  1.00  0.00           H  
ATOM   2596 1HG2 THR A 172     -22.552  27.811  20.895  1.00  0.00           H  
ATOM   2597 2HG2 THR A 172     -23.147  27.064  22.396  1.00  0.00           H  
ATOM   2598 3HG2 THR A 172     -21.421  26.966  21.981  1.00  0.00           H  
ATOM   2599  N   GLU A 173     -21.591  22.397  20.999  1.00  0.00           N  
ATOM   2600  CA  GLU A 173     -21.618  21.089  20.356  1.00  0.00           C  
ATOM   2601  C   GLU A 173     -21.592  19.985  21.408  1.00  0.00           C  
ATOM   2602  O   GLU A 173     -22.172  18.917  21.208  1.00  0.00           O  
ATOM   2603  CB  GLU A 173     -20.439  20.902  19.396  1.00  0.00           C  
ATOM   2604  CG  GLU A 173     -20.436  21.825  18.189  1.00  0.00           C  
ATOM   2605  CD  GLU A 173     -19.296  21.528  17.226  1.00  0.00           C  
ATOM   2606  OE1 GLU A 173     -18.485  20.687  17.531  1.00  0.00           O  
ATOM   2607  OE2 GLU A 173     -19.253  22.136  16.182  1.00  0.00           O  
ATOM   2608  H   GLU A 173     -20.728  22.687  21.443  1.00  0.00           H  
ATOM   2609  HA  GLU A 173     -22.543  20.999  19.787  1.00  0.00           H  
ATOM   2610 1HB  GLU A 173     -19.511  21.090  19.941  1.00  0.00           H  
ATOM   2611 2HB  GLU A 173     -20.411  19.870  19.051  1.00  0.00           H  
ATOM   2612 1HG  GLU A 173     -21.386  21.727  17.662  1.00  0.00           H  
ATOM   2613 2HG  GLU A 173     -20.350  22.854  18.543  1.00  0.00           H  
ATOM   2614  N   HIS A 174     -20.926  20.242  22.537  1.00  0.00           N  
ATOM   2615  CA  HIS A 174     -20.834  19.228  23.578  1.00  0.00           C  
ATOM   2616  C   HIS A 174     -22.235  18.919  24.118  1.00  0.00           C  
ATOM   2617  O   HIS A 174     -23.032  19.832  24.356  1.00  0.00           O  
ATOM   2618  CB  HIS A 174     -19.911  19.692  24.731  1.00  0.00           C  
ATOM   2619  CG  HIS A 174     -18.387  19.667  24.432  1.00  0.00           C  
ATOM   2620  ND1 HIS A 174     -17.751  18.532  23.972  1.00  0.00           N  
ATOM   2621  CD2 HIS A 174     -17.398  20.599  24.605  1.00  0.00           C  
ATOM   2622  CE1 HIS A 174     -16.455  18.767  23.845  1.00  0.00           C  
ATOM   2623  NE2 HIS A 174     -16.211  20.007  24.227  1.00  0.00           N  
ATOM   2624  H   HIS A 174     -20.445  21.131  22.644  1.00  0.00           H  
ATOM   2625  HA  HIS A 174     -20.418  18.312  23.162  1.00  0.00           H  
ATOM   2626 1HB  HIS A 174     -20.167  20.729  24.966  1.00  0.00           H  
ATOM   2627 2HB  HIS A 174     -20.110  19.107  25.621  1.00  0.00           H  
ATOM   2628  HD2 HIS A 174     -17.511  21.624  24.985  1.00  0.00           H  
ATOM   2629  HE1 HIS A 174     -15.710  18.046  23.496  1.00  0.00           H  
ATOM   2630  HE2 HIS A 174     -15.299  20.453  24.249  1.00  0.00           H  
ATOM   2631  N   SER A 175     -22.538  17.643  24.363  1.00  0.00           N  
ATOM   2632  CA  SER A 175     -23.864  17.336  24.888  1.00  0.00           C  
ATOM   2633  C   SER A 175     -23.818  17.360  26.402  1.00  0.00           C  
ATOM   2634  O   SER A 175     -22.839  16.925  27.013  1.00  0.00           O  
ATOM   2635  CB  SER A 175     -24.363  15.987  24.385  1.00  0.00           C  
ATOM   2636  OG  SER A 175     -25.648  15.698  24.886  1.00  0.00           O  
ATOM   2637  H   SER A 175     -21.870  16.905  24.173  1.00  0.00           H  
ATOM   2638  HA  SER A 175     -24.567  18.102  24.558  1.00  0.00           H  
ATOM   2639 1HB  SER A 175     -24.384  15.989  23.296  1.00  0.00           H  
ATOM   2640 2HB  SER A 175     -23.679  15.206  24.700  1.00  0.00           H  
ATOM   2641  HG  SER A 175     -25.578  15.670  25.857  1.00  0.00           H  
ATOM   2642  N   ARG A 176     -24.883  17.858  27.001  1.00  0.00           N  
ATOM   2643  CA  ARG A 176     -25.005  17.887  28.447  1.00  0.00           C  
ATOM   2644  C   ARG A 176     -25.510  16.523  28.854  1.00  0.00           C  
ATOM   2645  O   ARG A 176     -26.353  15.960  28.157  1.00  0.00           O  
ATOM   2646  CB  ARG A 176     -25.990  18.951  28.867  1.00  0.00           C  
ATOM   2647  CG  ARG A 176     -25.494  20.387  28.828  1.00  0.00           C  
ATOM   2648  CD  ARG A 176     -25.585  20.986  27.475  1.00  0.00           C  
ATOM   2649  NE  ARG A 176     -26.946  21.209  27.041  1.00  0.00           N  
ATOM   2650  CZ  ARG A 176     -27.283  21.466  25.766  1.00  0.00           C  
ATOM   2651  NH1 ARG A 176     -26.347  21.521  24.838  1.00  0.00           N  
ATOM   2652  NH2 ARG A 176     -28.547  21.657  25.458  1.00  0.00           N  
ATOM   2653  H   ARG A 176     -25.637  18.217  26.433  1.00  0.00           H  
ATOM   2654  HA  ARG A 176     -24.032  18.077  28.908  1.00  0.00           H  
ATOM   2655 1HB  ARG A 176     -26.834  18.892  28.196  1.00  0.00           H  
ATOM   2656 2HB  ARG A 176     -26.333  18.749  29.878  1.00  0.00           H  
ATOM   2657 1HG  ARG A 176     -26.078  20.995  29.526  1.00  0.00           H  
ATOM   2658 2HG  ARG A 176     -24.448  20.409  29.121  1.00  0.00           H  
ATOM   2659 1HD  ARG A 176     -25.074  21.950  27.477  1.00  0.00           H  
ATOM   2660 2HD  ARG A 176     -25.105  20.326  26.758  1.00  0.00           H  
ATOM   2661  HE  ARG A 176     -27.695  21.179  27.734  1.00  0.00           H  
ATOM   2662 1HH1 ARG A 176     -25.370  21.379  25.090  1.00  0.00           H  
ATOM   2663 2HH1 ARG A 176     -26.592  21.712  23.880  1.00  0.00           H  
ATOM   2664 1HH2 ARG A 176     -29.246  21.605  26.204  1.00  0.00           H  
ATOM   2665 2HH2 ARG A 176     -28.825  21.844  24.510  1.00  0.00           H  
ATOM   2666  N   GLY A 177     -24.986  15.962  29.929  1.00  0.00           N  
ATOM   2667  CA  GLY A 177     -25.458  14.646  30.317  1.00  0.00           C  
ATOM   2668  C   GLY A 177     -26.699  14.729  31.198  1.00  0.00           C  
ATOM   2669  O   GLY A 177     -27.044  15.809  31.689  1.00  0.00           O  
ATOM   2670  H   GLY A 177     -24.278  16.448  30.466  1.00  0.00           H  
ATOM   2671 1HA  GLY A 177     -25.671  14.068  29.414  1.00  0.00           H  
ATOM   2672 2HA  GLY A 177     -24.653  14.142  30.848  1.00  0.00           H  
ATOM   2673  N   PRO A 178     -27.319  13.584  31.524  1.00  0.00           N  
ATOM   2674  CA  PRO A 178     -28.491  13.479  32.378  1.00  0.00           C  
ATOM   2675  C   PRO A 178     -28.212  13.989  33.780  1.00  0.00           C  
ATOM   2676  O   PRO A 178     -29.114  14.457  34.473  1.00  0.00           O  
ATOM   2677  CB  PRO A 178     -28.775  11.967  32.362  1.00  0.00           C  
ATOM   2678  CG  PRO A 178     -27.459  11.312  31.942  1.00  0.00           C  
ATOM   2679  CD  PRO A 178     -26.820  12.299  30.997  1.00  0.00           C  
ATOM   2680  HA  PRO A 178     -29.333  14.032  31.922  1.00  0.00           H  
ATOM   2681 1HB  PRO A 178     -29.098  11.644  33.367  1.00  0.00           H  
ATOM   2682 2HB  PRO A 178     -29.613  11.749  31.678  1.00  0.00           H  
ATOM   2683 1HG  PRO A 178     -26.838  11.098  32.825  1.00  0.00           H  
ATOM   2684 2HG  PRO A 178     -27.660  10.345  31.455  1.00  0.00           H  
ATOM   2685 1HD  PRO A 178     -25.738  12.205  31.075  1.00  0.00           H  
ATOM   2686 2HD  PRO A 178     -27.186  12.144  29.961  1.00  0.00           H  
ATOM   2687  N   GLN A 179     -26.942  13.969  34.184  1.00  0.00           N  
ATOM   2688  CA  GLN A 179     -26.572  14.462  35.497  1.00  0.00           C  
ATOM   2689  C   GLN A 179     -26.660  15.986  35.546  1.00  0.00           C  
ATOM   2690  O   GLN A 179     -26.870  16.567  36.609  1.00  0.00           O  
ATOM   2691  CB  GLN A 179     -25.155  14.011  35.871  1.00  0.00           C  
ATOM   2692  CG  GLN A 179     -24.989  12.510  36.123  1.00  0.00           C  
ATOM   2693  CD  GLN A 179     -23.535  12.149  36.462  1.00  0.00           C  
ATOM   2694  OE1 GLN A 179     -22.598  12.815  36.014  1.00  0.00           O  
ATOM   2695  NE2 GLN A 179     -23.345  11.100  37.262  1.00  0.00           N  
ATOM   2696  H   GLN A 179     -26.226  13.587  33.590  1.00  0.00           H  
ATOM   2697  HA  GLN A 179     -27.271  14.058  36.227  1.00  0.00           H  
ATOM   2698 1HB  GLN A 179     -24.472  14.284  35.072  1.00  0.00           H  
ATOM   2699 2HB  GLN A 179     -24.834  14.534  36.772  1.00  0.00           H  
ATOM   2700 1HG  GLN A 179     -25.616  12.222  36.971  1.00  0.00           H  
ATOM   2701 2HG  GLN A 179     -25.290  11.957  35.232  1.00  0.00           H  
ATOM   2702 1HE2 GLN A 179     -22.415  10.826  37.520  1.00  0.00           H  
ATOM   2703 2HE2 GLN A 179     -24.128  10.586  37.610  1.00  0.00           H  
ATOM   2704  N   GLU A 180     -26.477  16.647  34.399  1.00  0.00           N  
ATOM   2705  CA  GLU A 180     -26.521  18.100  34.383  1.00  0.00           C  
ATOM   2706  C   GLU A 180     -27.977  18.522  34.396  1.00  0.00           C  
ATOM   2707  O   GLU A 180     -28.342  19.544  34.977  1.00  0.00           O  
ATOM   2708  CB  GLU A 180     -25.747  18.681  33.191  1.00  0.00           C  
ATOM   2709  CG  GLU A 180     -24.219  18.443  33.283  1.00  0.00           C  
ATOM   2710  CD  GLU A 180     -23.401  19.122  32.207  1.00  0.00           C  
ATOM   2711  OE1 GLU A 180     -23.946  19.912  31.480  1.00  0.00           O  
ATOM   2712  OE2 GLU A 180     -22.226  18.847  32.121  1.00  0.00           O  
ATOM   2713  H   GLU A 180     -26.363  16.150  33.526  1.00  0.00           H  
ATOM   2714  HA  GLU A 180     -26.054  18.477  35.288  1.00  0.00           H  
ATOM   2715 1HB  GLU A 180     -26.100  18.209  32.276  1.00  0.00           H  
ATOM   2716 2HB  GLU A 180     -25.944  19.748  33.108  1.00  0.00           H  
ATOM   2717 1HG  GLU A 180     -23.880  18.811  34.252  1.00  0.00           H  
ATOM   2718 2HG  GLU A 180     -24.045  17.362  33.268  1.00  0.00           H  
ATOM   2719  N   GLU A 181     -28.836  17.692  33.806  1.00  0.00           N  
ATOM   2720  CA  GLU A 181     -30.257  17.998  33.848  1.00  0.00           C  
ATOM   2721  C   GLU A 181     -30.746  17.802  35.264  1.00  0.00           C  
ATOM   2722  O   GLU A 181     -31.359  18.701  35.826  1.00  0.00           O  
ATOM   2723  CB  GLU A 181     -31.058  17.094  32.914  1.00  0.00           C  
ATOM   2724  CG  GLU A 181     -32.601  17.318  32.890  1.00  0.00           C  
ATOM   2725  CD  GLU A 181     -33.081  18.633  32.336  1.00  0.00           C  
ATOM   2726  OE1 GLU A 181     -32.338  19.325  31.690  1.00  0.00           O  
ATOM   2727  OE2 GLU A 181     -34.233  18.935  32.551  1.00  0.00           O  
ATOM   2728  H   GLU A 181     -28.482  16.875  33.316  1.00  0.00           H  
ATOM   2729  HA  GLU A 181     -30.405  19.041  33.566  1.00  0.00           H  
ATOM   2730 1HB  GLU A 181     -30.708  17.206  31.925  1.00  0.00           H  
ATOM   2731 2HB  GLU A 181     -30.888  16.052  33.199  1.00  0.00           H  
ATOM   2732 1HG  GLU A 181     -33.047  16.518  32.314  1.00  0.00           H  
ATOM   2733 2HG  GLU A 181     -32.970  17.218  33.918  1.00  0.00           H  
ATOM   2734  N   GLU A 182     -30.399  16.688  35.890  1.00  0.00           N  
ATOM   2735  CA  GLU A 182     -30.833  16.439  37.257  1.00  0.00           C  
ATOM   2736  C   GLU A 182     -30.411  17.561  38.201  1.00  0.00           C  
ATOM   2737  O   GLU A 182     -31.197  18.016  39.048  1.00  0.00           O  
ATOM   2738  CB  GLU A 182     -30.289  15.103  37.769  1.00  0.00           C  
ATOM   2739  CG  GLU A 182     -30.785  14.744  39.183  1.00  0.00           C  
ATOM   2740  CD  GLU A 182     -30.370  13.372  39.682  1.00  0.00           C  
ATOM   2741  OE1 GLU A 182     -29.690  12.658  38.976  1.00  0.00           O  
ATOM   2742  OE2 GLU A 182     -30.733  13.051  40.785  1.00  0.00           O  
ATOM   2743  H   GLU A 182     -29.882  15.964  35.391  1.00  0.00           H  
ATOM   2744  HA  GLU A 182     -31.925  16.388  37.256  1.00  0.00           H  
ATOM   2745 1HB  GLU A 182     -30.549  14.314  37.063  1.00  0.00           H  
ATOM   2746 2HB  GLU A 182     -29.198  15.160  37.804  1.00  0.00           H  
ATOM   2747 1HG  GLU A 182     -30.352  15.506  39.831  1.00  0.00           H  
ATOM   2748 2HG  GLU A 182     -31.864  14.847  39.215  1.00  0.00           H  
ATOM   2749  N   GLN A 183     -29.179  18.073  38.012  1.00  0.00           N  
ATOM   2750  CA  GLN A 183     -28.650  19.129  38.888  1.00  0.00           C  
ATOM   2751  C   GLN A 183     -29.104  20.503  38.500  1.00  0.00           C  
ATOM   2752  O   GLN A 183     -28.652  21.506  39.075  1.00  0.00           O  
ATOM   2753  CB  GLN A 183     -27.147  19.133  38.964  1.00  0.00           C  
ATOM   2754  CG  GLN A 183     -26.570  17.929  39.609  1.00  0.00           C  
ATOM   2755  CD  GLN A 183     -27.022  17.738  41.101  1.00  0.00           C  
ATOM   2756  OE1 GLN A 183     -26.967  18.647  41.946  1.00  0.00           O  
ATOM   2757  NE2 GLN A 183     -27.449  16.530  41.396  1.00  0.00           N  
ATOM   2758  H   GLN A 183     -28.569  17.687  37.279  1.00  0.00           H  
ATOM   2759  HA  GLN A 183     -29.002  18.916  39.885  1.00  0.00           H  
ATOM   2760 1HB  GLN A 183     -26.773  19.174  37.942  1.00  0.00           H  
ATOM   2761 2HB  GLN A 183     -26.804  20.040  39.479  1.00  0.00           H  
ATOM   2762 1HG  GLN A 183     -26.914  17.073  39.055  1.00  0.00           H  
ATOM   2763 2HG  GLN A 183     -25.490  18.008  39.568  1.00  0.00           H  
ATOM   2764 1HE2 GLN A 183     -27.750  16.305  42.320  1.00  0.00           H  
ATOM   2765 2HE2 GLN A 183     -27.456  15.826  40.679  1.00  0.00           H  
ATOM   2766  N   LYS A 184     -29.938  20.625  37.512  1.00  0.00           N  
ATOM   2767  CA  LYS A 184     -30.527  21.882  37.102  1.00  0.00           C  
ATOM   2768  C   LYS A 184     -31.990  21.831  37.542  1.00  0.00           C  
ATOM   2769  O   LYS A 184     -32.521  22.822  38.067  1.00  0.00           O  
ATOM   2770  CB  LYS A 184     -30.567  22.092  35.613  1.00  0.00           C  
ATOM   2771  CG  LYS A 184     -31.318  23.382  35.174  1.00  0.00           C  
ATOM   2772  CD  LYS A 184     -31.209  23.514  33.677  1.00  0.00           C  
ATOM   2773  CE  LYS A 184     -32.198  22.596  32.968  1.00  0.00           C  
ATOM   2774  NZ  LYS A 184     -33.592  23.067  33.110  1.00  0.00           N  
ATOM   2775  H   LYS A 184     -30.213  19.772  37.016  1.00  0.00           H  
ATOM   2776  HA  LYS A 184     -29.989  22.707  37.645  1.00  0.00           H  
ATOM   2777 1HB  LYS A 184     -29.607  22.077  35.113  1.00  0.00           H  
ATOM   2778 2HB  LYS A 184     -31.140  21.269  35.180  1.00  0.00           H  
ATOM   2779 1HG  LYS A 184     -32.387  23.288  35.412  1.00  0.00           H  
ATOM   2780 2HG  LYS A 184     -30.946  24.275  35.654  1.00  0.00           H  
ATOM   2781 1HD  LYS A 184     -31.325  24.503  33.365  1.00  0.00           H  
ATOM   2782 2HD  LYS A 184     -30.235  23.155  33.383  1.00  0.00           H  
ATOM   2783 1HE  LYS A 184     -31.943  22.531  31.921  1.00  0.00           H  
ATOM   2784 2HE  LYS A 184     -32.125  21.578  33.401  1.00  0.00           H  
ATOM   2785 1HZ  LYS A 184     -34.194  22.421  32.625  1.00  0.00           H  
ATOM   2786 2HZ  LYS A 184     -33.837  23.090  34.087  1.00  0.00           H  
ATOM   2787 3HZ  LYS A 184     -33.707  23.993  32.715  1.00  0.00           H  
ATOM   2788  N   THR A 185     -32.587  20.684  37.383  1.00  0.00           N  
ATOM   2789  CA  THR A 185     -33.961  20.394  37.727  1.00  0.00           C  
ATOM   2790  C   THR A 185     -34.064  20.497  39.275  1.00  0.00           C  
ATOM   2791  O   THR A 185     -34.942  21.295  39.728  1.00  0.00           O  
ATOM   2792  CB  THR A 185     -34.439  19.118  37.096  1.00  0.00           C  
ATOM   2793  OG1 THR A 185     -34.368  19.196  35.679  1.00  0.00           O  
ATOM   2794  CG2 THR A 185     -35.858  18.804  37.521  1.00  0.00           C  
ATOM   2795  H   THR A 185     -32.107  19.909  36.903  1.00  0.00           H  
ATOM   2796  HA  THR A 185     -34.477  21.235  37.334  1.00  0.00           H  
ATOM   2797  HB  THR A 185     -33.824  18.292  37.503  1.00  0.00           H  
ATOM   2798  HG1 THR A 185     -34.578  18.354  35.290  1.00  0.00           H  
ATOM   2799 1HG2 THR A 185     -36.193  17.845  37.051  1.00  0.00           H  
ATOM   2800 2HG2 THR A 185     -35.911  18.753  38.602  1.00  0.00           H  
ATOM   2801 3HG2 THR A 185     -36.512  19.640  37.166  1.00  0.00           H  
ATOM   2802  N   VAL A 186     -33.059  20.002  40.048  1.00  0.00           N  
ATOM   2803  CA  VAL A 186     -33.306  19.977  41.511  1.00  0.00           C  
ATOM   2804  C   VAL A 186     -33.345  21.319  42.236  1.00  0.00           C  
ATOM   2805  O   VAL A 186     -33.876  21.334  43.404  1.00  0.00           O  
ATOM   2806  CB  VAL A 186     -32.346  18.899  42.084  1.00  0.00           C  
ATOM   2807  CG1 VAL A 186     -30.967  19.377  42.055  1.00  0.00           C  
ATOM   2808  CG2 VAL A 186     -32.766  18.595  43.403  1.00  0.00           C  
ATOM   2809  H   VAL A 186     -32.245  19.532  39.617  1.00  0.00           H  
ATOM   2810  HA  VAL A 186     -34.340  19.443  41.696  1.00  0.00           H  
ATOM   2811  HB  VAL A 186     -32.386  18.111  41.459  1.00  0.00           H  
ATOM   2812 1HG1 VAL A 186     -30.327  18.506  42.405  1.00  0.00           H  
ATOM   2813 2HG1 VAL A 186     -30.620  19.674  41.049  1.00  0.00           H  
ATOM   2814 3HG1 VAL A 186     -30.893  20.220  42.758  1.00  0.00           H  
ATOM   2815 1HG2 VAL A 186     -32.170  17.818  43.856  1.00  0.00           H  
ATOM   2816 2HG2 VAL A 186     -32.703  19.512  44.077  1.00  0.00           H  
ATOM   2817 3HG2 VAL A 186     -33.816  18.292  43.304  1.00  0.00           H  
ATOM   2818  N   LEU A 187     -32.703  22.469  41.832  1.00  0.00           N  
ATOM   2819  CA  LEU A 187     -32.443  23.936  41.915  1.00  0.00           C  
ATOM   2820  C   LEU A 187     -33.573  24.746  41.237  1.00  0.00           C  
ATOM   2821  O   LEU A 187     -34.219  25.620  41.860  1.00  0.00           O  
ATOM   2822  CB  LEU A 187     -31.054  24.351  41.305  1.00  0.00           C  
ATOM   2823  CG  LEU A 187     -29.679  23.847  41.886  1.00  0.00           C  
ATOM   2824  CD1 LEU A 187     -28.624  24.102  40.918  1.00  0.00           C  
ATOM   2825  CD2 LEU A 187     -29.269  24.549  43.164  1.00  0.00           C  
ATOM   2826  H   LEU A 187     -33.400  22.789  42.466  1.00  0.00           H  
ATOM   2827  HA  LEU A 187     -32.502  24.150  42.927  1.00  0.00           H  
ATOM   2828 1HB  LEU A 187     -30.971  24.206  40.225  1.00  0.00           H  
ATOM   2829 2HB  LEU A 187     -30.888  25.417  41.497  1.00  0.00           H  
ATOM   2830  HG  LEU A 187     -29.742  22.721  42.082  1.00  0.00           H  
ATOM   2831 1HD1 LEU A 187     -27.621  23.697  41.273  1.00  0.00           H  
ATOM   2832 2HD1 LEU A 187     -28.927  23.548  40.032  1.00  0.00           H  
ATOM   2833 3HD1 LEU A 187     -28.611  25.125  40.744  1.00  0.00           H  
ATOM   2834 1HD2 LEU A 187     -28.316  24.077  43.478  1.00  0.00           H  
ATOM   2835 2HD2 LEU A 187     -29.141  25.575  42.971  1.00  0.00           H  
ATOM   2836 3HD2 LEU A 187     -29.985  24.381  43.969  1.00  0.00           H  
ATOM   2837  N   GLY A 188     -33.754  24.514  39.959  1.00  0.00           N  
ATOM   2838  CA  GLY A 188     -34.768  25.278  39.170  1.00  0.00           C  
ATOM   2839  C   GLY A 188     -34.227  26.658  38.789  1.00  0.00           C  
ATOM   2840  O   GLY A 188     -34.920  27.508  38.226  1.00  0.00           O  
ATOM   2841  H   GLY A 188     -33.228  23.840  39.431  1.00  0.00           H  
ATOM   2842 1HA  GLY A 188     -35.020  24.719  38.266  1.00  0.00           H  
ATOM   2843 2HA  GLY A 188     -35.669  25.403  39.755  1.00  0.00           H  
ATOM   2844  N   LEU A 189     -32.933  26.860  39.104  1.00  0.00           N  
ATOM   2845  CA  LEU A 189     -32.293  28.144  38.925  1.00  0.00           C  
ATOM   2846  C   LEU A 189     -31.751  28.428  37.524  1.00  0.00           C  
ATOM   2847  O   LEU A 189     -31.264  29.532  37.257  1.00  0.00           O  
ATOM   2848  CB  LEU A 189     -31.139  28.353  39.942  1.00  0.00           C  
ATOM   2849  CG  LEU A 189     -31.563  28.414  41.438  1.00  0.00           C  
ATOM   2850  CD1 LEU A 189     -30.296  28.621  42.326  1.00  0.00           C  
ATOM   2851  CD2 LEU A 189     -32.579  29.521  41.616  1.00  0.00           C  
ATOM   2852  H   LEU A 189     -32.434  26.094  39.521  1.00  0.00           H  
ATOM   2853  HA  LEU A 189     -33.047  28.917  39.142  1.00  0.00           H  
ATOM   2854 1HB  LEU A 189     -30.431  27.515  39.823  1.00  0.00           H  
ATOM   2855 2HB  LEU A 189     -30.631  29.266  39.682  1.00  0.00           H  
ATOM   2856  HG  LEU A 189     -32.033  27.456  41.741  1.00  0.00           H  
ATOM   2857 1HD1 LEU A 189     -30.592  28.674  43.373  1.00  0.00           H  
ATOM   2858 2HD1 LEU A 189     -29.604  27.809  42.190  1.00  0.00           H  
ATOM   2859 3HD1 LEU A 189     -29.811  29.566  42.052  1.00  0.00           H  
ATOM   2860 1HD2 LEU A 189     -32.880  29.565  42.656  1.00  0.00           H  
ATOM   2861 2HD2 LEU A 189     -32.147  30.474  41.314  1.00  0.00           H  
ATOM   2862 3HD2 LEU A 189     -33.459  29.310  40.991  1.00  0.00           H  
ATOM   2863  N   GLY A 190     -31.786  27.456  36.629  1.00  0.00           N  
ATOM   2864  CA  GLY A 190     -31.337  27.713  35.256  1.00  0.00           C  
ATOM   2865  C   GLY A 190     -29.831  27.914  35.088  1.00  0.00           C  
ATOM   2866  O   GLY A 190     -29.397  28.553  34.129  1.00  0.00           O  
ATOM   2867  H   GLY A 190     -32.186  26.556  36.865  1.00  0.00           H  
ATOM   2868 1HA  GLY A 190     -31.663  26.895  34.611  1.00  0.00           H  
ATOM   2869 2HA  GLY A 190     -31.854  28.600  34.894  1.00  0.00           H  
ATOM   2870  N   LYS A 191     -29.023  27.394  36.013  1.00  0.00           N  
ATOM   2871  CA  LYS A 191     -27.566  27.590  35.941  1.00  0.00           C  
ATOM   2872  C   LYS A 191     -26.846  26.859  34.796  1.00  0.00           C  
ATOM   2873  O   LYS A 191     -25.724  27.226  34.440  1.00  0.00           O  
ATOM   2874  CB  LYS A 191     -26.899  27.246  37.282  1.00  0.00           C  
ATOM   2875  CG  LYS A 191     -27.156  28.268  38.439  1.00  0.00           C  
ATOM   2876  CD  LYS A 191     -26.449  27.845  39.734  1.00  0.00           C  
ATOM   2877  CE  LYS A 191     -26.657  28.856  40.848  1.00  0.00           C  
ATOM   2878  NZ  LYS A 191     -25.973  28.445  42.105  1.00  0.00           N  
ATOM   2879  H   LYS A 191     -29.424  26.886  36.789  1.00  0.00           H  
ATOM   2880  HA  LYS A 191     -27.402  28.658  35.782  1.00  0.00           H  
ATOM   2881 1HB  LYS A 191     -27.258  26.277  37.617  1.00  0.00           H  
ATOM   2882 2HB  LYS A 191     -25.825  27.165  37.132  1.00  0.00           H  
ATOM   2883 1HG  LYS A 191     -26.734  29.227  38.143  1.00  0.00           H  
ATOM   2884 2HG  LYS A 191     -28.221  28.402  38.623  1.00  0.00           H  
ATOM   2885 1HD  LYS A 191     -26.822  26.872  40.060  1.00  0.00           H  
ATOM   2886 2HD  LYS A 191     -25.376  27.764  39.542  1.00  0.00           H  
ATOM   2887 1HE  LYS A 191     -26.264  29.825  40.534  1.00  0.00           H  
ATOM   2888 2HE  LYS A 191     -27.713  28.956  41.034  1.00  0.00           H  
ATOM   2889 1HZ  LYS A 191     -26.139  29.141  42.818  1.00  0.00           H  
ATOM   2890 2HZ  LYS A 191     -26.333  27.556  42.415  1.00  0.00           H  
ATOM   2891 3HZ  LYS A 191     -24.979  28.364  41.941  1.00  0.00           H  
ATOM   2892  N   TYR A 192     -27.454  25.812  34.237  1.00  0.00           N  
ATOM   2893  CA  TYR A 192     -26.801  25.067  33.156  1.00  0.00           C  
ATOM   2894  C   TYR A 192     -27.170  25.621  31.769  1.00  0.00           C  
ATOM   2895  O   TYR A 192     -28.342  25.644  31.363  1.00  0.00           O  
ATOM   2896  CB  TYR A 192     -27.082  23.567  33.274  1.00  0.00           C  
ATOM   2897  CG  TYR A 192     -26.352  22.871  34.447  1.00  0.00           C  
ATOM   2898  CD1 TYR A 192     -26.911  22.793  35.728  1.00  0.00           C  
ATOM   2899  CD2 TYR A 192     -25.101  22.317  34.219  1.00  0.00           C  
ATOM   2900  CE1 TYR A 192     -26.213  22.156  36.749  1.00  0.00           C  
ATOM   2901  CE2 TYR A 192     -24.409  21.693  35.237  1.00  0.00           C  
ATOM   2902  CZ  TYR A 192     -24.953  21.606  36.492  1.00  0.00           C  
ATOM   2903  OH  TYR A 192     -24.245  20.986  37.504  1.00  0.00           O  
ATOM   2904  H   TYR A 192     -28.370  25.548  34.558  1.00  0.00           H  
ATOM   2905  HA  TYR A 192     -25.730  25.192  33.272  1.00  0.00           H  
ATOM   2906 1HB  TYR A 192     -28.123  23.415  33.404  1.00  0.00           H  
ATOM   2907 2HB  TYR A 192     -26.792  23.070  32.349  1.00  0.00           H  
ATOM   2908  HD1 TYR A 192     -27.884  23.226  35.936  1.00  0.00           H  
ATOM   2909  HD2 TYR A 192     -24.652  22.378  33.222  1.00  0.00           H  
ATOM   2910  HE1 TYR A 192     -26.643  22.090  37.747  1.00  0.00           H  
ATOM   2911  HE2 TYR A 192     -23.422  21.269  35.037  1.00  0.00           H  
ATOM   2912  HH  TYR A 192     -23.379  20.730  37.177  1.00  0.00           H  
ATOM   2913  N   SER A 193     -26.128  26.061  31.056  1.00  0.00           N  
ATOM   2914  CA  SER A 193     -26.266  26.739  29.771  1.00  0.00           C  
ATOM   2915  C   SER A 193     -27.058  25.953  28.740  1.00  0.00           C  
ATOM   2916  O   SER A 193     -26.852  24.755  28.544  1.00  0.00           O  
ATOM   2917  CB  SER A 193     -24.897  27.084  29.225  1.00  0.00           C  
ATOM   2918  OG  SER A 193     -24.992  27.678  27.960  1.00  0.00           O  
ATOM   2919  H   SER A 193     -25.205  25.975  31.460  1.00  0.00           H  
ATOM   2920  HA  SER A 193     -26.794  27.671  29.950  1.00  0.00           H  
ATOM   2921 1HB  SER A 193     -24.408  27.774  29.911  1.00  0.00           H  
ATOM   2922 2HB  SER A 193     -24.287  26.186  29.169  1.00  0.00           H  
ATOM   2923  HG  SER A 193     -25.540  27.094  27.427  1.00  0.00           H  
ATOM   2924  N   GLY A 194     -27.958  26.683  28.082  1.00  0.00           N  
ATOM   2925  CA  GLY A 194     -28.876  26.205  27.045  1.00  0.00           C  
ATOM   2926  C   GLY A 194     -30.303  26.094  27.594  1.00  0.00           C  
ATOM   2927  O   GLY A 194     -31.273  26.293  26.867  1.00  0.00           O  
ATOM   2928  H   GLY A 194     -28.024  27.665  28.337  1.00  0.00           H  
ATOM   2929 1HA  GLY A 194     -28.862  26.893  26.199  1.00  0.00           H  
ATOM   2930 2HA  GLY A 194     -28.548  25.233  26.675  1.00  0.00           H  
ATOM   2931  N   GLY A 195     -30.434  25.823  28.892  1.00  0.00           N  
ATOM   2932  CA  GLY A 195     -31.740  25.734  29.548  1.00  0.00           C  
ATOM   2933  C   GLY A 195     -32.385  24.344  29.564  1.00  0.00           C  
ATOM   2934  O   GLY A 195     -33.335  24.110  30.320  1.00  0.00           O  
ATOM   2935  H   GLY A 195     -29.603  25.681  29.473  1.00  0.00           H  
ATOM   2936 1HA  GLY A 195     -31.637  26.087  30.573  1.00  0.00           H  
ATOM   2937 2HA  GLY A 195     -32.420  26.425  29.051  1.00  0.00           H  
ATOM   2938  N   PHE A 196     -31.868  23.421  28.760  1.00  0.00           N  
ATOM   2939  CA  PHE A 196     -32.410  22.060  28.673  1.00  0.00           C  
ATOM   2940  C   PHE A 196     -31.385  21.050  28.166  1.00  0.00           C  
ATOM   2941  O   PHE A 196     -30.385  21.425  27.548  1.00  0.00           O  
ATOM   2942  CB  PHE A 196     -33.629  22.045  27.742  1.00  0.00           C  
ATOM   2943  CG  PHE A 196     -33.283  22.445  26.316  1.00  0.00           C  
ATOM   2944  CD1 PHE A 196     -32.954  21.497  25.343  1.00  0.00           C  
ATOM   2945  CD2 PHE A 196     -33.258  23.788  25.954  1.00  0.00           C  
ATOM   2946  CE1 PHE A 196     -32.611  21.897  24.057  1.00  0.00           C  
ATOM   2947  CE2 PHE A 196     -32.915  24.181  24.679  1.00  0.00           C  
ATOM   2948  CZ  PHE A 196     -32.589  23.237  23.728  1.00  0.00           C  
ATOM   2949  H   PHE A 196     -31.092  23.690  28.174  1.00  0.00           H  
ATOM   2950  HA  PHE A 196     -32.718  21.741  29.669  1.00  0.00           H  
ATOM   2951 1HB  PHE A 196     -34.073  21.046  27.730  1.00  0.00           H  
ATOM   2952 2HB  PHE A 196     -34.381  22.736  28.121  1.00  0.00           H  
ATOM   2953  HD1 PHE A 196     -32.960  20.430  25.593  1.00  0.00           H  
ATOM   2954  HD2 PHE A 196     -33.507  24.547  26.696  1.00  0.00           H  
ATOM   2955  HE1 PHE A 196     -32.352  21.147  23.304  1.00  0.00           H  
ATOM   2956  HE2 PHE A 196     -32.899  25.242  24.425  1.00  0.00           H  
ATOM   2957  HZ  PHE A 196     -32.313  23.547  22.721  1.00  0.00           H  
ATOM   2958  N   VAL A 197     -31.663  19.765  28.392  1.00  0.00           N  
ATOM   2959  CA  VAL A 197     -30.842  18.664  27.879  1.00  0.00           C  
ATOM   2960  C   VAL A 197     -31.673  17.747  26.979  1.00  0.00           C  
ATOM   2961  O   VAL A 197     -32.700  17.205  27.392  1.00  0.00           O  
ATOM   2962  CB  VAL A 197     -30.255  17.858  29.043  1.00  0.00           C  
ATOM   2963  CG1 VAL A 197     -29.447  16.702  28.512  1.00  0.00           C  
ATOM   2964  CG2 VAL A 197     -29.415  18.777  29.896  1.00  0.00           C  
ATOM   2965  H   VAL A 197     -32.479  19.539  28.949  1.00  0.00           H  
ATOM   2966  HA  VAL A 197     -30.020  19.079  27.282  1.00  0.00           H  
ATOM   2967  HB  VAL A 197     -31.061  17.437  29.648  1.00  0.00           H  
ATOM   2968 1HG1 VAL A 197     -29.034  16.129  29.345  1.00  0.00           H  
ATOM   2969 2HG1 VAL A 197     -30.082  16.066  27.928  1.00  0.00           H  
ATOM   2970 3HG1 VAL A 197     -28.636  17.076  27.893  1.00  0.00           H  
ATOM   2971 1HG2 VAL A 197     -28.977  18.216  30.718  1.00  0.00           H  
ATOM   2972 2HG2 VAL A 197     -28.652  19.198  29.301  1.00  0.00           H  
ATOM   2973 3HG2 VAL A 197     -30.034  19.577  30.293  1.00  0.00           H  
ATOM   2974  N   ASP A 198     -31.195  17.518  25.765  1.00  0.00           N  
ATOM   2975  CA  ASP A 198     -31.929  16.729  24.773  1.00  0.00           C  
ATOM   2976  C   ASP A 198     -32.266  15.302  25.194  1.00  0.00           C  
ATOM   2977  O   ASP A 198     -33.353  14.808  24.904  1.00  0.00           O  
ATOM   2978  CB  ASP A 198     -31.130  16.700  23.475  1.00  0.00           C  
ATOM   2979  CG  ASP A 198     -31.156  18.043  22.786  1.00  0.00           C  
ATOM   2980  OD1 ASP A 198     -31.986  18.840  23.139  1.00  0.00           O  
ATOM   2981  OD2 ASP A 198     -30.341  18.278  21.938  1.00  0.00           O  
ATOM   2982  H   ASP A 198     -30.318  17.945  25.500  1.00  0.00           H  
ATOM   2983  HA  ASP A 198     -32.863  17.244  24.569  1.00  0.00           H  
ATOM   2984 1HB  ASP A 198     -30.095  16.412  23.668  1.00  0.00           H  
ATOM   2985 2HB  ASP A 198     -31.556  15.948  22.799  1.00  0.00           H  
ATOM   2986  N   ASP A 199     -31.374  14.659  25.937  1.00  0.00           N  
ATOM   2987  CA  ASP A 199     -31.589  13.276  26.360  1.00  0.00           C  
ATOM   2988  C   ASP A 199     -32.851  13.086  27.202  1.00  0.00           C  
ATOM   2989  O   ASP A 199     -33.434  11.999  27.205  1.00  0.00           O  
ATOM   2990  CB  ASP A 199     -30.384  12.770  27.151  1.00  0.00           C  
ATOM   2991  CG  ASP A 199     -29.170  12.534  26.273  1.00  0.00           C  
ATOM   2992  OD1 ASP A 199     -29.315  12.542  25.070  1.00  0.00           O  
ATOM   2993  OD2 ASP A 199     -28.110  12.325  26.810  1.00  0.00           O  
ATOM   2994  H   ASP A 199     -30.514  15.127  26.179  1.00  0.00           H  
ATOM   2995  HA  ASP A 199     -31.693  12.665  25.465  1.00  0.00           H  
ATOM   2996 1HB  ASP A 199     -30.130  13.494  27.933  1.00  0.00           H  
ATOM   2997 2HB  ASP A 199     -30.645  11.840  27.649  1.00  0.00           H  
ATOM   2998  N   ASP A 200     -33.239  14.120  27.953  1.00  0.00           N  
ATOM   2999  CA  ASP A 200     -34.401  14.048  28.820  1.00  0.00           C  
ATOM   3000  C   ASP A 200     -35.575  14.861  28.274  1.00  0.00           C  
ATOM   3001  O   ASP A 200     -36.560  15.097  28.982  1.00  0.00           O  
ATOM   3002  CB  ASP A 200     -34.012  14.486  30.236  1.00  0.00           C  
ATOM   3003  CG  ASP A 200     -33.042  13.485  30.898  1.00  0.00           C  
ATOM   3004  OD1 ASP A 200     -33.299  12.311  30.803  1.00  0.00           O  
ATOM   3005  OD2 ASP A 200     -32.066  13.896  31.476  1.00  0.00           O  
ATOM   3006  H   ASP A 200     -32.762  15.018  27.871  1.00  0.00           H  
ATOM   3007  HA  ASP A 200     -34.718  13.012  28.878  1.00  0.00           H  
ATOM   3008 1HB  ASP A 200     -33.531  15.468  30.192  1.00  0.00           H  
ATOM   3009 2HB  ASP A 200     -34.901  14.580  30.862  1.00  0.00           H  
ATOM   3010  N   PHE A 201     -35.470  15.301  27.019  1.00  0.00           N  
ATOM   3011  CA  PHE A 201     -36.534  16.100  26.429  1.00  0.00           C  
ATOM   3012  C   PHE A 201     -37.609  15.238  25.801  1.00  0.00           C  
ATOM   3013  O   PHE A 201     -37.339  14.411  24.938  1.00  0.00           O  
ATOM   3014  CB  PHE A 201     -35.963  17.070  25.390  1.00  0.00           C  
ATOM   3015  CG  PHE A 201     -37.002  17.923  24.678  1.00  0.00           C  
ATOM   3016  CD1 PHE A 201     -37.634  18.968  25.330  1.00  0.00           C  
ATOM   3017  CD2 PHE A 201     -37.327  17.685  23.337  1.00  0.00           C  
ATOM   3018  CE1 PHE A 201     -38.576  19.749  24.668  1.00  0.00           C  
ATOM   3019  CE2 PHE A 201     -38.259  18.466  22.677  1.00  0.00           C  
ATOM   3020  CZ  PHE A 201     -38.887  19.496  23.341  1.00  0.00           C  
ATOM   3021  H   PHE A 201     -34.654  15.071  26.448  1.00  0.00           H  
ATOM   3022  HA  PHE A 201     -36.995  16.685  27.217  1.00  0.00           H  
ATOM   3023 1HB  PHE A 201     -35.252  17.739  25.886  1.00  0.00           H  
ATOM   3024 2HB  PHE A 201     -35.404  16.512  24.641  1.00  0.00           H  
ATOM   3025  HD1 PHE A 201     -37.389  19.173  26.373  1.00  0.00           H  
ATOM   3026  HD2 PHE A 201     -36.828  16.870  22.811  1.00  0.00           H  
ATOM   3027  HE1 PHE A 201     -39.071  20.566  25.194  1.00  0.00           H  
ATOM   3028  HE2 PHE A 201     -38.493  18.267  21.634  1.00  0.00           H  
ATOM   3029  HZ  PHE A 201     -39.624  20.111  22.826  1.00  0.00           H  
ATOM   3030  N   VAL A 202     -38.838  15.458  26.222  1.00  0.00           N  
ATOM   3031  CA  VAL A 202     -39.954  14.710  25.681  1.00  0.00           C  
ATOM   3032  C   VAL A 202     -40.823  15.649  24.869  1.00  0.00           C  
ATOM   3033  O   VAL A 202     -41.309  16.660  25.387  1.00  0.00           O  
ATOM   3034  CB  VAL A 202     -40.771  14.055  26.797  1.00  0.00           C  
ATOM   3035  CG1 VAL A 202     -41.947  13.284  26.185  1.00  0.00           C  
ATOM   3036  CG2 VAL A 202     -39.862  13.150  27.618  1.00  0.00           C  
ATOM   3037  H   VAL A 202     -39.001  16.139  26.948  1.00  0.00           H  
ATOM   3038  HA  VAL A 202     -39.572  13.930  25.021  1.00  0.00           H  
ATOM   3039  HB  VAL A 202     -41.194  14.825  27.440  1.00  0.00           H  
ATOM   3040 1HG1 VAL A 202     -42.539  12.826  26.978  1.00  0.00           H  
ATOM   3041 2HG1 VAL A 202     -42.578  13.965  25.611  1.00  0.00           H  
ATOM   3042 3HG1 VAL A 202     -41.565  12.503  25.526  1.00  0.00           H  
ATOM   3043 1HG2 VAL A 202     -40.434  12.686  28.419  1.00  0.00           H  
ATOM   3044 2HG2 VAL A 202     -39.443  12.379  26.974  1.00  0.00           H  
ATOM   3045 3HG2 VAL A 202     -39.053  13.745  28.049  1.00  0.00           H  
ATOM   3046  N   LEU A 203     -41.012  15.324  23.600  1.00  0.00           N  
ATOM   3047  CA  LEU A 203     -41.788  16.159  22.711  1.00  0.00           C  
ATOM   3048  C   LEU A 203     -43.222  15.672  22.657  1.00  0.00           C  
ATOM   3049  O   LEU A 203     -43.469  14.513  22.302  1.00  0.00           O  
ATOM   3050  CB  LEU A 203     -41.158  16.168  21.318  1.00  0.00           C  
ATOM   3051  CG  LEU A 203     -41.837  17.033  20.311  1.00  0.00           C  
ATOM   3052  CD1 LEU A 203     -41.743  18.449  20.804  1.00  0.00           C  
ATOM   3053  CD2 LEU A 203     -41.140  16.884  18.948  1.00  0.00           C  
ATOM   3054  H   LEU A 203     -40.571  14.485  23.251  1.00  0.00           H  
ATOM   3055  HA  LEU A 203     -41.782  17.182  23.093  1.00  0.00           H  
ATOM   3056 1HB  LEU A 203     -40.114  16.476  21.395  1.00  0.00           H  
ATOM   3057 2HB  LEU A 203     -41.177  15.148  20.934  1.00  0.00           H  
ATOM   3058  HG  LEU A 203     -42.895  16.759  20.222  1.00  0.00           H  
ATOM   3059 1HD1 LEU A 203     -42.224  19.111  20.114  1.00  0.00           H  
ATOM   3060 2HD1 LEU A 203     -42.231  18.536  21.774  1.00  0.00           H  
ATOM   3061 3HD1 LEU A 203     -40.704  18.726  20.903  1.00  0.00           H  
ATOM   3062 1HD2 LEU A 203     -41.619  17.538  18.207  1.00  0.00           H  
ATOM   3063 2HD2 LEU A 203     -40.095  17.168  19.048  1.00  0.00           H  
ATOM   3064 3HD2 LEU A 203     -41.206  15.853  18.614  1.00  0.00           H  
ATOM   3065  N   HIS A 204     -44.167  16.523  23.039  1.00  0.00           N  
ATOM   3066  CA  HIS A 204     -45.560  16.117  23.083  1.00  0.00           C  
ATOM   3067  C   HIS A 204     -46.042  15.850  21.640  1.00  0.00           C  
ATOM   3068  O   HIS A 204     -45.700  16.610  20.750  1.00  0.00           O  
ATOM   3069  CB  HIS A 204     -46.399  17.248  23.717  1.00  0.00           C  
ATOM   3070  CG  HIS A 204     -47.781  16.867  24.016  1.00  0.00           C  
ATOM   3071  ND1 HIS A 204     -48.765  16.826  23.058  1.00  0.00           N  
ATOM   3072  CD2 HIS A 204     -48.348  16.467  25.170  1.00  0.00           C  
ATOM   3073  CE1 HIS A 204     -49.888  16.419  23.608  1.00  0.00           C  
ATOM   3074  NE2 HIS A 204     -49.667  16.191  24.897  1.00  0.00           N  
ATOM   3075  H   HIS A 204     -43.895  17.449  23.322  1.00  0.00           H  
ATOM   3076  HA  HIS A 204     -45.650  15.253  23.693  1.00  0.00           H  
ATOM   3077 1HB  HIS A 204     -45.915  17.550  24.657  1.00  0.00           H  
ATOM   3078 2HB  HIS A 204     -46.409  18.120  23.065  1.00  0.00           H  
ATOM   3079  HD2 HIS A 204     -47.859  16.371  26.137  1.00  0.00           H  
ATOM   3080  HE1 HIS A 204     -50.839  16.284  23.112  1.00  0.00           H  
ATOM   3081  HE2 HIS A 204     -50.341  15.878  25.575  1.00  0.00           H  
ATOM   3082  N   PRO A 205     -46.839  14.790  21.404  1.00  0.00           N  
ATOM   3083  CA  PRO A 205     -47.339  14.448  20.043  1.00  0.00           C  
ATOM   3084  C   PRO A 205     -48.070  15.640  19.337  1.00  0.00           C  
ATOM   3085  O   PRO A 205     -48.022  15.633  18.075  1.00  0.00           O  
ATOM   3086  CB  PRO A 205     -48.430  13.377  20.469  1.00  0.00           C  
ATOM   3087  CG  PRO A 205     -47.773  12.664  21.692  1.00  0.00           C  
ATOM   3088  CD  PRO A 205     -47.160  13.781  22.474  1.00  0.00           C  
ATOM   3089  HA  PRO A 205     -46.586  14.043  19.496  1.00  0.00           H  
ATOM   3090 1HB  PRO A 205     -49.426  13.851  20.728  1.00  0.00           H  
ATOM   3091 2HB  PRO A 205     -48.615  12.706  19.638  1.00  0.00           H  
ATOM   3092 1HG  PRO A 205     -48.569  12.134  22.252  1.00  0.00           H  
ATOM   3093 2HG  PRO A 205     -47.047  11.908  21.390  1.00  0.00           H  
ATOM   3094 1HD  PRO A 205     -47.812  14.161  23.232  1.00  0.00           H  
ATOM   3095 2HD  PRO A 205     -46.220  13.321  22.892  1.00  0.00           H  
ATOM   3096  N   ASN A 206     -48.658  16.613  20.007  1.00  0.00           N  
ATOM   3097  CA  ASN A 206     -49.352  17.729  19.362  1.00  0.00           C  
ATOM   3098  C   ASN A 206     -48.480  18.974  19.153  1.00  0.00           C  
ATOM   3099  O   ASN A 206     -48.983  20.022  18.730  1.00  0.00           O  
ATOM   3100  CB  ASN A 206     -50.606  18.128  20.110  1.00  0.00           C  
ATOM   3101  CG  ASN A 206     -51.717  17.071  20.084  1.00  0.00           C  
ATOM   3102  OD1 ASN A 206     -51.848  16.300  19.121  1.00  0.00           O  
ATOM   3103  ND2 ASN A 206     -52.539  17.046  21.114  1.00  0.00           N  
ATOM   3104  H   ASN A 206     -48.655  16.597  21.049  1.00  0.00           H  
ATOM   3105  HA  ASN A 206     -49.649  17.395  18.361  1.00  0.00           H  
ATOM   3106 1HB  ASN A 206     -50.341  18.330  21.149  1.00  0.00           H  
ATOM   3107 2HB  ASN A 206     -51.003  19.049  19.694  1.00  0.00           H  
ATOM   3108 1HD2 ASN A 206     -53.289  16.383  21.138  1.00  0.00           H  
ATOM   3109 2HD2 ASN A 206     -52.423  17.697  21.861  1.00  0.00           H  
ATOM   3110  N   ASP A 207     -47.191  18.907  19.523  1.00  0.00           N  
ATOM   3111  CA  ASP A 207     -46.277  20.029  19.361  1.00  0.00           C  
ATOM   3112  C   ASP A 207     -45.786  20.088  17.919  1.00  0.00           C  
ATOM   3113  O   ASP A 207     -45.960  19.145  17.153  1.00  0.00           O  
ATOM   3114  CB  ASP A 207     -45.122  19.924  20.352  1.00  0.00           C  
ATOM   3115  CG  ASP A 207     -44.313  21.265  20.579  1.00  0.00           C  
ATOM   3116  OD1 ASP A 207     -44.566  22.235  19.888  1.00  0.00           O  
ATOM   3117  OD2 ASP A 207     -43.461  21.283  21.432  1.00  0.00           O  
ATOM   3118  H   ASP A 207     -46.823  18.024  19.879  1.00  0.00           H  
ATOM   3119  HA  ASP A 207     -46.828  20.954  19.579  1.00  0.00           H  
ATOM   3120 1HB  ASP A 207     -45.487  19.580  21.312  1.00  0.00           H  
ATOM   3121 2HB  ASP A 207     -44.451  19.166  19.978  1.00  0.00           H  
ATOM   3122  N   LYS A 208     -45.147  21.198  17.559  1.00  0.00           N  
ATOM   3123  CA  LYS A 208     -44.612  21.384  16.215  1.00  0.00           C  
ATOM   3124  C   LYS A 208     -43.091  21.523  16.150  1.00  0.00           C  
ATOM   3125  O   LYS A 208     -42.538  21.906  15.121  1.00  0.00           O  
ATOM   3126  CB  LYS A 208     -45.299  22.582  15.572  1.00  0.00           C  
ATOM   3127  CG  LYS A 208     -46.815  22.392  15.386  1.00  0.00           C  
ATOM   3128  CD  LYS A 208     -47.421  23.582  14.685  1.00  0.00           C  
ATOM   3129  CE  LYS A 208     -48.923  23.431  14.439  1.00  0.00           C  
ATOM   3130  NZ  LYS A 208     -49.471  24.630  13.733  1.00  0.00           N  
ATOM   3131  H   LYS A 208     -45.030  21.930  18.264  1.00  0.00           H  
ATOM   3132  HA  LYS A 208     -44.863  20.502  15.626  1.00  0.00           H  
ATOM   3133 1HB  LYS A 208     -45.149  23.453  16.215  1.00  0.00           H  
ATOM   3134 2HB  LYS A 208     -44.846  22.807  14.605  1.00  0.00           H  
ATOM   3135 1HG  LYS A 208     -46.997  21.482  14.803  1.00  0.00           H  
ATOM   3136 2HG  LYS A 208     -47.293  22.262  16.365  1.00  0.00           H  
ATOM   3137 1HD  LYS A 208     -47.256  24.470  15.294  1.00  0.00           H  
ATOM   3138 2HD  LYS A 208     -46.920  23.719  13.731  1.00  0.00           H  
ATOM   3139 1HE  LYS A 208     -49.103  22.547  13.830  1.00  0.00           H  
ATOM   3140 2HE  LYS A 208     -49.444  23.315  15.394  1.00  0.00           H  
ATOM   3141 1HZ  LYS A 208     -50.462  24.514  13.574  1.00  0.00           H  
ATOM   3142 2HZ  LYS A 208     -49.317  25.455  14.297  1.00  0.00           H  
ATOM   3143 3HZ  LYS A 208     -48.999  24.737  12.846  1.00  0.00           H  
ATOM   3144  N   PHE A 209     -42.407  21.211  17.241  1.00  0.00           N  
ATOM   3145  CA  PHE A 209     -40.955  21.340  17.278  1.00  0.00           C  
ATOM   3146  C   PHE A 209     -40.292  20.572  16.135  1.00  0.00           C  
ATOM   3147  O   PHE A 209     -40.538  19.381  15.947  1.00  0.00           O  
ATOM   3148  CB  PHE A 209     -40.451  20.815  18.614  1.00  0.00           C  
ATOM   3149  CG  PHE A 209     -39.021  20.935  18.845  1.00  0.00           C  
ATOM   3150  CD1 PHE A 209     -38.480  22.148  19.191  1.00  0.00           C  
ATOM   3151  CD2 PHE A 209     -38.199  19.833  18.749  1.00  0.00           C  
ATOM   3152  CE1 PHE A 209     -37.135  22.270  19.424  1.00  0.00           C  
ATOM   3153  CE2 PHE A 209     -36.855  19.947  18.986  1.00  0.00           C  
ATOM   3154  CZ  PHE A 209     -36.319  21.166  19.320  1.00  0.00           C  
ATOM   3155  H   PHE A 209     -42.912  20.907  18.067  1.00  0.00           H  
ATOM   3156  HA  PHE A 209     -40.699  22.392  17.183  1.00  0.00           H  
ATOM   3157 1HB  PHE A 209     -40.983  21.300  19.441  1.00  0.00           H  
ATOM   3158 2HB  PHE A 209     -40.673  19.777  18.648  1.00  0.00           H  
ATOM   3159  HD1 PHE A 209     -39.133  23.014  19.272  1.00  0.00           H  
ATOM   3160  HD2 PHE A 209     -38.624  18.868  18.480  1.00  0.00           H  
ATOM   3161  HE1 PHE A 209     -36.715  23.239  19.688  1.00  0.00           H  
ATOM   3162  HE2 PHE A 209     -36.212  19.081  18.908  1.00  0.00           H  
ATOM   3163  HZ  PHE A 209     -35.254  21.258  19.502  1.00  0.00           H  
ATOM   3164  N   GLU A 210     -39.435  21.264  15.389  1.00  0.00           N  
ATOM   3165  CA  GLU A 210     -38.736  20.684  14.247  1.00  0.00           C  
ATOM   3166  C   GLU A 210     -37.363  20.169  14.641  1.00  0.00           C  
ATOM   3167  O   GLU A 210     -36.722  20.734  15.526  1.00  0.00           O  
ATOM   3168  CB  GLU A 210     -38.591  21.717  13.114  1.00  0.00           C  
ATOM   3169  CG  GLU A 210     -39.912  22.189  12.470  1.00  0.00           C  
ATOM   3170  CD  GLU A 210     -39.713  23.222  11.362  1.00  0.00           C  
ATOM   3171  OE1 GLU A 210     -38.648  23.793  11.285  1.00  0.00           O  
ATOM   3172  OE2 GLU A 210     -40.627  23.427  10.594  1.00  0.00           O  
ATOM   3173  H   GLU A 210     -39.288  22.235  15.610  1.00  0.00           H  
ATOM   3174  HA  GLU A 210     -39.326  19.845  13.880  1.00  0.00           H  
ATOM   3175 1HB  GLU A 210     -38.058  22.594  13.485  1.00  0.00           H  
ATOM   3176 2HB  GLU A 210     -37.982  21.281  12.324  1.00  0.00           H  
ATOM   3177 1HG  GLU A 210     -40.406  21.320  12.041  1.00  0.00           H  
ATOM   3178 2HG  GLU A 210     -40.571  22.597  13.241  1.00  0.00           H  
ATOM   3179  N   LEU A 211     -36.905  19.118  13.964  1.00  0.00           N  
ATOM   3180  CA  LEU A 211     -35.568  18.593  14.202  1.00  0.00           C  
ATOM   3181  C   LEU A 211     -34.673  18.972  13.025  1.00  0.00           C  
ATOM   3182  O   LEU A 211     -35.125  18.953  11.880  1.00  0.00           O  
ATOM   3183  CB  LEU A 211     -35.637  17.068  14.349  1.00  0.00           C  
ATOM   3184  CG  LEU A 211     -36.630  16.578  15.433  1.00  0.00           C  
ATOM   3185  CD1 LEU A 211     -36.685  15.060  15.456  1.00  0.00           C  
ATOM   3186  CD2 LEU A 211     -36.206  17.125  16.757  1.00  0.00           C  
ATOM   3187  H   LEU A 211     -37.492  18.686  13.265  1.00  0.00           H  
ATOM   3188  HA  LEU A 211     -35.161  19.033  15.111  1.00  0.00           H  
ATOM   3189 1HB  LEU A 211     -35.908  16.629  13.389  1.00  0.00           H  
ATOM   3190 2HB  LEU A 211     -34.644  16.707  14.625  1.00  0.00           H  
ATOM   3191  HG  LEU A 211     -37.633  16.944  15.197  1.00  0.00           H  
ATOM   3192 1HD1 LEU A 211     -37.396  14.734  16.220  1.00  0.00           H  
ATOM   3193 2HD1 LEU A 211     -37.006  14.691  14.483  1.00  0.00           H  
ATOM   3194 3HD1 LEU A 211     -35.699  14.660  15.689  1.00  0.00           H  
ATOM   3195 1HD2 LEU A 211     -36.906  16.805  17.528  1.00  0.00           H  
ATOM   3196 2HD2 LEU A 211     -35.208  16.759  16.993  1.00  0.00           H  
ATOM   3197 3HD2 LEU A 211     -36.193  18.211  16.699  1.00  0.00           H  
ATOM   3198  N   THR A 212     -33.418  19.314  13.300  1.00  0.00           N  
ATOM   3199  CA  THR A 212     -32.444  19.634  12.256  1.00  0.00           C  
ATOM   3200  C   THR A 212     -31.129  18.907  12.513  1.00  0.00           C  
ATOM   3201  O   THR A 212     -30.626  18.919  13.637  1.00  0.00           O  
ATOM   3202  CB  THR A 212     -32.218  21.167  12.165  1.00  0.00           C  
ATOM   3203  OG1 THR A 212     -33.463  21.818  11.856  1.00  0.00           O  
ATOM   3204  CG2 THR A 212     -31.190  21.513  11.099  1.00  0.00           C  
ATOM   3205  H   THR A 212     -33.126  19.329  14.263  1.00  0.00           H  
ATOM   3206  HA  THR A 212     -32.828  19.292  11.296  1.00  0.00           H  
ATOM   3207  HB  THR A 212     -31.861  21.540  13.126  1.00  0.00           H  
ATOM   3208  HG1 THR A 212     -33.866  21.402  11.082  1.00  0.00           H  
ATOM   3209 1HG2 THR A 212     -31.058  22.595  11.060  1.00  0.00           H  
ATOM   3210 2HG2 THR A 212     -30.238  21.047  11.339  1.00  0.00           H  
ATOM   3211 3HG2 THR A 212     -31.536  21.154  10.135  1.00  0.00           H  
ATOM   3212  N   SER A 213     -30.587  18.265  11.482  1.00  0.00           N  
ATOM   3213  CA  SER A 213     -29.305  17.593  11.610  1.00  0.00           C  
ATOM   3214  C   SER A 213     -28.184  18.540  11.233  1.00  0.00           C  
ATOM   3215  O   SER A 213     -28.394  19.470  10.452  1.00  0.00           O  
ATOM   3216  CB  SER A 213     -29.272  16.372  10.714  1.00  0.00           C  
ATOM   3217  OG  SER A 213     -29.366  16.751   9.364  1.00  0.00           O  
ATOM   3218  H   SER A 213     -31.056  18.272  10.592  1.00  0.00           H  
ATOM   3219  HA  SER A 213     -29.161  17.283  12.645  1.00  0.00           H  
ATOM   3220 1HB  SER A 213     -28.344  15.818  10.875  1.00  0.00           H  
ATOM   3221 2HB  SER A 213     -30.098  15.709  10.968  1.00  0.00           H  
ATOM   3222  HG  SER A 213     -29.518  15.943   8.868  1.00  0.00           H  
ATOM   3223  N   ILE A 214     -26.989  18.264  11.741  1.00  0.00           N  
ATOM   3224  CA  ILE A 214     -25.815  19.041  11.391  1.00  0.00           C  
ATOM   3225  C   ILE A 214     -24.710  18.124  10.902  1.00  0.00           C  
ATOM   3226  O   ILE A 214     -24.396  17.129  11.556  1.00  0.00           O  
ATOM   3227  CB  ILE A 214     -25.300  19.874  12.580  1.00  0.00           C  
ATOM   3228  CG1 ILE A 214     -26.390  20.856  13.068  1.00  0.00           C  
ATOM   3229  CG2 ILE A 214     -24.056  20.635  12.157  1.00  0.00           C  
ATOM   3230  CD1 ILE A 214     -26.021  21.592  14.343  1.00  0.00           C  
ATOM   3231  H   ILE A 214     -26.898  17.493  12.381  1.00  0.00           H  
ATOM   3232  HA  ILE A 214     -26.068  19.722  10.584  1.00  0.00           H  
ATOM   3233  HB  ILE A 214     -25.052  19.216  13.412  1.00  0.00           H  
ATOM   3234 1HG1 ILE A 214     -26.591  21.586  12.284  1.00  0.00           H  
ATOM   3235 2HG1 ILE A 214     -27.304  20.303  13.266  1.00  0.00           H  
ATOM   3236 1HG2 ILE A 214     -23.688  21.218  12.992  1.00  0.00           H  
ATOM   3237 2HG2 ILE A 214     -23.290  19.937  11.842  1.00  0.00           H  
ATOM   3238 3HG2 ILE A 214     -24.302  21.300  11.325  1.00  0.00           H  
ATOM   3239 1HD1 ILE A 214     -26.838  22.256  14.630  1.00  0.00           H  
ATOM   3240 2HD1 ILE A 214     -25.841  20.875  15.145  1.00  0.00           H  
ATOM   3241 3HD1 ILE A 214     -25.120  22.182  14.176  1.00  0.00           H  
ATOM   3242  N   LEU A 215     -24.134  18.447   9.753  1.00  0.00           N  
ATOM   3243  CA  LEU A 215     -23.040  17.653   9.223  1.00  0.00           C  
ATOM   3244  C   LEU A 215     -21.730  18.410   9.364  1.00  0.00           C  
ATOM   3245  O   LEU A 215     -21.610  19.559   8.915  1.00  0.00           O  
ATOM   3246  CB  LEU A 215     -23.283  17.313   7.751  1.00  0.00           C  
ATOM   3247  CG  LEU A 215     -24.615  16.568   7.422  1.00  0.00           C  
ATOM   3248  CD1 LEU A 215     -24.728  16.358   5.912  1.00  0.00           C  
ATOM   3249  CD2 LEU A 215     -24.666  15.235   8.146  1.00  0.00           C  
ATOM   3250  H   LEU A 215     -24.443  19.268   9.255  1.00  0.00           H  
ATOM   3251  HA  LEU A 215     -22.963  16.729   9.795  1.00  0.00           H  
ATOM   3252 1HB  LEU A 215     -23.270  18.241   7.187  1.00  0.00           H  
ATOM   3253 2HB  LEU A 215     -22.451  16.695   7.405  1.00  0.00           H  
ATOM   3254  HG  LEU A 215     -25.458  17.181   7.742  1.00  0.00           H  
ATOM   3255 1HD1 LEU A 215     -25.669  15.850   5.684  1.00  0.00           H  
ATOM   3256 2HD1 LEU A 215     -24.708  17.320   5.403  1.00  0.00           H  
ATOM   3257 3HD1 LEU A 215     -23.897  15.744   5.558  1.00  0.00           H  
ATOM   3258 1HD2 LEU A 215     -25.609  14.740   7.906  1.00  0.00           H  
ATOM   3259 2HD2 LEU A 215     -23.834  14.610   7.821  1.00  0.00           H  
ATOM   3260 3HD2 LEU A 215     -24.602  15.392   9.224  1.00  0.00           H  
ATOM   3261  N   VAL A 216     -20.760  17.767   9.997  1.00  0.00           N  
ATOM   3262  CA  VAL A 216     -19.439  18.328  10.180  1.00  0.00           C  
ATOM   3263  C   VAL A 216     -18.460  17.372   9.506  1.00  0.00           C  
ATOM   3264  O   VAL A 216     -18.459  16.208   9.860  1.00  0.00           O  
ATOM   3265  CB  VAL A 216     -19.102  18.399  11.693  1.00  0.00           C  
ATOM   3266  CG1 VAL A 216     -17.682  18.963  11.908  1.00  0.00           C  
ATOM   3267  CG2 VAL A 216     -20.148  19.272  12.401  1.00  0.00           C  
ATOM   3268  H   VAL A 216     -20.963  16.840  10.344  1.00  0.00           H  
ATOM   3269  HA  VAL A 216     -19.420  19.319   9.755  1.00  0.00           H  
ATOM   3270  HB  VAL A 216     -19.123  17.390  12.100  1.00  0.00           H  
ATOM   3271 1HG1 VAL A 216     -17.466  18.983  12.982  1.00  0.00           H  
ATOM   3272 2HG1 VAL A 216     -16.951  18.328  11.403  1.00  0.00           H  
ATOM   3273 3HG1 VAL A 216     -17.614  19.970  11.508  1.00  0.00           H  
ATOM   3274 1HG2 VAL A 216     -19.925  19.308  13.469  1.00  0.00           H  
ATOM   3275 2HG2 VAL A 216     -20.128  20.280  11.990  1.00  0.00           H  
ATOM   3276 3HG2 VAL A 216     -21.145  18.849  12.262  1.00  0.00           H  
ATOM   3277  N   PRO A 217     -17.712  17.793   8.485  1.00  0.00           N  
ATOM   3278  CA  PRO A 217     -16.770  16.915   7.797  1.00  0.00           C  
ATOM   3279  C   PRO A 217     -15.648  16.570   8.809  1.00  0.00           C  
ATOM   3280  O   PRO A 217     -15.146  17.445   9.498  1.00  0.00           O  
ATOM   3281  CB  PRO A 217     -16.325  17.778   6.613  1.00  0.00           C  
ATOM   3282  CG  PRO A 217     -16.561  19.221   7.051  1.00  0.00           C  
ATOM   3283  CD  PRO A 217     -17.768  19.162   7.984  1.00  0.00           C  
ATOM   3284  HA  PRO A 217     -17.299  15.998   7.458  1.00  0.00           H  
ATOM   3285 1HB  PRO A 217     -15.265  17.565   6.375  1.00  0.00           H  
ATOM   3286 2HB  PRO A 217     -16.900  17.515   5.716  1.00  0.00           H  
ATOM   3287 1HG  PRO A 217     -15.681  19.569   7.542  1.00  0.00           H  
ATOM   3288 2HG  PRO A 217     -16.727  19.872   6.172  1.00  0.00           H  
ATOM   3289 1HD  PRO A 217     -17.607  19.848   8.811  1.00  0.00           H  
ATOM   3290 2HD  PRO A 217     -18.727  19.335   7.455  1.00  0.00           H  
ATOM   3291  N   THR A 218     -15.195  15.324   8.737  1.00  0.00           N  
ATOM   3292  CA  THR A 218     -14.164  14.842   9.656  1.00  0.00           C  
ATOM   3293  C   THR A 218     -12.877  15.634   9.649  1.00  0.00           C  
ATOM   3294  O   THR A 218     -12.324  15.911  10.698  1.00  0.00           O  
ATOM   3295  CB  THR A 218     -13.827  13.357   9.359  1.00  0.00           C  
ATOM   3296  OG1 THR A 218     -15.012  12.538   9.482  1.00  0.00           O  
ATOM   3297  CG2 THR A 218     -12.745  12.845  10.336  1.00  0.00           C  
ATOM   3298  H   THR A 218     -15.622  14.676   8.125  1.00  0.00           H  
ATOM   3299  HA  THR A 218     -14.571  14.892  10.665  1.00  0.00           H  
ATOM   3300  HB  THR A 218     -13.451  13.287   8.353  1.00  0.00           H  
ATOM   3301  HG1 THR A 218     -15.410  12.672  10.345  1.00  0.00           H  
ATOM   3302 1HG2 THR A 218     -12.521  11.800  10.100  1.00  0.00           H  
ATOM   3303 2HG2 THR A 218     -11.849  13.443  10.242  1.00  0.00           H  
ATOM   3304 3HG2 THR A 218     -13.116  12.897  11.368  1.00  0.00           H  
ATOM   3305  N   SER A 219     -12.380  15.999   8.455  1.00  0.00           N  
ATOM   3306  CA  SER A 219     -11.106  16.720   8.439  1.00  0.00           C  
ATOM   3307  C   SER A 219     -11.206  18.121   9.059  1.00  0.00           C  
ATOM   3308  O   SER A 219     -10.211  18.662   9.502  1.00  0.00           O  
ATOM   3309  CB  SER A 219     -10.557  16.814   7.016  1.00  0.00           C  
ATOM   3310  OG  SER A 219     -11.342  17.640   6.212  1.00  0.00           O  
ATOM   3311  H   SER A 219     -12.871  15.764   7.617  1.00  0.00           H  
ATOM   3312  HA  SER A 219     -10.384  16.148   9.016  1.00  0.00           H  
ATOM   3313 1HB  SER A 219      -9.543  17.204   7.057  1.00  0.00           H  
ATOM   3314 2HB  SER A 219     -10.509  15.817   6.580  1.00  0.00           H  
ATOM   3315  HG  SER A 219     -11.152  18.534   6.521  1.00  0.00           H  
ATOM   3316  N   LYS A 220     -12.407  18.694   9.165  1.00  0.00           N  
ATOM   3317  CA  LYS A 220     -12.518  20.013   9.792  1.00  0.00           C  
ATOM   3318  C   LYS A 220     -12.529  19.815  11.283  1.00  0.00           C  
ATOM   3319  O   LYS A 220     -11.908  20.559  12.047  1.00  0.00           O  
ATOM   3320  CB  LYS A 220     -13.789  20.736   9.362  1.00  0.00           C  
ATOM   3321  CG  LYS A 220     -13.924  22.138   9.951  1.00  0.00           C  
ATOM   3322  CD  LYS A 220     -15.123  22.909   9.396  1.00  0.00           C  
ATOM   3323  CE  LYS A 220     -15.170  24.320  10.004  1.00  0.00           C  
ATOM   3324  NZ  LYS A 220     -16.328  25.129   9.521  1.00  0.00           N  
ATOM   3325  H   LYS A 220     -13.244  18.219   8.854  1.00  0.00           H  
ATOM   3326  HA  LYS A 220     -11.644  20.619   9.522  1.00  0.00           H  
ATOM   3327 1HB  LYS A 220     -13.817  20.801   8.286  1.00  0.00           H  
ATOM   3328 2HB  LYS A 220     -14.649  20.148   9.686  1.00  0.00           H  
ATOM   3329 1HG  LYS A 220     -14.053  22.036  11.033  1.00  0.00           H  
ATOM   3330 2HG  LYS A 220     -13.014  22.709   9.771  1.00  0.00           H  
ATOM   3331 1HD  LYS A 220     -15.050  22.979   8.309  1.00  0.00           H  
ATOM   3332 2HD  LYS A 220     -16.041  22.372   9.648  1.00  0.00           H  
ATOM   3333 1HE  LYS A 220     -15.230  24.231  11.088  1.00  0.00           H  
ATOM   3334 2HE  LYS A 220     -14.247  24.842   9.746  1.00  0.00           H  
ATOM   3335 1HZ  LYS A 220     -16.296  26.041   9.959  1.00  0.00           H  
ATOM   3336 2HZ  LYS A 220     -16.278  25.238   8.519  1.00  0.00           H  
ATOM   3337 3HZ  LYS A 220     -17.193  24.672   9.767  1.00  0.00           H  
ATOM   3338  N   LEU A 221     -13.235  18.781  11.704  1.00  0.00           N  
ATOM   3339  CA  LEU A 221     -13.334  18.482  13.116  1.00  0.00           C  
ATOM   3340  C   LEU A 221     -11.945  18.120  13.632  1.00  0.00           C  
ATOM   3341  O   LEU A 221     -11.541  18.549  14.710  1.00  0.00           O  
ATOM   3342  CB  LEU A 221     -14.330  17.343  13.351  1.00  0.00           C  
ATOM   3343  CG  LEU A 221     -14.566  16.968  14.804  1.00  0.00           C  
ATOM   3344  CD1 LEU A 221     -15.092  18.195  15.548  1.00  0.00           C  
ATOM   3345  CD2 LEU A 221     -15.578  15.822  14.881  1.00  0.00           C  
ATOM   3346  H   LEU A 221     -13.733  18.201  11.024  1.00  0.00           H  
ATOM   3347  HA  LEU A 221     -13.681  19.363  13.648  1.00  0.00           H  
ATOM   3348 1HB  LEU A 221     -15.282  17.617  12.916  1.00  0.00           H  
ATOM   3349 2HB  LEU A 221     -13.970  16.456  12.831  1.00  0.00           H  
ATOM   3350  HG  LEU A 221     -13.628  16.658  15.262  1.00  0.00           H  
ATOM   3351 1HD1 LEU A 221     -15.263  17.939  16.593  1.00  0.00           H  
ATOM   3352 2HD1 LEU A 221     -14.361  19.002  15.485  1.00  0.00           H  
ATOM   3353 3HD1 LEU A 221     -16.032  18.523  15.100  1.00  0.00           H  
ATOM   3354 1HD2 LEU A 221     -15.745  15.562  15.929  1.00  0.00           H  
ATOM   3355 2HD2 LEU A 221     -16.526  16.130  14.430  1.00  0.00           H  
ATOM   3356 3HD2 LEU A 221     -15.190  14.954  14.349  1.00  0.00           H  
ATOM   3357  N   ALA A 222     -11.226  17.306  12.857  1.00  0.00           N  
ATOM   3358  CA  ALA A 222      -9.868  16.883  13.164  1.00  0.00           C  
ATOM   3359  C   ALA A 222      -8.879  18.050  13.231  1.00  0.00           C  
ATOM   3360  O   ALA A 222      -7.982  18.049  14.073  1.00  0.00           O  
ATOM   3361  CB  ALA A 222      -9.410  15.898  12.111  1.00  0.00           C  
ATOM   3362  H   ALA A 222     -11.645  16.963  12.002  1.00  0.00           H  
ATOM   3363  HA  ALA A 222      -9.882  16.395  14.140  1.00  0.00           H  
ATOM   3364 1HB  ALA A 222      -8.406  15.554  12.346  1.00  0.00           H  
ATOM   3365 2HB  ALA A 222     -10.098  15.049  12.082  1.00  0.00           H  
ATOM   3366 3HB  ALA A 222      -9.409  16.397  11.152  1.00  0.00           H  
ATOM   3367  N   GLU A 223      -9.021  19.043  12.337  1.00  0.00           N  
ATOM   3368  CA  GLU A 223      -8.123  20.196  12.342  1.00  0.00           C  
ATOM   3369  C   GLU A 223      -8.423  21.198  13.453  1.00  0.00           C  
ATOM   3370  O   GLU A 223      -7.502  21.810  13.994  1.00  0.00           O  
ATOM   3371  CB  GLU A 223      -8.126  20.919  10.988  1.00  0.00           C  
ATOM   3372  CG  GLU A 223      -7.429  20.146   9.854  1.00  0.00           C  
ATOM   3373  CD  GLU A 223      -7.488  20.844   8.505  1.00  0.00           C  
ATOM   3374  OE1 GLU A 223      -8.126  21.869   8.400  1.00  0.00           O  
ATOM   3375  OE2 GLU A 223      -6.889  20.344   7.579  1.00  0.00           O  
ATOM   3376  H   GLU A 223      -9.742  18.991  11.621  1.00  0.00           H  
ATOM   3377  HA  GLU A 223      -7.113  19.826  12.509  1.00  0.00           H  
ATOM   3378 1HB  GLU A 223      -9.161  21.093  10.684  1.00  0.00           H  
ATOM   3379 2HB  GLU A 223      -7.649  21.893  11.091  1.00  0.00           H  
ATOM   3380 1HG  GLU A 223      -6.384  20.023  10.130  1.00  0.00           H  
ATOM   3381 2HG  GLU A 223      -7.855  19.157   9.776  1.00  0.00           H  
ATOM   3382  N   SER A 224      -9.695  21.412  13.781  1.00  0.00           N  
ATOM   3383  CA  SER A 224      -9.978  22.358  14.853  1.00  0.00           C  
ATOM   3384  C   SER A 224      -9.396  21.827  16.137  1.00  0.00           C  
ATOM   3385  O   SER A 224      -9.568  20.659  16.472  1.00  0.00           O  
ATOM   3386  CB  SER A 224     -11.457  22.555  15.074  1.00  0.00           C  
ATOM   3387  OG  SER A 224     -11.679  23.425  16.188  1.00  0.00           O  
ATOM   3388  H   SER A 224     -10.451  20.928  13.296  1.00  0.00           H  
ATOM   3389  HA  SER A 224      -9.513  23.314  14.614  1.00  0.00           H  
ATOM   3390 1HB  SER A 224     -11.921  22.959  14.179  1.00  0.00           H  
ATOM   3391 2HB  SER A 224     -11.916  21.578  15.273  1.00  0.00           H  
ATOM   3392  HG  SER A 224     -12.553  23.171  16.557  1.00  0.00           H  
ATOM   3393  N   ASN A 225      -8.795  22.694  16.927  1.00  0.00           N  
ATOM   3394  CA  ASN A 225      -8.299  22.218  18.197  1.00  0.00           C  
ATOM   3395  C   ASN A 225      -9.392  22.282  19.244  1.00  0.00           C  
ATOM   3396  O   ASN A 225      -9.188  21.841  20.374  1.00  0.00           O  
ATOM   3397  CB  ASN A 225      -7.112  23.045  18.634  1.00  0.00           C  
ATOM   3398  CG  ASN A 225      -5.883  22.823  17.743  1.00  0.00           C  
ATOM   3399  OD1 ASN A 225      -5.681  21.746  17.167  1.00  0.00           O  
ATOM   3400  ND2 ASN A 225      -5.074  23.842  17.613  1.00  0.00           N  
ATOM   3401  H   ASN A 225      -8.667  23.655  16.638  1.00  0.00           H  
ATOM   3402  HA  ASN A 225      -7.996  21.174  18.098  1.00  0.00           H  
ATOM   3403 1HB  ASN A 225      -7.376  24.100  18.619  1.00  0.00           H  
ATOM   3404 2HB  ASN A 225      -6.885  22.792  19.663  1.00  0.00           H  
ATOM   3405 1HD2 ASN A 225      -4.260  23.759  17.035  1.00  0.00           H  
ATOM   3406 2HD2 ASN A 225      -5.267  24.700  18.084  1.00  0.00           H  
ATOM   3407  N   ASN A 226     -10.504  22.967  18.918  1.00  0.00           N  
ATOM   3408  CA  ASN A 226     -11.641  23.206  19.823  1.00  0.00           C  
ATOM   3409  C   ASN A 226     -11.255  23.777  21.210  1.00  0.00           C  
ATOM   3410  O   ASN A 226     -12.047  23.733  22.142  1.00  0.00           O  
ATOM   3411  CB  ASN A 226     -12.472  21.941  19.965  1.00  0.00           C  
ATOM   3412  CG  ASN A 226     -13.179  21.547  18.658  1.00  0.00           C  
ATOM   3413  OD1 ASN A 226     -13.564  22.411  17.842  1.00  0.00           O  
ATOM   3414  ND2 ASN A 226     -13.363  20.266  18.463  1.00  0.00           N  
ATOM   3415  H   ASN A 226     -10.623  23.266  17.955  1.00  0.00           H  
ATOM   3416  HA  ASN A 226     -12.279  23.955  19.350  1.00  0.00           H  
ATOM   3417 1HB  ASN A 226     -11.819  21.117  20.264  1.00  0.00           H  
ATOM   3418 2HB  ASN A 226     -13.210  22.071  20.756  1.00  0.00           H  
ATOM   3419 1HD2 ASN A 226     -13.828  19.948  17.637  1.00  0.00           H  
ATOM   3420 2HD2 ASN A 226     -13.041  19.605  19.140  1.00  0.00           H  
ATOM   3421  N   GLY A 227     -10.020  24.269  21.349  1.00  0.00           N  
ATOM   3422  CA  GLY A 227      -9.459  24.765  22.606  1.00  0.00           C  
ATOM   3423  C   GLY A 227      -8.843  23.604  23.411  1.00  0.00           C  
ATOM   3424  O   GLY A 227      -8.141  23.824  24.404  1.00  0.00           O  
ATOM   3425  H   GLY A 227      -9.436  24.289  20.530  1.00  0.00           H  
ATOM   3426 1HA  GLY A 227      -8.689  25.511  22.394  1.00  0.00           H  
ATOM   3427 2HA  GLY A 227     -10.238  25.250  23.193  1.00  0.00           H  
ATOM   3428  N   LYS A 228      -9.083  22.369  22.954  1.00  0.00           N  
ATOM   3429  CA  LYS A 228      -8.642  21.137  23.599  1.00  0.00           C  
ATOM   3430  C   LYS A 228      -7.163  20.918  23.461  1.00  0.00           C  
ATOM   3431  O   LYS A 228      -6.470  20.626  24.442  1.00  0.00           O  
ATOM   3432  CB  LYS A 228      -9.365  19.934  22.989  1.00  0.00           C  
ATOM   3433  CG  LYS A 228      -8.987  18.567  23.589  1.00  0.00           C  
ATOM   3434  CD  LYS A 228      -9.787  17.440  22.931  1.00  0.00           C  
ATOM   3435  CE  LYS A 228      -9.372  16.057  23.447  1.00  0.00           C  
ATOM   3436  NZ  LYS A 228     -10.126  14.953  22.762  1.00  0.00           N  
ATOM   3437  H   LYS A 228      -9.614  22.278  22.095  1.00  0.00           H  
ATOM   3438  HA  LYS A 228      -8.875  21.199  24.662  1.00  0.00           H  
ATOM   3439 1HB  LYS A 228     -10.440  20.084  23.067  1.00  0.00           H  
ATOM   3440 2HB  LYS A 228      -9.125  19.883  21.929  1.00  0.00           H  
ATOM   3441 1HG  LYS A 228      -7.918  18.385  23.420  1.00  0.00           H  
ATOM   3442 2HG  LYS A 228      -9.173  18.566  24.660  1.00  0.00           H  
ATOM   3443 1HD  LYS A 228     -10.843  17.589  23.139  1.00  0.00           H  
ATOM   3444 2HD  LYS A 228      -9.634  17.481  21.852  1.00  0.00           H  
ATOM   3445 1HE  LYS A 228      -8.304  15.915  23.274  1.00  0.00           H  
ATOM   3446 2HE  LYS A 228      -9.566  16.004  24.518  1.00  0.00           H  
ATOM   3447 1HZ  LYS A 228      -9.825  14.061  23.130  1.00  0.00           H  
ATOM   3448 2HZ  LYS A 228     -11.118  15.064  22.923  1.00  0.00           H  
ATOM   3449 3HZ  LYS A 228      -9.942  14.985  21.768  1.00  0.00           H  
ATOM   3450  N   GLU A 229      -6.642  21.061  22.250  1.00  0.00           N  
ATOM   3451  CA  GLU A 229      -5.213  20.810  22.138  1.00  0.00           C  
ATOM   3452  C   GLU A 229      -4.460  21.875  22.925  1.00  0.00           C  
ATOM   3453  O   GLU A 229      -3.469  21.590  23.595  1.00  0.00           O  
ATOM   3454  CB  GLU A 229      -4.737  20.810  20.689  1.00  0.00           C  
ATOM   3455  CG  GLU A 229      -5.245  19.643  19.838  1.00  0.00           C  
ATOM   3456  CD  GLU A 229      -4.785  18.286  20.321  1.00  0.00           C  
ATOM   3457  OE1 GLU A 229      -3.606  18.108  20.520  1.00  0.00           O  
ATOM   3458  OE2 GLU A 229      -5.620  17.423  20.479  1.00  0.00           O  
ATOM   3459  H   GLU A 229      -7.244  21.311  21.462  1.00  0.00           H  
ATOM   3460  HA  GLU A 229      -4.996  19.835  22.571  1.00  0.00           H  
ATOM   3461 1HB  GLU A 229      -5.024  21.722  20.225  1.00  0.00           H  
ATOM   3462 2HB  GLU A 229      -3.644  20.784  20.672  1.00  0.00           H  
ATOM   3463 1HG  GLU A 229      -6.335  19.667  19.818  1.00  0.00           H  
ATOM   3464 2HG  GLU A 229      -4.890  19.786  18.822  1.00  0.00           H  
ATOM   3465  N   ALA A 230      -4.958  23.108  22.873  1.00  0.00           N  
ATOM   3466  CA  ALA A 230      -4.329  24.205  23.584  1.00  0.00           C  
ATOM   3467  C   ALA A 230      -4.413  23.993  25.088  1.00  0.00           C  
ATOM   3468  O   ALA A 230      -3.423  24.172  25.803  1.00  0.00           O  
ATOM   3469  CB  ALA A 230      -4.987  25.515  23.189  1.00  0.00           C  
ATOM   3470  H   ALA A 230      -5.783  23.272  22.325  1.00  0.00           H  
ATOM   3471  HA  ALA A 230      -3.275  24.229  23.304  1.00  0.00           H  
ATOM   3472 1HB  ALA A 230      -4.492  26.337  23.700  1.00  0.00           H  
ATOM   3473 2HB  ALA A 230      -4.896  25.650  22.109  1.00  0.00           H  
ATOM   3474 3HB  ALA A 230      -6.040  25.494  23.465  1.00  0.00           H  
ATOM   3475  N   SER A 231      -5.577  23.547  25.571  1.00  0.00           N  
ATOM   3476  CA  SER A 231      -5.742  23.303  26.991  1.00  0.00           C  
ATOM   3477  C   SER A 231      -4.814  22.195  27.435  1.00  0.00           C  
ATOM   3478  O   SER A 231      -4.163  22.315  28.471  1.00  0.00           O  
ATOM   3479  CB  SER A 231      -7.177  22.935  27.302  1.00  0.00           C  
ATOM   3480  OG  SER A 231      -8.041  24.015  27.062  1.00  0.00           O  
ATOM   3481  H   SER A 231      -6.385  23.416  24.964  1.00  0.00           H  
ATOM   3482  HA  SER A 231      -5.487  24.214  27.538  1.00  0.00           H  
ATOM   3483 1HB  SER A 231      -7.468  22.092  26.675  1.00  0.00           H  
ATOM   3484 2HB  SER A 231      -7.257  22.618  28.332  1.00  0.00           H  
ATOM   3485  HG  SER A 231      -8.043  24.139  26.088  1.00  0.00           H  
ATOM   3486  N   THR A 232      -4.692  21.150  26.614  1.00  0.00           N  
ATOM   3487  CA  THR A 232      -3.845  20.025  26.951  1.00  0.00           C  
ATOM   3488  C   THR A 232      -2.397  20.474  27.110  1.00  0.00           C  
ATOM   3489  O   THR A 232      -1.752  20.138  28.110  1.00  0.00           O  
ATOM   3490  CB  THR A 232      -3.916  18.941  25.865  1.00  0.00           C  
ATOM   3491  OG1 THR A 232      -5.270  18.470  25.744  1.00  0.00           O  
ATOM   3492  CG2 THR A 232      -3.001  17.781  26.228  1.00  0.00           C  
ATOM   3493  H   THR A 232      -5.241  21.112  25.754  1.00  0.00           H  
ATOM   3494  HA  THR A 232      -4.184  19.600  27.898  1.00  0.00           H  
ATOM   3495  HB  THR A 232      -3.596  19.359  24.911  1.00  0.00           H  
ATOM   3496  HG1 THR A 232      -5.828  19.211  25.404  1.00  0.00           H  
ATOM   3497 1HG2 THR A 232      -3.049  17.020  25.451  1.00  0.00           H  
ATOM   3498 2HG2 THR A 232      -1.972  18.139  26.318  1.00  0.00           H  
ATOM   3499 3HG2 THR A 232      -3.316  17.350  27.178  1.00  0.00           H  
ATOM   3500  N   GLU A 233      -1.884  21.263  26.150  1.00  0.00           N  
ATOM   3501  CA  GLU A 233      -0.502  21.715  26.273  1.00  0.00           C  
ATOM   3502  C   GLU A 233      -0.328  22.594  27.504  1.00  0.00           C  
ATOM   3503  O   GLU A 233       0.666  22.475  28.225  1.00  0.00           O  
ATOM   3504  CB  GLU A 233      -0.022  22.475  25.025  1.00  0.00           C  
ATOM   3505  CG  GLU A 233       0.177  21.598  23.762  1.00  0.00           C  
ATOM   3506  CD  GLU A 233       0.729  22.368  22.550  1.00  0.00           C  
ATOM   3507  OE1 GLU A 233       0.898  23.564  22.645  1.00  0.00           O  
ATOM   3508  OE2 GLU A 233       0.987  21.745  21.541  1.00  0.00           O  
ATOM   3509  H   GLU A 233      -2.451  21.519  25.339  1.00  0.00           H  
ATOM   3510  HA  GLU A 233       0.134  20.838  26.394  1.00  0.00           H  
ATOM   3511 1HB  GLU A 233      -0.752  23.253  24.784  1.00  0.00           H  
ATOM   3512 2HB  GLU A 233       0.923  22.972  25.251  1.00  0.00           H  
ATOM   3513 1HG  GLU A 233       0.861  20.784  24.009  1.00  0.00           H  
ATOM   3514 2HG  GLU A 233      -0.782  21.155  23.493  1.00  0.00           H  
ATOM   3515  N   LYS A 234      -1.311  23.446  27.790  1.00  0.00           N  
ATOM   3516  CA  LYS A 234      -1.207  24.292  28.963  1.00  0.00           C  
ATOM   3517  C   LYS A 234      -1.202  23.447  30.228  1.00  0.00           C  
ATOM   3518  O   LYS A 234      -0.418  23.702  31.139  1.00  0.00           O  
ATOM   3519  CB  LYS A 234      -2.356  25.296  28.991  1.00  0.00           C  
ATOM   3520  CG  LYS A 234      -2.260  26.399  27.928  1.00  0.00           C  
ATOM   3521  CD  LYS A 234      -3.487  27.294  27.961  1.00  0.00           C  
ATOM   3522  CE  LYS A 234      -3.450  28.352  26.870  1.00  0.00           C  
ATOM   3523  NZ  LYS A 234      -4.665  29.227  26.901  1.00  0.00           N  
ATOM   3524  H   LYS A 234      -2.120  23.531  27.171  1.00  0.00           H  
ATOM   3525  HA  LYS A 234      -0.264  24.843  28.916  1.00  0.00           H  
ATOM   3526 1HB  LYS A 234      -3.291  24.766  28.808  1.00  0.00           H  
ATOM   3527 2HB  LYS A 234      -2.428  25.755  29.976  1.00  0.00           H  
ATOM   3528 1HG  LYS A 234      -1.382  27.014  28.141  1.00  0.00           H  
ATOM   3529 2HG  LYS A 234      -2.142  25.965  26.945  1.00  0.00           H  
ATOM   3530 1HD  LYS A 234      -4.371  26.672  27.820  1.00  0.00           H  
ATOM   3531 2HD  LYS A 234      -3.559  27.785  28.933  1.00  0.00           H  
ATOM   3532 1HE  LYS A 234      -2.564  28.970  26.998  1.00  0.00           H  
ATOM   3533 2HE  LYS A 234      -3.400  27.855  25.898  1.00  0.00           H  
ATOM   3534 1HZ  LYS A 234      -4.606  29.913  26.162  1.00  0.00           H  
ATOM   3535 2HZ  LYS A 234      -5.493  28.662  26.771  1.00  0.00           H  
ATOM   3536 3HZ  LYS A 234      -4.718  29.701  27.793  1.00  0.00           H  
ATOM   3537  N   PHE A 235      -2.025  22.400  30.275  1.00  0.00           N  
ATOM   3538  CA  PHE A 235      -2.083  21.568  31.465  1.00  0.00           C  
ATOM   3539  C   PHE A 235      -0.756  20.874  31.686  1.00  0.00           C  
ATOM   3540  O   PHE A 235      -0.284  20.800  32.816  1.00  0.00           O  
ATOM   3541  CB  PHE A 235      -3.183  20.522  31.351  1.00  0.00           C  
ATOM   3542  CG  PHE A 235      -4.560  21.104  31.391  1.00  0.00           C  
ATOM   3543  CD1 PHE A 235      -4.836  22.258  32.114  1.00  0.00           C  
ATOM   3544  CD2 PHE A 235      -5.587  20.495  30.694  1.00  0.00           C  
ATOM   3545  CE1 PHE A 235      -6.114  22.785  32.130  1.00  0.00           C  
ATOM   3546  CE2 PHE A 235      -6.860  21.015  30.710  1.00  0.00           C  
ATOM   3547  CZ  PHE A 235      -7.125  22.165  31.429  1.00  0.00           C  
ATOM   3548  H   PHE A 235      -2.651  22.214  29.496  1.00  0.00           H  
ATOM   3549  HA  PHE A 235      -2.285  22.203  32.329  1.00  0.00           H  
ATOM   3550 1HB  PHE A 235      -3.070  19.971  30.417  1.00  0.00           H  
ATOM   3551 2HB  PHE A 235      -3.091  19.810  32.169  1.00  0.00           H  
ATOM   3552  HD1 PHE A 235      -4.034  22.751  32.666  1.00  0.00           H  
ATOM   3553  HD2 PHE A 235      -5.374  19.594  30.125  1.00  0.00           H  
ATOM   3554  HE1 PHE A 235      -6.321  23.692  32.696  1.00  0.00           H  
ATOM   3555  HE2 PHE A 235      -7.658  20.524  30.156  1.00  0.00           H  
ATOM   3556  HZ  PHE A 235      -8.132  22.579  31.441  1.00  0.00           H  
ATOM   3557  N   GLU A 236      -0.129  20.417  30.601  1.00  0.00           N  
ATOM   3558  CA  GLU A 236       1.159  19.760  30.718  1.00  0.00           C  
ATOM   3559  C   GLU A 236       2.224  20.754  31.173  1.00  0.00           C  
ATOM   3560  O   GLU A 236       3.087  20.416  31.975  1.00  0.00           O  
ATOM   3561  CB  GLU A 236       1.565  19.119  29.389  1.00  0.00           C  
ATOM   3562  CG  GLU A 236       2.887  18.367  29.434  1.00  0.00           C  
ATOM   3563  CD  GLU A 236       2.890  17.187  30.390  1.00  0.00           C  
ATOM   3564  OE1 GLU A 236       1.827  16.702  30.729  1.00  0.00           O  
ATOM   3565  OE2 GLU A 236       3.967  16.791  30.809  1.00  0.00           O  
ATOM   3566  H   GLU A 236      -0.579  20.498  29.690  1.00  0.00           H  
ATOM   3567  HA  GLU A 236       1.081  18.975  31.467  1.00  0.00           H  
ATOM   3568 1HB  GLU A 236       0.783  18.430  29.056  1.00  0.00           H  
ATOM   3569 2HB  GLU A 236       1.648  19.900  28.629  1.00  0.00           H  
ATOM   3570 1HG  GLU A 236       3.083  17.990  28.431  1.00  0.00           H  
ATOM   3571 2HG  GLU A 236       3.684  19.066  29.695  1.00  0.00           H  
ATOM   3572  N   ASN A 237       2.159  21.990  30.681  1.00  0.00           N  
ATOM   3573  CA  ASN A 237       3.135  22.996  31.080  1.00  0.00           C  
ATOM   3574  C   ASN A 237       2.957  23.391  32.559  1.00  0.00           C  
ATOM   3575  O   ASN A 237       3.958  23.619  33.254  1.00  0.00           O  
ATOM   3576  CB  ASN A 237       2.997  24.202  30.186  1.00  0.00           C  
ATOM   3577  CG  ASN A 237       3.498  23.932  28.793  1.00  0.00           C  
ATOM   3578  OD1 ASN A 237       4.321  23.034  28.557  1.00  0.00           O  
ATOM   3579  ND2 ASN A 237       3.002  24.692  27.857  1.00  0.00           N  
ATOM   3580  H   ASN A 237       1.444  22.223  29.996  1.00  0.00           H  
ATOM   3581  HA  ASN A 237       4.134  22.577  30.962  1.00  0.00           H  
ATOM   3582 1HB  ASN A 237       1.948  24.491  30.131  1.00  0.00           H  
ATOM   3583 2HB  ASN A 237       3.551  25.036  30.609  1.00  0.00           H  
ATOM   3584 1HD2 ASN A 237       3.283  24.562  26.907  1.00  0.00           H  
ATOM   3585 2HD2 ASN A 237       2.340  25.398  28.094  1.00  0.00           H  
ATOM   3586  N   GLU A 238       1.711  23.428  33.040  1.00  0.00           N  
ATOM   3587  CA  GLU A 238       1.422  23.752  34.435  1.00  0.00           C  
ATOM   3588  C   GLU A 238       1.726  22.575  35.361  1.00  0.00           C  
ATOM   3589  O   GLU A 238       2.204  22.766  36.477  1.00  0.00           O  
ATOM   3590  CB  GLU A 238      -0.057  24.168  34.608  1.00  0.00           C  
ATOM   3591  CG  GLU A 238      -0.460  25.482  33.962  1.00  0.00           C  
ATOM   3592  CD  GLU A 238       0.267  26.675  34.505  1.00  0.00           C  
ATOM   3593  OE1 GLU A 238       0.321  26.826  35.699  1.00  0.00           O  
ATOM   3594  OE2 GLU A 238       0.767  27.460  33.719  1.00  0.00           O  
ATOM   3595  H   GLU A 238       0.940  23.272  32.389  1.00  0.00           H  
ATOM   3596  HA  GLU A 238       2.065  24.596  34.729  1.00  0.00           H  
ATOM   3597 1HB  GLU A 238      -0.690  23.389  34.193  1.00  0.00           H  
ATOM   3598 2HB  GLU A 238      -0.276  24.237  35.679  1.00  0.00           H  
ATOM   3599 1HG  GLU A 238      -0.287  25.419  32.900  1.00  0.00           H  
ATOM   3600 2HG  GLU A 238      -1.530  25.606  34.123  1.00  0.00           H  
ATOM   3601  N   TYR A 239       1.445  21.344  34.887  1.00  0.00           N  
ATOM   3602  CA  TYR A 239       1.677  20.152  35.665  1.00  0.00           C  
ATOM   3603  C   TYR A 239       2.450  19.061  34.853  1.00  0.00           C  
ATOM   3604  O   TYR A 239       1.903  18.030  34.547  1.00  0.00           O  
ATOM   3605  CB  TYR A 239       0.302  19.547  36.065  1.00  0.00           C  
ATOM   3606  CG  TYR A 239      -0.541  20.537  36.837  1.00  0.00           C  
ATOM   3607  CD1 TYR A 239      -1.587  21.211  36.188  1.00  0.00           C  
ATOM   3608  CD2 TYR A 239      -0.283  20.794  38.152  1.00  0.00           C  
ATOM   3609  CE1 TYR A 239      -2.337  22.132  36.859  1.00  0.00           C  
ATOM   3610  CE2 TYR A 239      -1.033  21.719  38.834  1.00  0.00           C  
ATOM   3611  CZ  TYR A 239      -2.034  22.391  38.201  1.00  0.00           C  
ATOM   3612  OH  TYR A 239      -2.782  23.329  38.862  1.00  0.00           O  
ATOM   3613  H   TYR A 239       1.072  21.268  33.963  1.00  0.00           H  
ATOM   3614  HA  TYR A 239       2.211  20.408  36.571  1.00  0.00           H  
ATOM   3615 1HB  TYR A 239      -0.249  19.314  35.189  1.00  0.00           H  
ATOM   3616 2HB  TYR A 239       0.428  18.683  36.689  1.00  0.00           H  
ATOM   3617  HD1 TYR A 239      -1.787  20.999  35.131  1.00  0.00           H  
ATOM   3618  HD2 TYR A 239       0.539  20.264  38.665  1.00  0.00           H  
ATOM   3619  HE1 TYR A 239      -3.141  22.658  36.355  1.00  0.00           H  
ATOM   3620  HE2 TYR A 239      -0.811  21.920  39.890  1.00  0.00           H  
ATOM   3621  HH  TYR A 239      -3.337  23.818  38.223  1.00  0.00           H  
ATOM   3622  N   PRO A 240       3.796  19.253  34.645  1.00  0.00           N  
ATOM   3623  CA  PRO A 240       4.597  18.298  33.866  1.00  0.00           C  
ATOM   3624  C   PRO A 240       4.296  16.879  34.472  1.00  0.00           C  
ATOM   3625  O   PRO A 240       4.319  16.674  35.676  1.00  0.00           O  
ATOM   3626  CB  PRO A 240       6.016  18.769  34.247  1.00  0.00           C  
ATOM   3627  CG  PRO A 240       5.859  20.252  34.432  1.00  0.00           C  
ATOM   3628  CD  PRO A 240       4.497  20.474  35.034  1.00  0.00           C  
ATOM   3629  HA  PRO A 240       4.408  18.328  32.812  1.00  0.00           H  
ATOM   3630 1HB  PRO A 240       6.315  18.273  35.227  1.00  0.00           H  
ATOM   3631 2HB  PRO A 240       6.806  18.414  33.539  1.00  0.00           H  
ATOM   3632 1HG  PRO A 240       6.630  20.694  35.043  1.00  0.00           H  
ATOM   3633 2HG  PRO A 240       5.967  20.665  33.417  1.00  0.00           H  
ATOM   3634 1HD  PRO A 240       4.489  20.644  36.088  1.00  0.00           H  
ATOM   3635 2HD  PRO A 240       4.043  21.288  34.449  1.00  0.00           H  
ATOM   3636  N   GLY A 241       4.100  15.958  33.517  1.00  0.00           N  
ATOM   3637  CA  GLY A 241       3.719  14.566  33.844  1.00  0.00           C  
ATOM   3638  C   GLY A 241       2.209  14.231  33.672  1.00  0.00           C  
ATOM   3639  O   GLY A 241       1.883  13.046  33.647  1.00  0.00           O  
ATOM   3640  H   GLY A 241       4.134  16.202  32.529  1.00  0.00           H  
ATOM   3641 1HA  GLY A 241       4.276  13.910  33.194  1.00  0.00           H  
ATOM   3642 2HA  GLY A 241       4.016  14.331  34.867  1.00  0.00           H  
ATOM   3643  N   ILE A 242       1.298  15.203  33.526  1.00  0.00           N  
ATOM   3644  CA  ILE A 242      -0.102  14.791  33.334  1.00  0.00           C  
ATOM   3645  C   ILE A 242      -0.281  13.905  32.111  1.00  0.00           C  
ATOM   3646  O   ILE A 242      -1.005  12.905  32.181  1.00  0.00           O  
ATOM   3647  CB  ILE A 242      -1.064  15.981  33.240  1.00  0.00           C  
ATOM   3648  CG1 ILE A 242      -1.123  16.685  34.564  1.00  0.00           C  
ATOM   3649  CG2 ILE A 242      -2.478  15.535  32.822  1.00  0.00           C  
ATOM   3650  CD1 ILE A 242      -1.659  15.846  35.695  1.00  0.00           C  
ATOM   3651  H   ILE A 242       1.570  16.191  33.563  1.00  0.00           H  
ATOM   3652  HA  ILE A 242      -0.395  14.207  34.201  1.00  0.00           H  
ATOM   3653  HB  ILE A 242      -0.675  16.687  32.503  1.00  0.00           H  
ATOM   3654 1HG1 ILE A 242      -0.138  16.959  34.829  1.00  0.00           H  
ATOM   3655 2HG1 ILE A 242      -1.725  17.583  34.461  1.00  0.00           H  
ATOM   3656 1HG2 ILE A 242      -3.122  16.410  32.764  1.00  0.00           H  
ATOM   3657 2HG2 ILE A 242      -2.445  15.039  31.854  1.00  0.00           H  
ATOM   3658 3HG2 ILE A 242      -2.878  14.839  33.568  1.00  0.00           H  
ATOM   3659 1HD1 ILE A 242      -1.641  16.436  36.616  1.00  0.00           H  
ATOM   3660 2HD1 ILE A 242      -2.682  15.547  35.480  1.00  0.00           H  
ATOM   3661 3HD1 ILE A 242      -1.045  14.967  35.824  1.00  0.00           H  
ATOM   3662  N   GLU A 243       0.355  14.225  30.984  1.00  0.00           N  
ATOM   3663  CA  GLU A 243       0.172  13.324  29.850  1.00  0.00           C  
ATOM   3664  C   GLU A 243       0.706  11.927  30.154  1.00  0.00           C  
ATOM   3665  O   GLU A 243       0.090  10.935  29.778  1.00  0.00           O  
ATOM   3666  CB  GLU A 243       0.815  13.841  28.557  1.00  0.00           C  
ATOM   3667  CG  GLU A 243       0.094  15.025  27.880  1.00  0.00           C  
ATOM   3668  CD  GLU A 243       0.751  15.454  26.556  1.00  0.00           C  
ATOM   3669  OE1 GLU A 243       1.809  14.953  26.245  1.00  0.00           O  
ATOM   3670  OE2 GLU A 243       0.171  16.251  25.854  1.00  0.00           O  
ATOM   3671  H   GLU A 243       0.951  15.057  30.935  1.00  0.00           H  
ATOM   3672  HA  GLU A 243      -0.899  13.238  29.660  1.00  0.00           H  
ATOM   3673 1HB  GLU A 243       1.834  14.166  28.774  1.00  0.00           H  
ATOM   3674 2HB  GLU A 243       0.881  13.024  27.836  1.00  0.00           H  
ATOM   3675 1HG  GLU A 243      -0.939  14.734  27.682  1.00  0.00           H  
ATOM   3676 2HG  GLU A 243       0.077  15.872  28.570  1.00  0.00           H  
ATOM   3677  N   LYS A 244       1.826  11.832  30.864  1.00  0.00           N  
ATOM   3678  CA  LYS A 244       2.396  10.520  31.155  1.00  0.00           C  
ATOM   3679  C   LYS A 244       1.479   9.730  32.079  1.00  0.00           C  
ATOM   3680  O   LYS A 244       1.269   8.531  31.895  1.00  0.00           O  
ATOM   3681  CB  LYS A 244       3.778  10.677  31.782  1.00  0.00           C  
ATOM   3682  CG  LYS A 244       4.840  11.207  30.812  1.00  0.00           C  
ATOM   3683  CD  LYS A 244       6.193  11.371  31.501  1.00  0.00           C  
ATOM   3684  CE  LYS A 244       7.252  11.929  30.548  1.00  0.00           C  
ATOM   3685  NZ  LYS A 244       8.559  12.163  31.236  1.00  0.00           N  
ATOM   3686  H   LYS A 244       2.284  12.671  31.187  1.00  0.00           H  
ATOM   3687  HA  LYS A 244       2.495   9.967  30.218  1.00  0.00           H  
ATOM   3688 1HB  LYS A 244       3.714  11.366  32.624  1.00  0.00           H  
ATOM   3689 2HB  LYS A 244       4.115   9.718  32.170  1.00  0.00           H  
ATOM   3690 1HG  LYS A 244       4.941  10.511  29.976  1.00  0.00           H  
ATOM   3691 2HG  LYS A 244       4.516  12.172  30.425  1.00  0.00           H  
ATOM   3692 1HD  LYS A 244       6.087  12.044  32.351  1.00  0.00           H  
ATOM   3693 2HD  LYS A 244       6.525  10.399  31.870  1.00  0.00           H  
ATOM   3694 1HE  LYS A 244       7.406  11.225  29.731  1.00  0.00           H  
ATOM   3695 2HE  LYS A 244       6.897  12.875  30.138  1.00  0.00           H  
ATOM   3696 1HZ  LYS A 244       9.225  12.533  30.573  1.00  0.00           H  
ATOM   3697 2HZ  LYS A 244       8.432  12.825  31.989  1.00  0.00           H  
ATOM   3698 3HZ  LYS A 244       8.908  11.293  31.612  1.00  0.00           H  
ATOM   3699  N   LEU A 245       0.897  10.418  33.050  1.00  0.00           N  
ATOM   3700  CA  LEU A 245      -0.032   9.809  33.985  1.00  0.00           C  
ATOM   3701  C   LEU A 245      -1.298   9.377  33.264  1.00  0.00           C  
ATOM   3702  O   LEU A 245      -1.904   8.370  33.615  1.00  0.00           O  
ATOM   3703  CB  LEU A 245      -0.349  10.798  35.098  1.00  0.00           C  
ATOM   3704  CG  LEU A 245       0.823  11.096  36.032  1.00  0.00           C  
ATOM   3705  CD1 LEU A 245       0.448  12.238  36.948  1.00  0.00           C  
ATOM   3706  CD2 LEU A 245       1.170   9.842  36.810  1.00  0.00           C  
ATOM   3707  H   LEU A 245       1.124  11.403  33.157  1.00  0.00           H  
ATOM   3708  HA  LEU A 245       0.436   8.923  34.419  1.00  0.00           H  
ATOM   3709 1HB  LEU A 245      -0.652  11.737  34.641  1.00  0.00           H  
ATOM   3710 2HB  LEU A 245      -1.179  10.416  35.693  1.00  0.00           H  
ATOM   3711  HG  LEU A 245       1.689  11.393  35.451  1.00  0.00           H  
ATOM   3712 1HD1 LEU A 245       1.282  12.460  37.611  1.00  0.00           H  
ATOM   3713 2HD1 LEU A 245       0.226  13.109  36.345  1.00  0.00           H  
ATOM   3714 3HD1 LEU A 245      -0.423  11.966  37.538  1.00  0.00           H  
ATOM   3715 1HD2 LEU A 245       2.011  10.052  37.469  1.00  0.00           H  
ATOM   3716 2HD2 LEU A 245       0.313   9.525  37.404  1.00  0.00           H  
ATOM   3717 3HD2 LEU A 245       1.443   9.047  36.113  1.00  0.00           H  
ATOM   3718  N   THR A 246      -1.701  10.157  32.258  1.00  0.00           N  
ATOM   3719  CA  THR A 246      -2.872   9.859  31.454  1.00  0.00           C  
ATOM   3720  C   THR A 246      -2.629   8.619  30.588  1.00  0.00           C  
ATOM   3721  O   THR A 246      -3.498   7.755  30.476  1.00  0.00           O  
ATOM   3722  CB  THR A 246      -3.228  11.053  30.549  1.00  0.00           C  
ATOM   3723  OG1 THR A 246      -3.503  12.212  31.362  1.00  0.00           O  
ATOM   3724  CG2 THR A 246      -4.433  10.723  29.711  1.00  0.00           C  
ATOM   3725  H   THR A 246      -1.187  11.009  32.053  1.00  0.00           H  
ATOM   3726  HA  THR A 246      -3.708   9.652  32.120  1.00  0.00           H  
ATOM   3727  HB  THR A 246      -2.396  11.268  29.891  1.00  0.00           H  
ATOM   3728  HG1 THR A 246      -2.676  12.457  31.841  1.00  0.00           H  
ATOM   3729 1HG2 THR A 246      -4.672  11.569  29.073  1.00  0.00           H  
ATOM   3730 2HG2 THR A 246      -4.215   9.848  29.096  1.00  0.00           H  
ATOM   3731 3HG2 THR A 246      -5.277  10.508  30.365  1.00  0.00           H  
ATOM   3732  N   GLU A 247      -1.452   8.553  29.941  1.00  0.00           N  
ATOM   3733  CA  GLU A 247      -1.100   7.404  29.107  1.00  0.00           C  
ATOM   3734  C   GLU A 247      -0.924   6.134  29.930  1.00  0.00           C  
ATOM   3735  O   GLU A 247      -1.319   5.047  29.497  1.00  0.00           O  
ATOM   3736  CB  GLU A 247       0.175   7.659  28.293  1.00  0.00           C  
ATOM   3737  CG  GLU A 247       0.015   8.671  27.150  1.00  0.00           C  
ATOM   3738  CD  GLU A 247       1.289   8.899  26.335  1.00  0.00           C  
ATOM   3739  OE1 GLU A 247       2.328   8.400  26.709  1.00  0.00           O  
ATOM   3740  OE2 GLU A 247       1.205   9.568  25.329  1.00  0.00           O  
ATOM   3741  H   GLU A 247      -0.792   9.321  30.039  1.00  0.00           H  
ATOM   3742  HA  GLU A 247      -1.920   7.233  28.410  1.00  0.00           H  
ATOM   3743 1HB  GLU A 247       0.945   8.047  28.965  1.00  0.00           H  
ATOM   3744 2HB  GLU A 247       0.539   6.716  27.887  1.00  0.00           H  
ATOM   3745 1HG  GLU A 247      -0.771   8.319  26.483  1.00  0.00           H  
ATOM   3746 2HG  GLU A 247      -0.307   9.616  27.576  1.00  0.00           H  
ATOM   3747  N   SER A 248      -0.324   6.256  31.120  1.00  0.00           N  
ATOM   3748  CA  SER A 248      -0.153   5.090  31.965  1.00  0.00           C  
ATOM   3749  C   SER A 248      -1.550   4.584  32.263  1.00  0.00           C  
ATOM   3750  O   SER A 248      -2.427   5.357  32.632  1.00  0.00           O  
ATOM   3751  CB  SER A 248       0.566   5.449  33.247  1.00  0.00           C  
ATOM   3752  OG  SER A 248       0.698   4.319  34.073  1.00  0.00           O  
ATOM   3753  H   SER A 248       0.028   7.161  31.430  1.00  0.00           H  
ATOM   3754  HA  SER A 248       0.404   4.326  31.425  1.00  0.00           H  
ATOM   3755 1HB  SER A 248       1.545   5.879  33.024  1.00  0.00           H  
ATOM   3756 2HB  SER A 248      -0.011   6.218  33.767  1.00  0.00           H  
ATOM   3757  HG  SER A 248      -0.181   3.911  34.100  1.00  0.00           H  
ATOM   3758  N   LYS A 249      -1.775   3.296  32.147  1.00  0.00           N  
ATOM   3759  CA  LYS A 249      -3.128   2.826  32.376  1.00  0.00           C  
ATOM   3760  C   LYS A 249      -3.395   2.680  33.864  1.00  0.00           C  
ATOM   3761  O   LYS A 249      -2.517   2.228  34.601  1.00  0.00           O  
ATOM   3762  CB  LYS A 249      -3.287   1.506  31.644  1.00  0.00           C  
ATOM   3763  CG  LYS A 249      -3.116   1.663  30.146  1.00  0.00           C  
ATOM   3764  CD  LYS A 249      -3.194   0.353  29.431  1.00  0.00           C  
ATOM   3765  CE  LYS A 249      -3.034   0.561  27.947  1.00  0.00           C  
ATOM   3766  NZ  LYS A 249      -3.097  -0.706  27.201  1.00  0.00           N  
ATOM   3767  H   LYS A 249      -1.044   2.665  31.855  1.00  0.00           H  
ATOM   3768  HA  LYS A 249      -3.832   3.557  31.973  1.00  0.00           H  
ATOM   3769 1HB  LYS A 249      -2.576   0.772  32.016  1.00  0.00           H  
ATOM   3770 2HB  LYS A 249      -4.293   1.119  31.818  1.00  0.00           H  
ATOM   3771 1HG  LYS A 249      -3.873   2.339  29.746  1.00  0.00           H  
ATOM   3772 2HG  LYS A 249      -2.135   2.105  29.956  1.00  0.00           H  
ATOM   3773 1HD  LYS A 249      -2.368  -0.275  29.777  1.00  0.00           H  
ATOM   3774 2HD  LYS A 249      -4.131  -0.151  29.652  1.00  0.00           H  
ATOM   3775 1HE  LYS A 249      -3.820   1.224  27.594  1.00  0.00           H  
ATOM   3776 2HE  LYS A 249      -2.066   1.030  27.761  1.00  0.00           H  
ATOM   3777 1HZ  LYS A 249      -2.980  -0.512  26.218  1.00  0.00           H  
ATOM   3778 2HZ  LYS A 249      -2.360  -1.322  27.515  1.00  0.00           H  
ATOM   3779 3HZ  LYS A 249      -3.992  -1.146  27.356  1.00  0.00           H  
ATOM   3780  N   SER A 250      -4.599   3.033  34.312  1.00  0.00           N  
ATOM   3781  CA  SER A 250      -4.952   2.826  35.711  1.00  0.00           C  
ATOM   3782  C   SER A 250      -5.336   1.378  35.925  1.00  0.00           C  
ATOM   3783  O   SER A 250      -5.841   0.719  35.004  1.00  0.00           O  
ATOM   3784  CB  SER A 250      -6.097   3.724  36.130  1.00  0.00           C  
ATOM   3785  OG  SER A 250      -5.737   5.073  36.067  1.00  0.00           O  
ATOM   3786  H   SER A 250      -5.282   3.440  33.677  1.00  0.00           H  
ATOM   3787  HA  SER A 250      -4.083   3.053  36.330  1.00  0.00           H  
ATOM   3788 1HB  SER A 250      -6.943   3.542  35.479  1.00  0.00           H  
ATOM   3789 2HB  SER A 250      -6.402   3.471  37.138  1.00  0.00           H  
ATOM   3790  HG  SER A 250      -5.623   5.273  35.123  1.00  0.00           H  
ATOM   3791  N   THR A 251      -5.179   0.900  37.153  1.00  0.00           N  
ATOM   3792  CA  THR A 251      -5.552  -0.472  37.454  1.00  0.00           C  
ATOM   3793  C   THR A 251      -7.036  -0.737  37.240  1.00  0.00           C  
ATOM   3794  O   THR A 251      -7.402  -1.702  36.576  1.00  0.00           O  
ATOM   3795  CB  THR A 251      -5.192  -0.837  38.903  1.00  0.00           C  
ATOM   3796  OG1 THR A 251      -3.771  -0.735  39.091  1.00  0.00           O  
ATOM   3797  CG2 THR A 251      -5.649  -2.257  39.206  1.00  0.00           C  
ATOM   3798  H   THR A 251      -4.767   1.485  37.869  1.00  0.00           H  
ATOM   3799  HA  THR A 251      -4.993  -1.131  36.790  1.00  0.00           H  
ATOM   3800  HB  THR A 251      -5.692  -0.152  39.587  1.00  0.00           H  
ATOM   3801  HG1 THR A 251      -3.542  -1.050  39.969  1.00  0.00           H  
ATOM   3802 1HG2 THR A 251      -5.395  -2.514  40.230  1.00  0.00           H  
ATOM   3803 2HG2 THR A 251      -6.732  -2.336  39.069  1.00  0.00           H  
ATOM   3804 3HG2 THR A 251      -5.152  -2.949  38.527  1.00  0.00           H  
ATOM   3805  N   ASN A 252      -7.896   0.141  37.754  1.00  0.00           N  
ATOM   3806  CA  ASN A 252      -9.333  -0.095  37.636  1.00  0.00           C  
ATOM   3807  C   ASN A 252      -9.791  -0.088  36.183  1.00  0.00           C  
ATOM   3808  O   ASN A 252     -10.683  -0.850  35.794  1.00  0.00           O  
ATOM   3809  CB  ASN A 252     -10.089   0.939  38.442  1.00  0.00           C  
ATOM   3810  CG  ASN A 252      -9.930   0.710  39.923  1.00  0.00           C  
ATOM   3811  OD1 ASN A 252      -9.567  -0.388  40.360  1.00  0.00           O  
ATOM   3812  ND2 ASN A 252     -10.193   1.721  40.703  1.00  0.00           N  
ATOM   3813  H   ASN A 252      -7.551   0.939  38.263  1.00  0.00           H  
ATOM   3814  HA  ASN A 252      -9.554  -1.085  38.044  1.00  0.00           H  
ATOM   3815 1HB  ASN A 252      -9.736   1.938  38.191  1.00  0.00           H  
ATOM   3816 2HB  ASN A 252     -11.149   0.890  38.186  1.00  0.00           H  
ATOM   3817 1HD2 ASN A 252     -10.103   1.622  41.694  1.00  0.00           H  
ATOM   3818 2HD2 ASN A 252     -10.491   2.591  40.312  1.00  0.00           H  
ATOM   3819  N   GLU A 253      -9.180   0.776  35.380  1.00  0.00           N  
ATOM   3820  CA  GLU A 253      -9.525   0.862  33.974  1.00  0.00           C  
ATOM   3821  C   GLU A 253      -9.074  -0.392  33.261  1.00  0.00           C  
ATOM   3822  O   GLU A 253      -9.811  -0.969  32.466  1.00  0.00           O  
ATOM   3823  CB  GLU A 253      -8.844   2.073  33.339  1.00  0.00           C  
ATOM   3824  CG  GLU A 253      -9.372   3.419  33.793  1.00  0.00           C  
ATOM   3825  CD  GLU A 253      -8.542   4.564  33.255  1.00  0.00           C  
ATOM   3826  OE1 GLU A 253      -7.481   4.294  32.722  1.00  0.00           O  
ATOM   3827  OE2 GLU A 253      -8.963   5.691  33.361  1.00  0.00           O  
ATOM   3828  H   GLU A 253      -8.453   1.363  35.753  1.00  0.00           H  
ATOM   3829  HA  GLU A 253     -10.608   0.958  33.871  1.00  0.00           H  
ATOM   3830 1HB  GLU A 253      -7.779   2.042  33.571  1.00  0.00           H  
ATOM   3831 2HB  GLU A 253      -8.938   2.018  32.253  1.00  0.00           H  
ATOM   3832 1HG  GLU A 253     -10.402   3.526  33.452  1.00  0.00           H  
ATOM   3833 2HG  GLU A 253      -9.373   3.453  34.883  1.00  0.00           H  
ATOM   3834  N   SER A 254      -7.877  -0.856  33.593  1.00  0.00           N  
ATOM   3835  CA  SER A 254      -7.322  -2.019  32.942  1.00  0.00           C  
ATOM   3836  C   SER A 254      -8.163  -3.234  33.258  1.00  0.00           C  
ATOM   3837  O   SER A 254      -8.478  -4.030  32.369  1.00  0.00           O  
ATOM   3838  CB  SER A 254      -5.899  -2.224  33.411  1.00  0.00           C  
ATOM   3839  OG  SER A 254      -5.095  -1.146  33.020  1.00  0.00           O  
ATOM   3840  H   SER A 254      -7.308  -0.356  34.273  1.00  0.00           H  
ATOM   3841  HA  SER A 254      -7.327  -1.857  31.862  1.00  0.00           H  
ATOM   3842 1HB  SER A 254      -5.877  -2.325  34.499  1.00  0.00           H  
ATOM   3843 2HB  SER A 254      -5.512  -3.143  32.990  1.00  0.00           H  
ATOM   3844  HG  SER A 254      -5.365  -0.395  33.606  1.00  0.00           H  
ATOM   3845  N   GLU A 255      -8.575  -3.373  34.519  1.00  0.00           N  
ATOM   3846  CA  GLU A 255      -9.392  -4.520  34.858  1.00  0.00           C  
ATOM   3847  C   GLU A 255     -10.728  -4.439  34.137  1.00  0.00           C  
ATOM   3848  O   GLU A 255     -11.190  -5.435  33.586  1.00  0.00           O  
ATOM   3849  CB  GLU A 255      -9.601  -4.630  36.369  1.00  0.00           C  
ATOM   3850  CG  GLU A 255      -8.334  -5.009  37.156  1.00  0.00           C  
ATOM   3851  CD  GLU A 255      -8.552  -5.124  38.655  1.00  0.00           C  
ATOM   3852  OE1 GLU A 255      -9.657  -4.918  39.100  1.00  0.00           O  
ATOM   3853  OE2 GLU A 255      -7.603  -5.411  39.351  1.00  0.00           O  
ATOM   3854  H   GLU A 255      -8.299  -2.698  35.234  1.00  0.00           H  
ATOM   3855  HA  GLU A 255      -8.880  -5.425  34.524  1.00  0.00           H  
ATOM   3856 1HB  GLU A 255      -9.950  -3.667  36.754  1.00  0.00           H  
ATOM   3857 2HB  GLU A 255     -10.376  -5.368  36.577  1.00  0.00           H  
ATOM   3858 1HG  GLU A 255      -7.970  -5.968  36.779  1.00  0.00           H  
ATOM   3859 2HG  GLU A 255      -7.567  -4.264  36.964  1.00  0.00           H  
ATOM   3860  N   ALA A 256     -11.335  -3.249  34.068  1.00  0.00           N  
ATOM   3861  CA  ALA A 256     -12.611  -3.130  33.377  1.00  0.00           C  
ATOM   3862  C   ALA A 256     -12.477  -3.523  31.909  1.00  0.00           C  
ATOM   3863  O   ALA A 256     -13.317  -4.245  31.373  1.00  0.00           O  
ATOM   3864  CB  ALA A 256     -13.132  -1.712  33.494  1.00  0.00           C  
ATOM   3865  H   ALA A 256     -10.937  -2.431  34.534  1.00  0.00           H  
ATOM   3866  HA  ALA A 256     -13.320  -3.814  33.849  1.00  0.00           H  
ATOM   3867 1HB  ALA A 256     -14.098  -1.635  33.000  1.00  0.00           H  
ATOM   3868 2HB  ALA A 256     -13.236  -1.450  34.547  1.00  0.00           H  
ATOM   3869 3HB  ALA A 256     -12.422  -1.030  33.022  1.00  0.00           H  
ATOM   3870  N   ILE A 257     -11.384  -3.114  31.275  1.00  0.00           N  
ATOM   3871  CA  ILE A 257     -11.139  -3.442  29.878  1.00  0.00           C  
ATOM   3872  C   ILE A 257     -10.960  -4.939  29.688  1.00  0.00           C  
ATOM   3873  O   ILE A 257     -11.518  -5.533  28.753  1.00  0.00           O  
ATOM   3874  CB  ILE A 257      -9.910  -2.686  29.361  1.00  0.00           C  
ATOM   3875  CG1 ILE A 257     -10.229  -1.173  29.300  1.00  0.00           C  
ATOM   3876  CG2 ILE A 257      -9.494  -3.241  27.994  1.00  0.00           C  
ATOM   3877  CD1 ILE A 257      -9.012  -0.291  29.124  1.00  0.00           C  
ATOM   3878  H   ILE A 257     -10.714  -2.520  31.765  1.00  0.00           H  
ATOM   3879  HA  ILE A 257     -12.000  -3.123  29.294  1.00  0.00           H  
ATOM   3880  HB  ILE A 257      -9.085  -2.815  30.067  1.00  0.00           H  
ATOM   3881 1HG1 ILE A 257     -10.898  -0.992  28.459  1.00  0.00           H  
ATOM   3882 2HG1 ILE A 257     -10.740  -0.883  30.209  1.00  0.00           H  
ATOM   3883 1HG2 ILE A 257      -8.615  -2.713  27.633  1.00  0.00           H  
ATOM   3884 2HG2 ILE A 257      -9.261  -4.304  28.087  1.00  0.00           H  
ATOM   3885 3HG2 ILE A 257     -10.312  -3.114  27.281  1.00  0.00           H  
ATOM   3886 1HD1 ILE A 257      -9.325   0.753  29.089  1.00  0.00           H  
ATOM   3887 2HD1 ILE A 257      -8.338  -0.439  29.970  1.00  0.00           H  
ATOM   3888 3HD1 ILE A 257      -8.500  -0.547  28.200  1.00  0.00           H  
ATOM   3889  N   ASN A 258     -10.172  -5.560  30.564  1.00  0.00           N  
ATOM   3890  CA  ASN A 258      -9.930  -6.988  30.466  1.00  0.00           C  
ATOM   3891  C   ASN A 258     -11.226  -7.777  30.655  1.00  0.00           C  
ATOM   3892  O   ASN A 258     -11.493  -8.736  29.923  1.00  0.00           O  
ATOM   3893  CB  ASN A 258      -8.901  -7.387  31.498  1.00  0.00           C  
ATOM   3894  CG  ASN A 258      -7.512  -6.887  31.150  1.00  0.00           C  
ATOM   3895  OD1 ASN A 258      -7.202  -6.587  29.989  1.00  0.00           O  
ATOM   3896  ND2 ASN A 258      -6.674  -6.786  32.149  1.00  0.00           N  
ATOM   3897  H   ASN A 258      -9.724  -5.025  31.312  1.00  0.00           H  
ATOM   3898  HA  ASN A 258      -9.546  -7.213  29.468  1.00  0.00           H  
ATOM   3899 1HB  ASN A 258      -9.190  -6.977  32.469  1.00  0.00           H  
ATOM   3900 2HB  ASN A 258      -8.879  -8.472  31.593  1.00  0.00           H  
ATOM   3901 1HD2 ASN A 258      -5.743  -6.459  31.991  1.00  0.00           H  
ATOM   3902 2HD2 ASN A 258      -6.967  -7.037  33.071  1.00  0.00           H  
ATOM   3903  N   ILE A 259     -12.063  -7.326  31.591  1.00  0.00           N  
ATOM   3904  CA  ILE A 259     -13.342  -7.968  31.854  1.00  0.00           C  
ATOM   3905  C   ILE A 259     -14.287  -7.822  30.667  1.00  0.00           C  
ATOM   3906  O   ILE A 259     -14.891  -8.808  30.230  1.00  0.00           O  
ATOM   3907  CB  ILE A 259     -13.993  -7.382  33.117  1.00  0.00           C  
ATOM   3908  CG1 ILE A 259     -13.165  -7.768  34.372  1.00  0.00           C  
ATOM   3909  CG2 ILE A 259     -15.414  -7.877  33.224  1.00  0.00           C  
ATOM   3910  CD1 ILE A 259     -13.542  -6.981  35.611  1.00  0.00           C  
ATOM   3911  H   ILE A 259     -11.785  -6.534  32.170  1.00  0.00           H  
ATOM   3912  HA  ILE A 259     -13.171  -9.029  32.024  1.00  0.00           H  
ATOM   3913  HB  ILE A 259     -13.997  -6.292  33.048  1.00  0.00           H  
ATOM   3914 1HG1 ILE A 259     -13.317  -8.826  34.581  1.00  0.00           H  
ATOM   3915 2HG1 ILE A 259     -12.114  -7.608  34.167  1.00  0.00           H  
ATOM   3916 1HG2 ILE A 259     -15.884  -7.452  34.107  1.00  0.00           H  
ATOM   3917 2HG2 ILE A 259     -15.955  -7.566  32.341  1.00  0.00           H  
ATOM   3918 3HG2 ILE A 259     -15.417  -8.964  33.294  1.00  0.00           H  
ATOM   3919 1HD1 ILE A 259     -12.924  -7.301  36.451  1.00  0.00           H  
ATOM   3920 2HD1 ILE A 259     -13.375  -5.920  35.424  1.00  0.00           H  
ATOM   3921 3HD1 ILE A 259     -14.591  -7.150  35.848  1.00  0.00           H  
ATOM   3922  N   GLU A 260     -14.403  -6.612  30.109  1.00  0.00           N  
ATOM   3923  CA  GLU A 260     -15.293  -6.439  28.967  1.00  0.00           C  
ATOM   3924  C   GLU A 260     -14.787  -7.250  27.776  1.00  0.00           C  
ATOM   3925  O   GLU A 260     -15.579  -7.877  27.064  1.00  0.00           O  
ATOM   3926  CB  GLU A 260     -15.416  -4.954  28.581  1.00  0.00           C  
ATOM   3927  CG  GLU A 260     -16.183  -4.047  29.587  1.00  0.00           C  
ATOM   3928  CD  GLU A 260     -17.660  -4.360  29.720  1.00  0.00           C  
ATOM   3929  OE1 GLU A 260     -18.330  -4.430  28.719  1.00  0.00           O  
ATOM   3930  OE2 GLU A 260     -18.124  -4.529  30.834  1.00  0.00           O  
ATOM   3931  H   GLU A 260     -13.892  -5.814  30.489  1.00  0.00           H  
ATOM   3932  HA  GLU A 260     -16.279  -6.812  29.232  1.00  0.00           H  
ATOM   3933 1HB  GLU A 260     -14.413  -4.533  28.465  1.00  0.00           H  
ATOM   3934 2HB  GLU A 260     -15.913  -4.875  27.613  1.00  0.00           H  
ATOM   3935 1HG  GLU A 260     -15.726  -4.166  30.565  1.00  0.00           H  
ATOM   3936 2HG  GLU A 260     -16.060  -3.008  29.288  1.00  0.00           H  
ATOM   3937  N   SER A 261     -13.466  -7.309  27.596  1.00  0.00           N  
ATOM   3938  CA  SER A 261     -12.912  -8.067  26.495  1.00  0.00           C  
ATOM   3939  C   SER A 261     -13.267  -9.541  26.679  1.00  0.00           C  
ATOM   3940  O   SER A 261     -13.718 -10.197  25.737  1.00  0.00           O  
ATOM   3941  CB  SER A 261     -11.406  -7.879  26.464  1.00  0.00           C  
ATOM   3942  OG  SER A 261     -11.075  -6.535  26.216  1.00  0.00           O  
ATOM   3943  H   SER A 261     -12.835  -6.778  28.196  1.00  0.00           H  
ATOM   3944  HA  SER A 261     -13.346  -7.709  25.558  1.00  0.00           H  
ATOM   3945 1HB  SER A 261     -10.984  -8.184  27.418  1.00  0.00           H  
ATOM   3946 2HB  SER A 261     -10.972  -8.515  25.697  1.00  0.00           H  
ATOM   3947  HG  SER A 261     -11.380  -6.049  27.020  1.00  0.00           H  
ATOM   3948  N   ALA A 262     -13.119 -10.058  27.906  1.00  0.00           N  
ATOM   3949  CA  ALA A 262     -13.441 -11.453  28.169  1.00  0.00           C  
ATOM   3950  C   ALA A 262     -14.904 -11.741  27.892  1.00  0.00           C  
ATOM   3951  O   ALA A 262     -15.237 -12.759  27.283  1.00  0.00           O  
ATOM   3952  CB  ALA A 262     -13.116 -11.804  29.611  1.00  0.00           C  
ATOM   3953  H   ALA A 262     -12.738  -9.482  28.658  1.00  0.00           H  
ATOM   3954  HA  ALA A 262     -12.837 -12.072  27.500  1.00  0.00           H  
ATOM   3955 1HB  ALA A 262     -13.336 -12.855  29.790  1.00  0.00           H  
ATOM   3956 2HB  ALA A 262     -12.061 -11.613  29.801  1.00  0.00           H  
ATOM   3957 3HB  ALA A 262     -13.721 -11.184  30.275  1.00  0.00           H  
ATOM   3958  N   LYS A 263     -15.796 -10.830  28.282  1.00  0.00           N  
ATOM   3959  CA  LYS A 263     -17.209 -11.069  28.029  1.00  0.00           C  
ATOM   3960  C   LYS A 263     -17.501 -11.148  26.537  1.00  0.00           C  
ATOM   3961  O   LYS A 263     -18.311 -11.967  26.099  1.00  0.00           O  
ATOM   3962  CB  LYS A 263     -18.073  -9.995  28.682  1.00  0.00           C  
ATOM   3963  CG  LYS A 263     -18.158 -10.086  30.209  1.00  0.00           C  
ATOM   3964  CD  LYS A 263     -19.225  -9.146  30.749  1.00  0.00           C  
ATOM   3965  CE  LYS A 263     -18.793  -7.719  30.600  1.00  0.00           C  
ATOM   3966  NZ  LYS A 263     -19.744  -6.762  31.218  1.00  0.00           N  
ATOM   3967  H   LYS A 263     -15.494  -9.994  28.787  1.00  0.00           H  
ATOM   3968  HA  LYS A 263     -17.477 -12.031  28.472  1.00  0.00           H  
ATOM   3969 1HB  LYS A 263     -17.647  -9.014  28.444  1.00  0.00           H  
ATOM   3970 2HB  LYS A 263     -19.080 -10.023  28.271  1.00  0.00           H  
ATOM   3971 1HG  LYS A 263     -18.399 -11.109  30.499  1.00  0.00           H  
ATOM   3972 2HG  LYS A 263     -17.197  -9.818  30.649  1.00  0.00           H  
ATOM   3973 1HD  LYS A 263     -20.158  -9.296  30.203  1.00  0.00           H  
ATOM   3974 2HD  LYS A 263     -19.399  -9.349  31.802  1.00  0.00           H  
ATOM   3975 1HE  LYS A 263     -17.830  -7.602  31.068  1.00  0.00           H  
ATOM   3976 2HE  LYS A 263     -18.697  -7.480  29.539  1.00  0.00           H  
ATOM   3977 1HZ  LYS A 263     -19.346  -5.828  31.072  1.00  0.00           H  
ATOM   3978 2HZ  LYS A 263     -20.645  -6.826  30.779  1.00  0.00           H  
ATOM   3979 3HZ  LYS A 263     -19.828  -6.944  32.202  1.00  0.00           H  
ATOM   3980  N   GLN A 264     -16.835 -10.313  25.743  1.00  0.00           N  
ATOM   3981  CA  GLN A 264     -17.048 -10.333  24.302  1.00  0.00           C  
ATOM   3982  C   GLN A 264     -16.528 -11.639  23.691  1.00  0.00           C  
ATOM   3983  O   GLN A 264     -17.158 -12.219  22.794  1.00  0.00           O  
ATOM   3984  CB  GLN A 264     -16.356  -9.129  23.660  1.00  0.00           C  
ATOM   3985  CG  GLN A 264     -16.985  -7.782  24.018  1.00  0.00           C  
ATOM   3986  CD  GLN A 264     -16.165  -6.610  23.514  1.00  0.00           C  
ATOM   3987  OE1 GLN A 264     -15.031  -6.774  23.052  1.00  0.00           O  
ATOM   3988  NE2 GLN A 264     -16.728  -5.410  23.611  1.00  0.00           N  
ATOM   3989  H   GLN A 264     -16.188  -9.637  26.154  1.00  0.00           H  
ATOM   3990  HA  GLN A 264     -18.119 -10.271  24.109  1.00  0.00           H  
ATOM   3991 1HB  GLN A 264     -15.309  -9.108  23.968  1.00  0.00           H  
ATOM   3992 2HB  GLN A 264     -16.380  -9.236  22.578  1.00  0.00           H  
ATOM   3993 1HG  GLN A 264     -17.971  -7.729  23.559  1.00  0.00           H  
ATOM   3994 2HG  GLN A 264     -17.077  -7.704  25.099  1.00  0.00           H  
ATOM   3995 1HE2 GLN A 264     -16.232  -4.599  23.300  1.00  0.00           H  
ATOM   3996 2HE2 GLN A 264     -17.646  -5.317  24.001  1.00  0.00           H  
ATOM   3997  N   GLU A 265     -15.371 -12.118  24.172  1.00  0.00           N  
ATOM   3998  CA  GLU A 265     -14.815 -13.364  23.644  1.00  0.00           C  
ATOM   3999  C   GLU A 265     -15.714 -14.549  23.988  1.00  0.00           C  
ATOM   4000  O   GLU A 265     -15.958 -15.423  23.147  1.00  0.00           O  
ATOM   4001  CB  GLU A 265     -13.402 -13.616  24.194  1.00  0.00           C  
ATOM   4002  CG  GLU A 265     -12.314 -12.649  23.675  1.00  0.00           C  
ATOM   4003  CD  GLU A 265     -10.939 -12.895  24.287  1.00  0.00           C  
ATOM   4004  OE1 GLU A 265     -10.821 -13.760  25.126  1.00  0.00           O  
ATOM   4005  OE2 GLU A 265     -10.013 -12.208  23.916  1.00  0.00           O  
ATOM   4006  H   GLU A 265     -14.870 -11.598  24.895  1.00  0.00           H  
ATOM   4007  HA  GLU A 265     -14.753 -13.285  22.558  1.00  0.00           H  
ATOM   4008 1HB  GLU A 265     -13.425 -13.536  25.282  1.00  0.00           H  
ATOM   4009 2HB  GLU A 265     -13.095 -14.633  23.948  1.00  0.00           H  
ATOM   4010 1HG  GLU A 265     -12.240 -12.759  22.591  1.00  0.00           H  
ATOM   4011 2HG  GLU A 265     -12.622 -11.628  23.882  1.00  0.00           H  
ATOM   4012  N   ILE A 266     -16.244 -14.553  25.211  1.00  0.00           N  
ATOM   4013  CA  ILE A 266     -17.124 -15.615  25.663  1.00  0.00           C  
ATOM   4014  C   ILE A 266     -18.422 -15.581  24.888  1.00  0.00           C  
ATOM   4015  O   ILE A 266     -18.863 -16.603  24.369  1.00  0.00           O  
ATOM   4016  CB  ILE A 266     -17.425 -15.484  27.159  1.00  0.00           C  
ATOM   4017  CG1 ILE A 266     -16.146 -15.729  27.994  1.00  0.00           C  
ATOM   4018  CG2 ILE A 266     -18.513 -16.495  27.526  1.00  0.00           C  
ATOM   4019  CD1 ILE A 266     -16.272 -15.273  29.435  1.00  0.00           C  
ATOM   4020  H   ILE A 266     -15.996 -13.808  25.864  1.00  0.00           H  
ATOM   4021  HA  ILE A 266     -16.643 -16.578  25.489  1.00  0.00           H  
ATOM   4022  HB  ILE A 266     -17.777 -14.473  27.377  1.00  0.00           H  
ATOM   4023 1HG1 ILE A 266     -15.935 -16.800  28.000  1.00  0.00           H  
ATOM   4024 2HG1 ILE A 266     -15.311 -15.217  27.531  1.00  0.00           H  
ATOM   4025 1HG2 ILE A 266     -18.748 -16.412  28.584  1.00  0.00           H  
ATOM   4026 2HG2 ILE A 266     -19.412 -16.299  26.941  1.00  0.00           H  
ATOM   4027 3HG2 ILE A 266     -18.157 -17.506  27.311  1.00  0.00           H  
ATOM   4028 1HD1 ILE A 266     -15.344 -15.481  29.966  1.00  0.00           H  
ATOM   4029 2HD1 ILE A 266     -16.464 -14.199  29.447  1.00  0.00           H  
ATOM   4030 3HD1 ILE A 266     -17.092 -15.796  29.923  1.00  0.00           H  
ATOM   4031  N   ALA A 267     -19.037 -14.405  24.777  1.00  0.00           N  
ATOM   4032  CA  ALA A 267     -20.289 -14.314  24.051  1.00  0.00           C  
ATOM   4033  C   ALA A 267     -20.105 -14.770  22.616  1.00  0.00           C  
ATOM   4034  O   ALA A 267     -20.951 -15.490  22.085  1.00  0.00           O  
ATOM   4035  CB  ALA A 267     -20.811 -12.890  24.087  1.00  0.00           C  
ATOM   4036  H   ALA A 267     -18.650 -13.570  25.214  1.00  0.00           H  
ATOM   4037  HA  ALA A 267     -21.015 -14.973  24.531  1.00  0.00           H  
ATOM   4038 1HB  ALA A 267     -21.759 -12.836  23.560  1.00  0.00           H  
ATOM   4039 2HB  ALA A 267     -20.949 -12.581  25.122  1.00  0.00           H  
ATOM   4040 3HB  ALA A 267     -20.083 -12.228  23.610  1.00  0.00           H  
ATOM   4041  N   THR A 268     -18.976 -14.423  21.996  1.00  0.00           N  
ATOM   4042  CA  THR A 268     -18.739 -14.850  20.634  1.00  0.00           C  
ATOM   4043  C   THR A 268     -18.657 -16.375  20.571  1.00  0.00           C  
ATOM   4044  O   THR A 268     -19.298 -17.003  19.724  1.00  0.00           O  
ATOM   4045  CB  THR A 268     -17.435 -14.243  20.086  1.00  0.00           C  
ATOM   4046  OG1 THR A 268     -17.532 -12.802  20.093  1.00  0.00           O  
ATOM   4047  CG2 THR A 268     -17.178 -14.739  18.654  1.00  0.00           C  
ATOM   4048  H   THR A 268     -18.288 -13.821  22.449  1.00  0.00           H  
ATOM   4049  HA  THR A 268     -19.571 -14.523  20.010  1.00  0.00           H  
ATOM   4050  HB  THR A 268     -16.604 -14.543  20.727  1.00  0.00           H  
ATOM   4051  HG1 THR A 268     -17.523 -12.485  21.031  1.00  0.00           H  
ATOM   4052 1HG2 THR A 268     -16.249 -14.309  18.279  1.00  0.00           H  
ATOM   4053 2HG2 THR A 268     -17.099 -15.827  18.653  1.00  0.00           H  
ATOM   4054 3HG2 THR A 268     -18.002 -14.437  18.006  1.00  0.00           H  
ATOM   4055  N   ALA A 269     -17.896 -16.979  21.489  1.00  0.00           N  
ATOM   4056  CA  ALA A 269     -17.743 -18.429  21.505  1.00  0.00           C  
ATOM   4057  C   ALA A 269     -19.080 -19.145  21.705  1.00  0.00           C  
ATOM   4058  O   ALA A 269     -19.326 -20.185  21.093  1.00  0.00           O  
ATOM   4059  CB  ALA A 269     -16.789 -18.829  22.613  1.00  0.00           C  
ATOM   4060  H   ALA A 269     -17.385 -16.416  22.169  1.00  0.00           H  
ATOM   4061  HA  ALA A 269     -17.329 -18.736  20.542  1.00  0.00           H  
ATOM   4062 1HB  ALA A 269     -16.655 -19.905  22.603  1.00  0.00           H  
ATOM   4063 2HB  ALA A 269     -15.826 -18.338  22.467  1.00  0.00           H  
ATOM   4064 3HB  ALA A 269     -17.207 -18.523  23.572  1.00  0.00           H  
ATOM   4065  N   VAL A 270     -19.947 -18.585  22.550  1.00  0.00           N  
ATOM   4066  CA  VAL A 270     -21.270 -19.148  22.819  1.00  0.00           C  
ATOM   4067  C   VAL A 270     -22.178 -19.030  21.597  1.00  0.00           C  
ATOM   4068  O   VAL A 270     -22.938 -19.944  21.282  1.00  0.00           O  
ATOM   4069  CB  VAL A 270     -21.926 -18.466  24.035  1.00  0.00           C  
ATOM   4070  CG1 VAL A 270     -23.371 -18.931  24.186  1.00  0.00           C  
ATOM   4071  CG2 VAL A 270     -21.150 -18.819  25.314  1.00  0.00           C  
ATOM   4072  H   VAL A 270     -19.664 -17.740  23.048  1.00  0.00           H  
ATOM   4073  HA  VAL A 270     -21.148 -20.209  23.046  1.00  0.00           H  
ATOM   4074  HB  VAL A 270     -21.919 -17.388  23.877  1.00  0.00           H  
ATOM   4075 1HG1 VAL A 270     -23.825 -18.430  25.040  1.00  0.00           H  
ATOM   4076 2HG1 VAL A 270     -23.929 -18.686  23.283  1.00  0.00           H  
ATOM   4077 3HG1 VAL A 270     -23.391 -20.011  24.344  1.00  0.00           H  
ATOM   4078 1HG2 VAL A 270     -21.615 -18.322  26.165  1.00  0.00           H  
ATOM   4079 2HG2 VAL A 270     -21.173 -19.898  25.466  1.00  0.00           H  
ATOM   4080 3HG2 VAL A 270     -20.123 -18.493  25.225  1.00  0.00           H  
ATOM   4081  N   LYS A 271     -22.146 -17.879  20.930  1.00  0.00           N  
ATOM   4082  CA  LYS A 271     -22.947 -17.677  19.730  1.00  0.00           C  
ATOM   4083  C   LYS A 271     -22.511 -18.568  18.554  1.00  0.00           C  
ATOM   4084  O   LYS A 271     -23.342 -18.992  17.750  1.00  0.00           O  
ATOM   4085  CB  LYS A 271     -22.903 -16.206  19.318  1.00  0.00           C  
ATOM   4086  CG  LYS A 271     -23.688 -15.258  20.245  1.00  0.00           C  
ATOM   4087  CD  LYS A 271     -23.561 -13.801  19.788  1.00  0.00           C  
ATOM   4088  CE  LYS A 271     -24.303 -12.842  20.716  1.00  0.00           C  
ATOM   4089  NZ  LYS A 271     -24.168 -11.415  20.268  1.00  0.00           N  
ATOM   4090  H   LYS A 271     -21.539 -17.124  21.250  1.00  0.00           H  
ATOM   4091  HA  LYS A 271     -23.978 -17.933  19.969  1.00  0.00           H  
ATOM   4092 1HB  LYS A 271     -21.860 -15.872  19.338  1.00  0.00           H  
ATOM   4093 2HB  LYS A 271     -23.261 -16.091  18.296  1.00  0.00           H  
ATOM   4094 1HG  LYS A 271     -24.742 -15.548  20.228  1.00  0.00           H  
ATOM   4095 2HG  LYS A 271     -23.324 -15.361  21.262  1.00  0.00           H  
ATOM   4096 1HD  LYS A 271     -22.504 -13.533  19.762  1.00  0.00           H  
ATOM   4097 2HD  LYS A 271     -23.970 -13.703  18.782  1.00  0.00           H  
ATOM   4098 1HE  LYS A 271     -25.358 -13.110  20.734  1.00  0.00           H  
ATOM   4099 2HE  LYS A 271     -23.896 -12.937  21.724  1.00  0.00           H  
ATOM   4100 1HZ  LYS A 271     -24.672 -10.812  20.905  1.00  0.00           H  
ATOM   4101 2HZ  LYS A 271     -23.193 -11.152  20.258  1.00  0.00           H  
ATOM   4102 3HZ  LYS A 271     -24.551 -11.315  19.338  1.00  0.00           H  
ATOM   4103  N   ASP A 272     -21.208 -18.844  18.451  1.00  0.00           N  
ATOM   4104  CA  ASP A 272     -20.628 -19.599  17.340  1.00  0.00           C  
ATOM   4105  C   ASP A 272     -21.230 -21.029  17.205  1.00  0.00           C  
ATOM   4106  O   ASP A 272     -21.005 -21.888  18.069  1.00  0.00           O  
ATOM   4107  CB  ASP A 272     -19.104 -19.655  17.554  1.00  0.00           C  
ATOM   4108  CG  ASP A 272     -18.300 -20.266  16.418  1.00  0.00           C  
ATOM   4109  OD1 ASP A 272     -18.813 -21.092  15.691  1.00  0.00           O  
ATOM   4110  OD2 ASP A 272     -17.156 -19.891  16.280  1.00  0.00           O  
ATOM   4111  H   ASP A 272     -20.575 -18.445  19.146  1.00  0.00           H  
ATOM   4112  HA  ASP A 272     -20.807 -19.015  16.447  1.00  0.00           H  
ATOM   4113 1HB  ASP A 272     -18.737 -18.639  17.728  1.00  0.00           H  
ATOM   4114 2HB  ASP A 272     -18.897 -20.215  18.474  1.00  0.00           H  
ATOM   4115  N   PRO A 273     -21.941 -21.339  16.083  1.00  0.00           N  
ATOM   4116  CA  PRO A 273     -22.648 -22.583  15.826  1.00  0.00           C  
ATOM   4117  C   PRO A 273     -21.700 -23.748  15.643  1.00  0.00           C  
ATOM   4118  O   PRO A 273     -22.116 -24.910  15.692  1.00  0.00           O  
ATOM   4119  CB  PRO A 273     -23.419 -22.280  14.530  1.00  0.00           C  
ATOM   4120  CG  PRO A 273     -22.611 -21.229  13.834  1.00  0.00           C  
ATOM   4121  CD  PRO A 273     -22.005 -20.387  14.938  1.00  0.00           C  
ATOM   4122  HA  PRO A 273     -23.339 -22.783  16.658  1.00  0.00           H  
ATOM   4123 1HB  PRO A 273     -23.520 -23.195  13.923  1.00  0.00           H  
ATOM   4124 2HB  PRO A 273     -24.434 -21.936  14.770  1.00  0.00           H  
ATOM   4125 1HG  PRO A 273     -21.853 -21.712  13.202  1.00  0.00           H  
ATOM   4126 2HG  PRO A 273     -23.262 -20.646  13.167  1.00  0.00           H  
ATOM   4127 1HD  PRO A 273     -20.999 -20.102  14.606  1.00  0.00           H  
ATOM   4128 2HD  PRO A 273     -22.650 -19.520  15.174  1.00  0.00           H  
ATOM   4129  N   ILE A 274     -20.417 -23.460  15.419  1.00  0.00           N  
ATOM   4130  CA  ILE A 274     -19.479 -24.550  15.254  1.00  0.00           C  
ATOM   4131  C   ILE A 274     -19.187 -25.161  16.609  1.00  0.00           C  
ATOM   4132  O   ILE A 274     -19.372 -26.358  16.829  1.00  0.00           O  
ATOM   4133  CB  ILE A 274     -18.205 -24.042  14.586  1.00  0.00           C  
ATOM   4134  CG1 ILE A 274     -18.529 -23.608  13.193  1.00  0.00           C  
ATOM   4135  CG2 ILE A 274     -17.135 -25.050  14.617  1.00  0.00           C  
ATOM   4136  CD1 ILE A 274     -17.408 -22.883  12.569  1.00  0.00           C  
ATOM   4137  H   ILE A 274     -20.054 -22.493  15.400  1.00  0.00           H  
ATOM   4138  HA  ILE A 274     -19.925 -25.317  14.621  1.00  0.00           H  
ATOM   4139  HB  ILE A 274     -17.849 -23.164  15.112  1.00  0.00           H  
ATOM   4140 1HG1 ILE A 274     -18.778 -24.479  12.592  1.00  0.00           H  
ATOM   4141 2HG1 ILE A 274     -19.395 -22.943  13.225  1.00  0.00           H  
ATOM   4142 1HG2 ILE A 274     -16.248 -24.655  14.142  1.00  0.00           H  
ATOM   4143 2HG2 ILE A 274     -16.919 -25.277  15.647  1.00  0.00           H  
ATOM   4144 3HG2 ILE A 274     -17.462 -25.951  14.099  1.00  0.00           H  
ATOM   4145 1HD1 ILE A 274     -17.680 -22.574  11.566  1.00  0.00           H  
ATOM   4146 2HD1 ILE A 274     -17.178 -22.005  13.182  1.00  0.00           H  
ATOM   4147 3HD1 ILE A 274     -16.543 -23.542  12.531  1.00  0.00           H  
ATOM   4148  N   ARG A 275     -18.862 -24.307  17.566  1.00  0.00           N  
ATOM   4149  CA  ARG A 275     -18.552 -24.761  18.906  1.00  0.00           C  
ATOM   4150  C   ARG A 275     -19.719 -25.503  19.548  1.00  0.00           C  
ATOM   4151  O   ARG A 275     -19.519 -26.440  20.316  1.00  0.00           O  
ATOM   4152  CB  ARG A 275     -18.157 -23.596  19.775  1.00  0.00           C  
ATOM   4153  CG  ARG A 275     -16.805 -23.028  19.457  1.00  0.00           C  
ATOM   4154  CD  ARG A 275     -16.490 -21.947  20.370  1.00  0.00           C  
ATOM   4155  NE  ARG A 275     -15.214 -21.297  20.106  1.00  0.00           N  
ATOM   4156  CZ  ARG A 275     -14.013 -21.737  20.550  1.00  0.00           C  
ATOM   4157  NH1 ARG A 275     -13.929 -22.845  21.253  1.00  0.00           N  
ATOM   4158  NH2 ARG A 275     -12.917 -21.052  20.287  1.00  0.00           N  
ATOM   4159  H   ARG A 275     -18.788 -23.321  17.342  1.00  0.00           H  
ATOM   4160  HA  ARG A 275     -17.700 -25.441  18.840  1.00  0.00           H  
ATOM   4161 1HB  ARG A 275     -18.892 -22.786  19.656  1.00  0.00           H  
ATOM   4162 2HB  ARG A 275     -18.172 -23.893  20.822  1.00  0.00           H  
ATOM   4163 1HG  ARG A 275     -16.066 -23.810  19.568  1.00  0.00           H  
ATOM   4164 2HG  ARG A 275     -16.803 -22.656  18.428  1.00  0.00           H  
ATOM   4165 1HD  ARG A 275     -17.265 -21.207  20.269  1.00  0.00           H  
ATOM   4166 2HD  ARG A 275     -16.485 -22.325  21.392  1.00  0.00           H  
ATOM   4167  HE  ARG A 275     -15.234 -20.439  19.568  1.00  0.00           H  
ATOM   4168 1HH1 ARG A 275     -14.762 -23.379  21.464  1.00  0.00           H  
ATOM   4169 2HH1 ARG A 275     -13.028 -23.166  21.580  1.00  0.00           H  
ATOM   4170 1HH2 ARG A 275     -12.969 -20.195  19.756  1.00  0.00           H  
ATOM   4171 2HH2 ARG A 275     -12.024 -21.384  20.628  1.00  0.00           H  
ATOM   4172  N   ASN A 276     -20.936 -25.123  19.190  1.00  0.00           N  
ATOM   4173  CA  ASN A 276     -22.128 -25.751  19.747  1.00  0.00           C  
ATOM   4174  C   ASN A 276     -22.506 -27.080  19.038  1.00  0.00           C  
ATOM   4175  O   ASN A 276     -23.428 -27.778  19.476  1.00  0.00           O  
ATOM   4176  CB  ASN A 276     -23.274 -24.747  19.659  1.00  0.00           C  
ATOM   4177  CG  ASN A 276     -23.105 -23.545  20.607  1.00  0.00           C  
ATOM   4178  OD1 ASN A 276     -22.695 -23.693  21.773  1.00  0.00           O  
ATOM   4179  ND2 ASN A 276     -23.379 -22.375  20.088  1.00  0.00           N  
ATOM   4180  H   ASN A 276     -21.025 -24.322  18.565  1.00  0.00           H  
ATOM   4181  HA  ASN A 276     -21.930 -25.981  20.794  1.00  0.00           H  
ATOM   4182 1HB  ASN A 276     -23.337 -24.375  18.631  1.00  0.00           H  
ATOM   4183 2HB  ASN A 276     -24.209 -25.251  19.881  1.00  0.00           H  
ATOM   4184 1HD2 ASN A 276     -23.248 -21.526  20.625  1.00  0.00           H  
ATOM   4185 2HD2 ASN A 276     -23.692 -22.305  19.144  1.00  0.00           H  
ATOM   4186  N   SER A 277     -21.788 -27.420  17.950  1.00  0.00           N  
ATOM   4187  CA  SER A 277     -22.029 -28.624  17.144  1.00  0.00           C  
ATOM   4188  C   SER A 277     -20.883 -29.646  17.272  1.00  0.00           C  
ATOM   4189  O   SER A 277     -21.082 -30.852  17.115  1.00  0.00           O  
ATOM   4190  CB  SER A 277     -22.167 -28.240  15.676  1.00  0.00           C  
ATOM   4191  OG  SER A 277     -23.247 -27.381  15.467  1.00  0.00           O  
ATOM   4192  H   SER A 277     -21.024 -26.821  17.654  1.00  0.00           H  
ATOM   4193  HA  SER A 277     -22.949 -29.099  17.482  1.00  0.00           H  
ATOM   4194 1HB  SER A 277     -21.253 -27.755  15.326  1.00  0.00           H  
ATOM   4195 2HB  SER A 277     -22.304 -29.140  15.081  1.00  0.00           H  
ATOM   4196  HG  SER A 277     -22.895 -26.463  15.600  1.00  0.00           H  
ATOM   4197  N   ASP A 278     -19.691 -29.157  17.537  1.00  0.00           N  
ATOM   4198  CA  ASP A 278     -18.496 -29.981  17.553  1.00  0.00           C  
ATOM   4199  C   ASP A 278     -18.342 -31.059  18.613  1.00  0.00           C  
ATOM   4200  O   ASP A 278     -18.287 -30.738  19.804  1.00  0.00           O  
ATOM   4201  CB  ASP A 278     -17.301 -29.080  17.609  1.00  0.00           C  
ATOM   4202  CG  ASP A 278     -17.032 -28.506  16.284  1.00  0.00           C  
ATOM   4203  OD1 ASP A 278     -17.290 -29.149  15.299  1.00  0.00           O  
ATOM   4204  OD2 ASP A 278     -16.616 -27.405  16.251  1.00  0.00           O  
ATOM   4205  H   ASP A 278     -19.598 -28.145  17.661  1.00  0.00           H  
ATOM   4206  HA  ASP A 278     -18.450 -30.418  16.574  1.00  0.00           H  
ATOM   4207 1HB  ASP A 278     -17.512 -28.238  18.266  1.00  0.00           H  
ATOM   4208 2HB  ASP A 278     -16.421 -29.590  18.027  1.00  0.00           H  
ATOM   4209  N   PRO A 279     -18.125 -32.341  18.244  1.00  0.00           N  
ATOM   4210  CA  PRO A 279     -17.953 -33.475  19.144  1.00  0.00           C  
ATOM   4211  C   PRO A 279     -16.552 -33.542  19.725  1.00  0.00           C  
ATOM   4212  O   PRO A 279     -15.865 -34.565  19.583  1.00  0.00           O  
ATOM   4213  CB  PRO A 279     -18.246 -34.656  18.220  1.00  0.00           C  
ATOM   4214  CG  PRO A 279     -17.713 -34.229  16.881  1.00  0.00           C  
ATOM   4215  CD  PRO A 279     -18.005 -32.721  16.792  1.00  0.00           C  
ATOM   4216  HA  PRO A 279     -18.716 -33.408  19.965  1.00  0.00           H  
ATOM   4217 1HB  PRO A 279     -17.706 -35.546  18.581  1.00  0.00           H  
ATOM   4218 2HB  PRO A 279     -19.317 -34.906  18.228  1.00  0.00           H  
ATOM   4219 1HG  PRO A 279     -16.656 -34.482  16.836  1.00  0.00           H  
ATOM   4220 2HG  PRO A 279     -18.218 -34.797  16.078  1.00  0.00           H  
ATOM   4221 1HD  PRO A 279     -17.165 -32.203  16.334  1.00  0.00           H  
ATOM   4222 2HD  PRO A 279     -18.971 -32.568  16.253  1.00  0.00           H  
ATOM   4223  N   GLY A 280     -16.107 -32.455  20.352  1.00  0.00           N  
ATOM   4224  CA  GLY A 280     -14.758 -32.382  20.913  1.00  0.00           C  
ATOM   4225  C   GLY A 280     -13.653 -32.239  19.839  1.00  0.00           C  
ATOM   4226  O   GLY A 280     -12.506 -32.613  20.077  1.00  0.00           O  
ATOM   4227  H   GLY A 280     -16.755 -31.668  20.439  1.00  0.00           H  
ATOM   4228 1HA  GLY A 280     -14.714 -31.541  21.599  1.00  0.00           H  
ATOM   4229 2HA  GLY A 280     -14.569 -33.277  21.506  1.00  0.00           H  
ATOM   4230  N   CYS A 281     -14.001 -31.721  18.657  1.00  0.00           N  
ATOM   4231  CA  CYS A 281     -13.061 -31.597  17.531  1.00  0.00           C  
ATOM   4232  C   CYS A 281     -11.813 -30.757  17.797  1.00  0.00           C  
ATOM   4233  O   CYS A 281     -11.885 -29.617  18.239  1.00  0.00           O  
ATOM   4234  CB  CYS A 281     -13.797 -31.091  16.281  1.00  0.00           C  
ATOM   4235  SG  CYS A 281     -12.709 -30.844  14.833  1.00  0.00           S  
ATOM   4236  H   CYS A 281     -14.956 -31.425  18.540  1.00  0.00           H  
ATOM   4237  HA  CYS A 281     -12.708 -32.597  17.301  1.00  0.00           H  
ATOM   4238 1HB  CYS A 281     -14.555 -31.835  16.003  1.00  0.00           H  
ATOM   4239 2HB  CYS A 281     -14.331 -30.173  16.481  1.00  0.00           H  
ATOM   4240  HG  CYS A 281     -13.640 -30.405  13.994  1.00  0.00           H  
ATOM   4241  N   SER A 282     -10.659 -31.335  17.486  1.00  0.00           N  
ATOM   4242  CA  SER A 282      -9.340 -30.738  17.692  1.00  0.00           C  
ATOM   4243  C   SER A 282      -9.017 -29.486  16.889  1.00  0.00           C  
ATOM   4244  O   SER A 282      -8.118 -28.737  17.259  1.00  0.00           O  
ATOM   4245  CB  SER A 282      -8.270 -31.785  17.423  1.00  0.00           C  
ATOM   4246  OG  SER A 282      -8.278 -32.201  16.073  1.00  0.00           O  
ATOM   4247  H   SER A 282     -10.696 -32.266  17.113  1.00  0.00           H  
ATOM   4248  HA  SER A 282      -9.281 -30.471  18.747  1.00  0.00           H  
ATOM   4249 1HB  SER A 282      -7.295 -31.352  17.655  1.00  0.00           H  
ATOM   4250 2HB  SER A 282      -8.407 -32.642  18.083  1.00  0.00           H  
ATOM   4251  HG  SER A 282      -8.140 -31.401  15.535  1.00  0.00           H  
ATOM   4252  N   ASP A 283      -9.738 -29.238  15.807  1.00  0.00           N  
ATOM   4253  CA  ASP A 283      -9.449 -28.050  15.008  1.00  0.00           C  
ATOM   4254  C   ASP A 283     -10.293 -26.842  15.439  1.00  0.00           C  
ATOM   4255  O   ASP A 283     -10.249 -25.777  14.811  1.00  0.00           O  
ATOM   4256  CB  ASP A 283      -9.663 -28.320  13.515  1.00  0.00           C  
ATOM   4257  CG  ASP A 283      -8.686 -29.347  12.930  1.00  0.00           C  
ATOM   4258  OD1 ASP A 283      -7.628 -29.532  13.489  1.00  0.00           O  
ATOM   4259  OD2 ASP A 283      -9.011 -29.931  11.927  1.00  0.00           O  
ATOM   4260  H   ASP A 283     -10.479 -29.873  15.542  1.00  0.00           H  
ATOM   4261  HA  ASP A 283      -8.402 -27.803  15.152  1.00  0.00           H  
ATOM   4262 1HB  ASP A 283     -10.684 -28.658  13.350  1.00  0.00           H  
ATOM   4263 2HB  ASP A 283      -9.537 -27.390  12.968  1.00  0.00           H  
ATOM   4264  N   VAL A 284     -11.113 -27.016  16.465  1.00  0.00           N  
ATOM   4265  CA  VAL A 284     -12.007 -25.949  16.855  1.00  0.00           C  
ATOM   4266  C   VAL A 284     -11.332 -24.735  17.436  1.00  0.00           C  
ATOM   4267  O   VAL A 284     -10.465 -24.824  18.303  1.00  0.00           O  
ATOM   4268  CB  VAL A 284     -13.038 -26.484  17.826  1.00  0.00           C  
ATOM   4269  CG1 VAL A 284     -13.945 -25.371  18.389  1.00  0.00           C  
ATOM   4270  CG2 VAL A 284     -13.812 -27.412  17.086  1.00  0.00           C  
ATOM   4271  H   VAL A 284     -11.139 -27.897  16.990  1.00  0.00           H  
ATOM   4272  HA  VAL A 284     -12.549 -25.641  15.961  1.00  0.00           H  
ATOM   4273  HB  VAL A 284     -12.541 -26.986  18.661  1.00  0.00           H  
ATOM   4274 1HG1 VAL A 284     -14.687 -25.818  19.051  1.00  0.00           H  
ATOM   4275 2HG1 VAL A 284     -13.355 -24.652  18.946  1.00  0.00           H  
ATOM   4276 3HG1 VAL A 284     -14.454 -24.868  17.566  1.00  0.00           H  
ATOM   4277 1HG2 VAL A 284     -14.553 -27.840  17.736  1.00  0.00           H  
ATOM   4278 2HG2 VAL A 284     -14.286 -26.879  16.267  1.00  0.00           H  
ATOM   4279 3HG2 VAL A 284     -13.174 -28.178  16.692  1.00  0.00           H  
ATOM   4280  N   GLY A 285     -11.745 -23.580  16.932  1.00  0.00           N  
ATOM   4281  CA  GLY A 285     -11.234 -22.310  17.414  1.00  0.00           C  
ATOM   4282  C   GLY A 285      -9.939 -21.858  16.754  1.00  0.00           C  
ATOM   4283  O   GLY A 285      -9.388 -20.819  17.120  1.00  0.00           O  
ATOM   4284  H   GLY A 285     -12.441 -23.592  16.200  1.00  0.00           H  
ATOM   4285 1HA  GLY A 285     -12.000 -21.547  17.273  1.00  0.00           H  
ATOM   4286 2HA  GLY A 285     -11.070 -22.395  18.485  1.00  0.00           H  
ATOM   4287  N   LEU A 286      -9.462 -22.592  15.757  1.00  0.00           N  
ATOM   4288  CA  LEU A 286      -8.208 -22.206  15.121  1.00  0.00           C  
ATOM   4289  C   LEU A 286      -8.371 -21.216  13.973  1.00  0.00           C  
ATOM   4290  O   LEU A 286      -8.827 -21.567  12.885  1.00  0.00           O  
ATOM   4291  CB  LEU A 286      -7.492 -23.451  14.603  1.00  0.00           C  
ATOM   4292  CG  LEU A 286      -7.115 -24.458  15.670  1.00  0.00           C  
ATOM   4293  CD1 LEU A 286      -6.369 -25.642  15.029  1.00  0.00           C  
ATOM   4294  CD2 LEU A 286      -6.303 -23.738  16.719  1.00  0.00           C  
ATOM   4295  H   LEU A 286      -9.931 -23.455  15.479  1.00  0.00           H  
ATOM   4296  HA  LEU A 286      -7.579 -21.738  15.877  1.00  0.00           H  
ATOM   4297 1HB  LEU A 286      -8.182 -23.960  13.918  1.00  0.00           H  
ATOM   4298 2HB  LEU A 286      -6.606 -23.157  14.045  1.00  0.00           H  
ATOM   4299  HG  LEU A 286      -8.022 -24.860  16.136  1.00  0.00           H  
ATOM   4300 1HD1 LEU A 286      -6.107 -26.373  15.798  1.00  0.00           H  
ATOM   4301 2HD1 LEU A 286      -7.008 -26.120  14.283  1.00  0.00           H  
ATOM   4302 3HD1 LEU A 286      -5.460 -25.287  14.544  1.00  0.00           H  
ATOM   4303 1HD2 LEU A 286      -6.029 -24.431  17.512  1.00  0.00           H  
ATOM   4304 2HD2 LEU A 286      -5.401 -23.323  16.266  1.00  0.00           H  
ATOM   4305 3HD2 LEU A 286      -6.906 -22.927  17.136  1.00  0.00           H  
ATOM   4306  N   ALA A 287      -8.054 -19.947  14.242  1.00  0.00           N  
ATOM   4307  CA  ALA A 287      -8.196 -18.915  13.219  1.00  0.00           C  
ATOM   4308  C   ALA A 287      -7.201 -19.178  12.103  1.00  0.00           C  
ATOM   4309  O   ALA A 287      -6.087 -19.645  12.362  1.00  0.00           O  
ATOM   4310  CB  ALA A 287      -7.988 -17.519  13.787  1.00  0.00           C  
ATOM   4311  H   ALA A 287      -7.705 -19.706  15.161  1.00  0.00           H  
ATOM   4312  HA  ALA A 287      -9.202 -18.984  12.806  1.00  0.00           H  
ATOM   4313 1HB  ALA A 287      -8.121 -16.788  12.982  1.00  0.00           H  
ATOM   4314 2HB  ALA A 287      -8.715 -17.330  14.572  1.00  0.00           H  
ATOM   4315 3HB  ALA A 287      -6.985 -17.428  14.191  1.00  0.00           H  
ATOM   4316  N   GLY A 288      -7.588 -18.866  10.875  1.00  0.00           N  
ATOM   4317  CA  GLY A 288      -6.676 -19.022   9.757  1.00  0.00           C  
ATOM   4318  C   GLY A 288      -5.885 -17.743   9.523  1.00  0.00           C  
ATOM   4319  O   GLY A 288      -6.032 -16.782  10.283  1.00  0.00           O  
ATOM   4320  H   GLY A 288      -8.521 -18.504  10.716  1.00  0.00           H  
ATOM   4321 1HA  GLY A 288      -6.001 -19.856   9.951  1.00  0.00           H  
ATOM   4322 2HA  GLY A 288      -7.260 -19.266   8.875  1.00  0.00           H  
ATOM   4323  N   PRO A 289      -5.018 -17.721   8.505  1.00  0.00           N  
ATOM   4324  CA  PRO A 289      -4.229 -16.594   8.052  1.00  0.00           C  
ATOM   4325  C   PRO A 289      -5.140 -15.585   7.391  1.00  0.00           C  
ATOM   4326  O   PRO A 289      -6.223 -15.958   6.924  1.00  0.00           O  
ATOM   4327  CB  PRO A 289      -3.231 -17.237   7.089  1.00  0.00           C  
ATOM   4328  CG  PRO A 289      -3.955 -18.459   6.552  1.00  0.00           C  
ATOM   4329  CD  PRO A 289      -4.786 -18.962   7.715  1.00  0.00           C  
ATOM   4330  HA  PRO A 289      -3.712 -16.144   8.926  1.00  0.00           H  
ATOM   4331 1HB  PRO A 289      -2.985 -16.518   6.285  1.00  0.00           H  
ATOM   4332 2HB  PRO A 289      -2.292 -17.473   7.605  1.00  0.00           H  
ATOM   4333 1HG  PRO A 289      -4.564 -18.184   5.680  1.00  0.00           H  
ATOM   4334 2HG  PRO A 289      -3.223 -19.206   6.206  1.00  0.00           H  
ATOM   4335 1HD  PRO A 289      -5.710 -19.381   7.309  1.00  0.00           H  
ATOM   4336 2HD  PRO A 289      -4.216 -19.697   8.309  1.00  0.00           H  
ATOM   4337  N   VAL A 290      -4.712 -14.335   7.302  1.00  0.00           N  
ATOM   4338  CA  VAL A 290      -5.501 -13.335   6.591  1.00  0.00           C  
ATOM   4339  C   VAL A 290      -4.901 -12.983   5.240  1.00  0.00           C  
ATOM   4340  O   VAL A 290      -3.717 -12.668   5.140  1.00  0.00           O  
ATOM   4341  CB  VAL A 290      -5.641 -12.054   7.434  1.00  0.00           C  
ATOM   4342  CG1 VAL A 290      -6.426 -11.000   6.658  1.00  0.00           C  
ATOM   4343  CG2 VAL A 290      -6.339 -12.390   8.727  1.00  0.00           C  
ATOM   4344  H   VAL A 290      -3.828 -14.074   7.723  1.00  0.00           H  
ATOM   4345  HA  VAL A 290      -6.499 -13.739   6.422  1.00  0.00           H  
ATOM   4346  HB  VAL A 290      -4.652 -11.644   7.644  1.00  0.00           H  
ATOM   4347 1HG1 VAL A 290      -6.520 -10.096   7.257  1.00  0.00           H  
ATOM   4348 2HG1 VAL A 290      -5.909 -10.762   5.730  1.00  0.00           H  
ATOM   4349 3HG1 VAL A 290      -7.421 -11.385   6.428  1.00  0.00           H  
ATOM   4350 1HG2 VAL A 290      -6.440 -11.490   9.332  1.00  0.00           H  
ATOM   4351 2HG2 VAL A 290      -7.326 -12.793   8.505  1.00  0.00           H  
ATOM   4352 3HG2 VAL A 290      -5.758 -13.133   9.274  1.00  0.00           H  
ATOM   4353  N   GLU A 291      -5.729 -13.064   4.206  1.00  0.00           N  
ATOM   4354  CA  GLU A 291      -5.338 -12.747   2.839  1.00  0.00           C  
ATOM   4355  C   GLU A 291      -5.832 -11.352   2.473  1.00  0.00           C  
ATOM   4356  O   GLU A 291      -6.925 -10.959   2.890  1.00  0.00           O  
ATOM   4357  CB  GLU A 291      -5.948 -13.774   1.870  1.00  0.00           C  
ATOM   4358  CG  GLU A 291      -5.442 -15.205   2.051  1.00  0.00           C  
ATOM   4359  CD  GLU A 291      -6.100 -16.202   1.115  1.00  0.00           C  
ATOM   4360  OE1 GLU A 291      -6.990 -15.826   0.388  1.00  0.00           O  
ATOM   4361  OE2 GLU A 291      -5.709 -17.344   1.139  1.00  0.00           O  
ATOM   4362  H   GLU A 291      -6.680 -13.344   4.386  1.00  0.00           H  
ATOM   4363  HA  GLU A 291      -4.247 -12.765   2.761  1.00  0.00           H  
ATOM   4364 1HB  GLU A 291      -7.031 -13.794   2.009  1.00  0.00           H  
ATOM   4365 2HB  GLU A 291      -5.759 -13.463   0.840  1.00  0.00           H  
ATOM   4366 1HG  GLU A 291      -4.367 -15.216   1.883  1.00  0.00           H  
ATOM   4367 2HG  GLU A 291      -5.624 -15.512   3.083  1.00  0.00           H  
ATOM   4368  N   SER A 292      -5.057 -10.621   1.673  1.00  0.00           N  
ATOM   4369  CA  SER A 292      -5.521  -9.334   1.163  1.00  0.00           C  
ATOM   4370  C   SER A 292      -6.105  -9.524  -0.217  1.00  0.00           C  
ATOM   4371  O   SER A 292      -5.718 -10.454  -0.927  1.00  0.00           O  
ATOM   4372  CB  SER A 292      -4.382  -8.344   1.066  1.00  0.00           C  
ATOM   4373  OG  SER A 292      -3.428  -8.768   0.126  1.00  0.00           O  
ATOM   4374  H   SER A 292      -4.151 -10.982   1.397  1.00  0.00           H  
ATOM   4375  HA  SER A 292      -6.297  -8.940   1.827  1.00  0.00           H  
ATOM   4376 1HB  SER A 292      -4.775  -7.376   0.772  1.00  0.00           H  
ATOM   4377 2HB  SER A 292      -3.909  -8.226   2.038  1.00  0.00           H  
ATOM   4378  HG  SER A 292      -2.750  -9.243   0.633  1.00  0.00           H  
ATOM   4379  N   ARG A 293      -6.940  -8.599  -0.666  1.00  0.00           N  
ATOM   4380  CA  ARG A 293      -7.451  -8.732  -2.016  1.00  0.00           C  
ATOM   4381  C   ARG A 293      -6.329  -8.564  -3.040  1.00  0.00           C  
ATOM   4382  O   ARG A 293      -6.270  -9.297  -4.018  1.00  0.00           O  
ATOM   4383  CB  ARG A 293      -8.562  -7.743  -2.285  1.00  0.00           C  
ATOM   4384  CG  ARG A 293      -9.180  -7.861  -3.673  1.00  0.00           C  
ATOM   4385  CD  ARG A 293      -9.894  -9.182  -3.873  1.00  0.00           C  
ATOM   4386  NE  ARG A 293     -10.479  -9.287  -5.211  1.00  0.00           N  
ATOM   4387  CZ  ARG A 293     -11.734  -8.916  -5.559  1.00  0.00           C  
ATOM   4388  NH1 ARG A 293     -12.571  -8.434  -4.654  1.00  0.00           N  
ATOM   4389  NH2 ARG A 293     -12.126  -9.039  -6.817  1.00  0.00           N  
ATOM   4390  H   ARG A 293      -7.241  -7.842  -0.071  1.00  0.00           H  
ATOM   4391  HA  ARG A 293      -7.868  -9.733  -2.126  1.00  0.00           H  
ATOM   4392 1HB  ARG A 293      -9.354  -7.874  -1.554  1.00  0.00           H  
ATOM   4393 2HB  ARG A 293      -8.176  -6.730  -2.183  1.00  0.00           H  
ATOM   4394 1HG  ARG A 293      -9.891  -7.056  -3.841  1.00  0.00           H  
ATOM   4395 2HG  ARG A 293      -8.382  -7.799  -4.424  1.00  0.00           H  
ATOM   4396 1HD  ARG A 293      -9.177 -10.001  -3.760  1.00  0.00           H  
ATOM   4397 2HD  ARG A 293     -10.687  -9.289  -3.141  1.00  0.00           H  
ATOM   4398  HE  ARG A 293      -9.858  -9.653  -5.959  1.00  0.00           H  
ATOM   4399 1HH1 ARG A 293     -12.276  -8.340  -3.693  1.00  0.00           H  
ATOM   4400 2HH1 ARG A 293     -13.506  -8.163  -4.925  1.00  0.00           H  
ATOM   4401 1HH2 ARG A 293     -11.485  -9.406  -7.517  1.00  0.00           H  
ATOM   4402 2HH2 ARG A 293     -13.053  -8.763  -7.084  1.00  0.00           H  
ATOM   4403  N   ALA A 294      -5.416  -7.614  -2.821  1.00  0.00           N  
ATOM   4404  CA  ALA A 294      -4.338  -7.420  -3.788  1.00  0.00           C  
ATOM   4405  C   ALA A 294      -3.501  -8.683  -3.944  1.00  0.00           C  
ATOM   4406  O   ALA A 294      -3.117  -9.053  -5.052  1.00  0.00           O  
ATOM   4407  CB  ALA A 294      -3.432  -6.278  -3.373  1.00  0.00           C  
ATOM   4408  H   ALA A 294      -5.473  -7.036  -1.999  1.00  0.00           H  
ATOM   4409  HA  ALA A 294      -4.793  -7.184  -4.755  1.00  0.00           H  
ATOM   4410 1HB  ALA A 294      -2.660  -6.147  -4.118  1.00  0.00           H  
ATOM   4411 2HB  ALA A 294      -4.007  -5.361  -3.278  1.00  0.00           H  
ATOM   4412 3HB  ALA A 294      -2.967  -6.519  -2.410  1.00  0.00           H  
ATOM   4413  N   GLU A 295      -3.231  -9.357  -2.822  1.00  0.00           N  
ATOM   4414  CA  GLU A 295      -2.431 -10.574  -2.862  1.00  0.00           C  
ATOM   4415  C   GLU A 295      -3.183 -11.695  -3.555  1.00  0.00           C  
ATOM   4416  O   GLU A 295      -2.595 -12.478  -4.298  1.00  0.00           O  
ATOM   4417  CB  GLU A 295      -1.977 -10.955  -1.446  1.00  0.00           C  
ATOM   4418  CG  GLU A 295      -1.016 -12.141  -1.331  1.00  0.00           C  
ATOM   4419  CD  GLU A 295      -0.456 -12.272   0.077  1.00  0.00           C  
ATOM   4420  OE1 GLU A 295      -0.476 -11.292   0.793  1.00  0.00           O  
ATOM   4421  OE2 GLU A 295      -0.031 -13.340   0.437  1.00  0.00           O  
ATOM   4422  H   GLU A 295      -3.558  -9.032  -1.915  1.00  0.00           H  
ATOM   4423  HA  GLU A 295      -1.549 -10.374  -3.461  1.00  0.00           H  
ATOM   4424 1HB  GLU A 295      -1.489 -10.101  -0.983  1.00  0.00           H  
ATOM   4425 2HB  GLU A 295      -2.861 -11.193  -0.844  1.00  0.00           H  
ATOM   4426 1HG  GLU A 295      -1.535 -13.065  -1.599  1.00  0.00           H  
ATOM   4427 2HG  GLU A 295      -0.193 -11.999  -2.025  1.00  0.00           H  
ATOM   4428  N   LEU A 296      -4.485 -11.791  -3.296  1.00  0.00           N  
ATOM   4429  CA  LEU A 296      -5.312 -12.827  -3.888  1.00  0.00           C  
ATOM   4430  C   LEU A 296      -5.415 -12.638  -5.404  1.00  0.00           C  
ATOM   4431  O   LEU A 296      -5.341 -13.606  -6.163  1.00  0.00           O  
ATOM   4432  CB  LEU A 296      -6.708 -12.820  -3.255  1.00  0.00           C  
ATOM   4433  CG  LEU A 296      -7.668 -13.899  -3.754  1.00  0.00           C  
ATOM   4434  CD1 LEU A 296      -7.068 -15.273  -3.466  1.00  0.00           C  
ATOM   4435  CD2 LEU A 296      -9.009 -13.740  -3.055  1.00  0.00           C  
ATOM   4436  H   LEU A 296      -4.919 -11.129  -2.651  1.00  0.00           H  
ATOM   4437  HA  LEU A 296      -4.850 -13.792  -3.693  1.00  0.00           H  
ATOM   4438 1HB  LEU A 296      -6.596 -12.943  -2.178  1.00  0.00           H  
ATOM   4439 2HB  LEU A 296      -7.169 -11.846  -3.441  1.00  0.00           H  
ATOM   4440  HG  LEU A 296      -7.804 -13.799  -4.833  1.00  0.00           H  
ATOM   4441 1HD1 LEU A 296      -7.746 -16.047  -3.823  1.00  0.00           H  
ATOM   4442 2HD1 LEU A 296      -6.108 -15.370  -3.974  1.00  0.00           H  
ATOM   4443 3HD1 LEU A 296      -6.921 -15.391  -2.385  1.00  0.00           H  
ATOM   4444 1HD2 LEU A 296      -9.694 -14.511  -3.410  1.00  0.00           H  
ATOM   4445 2HD2 LEU A 296      -8.870 -13.843  -1.976  1.00  0.00           H  
ATOM   4446 3HD2 LEU A 296      -9.418 -12.755  -3.280  1.00  0.00           H  
ATOM   4447  N   ASP A 297      -5.612 -11.390  -5.849  1.00  0.00           N  
ATOM   4448  CA  ASP A 297      -5.727 -11.093  -7.274  1.00  0.00           C  
ATOM   4449  C   ASP A 297      -4.410 -11.276  -8.035  1.00  0.00           C  
ATOM   4450  O   ASP A 297      -4.419 -11.693  -9.195  1.00  0.00           O  
ATOM   4451  CB  ASP A 297      -6.187  -9.654  -7.513  1.00  0.00           C  
ATOM   4452  CG  ASP A 297      -7.651  -9.352  -7.164  1.00  0.00           C  
ATOM   4453  OD1 ASP A 297      -8.425 -10.250  -6.898  1.00  0.00           O  
ATOM   4454  OD2 ASP A 297      -8.002  -8.197  -7.224  1.00  0.00           O  
ATOM   4455  H   ASP A 297      -5.691 -10.630  -5.176  1.00  0.00           H  
ATOM   4456  HA  ASP A 297      -6.463 -11.771  -7.703  1.00  0.00           H  
ATOM   4457 1HB  ASP A 297      -5.555  -8.984  -6.915  1.00  0.00           H  
ATOM   4458 2HB  ASP A 297      -6.016  -9.400  -8.558  1.00  0.00           H  
ATOM   4459  N   LYS A 298      -3.280 -10.933  -7.416  1.00  0.00           N  
ATOM   4460  CA  LYS A 298      -1.988 -11.060  -8.082  1.00  0.00           C  
ATOM   4461  C   LYS A 298      -1.732 -12.499  -8.535  1.00  0.00           C  
ATOM   4462  O   LYS A 298      -1.864 -13.444  -7.757  1.00  0.00           O  
ATOM   4463  CB  LYS A 298      -0.862 -10.576  -7.165  1.00  0.00           C  
ATOM   4464  CG  LYS A 298       0.526 -10.618  -7.819  1.00  0.00           C  
ATOM   4465  CD  LYS A 298       1.629 -10.069  -6.929  1.00  0.00           C  
ATOM   4466  CE  LYS A 298       2.937 -10.052  -7.692  1.00  0.00           C  
ATOM   4467  NZ  LYS A 298       3.436 -11.430  -7.941  1.00  0.00           N  
ATOM   4468  H   LYS A 298      -3.309 -10.557  -6.466  1.00  0.00           H  
ATOM   4469  HA  LYS A 298      -1.998 -10.432  -8.972  1.00  0.00           H  
ATOM   4470 1HB  LYS A 298      -1.064  -9.548  -6.862  1.00  0.00           H  
ATOM   4471 2HB  LYS A 298      -0.844 -11.181  -6.252  1.00  0.00           H  
ATOM   4472 1HG  LYS A 298       0.781 -11.652  -8.064  1.00  0.00           H  
ATOM   4473 2HG  LYS A 298       0.514 -10.044  -8.738  1.00  0.00           H  
ATOM   4474 1HD  LYS A 298       1.391  -9.055  -6.608  1.00  0.00           H  
ATOM   4475 2HD  LYS A 298       1.753 -10.705  -6.049  1.00  0.00           H  
ATOM   4476 1HE  LYS A 298       2.776  -9.555  -8.649  1.00  0.00           H  
ATOM   4477 2HE  LYS A 298       3.685  -9.494  -7.127  1.00  0.00           H  
ATOM   4478 1HZ  LYS A 298       4.299 -11.396  -8.460  1.00  0.00           H  
ATOM   4479 2HZ  LYS A 298       3.591 -11.888  -7.055  1.00  0.00           H  
ATOM   4480 3HZ  LYS A 298       2.740 -11.958  -8.478  1.00  0.00           H  
ATOM   4481  N   GLU A 299      -1.342 -12.672  -9.790  1.00  0.00           N  
ATOM   4482  CA  GLU A 299      -1.086 -14.015 -10.281  1.00  0.00           C  
ATOM   4483  C   GLU A 299       0.269 -14.518  -9.779  1.00  0.00           C  
ATOM   4484  O   GLU A 299       1.186 -13.713  -9.581  1.00  0.00           O  
ATOM   4485  CB  GLU A 299      -1.147 -14.030 -11.811  1.00  0.00           C  
ATOM   4486  CG  GLU A 299      -2.542 -13.729 -12.332  1.00  0.00           C  
ATOM   4487  CD  GLU A 299      -2.661 -13.698 -13.837  1.00  0.00           C  
ATOM   4488  OE1 GLU A 299      -1.682 -13.914 -14.508  1.00  0.00           O  
ATOM   4489  OE2 GLU A 299      -3.748 -13.458 -14.313  1.00  0.00           O  
ATOM   4490  H   GLU A 299      -1.239 -11.878 -10.402  1.00  0.00           H  
ATOM   4491  HA  GLU A 299      -1.890 -14.643  -9.904  1.00  0.00           H  
ATOM   4492 1HB  GLU A 299      -0.440 -13.306 -12.228  1.00  0.00           H  
ATOM   4493 2HB  GLU A 299      -0.853 -15.014 -12.181  1.00  0.00           H  
ATOM   4494 1HG  GLU A 299      -3.210 -14.501 -11.948  1.00  0.00           H  
ATOM   4495 2HG  GLU A 299      -2.869 -12.772 -11.921  1.00  0.00           H  
ATOM   4496  N   PRO A 300       0.410 -15.826  -9.529  1.00  0.00           N  
ATOM   4497  CA  PRO A 300       1.658 -16.461  -9.198  1.00  0.00           C  
ATOM   4498  C   PRO A 300       2.465 -16.503 -10.481  1.00  0.00           C  
ATOM   4499  O   PRO A 300       1.874 -16.490 -11.561  1.00  0.00           O  
ATOM   4500  CB  PRO A 300       1.219 -17.848  -8.738  1.00  0.00           C  
ATOM   4501  CG  PRO A 300      -0.069 -18.106  -9.484  1.00  0.00           C  
ATOM   4502  CD  PRO A 300      -0.749 -16.750  -9.568  1.00  0.00           C  
ATOM   4503  HA  PRO A 300       2.167 -15.903  -8.400  1.00  0.00           H  
ATOM   4504 1HB  PRO A 300       2.003 -18.571  -8.973  1.00  0.00           H  
ATOM   4505 2HB  PRO A 300       1.084 -17.870  -7.641  1.00  0.00           H  
ATOM   4506 1HG  PRO A 300       0.174 -18.509 -10.477  1.00  0.00           H  
ATOM   4507 2HG  PRO A 300      -0.663 -18.882  -8.965  1.00  0.00           H  
ATOM   4508 1HD  PRO A 300      -1.276 -16.697 -10.526  1.00  0.00           H  
ATOM   4509 2HD  PRO A 300      -1.423 -16.577  -8.704  1.00  0.00           H  
ATOM   4510  N   THR A 301       3.787 -16.573 -10.370  1.00  0.00           N  
ATOM   4511  CA  THR A 301       4.634 -16.683 -11.561  1.00  0.00           C  
ATOM   4512  C   THR A 301       5.646 -17.826 -11.439  1.00  0.00           C  
ATOM   4513  O   THR A 301       5.911 -18.322 -10.346  1.00  0.00           O  
ATOM   4514  CB  THR A 301       5.411 -15.366 -11.834  1.00  0.00           C  
ATOM   4515  OG1 THR A 301       6.322 -15.103 -10.749  1.00  0.00           O  
ATOM   4516  CG2 THR A 301       4.478 -14.168 -12.006  1.00  0.00           C  
ATOM   4517  H   THR A 301       4.207 -16.575  -9.454  1.00  0.00           H  
ATOM   4518  HA  THR A 301       3.997 -16.891 -12.419  1.00  0.00           H  
ATOM   4519  HB  THR A 301       5.979 -15.486 -12.752  1.00  0.00           H  
ATOM   4520  HG1 THR A 301       6.990 -15.799 -10.708  1.00  0.00           H  
ATOM   4521 1HG2 THR A 301       5.077 -13.281 -12.222  1.00  0.00           H  
ATOM   4522 2HG2 THR A 301       3.798 -14.356 -12.839  1.00  0.00           H  
ATOM   4523 3HG2 THR A 301       3.903 -14.003 -11.101  1.00  0.00           H  
ATOM   4524  N   GLY A 302       6.244 -18.191 -12.569  1.00  0.00           N  
ATOM   4525  CA  GLY A 302       7.300 -19.207 -12.648  1.00  0.00           C  
ATOM   4526  C   GLY A 302       6.761 -20.633 -12.928  1.00  0.00           C  
ATOM   4527  O   GLY A 302       5.623 -20.954 -12.574  1.00  0.00           O  
ATOM   4528  H   GLY A 302       5.957 -17.728 -13.426  1.00  0.00           H  
ATOM   4529 1HA  GLY A 302       8.006 -18.895 -13.421  1.00  0.00           H  
ATOM   4530 2HA  GLY A 302       7.840 -19.211 -11.695  1.00  0.00           H  
ATOM   4531  N   PRO A 303       7.609 -21.524 -13.482  1.00  0.00           N  
ATOM   4532  CA  PRO A 303       7.333 -22.905 -13.866  1.00  0.00           C  
ATOM   4533  C   PRO A 303       7.064 -23.832 -12.693  1.00  0.00           C  
ATOM   4534  O   PRO A 303       6.508 -24.916 -12.856  1.00  0.00           O  
ATOM   4535  CB  PRO A 303       8.624 -23.309 -14.586  1.00  0.00           C  
ATOM   4536  CG  PRO A 303       9.686 -22.401 -14.023  1.00  0.00           C  
ATOM   4537  CD  PRO A 303       8.991 -21.103 -13.773  1.00  0.00           C  
ATOM   4538  HA  PRO A 303       6.485 -22.920 -14.574  1.00  0.00           H  
ATOM   4539 1HB  PRO A 303       8.844 -24.366 -14.375  1.00  0.00           H  
ATOM   4540 2HB  PRO A 303       8.503 -23.215 -15.672  1.00  0.00           H  
ATOM   4541 1HG  PRO A 303      10.112 -22.837 -13.107  1.00  0.00           H  
ATOM   4542 2HG  PRO A 303      10.506 -22.304 -14.745  1.00  0.00           H  
ATOM   4543 1HD  PRO A 303       9.468 -20.617 -12.912  1.00  0.00           H  
ATOM   4544 2HD  PRO A 303       9.012 -20.477 -14.687  1.00  0.00           H  
ATOM   4545  N   ASN A 304       7.447 -23.395 -11.501  1.00  0.00           N  
ATOM   4546  CA  ASN A 304       7.316 -24.226 -10.319  1.00  0.00           C  
ATOM   4547  C   ASN A 304       5.987 -24.052  -9.598  1.00  0.00           C  
ATOM   4548  O   ASN A 304       5.736 -24.735  -8.603  1.00  0.00           O  
ATOM   4549  CB  ASN A 304       8.448 -23.920  -9.371  1.00  0.00           C  
ATOM   4550  CG  ASN A 304       9.775 -24.380  -9.917  1.00  0.00           C  
ATOM   4551  OD1 ASN A 304       9.861 -25.421 -10.577  1.00  0.00           O  
ATOM   4552  ND2 ASN A 304      10.812 -23.624  -9.659  1.00  0.00           N  
ATOM   4553  H   ASN A 304       7.865 -22.481 -11.412  1.00  0.00           H  
ATOM   4554  HA  ASN A 304       7.389 -25.274 -10.624  1.00  0.00           H  
ATOM   4555 1HB  ASN A 304       8.481 -22.843  -9.186  1.00  0.00           H  
ATOM   4556 2HB  ASN A 304       8.256 -24.411  -8.416  1.00  0.00           H  
ATOM   4557 1HD2 ASN A 304      11.718 -23.886  -9.996  1.00  0.00           H  
ATOM   4558 2HD2 ASN A 304      10.704 -22.790  -9.118  1.00  0.00           H  
ATOM   4559  N   GLU A 305       5.094 -23.207 -10.129  1.00  0.00           N  
ATOM   4560  CA  GLU A 305       3.790 -23.011  -9.488  1.00  0.00           C  
ATOM   4561  C   GLU A 305       3.015 -24.315  -9.393  1.00  0.00           C  
ATOM   4562  O   GLU A 305       2.257 -24.532  -8.448  1.00  0.00           O  
ATOM   4563  CB  GLU A 305       2.947 -21.963 -10.221  1.00  0.00           C  
ATOM   4564  CG  GLU A 305       1.540 -21.726  -9.601  1.00  0.00           C  
ATOM   4565  CD  GLU A 305       1.560 -21.219  -8.162  1.00  0.00           C  
ATOM   4566  OE1 GLU A 305       2.565 -20.695  -7.741  1.00  0.00           O  
ATOM   4567  OE2 GLU A 305       0.556 -21.349  -7.495  1.00  0.00           O  
ATOM   4568  H   GLU A 305       5.323 -22.656 -10.964  1.00  0.00           H  
ATOM   4569  HA  GLU A 305       3.963 -22.647  -8.476  1.00  0.00           H  
ATOM   4570 1HB  GLU A 305       3.482 -21.007 -10.250  1.00  0.00           H  
ATOM   4571 2HB  GLU A 305       2.795 -22.279 -11.254  1.00  0.00           H  
ATOM   4572 1HG  GLU A 305       1.023 -20.982 -10.213  1.00  0.00           H  
ATOM   4573 2HG  GLU A 305       0.969 -22.654  -9.659  1.00  0.00           H  
ATOM   4574  N   ASN A 306       3.201 -25.183 -10.376  1.00  0.00           N  
ATOM   4575  CA  ASN A 306       2.467 -26.431 -10.425  1.00  0.00           C  
ATOM   4576  C   ASN A 306       3.183 -27.607  -9.753  1.00  0.00           C  
ATOM   4577  O   ASN A 306       2.755 -28.756  -9.910  1.00  0.00           O  
ATOM   4578  CB  ASN A 306       2.131 -26.770 -11.864  1.00  0.00           C  
ATOM   4579  CG  ASN A 306       1.091 -25.838 -12.471  1.00  0.00           C  
ATOM   4580  OD1 ASN A 306       0.154 -25.397 -11.794  1.00  0.00           O  
ATOM   4581  ND2 ASN A 306       1.235 -25.550 -13.742  1.00  0.00           N  
ATOM   4582  H   ASN A 306       3.855 -24.951 -11.114  1.00  0.00           H  
ATOM   4583  HA  ASN A 306       1.535 -26.286  -9.883  1.00  0.00           H  
ATOM   4584 1HB  ASN A 306       3.045 -26.708 -12.460  1.00  0.00           H  
ATOM   4585 2HB  ASN A 306       1.767 -27.794 -11.921  1.00  0.00           H  
ATOM   4586 1HD2 ASN A 306       0.571 -24.954 -14.198  1.00  0.00           H  
ATOM   4587 2HD2 ASN A 306       2.000 -25.933 -14.261  1.00  0.00           H  
ATOM   4588  N   SER A 307       4.284 -27.356  -9.034  1.00  0.00           N  
ATOM   4589  CA  SER A 307       4.948 -28.453  -8.339  1.00  0.00           C  
ATOM   4590  C   SER A 307       4.039 -28.997  -7.258  1.00  0.00           C  
ATOM   4591  O   SER A 307       3.334 -28.243  -6.588  1.00  0.00           O  
ATOM   4592  CB  SER A 307       6.252 -28.024  -7.712  1.00  0.00           C  
ATOM   4593  OG  SER A 307       6.850 -29.113  -6.996  1.00  0.00           O  
ATOM   4594  H   SER A 307       4.642 -26.405  -8.927  1.00  0.00           H  
ATOM   4595  HA  SER A 307       5.145 -29.251  -9.052  1.00  0.00           H  
ATOM   4596 1HB  SER A 307       6.926 -27.641  -8.494  1.00  0.00           H  
ATOM   4597 2HB  SER A 307       6.073 -27.202  -7.024  1.00  0.00           H  
ATOM   4598  HG  SER A 307       7.736 -28.805  -6.781  1.00  0.00           H  
ATOM   4599  N   SER A 308       4.060 -30.308  -7.065  1.00  0.00           N  
ATOM   4600  CA  SER A 308       3.248 -30.901  -6.018  1.00  0.00           C  
ATOM   4601  C   SER A 308       3.957 -30.938  -4.662  1.00  0.00           C  
ATOM   4602  O   SER A 308       3.369 -31.374  -3.667  1.00  0.00           O  
ATOM   4603  CB  SER A 308       2.810 -32.285  -6.414  1.00  0.00           C  
ATOM   4604  OG  SER A 308       3.903 -33.145  -6.462  1.00  0.00           O  
ATOM   4605  H   SER A 308       4.661 -30.890  -7.637  1.00  0.00           H  
ATOM   4606  HA  SER A 308       2.360 -30.285  -5.899  1.00  0.00           H  
ATOM   4607 1HB  SER A 308       2.062 -32.651  -5.714  1.00  0.00           H  
ATOM   4608 2HB  SER A 308       2.345 -32.240  -7.401  1.00  0.00           H  
ATOM   4609  HG  SER A 308       4.421 -32.942  -5.679  1.00  0.00           H  
ATOM   4610  N   ARG A 309       5.231 -30.526  -4.609  1.00  0.00           N  
ATOM   4611  CA  ARG A 309       5.913 -30.592  -3.313  1.00  0.00           C  
ATOM   4612  C   ARG A 309       5.393 -29.487  -2.379  1.00  0.00           C  
ATOM   4613  O   ARG A 309       5.190 -28.355  -2.815  1.00  0.00           O  
ATOM   4614  CB  ARG A 309       7.423 -30.474  -3.469  1.00  0.00           C  
ATOM   4615  CG  ARG A 309       8.080 -31.681  -4.111  1.00  0.00           C  
ATOM   4616  CD  ARG A 309       9.567 -31.601  -4.130  1.00  0.00           C  
ATOM   4617  NE  ARG A 309      10.145 -32.774  -4.774  1.00  0.00           N  
ATOM   4618  CZ  ARG A 309      11.463 -32.994  -4.941  1.00  0.00           C  
ATOM   4619  NH1 ARG A 309      12.343 -32.119  -4.500  1.00  0.00           N  
ATOM   4620  NH2 ARG A 309      11.865 -34.096  -5.549  1.00  0.00           N  
ATOM   4621  H   ARG A 309       5.705 -30.144  -5.439  1.00  0.00           H  
ATOM   4622  HA  ARG A 309       5.704 -31.578  -2.897  1.00  0.00           H  
ATOM   4623 1HB  ARG A 309       7.638 -29.615  -4.111  1.00  0.00           H  
ATOM   4624 2HB  ARG A 309       7.890 -30.290  -2.510  1.00  0.00           H  
ATOM   4625 1HG  ARG A 309       7.801 -32.573  -3.558  1.00  0.00           H  
ATOM   4626 2HG  ARG A 309       7.729 -31.767  -5.143  1.00  0.00           H  
ATOM   4627 1HD  ARG A 309       9.894 -30.717  -4.673  1.00  0.00           H  
ATOM   4628 2HD  ARG A 309       9.945 -31.560  -3.106  1.00  0.00           H  
ATOM   4629  HE  ARG A 309       9.510 -33.475  -5.125  1.00  0.00           H  
ATOM   4630 1HH1 ARG A 309      12.029 -31.278  -4.032  1.00  0.00           H  
ATOM   4631 2HH1 ARG A 309      13.330 -32.287  -4.626  1.00  0.00           H  
ATOM   4632 1HH2 ARG A 309      11.181 -34.762  -5.885  1.00  0.00           H  
ATOM   4633 2HH2 ARG A 309      12.847 -34.271  -5.681  1.00  0.00           H  
ATOM   4634  N   PRO A 310       5.177 -29.775  -1.087  1.00  0.00           N  
ATOM   4635  CA  PRO A 310       4.721 -28.826  -0.093  1.00  0.00           C  
ATOM   4636  C   PRO A 310       5.802 -27.825   0.250  1.00  0.00           C  
ATOM   4637  O   PRO A 310       6.992 -28.142   0.186  1.00  0.00           O  
ATOM   4638  CB  PRO A 310       4.387 -29.723   1.096  1.00  0.00           C  
ATOM   4639  CG  PRO A 310       5.278 -30.934   0.924  1.00  0.00           C  
ATOM   4640  CD  PRO A 310       5.392 -31.133  -0.571  1.00  0.00           C  
ATOM   4641  HA  PRO A 310       3.830 -28.316  -0.476  1.00  0.00           H  
ATOM   4642 1HB  PRO A 310       4.579 -29.179   2.036  1.00  0.00           H  
ATOM   4643 2HB  PRO A 310       3.313 -29.969   1.083  1.00  0.00           H  
ATOM   4644 1HG  PRO A 310       6.251 -30.745   1.396  1.00  0.00           H  
ATOM   4645 2HG  PRO A 310       4.837 -31.802   1.430  1.00  0.00           H  
ATOM   4646 1HD  PRO A 310       6.406 -31.487  -0.794  1.00  0.00           H  
ATOM   4647 2HD  PRO A 310       4.605 -31.811  -0.935  1.00  0.00           H  
ATOM   4648  N   ILE A 311       5.382 -26.640   0.674  1.00  0.00           N  
ATOM   4649  CA  ILE A 311       6.328 -25.627   1.104  1.00  0.00           C  
ATOM   4650  C   ILE A 311       6.265 -25.449   2.607  1.00  0.00           C  
ATOM   4651  O   ILE A 311       5.216 -25.120   3.152  1.00  0.00           O  
ATOM   4652  CB  ILE A 311       6.012 -24.297   0.416  1.00  0.00           C  
ATOM   4653  CG1 ILE A 311       5.976 -24.513  -1.113  1.00  0.00           C  
ATOM   4654  CG2 ILE A 311       7.011 -23.242   0.796  1.00  0.00           C  
ATOM   4655  CD1 ILE A 311       7.277 -25.050  -1.713  1.00  0.00           C  
ATOM   4656  H   ILE A 311       4.390 -26.435   0.703  1.00  0.00           H  
ATOM   4657  HA  ILE A 311       7.335 -25.944   0.840  1.00  0.00           H  
ATOM   4658  HB  ILE A 311       5.020 -23.972   0.723  1.00  0.00           H  
ATOM   4659 1HG1 ILE A 311       5.177 -25.222  -1.346  1.00  0.00           H  
ATOM   4660 2HG1 ILE A 311       5.744 -23.566  -1.589  1.00  0.00           H  
ATOM   4661 1HG2 ILE A 311       6.745 -22.311   0.301  1.00  0.00           H  
ATOM   4662 2HG2 ILE A 311       6.998 -23.098   1.879  1.00  0.00           H  
ATOM   4663 3HG2 ILE A 311       8.003 -23.555   0.485  1.00  0.00           H  
ATOM   4664 1HD1 ILE A 311       7.156 -25.172  -2.789  1.00  0.00           H  
ATOM   4665 2HD1 ILE A 311       8.090 -24.354  -1.515  1.00  0.00           H  
ATOM   4666 3HD1 ILE A 311       7.520 -26.015  -1.273  1.00  0.00           H  
ATOM   4667  N   GLU A 312       7.375 -25.678   3.278  1.00  0.00           N  
ATOM   4668  CA  GLU A 312       7.379 -25.539   4.718  1.00  0.00           C  
ATOM   4669  C   GLU A 312       7.789 -24.105   5.068  1.00  0.00           C  
ATOM   4670  O   GLU A 312       8.599 -23.521   4.351  1.00  0.00           O  
ATOM   4671  CB  GLU A 312       8.304 -26.590   5.337  1.00  0.00           C  
ATOM   4672  CG  GLU A 312       7.783 -28.015   5.124  1.00  0.00           C  
ATOM   4673  CD  GLU A 312       8.569 -29.082   5.831  1.00  0.00           C  
ATOM   4674  OE1 GLU A 312       9.577 -28.774   6.419  1.00  0.00           O  
ATOM   4675  OE2 GLU A 312       8.147 -30.215   5.788  1.00  0.00           O  
ATOM   4676  H   GLU A 312       8.207 -25.958   2.783  1.00  0.00           H  
ATOM   4677  HA  GLU A 312       6.373 -25.740   5.065  1.00  0.00           H  
ATOM   4678 1HB  GLU A 312       9.291 -26.533   4.863  1.00  0.00           H  
ATOM   4679 2HB  GLU A 312       8.438 -26.406   6.399  1.00  0.00           H  
ATOM   4680 1HG  GLU A 312       6.745 -28.054   5.448  1.00  0.00           H  
ATOM   4681 2HG  GLU A 312       7.798 -28.226   4.049  1.00  0.00           H  
ATOM   4682  N   PRO A 313       7.237 -23.508   6.141  1.00  0.00           N  
ATOM   4683  CA  PRO A 313       7.599 -22.190   6.611  1.00  0.00           C  
ATOM   4684  C   PRO A 313       8.971 -22.246   7.251  1.00  0.00           C  
ATOM   4685  O   PRO A 313       9.372 -23.276   7.782  1.00  0.00           O  
ATOM   4686  CB  PRO A 313       6.509 -21.890   7.651  1.00  0.00           C  
ATOM   4687  CG  PRO A 313       6.046 -23.247   8.138  1.00  0.00           C  
ATOM   4688  CD  PRO A 313       6.153 -24.158   6.917  1.00  0.00           C  
ATOM   4689  HA  PRO A 313       7.572 -21.483   5.781  1.00  0.00           H  
ATOM   4690 1HB  PRO A 313       6.924 -21.272   8.458  1.00  0.00           H  
ATOM   4691 2HB  PRO A 313       5.704 -21.310   7.180  1.00  0.00           H  
ATOM   4692 1HG  PRO A 313       6.678 -23.578   8.977  1.00  0.00           H  
ATOM   4693 2HG  PRO A 313       5.019 -23.171   8.531  1.00  0.00           H  
ATOM   4694 1HD  PRO A 313       6.433 -25.169   7.247  1.00  0.00           H  
ATOM   4695 2HD  PRO A 313       5.203 -24.151   6.345  1.00  0.00           H  
ATOM   4696  N   VAL A 314       9.661 -21.117   7.247  1.00  0.00           N  
ATOM   4697  CA  VAL A 314      10.932 -21.035   7.942  1.00  0.00           C  
ATOM   4698  C   VAL A 314      10.806 -20.057   9.103  1.00  0.00           C  
ATOM   4699  O   VAL A 314      10.394 -18.905   8.907  1.00  0.00           O  
ATOM   4700  CB  VAL A 314      12.055 -20.592   6.982  1.00  0.00           C  
ATOM   4701  CG1 VAL A 314      13.348 -20.476   7.746  1.00  0.00           C  
ATOM   4702  CG2 VAL A 314      12.197 -21.606   5.842  1.00  0.00           C  
ATOM   4703  H   VAL A 314       9.303 -20.311   6.765  1.00  0.00           H  
ATOM   4704  HA  VAL A 314      11.186 -22.019   8.337  1.00  0.00           H  
ATOM   4705  HB  VAL A 314      11.819 -19.612   6.571  1.00  0.00           H  
ATOM   4706 1HG1 VAL A 314      14.145 -20.154   7.076  1.00  0.00           H  
ATOM   4707 2HG1 VAL A 314      13.231 -19.747   8.546  1.00  0.00           H  
ATOM   4708 3HG1 VAL A 314      13.600 -21.447   8.169  1.00  0.00           H  
ATOM   4709 1HG2 VAL A 314      12.995 -21.283   5.171  1.00  0.00           H  
ATOM   4710 2HG2 VAL A 314      12.442 -22.584   6.254  1.00  0.00           H  
ATOM   4711 3HG2 VAL A 314      11.262 -21.674   5.281  1.00  0.00           H  
ATOM   4712  N   GLU A 315      11.126 -20.526  10.311  1.00  0.00           N  
ATOM   4713  CA  GLU A 315      10.977 -19.678  11.484  1.00  0.00           C  
ATOM   4714  C   GLU A 315      11.727 -18.373  11.300  1.00  0.00           C  
ATOM   4715  O   GLU A 315      12.882 -18.365  10.881  1.00  0.00           O  
ATOM   4716  CB  GLU A 315      11.476 -20.389  12.752  1.00  0.00           C  
ATOM   4717  CG  GLU A 315      11.290 -19.590  14.050  1.00  0.00           C  
ATOM   4718  CD  GLU A 315      11.719 -20.352  15.283  1.00  0.00           C  
ATOM   4719  OE1 GLU A 315      12.198 -21.451  15.144  1.00  0.00           O  
ATOM   4720  OE2 GLU A 315      11.562 -19.831  16.365  1.00  0.00           O  
ATOM   4721  H   GLU A 315      11.463 -21.477  10.414  1.00  0.00           H  
ATOM   4722  HA  GLU A 315       9.918 -19.449  11.617  1.00  0.00           H  
ATOM   4723 1HB  GLU A 315      10.953 -21.337  12.877  1.00  0.00           H  
ATOM   4724 2HB  GLU A 315      12.538 -20.608  12.654  1.00  0.00           H  
ATOM   4725 1HG  GLU A 315      11.890 -18.681  13.995  1.00  0.00           H  
ATOM   4726 2HG  GLU A 315      10.246 -19.294  14.155  1.00  0.00           H  
ATOM   4727  N   GLY A 316      11.046 -17.266  11.582  1.00  0.00           N  
ATOM   4728  CA  GLY A 316      11.635 -15.938  11.491  1.00  0.00           C  
ATOM   4729  C   GLY A 316      11.502 -15.261  10.128  1.00  0.00           C  
ATOM   4730  O   GLY A 316      11.774 -14.067  10.013  1.00  0.00           O  
ATOM   4731  H   GLY A 316      10.092 -17.353  11.898  1.00  0.00           H  
ATOM   4732 1HA  GLY A 316      11.184 -15.299  12.248  1.00  0.00           H  
ATOM   4733 2HA  GLY A 316      12.692 -16.009  11.742  1.00  0.00           H  
ATOM   4734  N   THR A 317      11.057 -15.980   9.098  1.00  0.00           N  
ATOM   4735  CA  THR A 317      10.972 -15.328   7.798  1.00  0.00           C  
ATOM   4736  C   THR A 317       9.702 -14.523   7.611  1.00  0.00           C  
ATOM   4737  O   THR A 317       8.585 -15.026   7.742  1.00  0.00           O  
ATOM   4738  CB  THR A 317      11.111 -16.337   6.651  1.00  0.00           C  
ATOM   4739  OG1 THR A 317      12.395 -16.962   6.727  1.00  0.00           O  
ATOM   4740  CG2 THR A 317      10.961 -15.630   5.308  1.00  0.00           C  
ATOM   4741  H   THR A 317      10.821 -16.967   9.197  1.00  0.00           H  
ATOM   4742  HA  THR A 317      11.809 -14.639   7.717  1.00  0.00           H  
ATOM   4743  HB  THR A 317      10.345 -17.098   6.744  1.00  0.00           H  
ATOM   4744  HG1 THR A 317      12.476 -17.421   7.579  1.00  0.00           H  
ATOM   4745 1HG2 THR A 317      11.064 -16.356   4.510  1.00  0.00           H  
ATOM   4746 2HG2 THR A 317       9.980 -15.161   5.248  1.00  0.00           H  
ATOM   4747 3HG2 THR A 317      11.732 -14.868   5.211  1.00  0.00           H  
ATOM   4748  N   ILE A 318       9.897 -13.255   7.273  1.00  0.00           N  
ATOM   4749  CA  ILE A 318       8.815 -12.314   7.046  1.00  0.00           C  
ATOM   4750  C   ILE A 318       8.897 -11.789   5.626  1.00  0.00           C  
ATOM   4751  O   ILE A 318       9.964 -11.350   5.174  1.00  0.00           O  
ATOM   4752  CB  ILE A 318       8.890 -11.142   8.039  1.00  0.00           C  
ATOM   4753  CG1 ILE A 318       8.783 -11.680   9.455  1.00  0.00           C  
ATOM   4754  CG2 ILE A 318       7.772 -10.127   7.773  1.00  0.00           C  
ATOM   4755  CD1 ILE A 318       9.084 -10.672  10.509  1.00  0.00           C  
ATOM   4756  H   ILE A 318      10.850 -12.927   7.194  1.00  0.00           H  
ATOM   4757  HA  ILE A 318       7.852 -12.826   7.169  1.00  0.00           H  
ATOM   4758  HB  ILE A 318       9.859 -10.658   7.941  1.00  0.00           H  
ATOM   4759 1HG1 ILE A 318       7.772 -12.061   9.610  1.00  0.00           H  
ATOM   4760 2HG1 ILE A 318       9.483 -12.504   9.570  1.00  0.00           H  
ATOM   4761 1HG2 ILE A 318       7.850  -9.321   8.492  1.00  0.00           H  
ATOM   4762 2HG2 ILE A 318       7.857  -9.726   6.765  1.00  0.00           H  
ATOM   4763 3HG2 ILE A 318       6.797 -10.613   7.880  1.00  0.00           H  
ATOM   4764 1HD1 ILE A 318       8.995 -11.147  11.481  1.00  0.00           H  
ATOM   4765 2HD1 ILE A 318      10.075 -10.309  10.380  1.00  0.00           H  
ATOM   4766 3HD1 ILE A 318       8.389  -9.840  10.439  1.00  0.00           H  
ATOM   4767  N   THR A 319       7.764 -11.842   4.933  1.00  0.00           N  
ATOM   4768  CA  THR A 319       7.685 -11.358   3.570  1.00  0.00           C  
ATOM   4769  C   THR A 319       6.685 -10.201   3.588  1.00  0.00           C  
ATOM   4770  O   THR A 319       5.797 -10.199   4.438  1.00  0.00           O  
ATOM   4771  CB  THR A 319       7.202 -12.496   2.648  1.00  0.00           C  
ATOM   4772  OG1 THR A 319       5.880 -12.903   3.034  1.00  0.00           O  
ATOM   4773  CG2 THR A 319       8.138 -13.689   2.777  1.00  0.00           C  
ATOM   4774  H   THR A 319       6.936 -12.219   5.372  1.00  0.00           H  
ATOM   4775  HA  THR A 319       8.667 -11.013   3.260  1.00  0.00           H  
ATOM   4776  HB  THR A 319       7.188 -12.165   1.623  1.00  0.00           H  
ATOM   4777  HG1 THR A 319       5.228 -12.266   2.697  1.00  0.00           H  
ATOM   4778 1HG2 THR A 319       7.791 -14.492   2.123  1.00  0.00           H  
ATOM   4779 2HG2 THR A 319       9.127 -13.391   2.490  1.00  0.00           H  
ATOM   4780 3HG2 THR A 319       8.152 -14.046   3.804  1.00  0.00           H  
ATOM   4781  N   PRO A 320       6.799  -9.215   2.680  1.00  0.00           N  
ATOM   4782  CA  PRO A 320       5.883  -8.095   2.571  1.00  0.00           C  
ATOM   4783  C   PRO A 320       4.577  -8.579   1.931  1.00  0.00           C  
ATOM   4784  O   PRO A 320       4.583  -9.616   1.282  1.00  0.00           O  
ATOM   4785  CB  PRO A 320       6.646  -7.138   1.643  1.00  0.00           C  
ATOM   4786  CG  PRO A 320       7.538  -8.039   0.809  1.00  0.00           C  
ATOM   4787  CD  PRO A 320       7.947  -9.162   1.747  1.00  0.00           C  
ATOM   4788  HA  PRO A 320       5.769  -7.657   3.558  1.00  0.00           H  
ATOM   4789 1HB  PRO A 320       5.929  -6.563   1.037  1.00  0.00           H  
ATOM   4790 2HB  PRO A 320       7.220  -6.410   2.243  1.00  0.00           H  
ATOM   4791 1HG  PRO A 320       6.980  -8.408  -0.066  1.00  0.00           H  
ATOM   4792 2HG  PRO A 320       8.396  -7.469   0.424  1.00  0.00           H  
ATOM   4793 1HD  PRO A 320       8.053 -10.088   1.175  1.00  0.00           H  
ATOM   4794 2HD  PRO A 320       8.873  -8.893   2.297  1.00  0.00           H  
ATOM   4795  N   PRO A 321       3.449  -7.871   2.145  1.00  0.00           N  
ATOM   4796  CA  PRO A 321       2.195  -8.042   1.428  1.00  0.00           C  
ATOM   4797  C   PRO A 321       2.424  -7.730  -0.047  1.00  0.00           C  
ATOM   4798  O   PRO A 321       3.283  -6.911  -0.388  1.00  0.00           O  
ATOM   4799  CB  PRO A 321       1.287  -6.987   2.095  1.00  0.00           C  
ATOM   4800  CG  PRO A 321       1.899  -6.784   3.463  1.00  0.00           C  
ATOM   4801  CD  PRO A 321       3.384  -6.894   3.234  1.00  0.00           C  
ATOM   4802  HA  PRO A 321       1.801  -9.053   1.562  1.00  0.00           H  
ATOM   4803 1HB  PRO A 321       1.262  -6.073   1.487  1.00  0.00           H  
ATOM   4804 2HB  PRO A 321       0.255  -7.371   2.140  1.00  0.00           H  
ATOM   4805 1HG  PRO A 321       1.582  -5.825   3.895  1.00  0.00           H  
ATOM   4806 2HG  PRO A 321       1.536  -7.574   4.140  1.00  0.00           H  
ATOM   4807 1HD  PRO A 321       3.807  -5.930   2.902  1.00  0.00           H  
ATOM   4808 2HD  PRO A 321       3.825  -7.257   4.169  1.00  0.00           H  
ATOM   4809  N   SER A 322       1.673  -8.372  -0.928  1.00  0.00           N  
ATOM   4810  CA  SER A 322       1.802  -8.085  -2.344  1.00  0.00           C  
ATOM   4811  C   SER A 322       1.014  -6.837  -2.735  1.00  0.00           C  
ATOM   4812  O   SER A 322       0.074  -6.438  -2.045  1.00  0.00           O  
ATOM   4813  CB  SER A 322       1.362  -9.255  -3.182  1.00  0.00           C  
ATOM   4814  OG  SER A 322       2.215 -10.358  -3.012  1.00  0.00           O  
ATOM   4815  H   SER A 322       0.985  -9.051  -0.608  1.00  0.00           H  
ATOM   4816  HA  SER A 322       2.854  -7.890  -2.561  1.00  0.00           H  
ATOM   4817 1HB  SER A 322       0.374  -9.526  -2.893  1.00  0.00           H  
ATOM   4818 2HB  SER A 322       1.329  -8.968  -4.224  1.00  0.00           H  
ATOM   4819  HG  SER A 322       2.184 -10.578  -2.073  1.00  0.00           H  
ATOM   4820  N   PHE A 323       1.384  -6.237  -3.867  1.00  0.00           N  
ATOM   4821  CA  PHE A 323       0.650  -5.080  -4.377  1.00  0.00           C  
ATOM   4822  C   PHE A 323       0.485  -5.124  -5.892  1.00  0.00           C  
ATOM   4823  O   PHE A 323       1.453  -5.107  -6.658  1.00  0.00           O  
ATOM   4824  CB  PHE A 323       1.323  -3.789  -3.955  1.00  0.00           C  
ATOM   4825  CG  PHE A 323       0.555  -2.576  -4.359  1.00  0.00           C  
ATOM   4826  CD1 PHE A 323      -0.795  -2.519  -4.086  1.00  0.00           C  
ATOM   4827  CD2 PHE A 323       1.156  -1.484  -4.945  1.00  0.00           C  
ATOM   4828  CE1 PHE A 323      -1.529  -1.403  -4.403  1.00  0.00           C  
ATOM   4829  CE2 PHE A 323       0.438  -0.367  -5.252  1.00  0.00           C  
ATOM   4830  CZ  PHE A 323      -0.910  -0.321  -4.982  1.00  0.00           C  
ATOM   4831  H   PHE A 323       2.178  -6.588  -4.372  1.00  0.00           H  
ATOM   4832  HA  PHE A 323      -0.342  -5.085  -3.931  1.00  0.00           H  
ATOM   4833 1HB  PHE A 323       1.442  -3.775  -2.876  1.00  0.00           H  
ATOM   4834 2HB  PHE A 323       2.314  -3.737  -4.382  1.00  0.00           H  
ATOM   4835  HD1 PHE A 323      -1.278  -3.378  -3.614  1.00  0.00           H  
ATOM   4836  HD2 PHE A 323       2.213  -1.502  -5.148  1.00  0.00           H  
ATOM   4837  HE1 PHE A 323      -2.599  -1.372  -4.186  1.00  0.00           H  
ATOM   4838  HE2 PHE A 323       0.934   0.493  -5.705  1.00  0.00           H  
ATOM   4839  HZ  PHE A 323      -1.483   0.573  -5.225  1.00  0.00           H  
ATOM   4840  N   SER A 324      -0.776  -5.171  -6.299  1.00  0.00           N  
ATOM   4841  CA  SER A 324      -1.187  -5.312  -7.685  1.00  0.00           C  
ATOM   4842  C   SER A 324      -0.785  -4.194  -8.651  1.00  0.00           C  
ATOM   4843  O   SER A 324      -0.750  -4.423  -9.859  1.00  0.00           O  
ATOM   4844  CB  SER A 324      -2.699  -5.502  -7.722  1.00  0.00           C  
ATOM   4845  OG  SER A 324      -3.367  -4.357  -7.297  1.00  0.00           O  
ATOM   4846  H   SER A 324      -1.497  -5.135  -5.599  1.00  0.00           H  
ATOM   4847  HA  SER A 324      -0.725  -6.214  -8.062  1.00  0.00           H  
ATOM   4848 1HB  SER A 324      -3.003  -5.776  -8.726  1.00  0.00           H  
ATOM   4849 2HB  SER A 324      -2.954  -6.348  -7.069  1.00  0.00           H  
ATOM   4850  HG  SER A 324      -3.359  -3.752  -8.051  1.00  0.00           H  
ATOM   4851  N   ASN A 325      -0.484  -2.985  -8.163  1.00  0.00           N  
ATOM   4852  CA  ASN A 325      -0.118  -1.930  -9.119  1.00  0.00           C  
ATOM   4853  C   ASN A 325       1.376  -1.735  -9.242  1.00  0.00           C  
ATOM   4854  O   ASN A 325       1.840  -0.771  -9.874  1.00  0.00           O  
ATOM   4855  CB  ASN A 325      -0.752  -0.618  -8.794  1.00  0.00           C  
ATOM   4856  CG  ASN A 325      -2.211  -0.634  -8.921  1.00  0.00           C  
ATOM   4857  OD1 ASN A 325      -2.810  -1.246  -9.819  1.00  0.00           O  
ATOM   4858  ND2 ASN A 325      -2.823   0.067  -8.032  1.00  0.00           N  
ATOM   4859  H   ASN A 325      -0.525  -2.794  -7.174  1.00  0.00           H  
ATOM   4860  HA  ASN A 325      -0.502  -2.235 -10.097  1.00  0.00           H  
ATOM   4861 1HB  ASN A 325      -0.503  -0.286  -7.822  1.00  0.00           H  
ATOM   4862 2HB  ASN A 325      -0.390   0.144  -9.494  1.00  0.00           H  
ATOM   4863 1HD2 ASN A 325      -3.819   0.121  -8.033  1.00  0.00           H  
ATOM   4864 2HD2 ASN A 325      -2.286   0.553  -7.349  1.00  0.00           H  
ATOM   4865  N   VAL A 326       2.173  -2.632  -8.678  1.00  0.00           N  
ATOM   4866  CA  VAL A 326       3.585  -2.489  -8.867  1.00  0.00           C  
ATOM   4867  C   VAL A 326       3.874  -2.892 -10.346  1.00  0.00           C  
ATOM   4868  O   VAL A 326       3.372  -3.943 -10.769  1.00  0.00           O  
ATOM   4869  CB  VAL A 326       4.354  -3.442  -7.963  1.00  0.00           C  
ATOM   4870  CG1 VAL A 326       5.826  -3.423  -8.240  1.00  0.00           C  
ATOM   4871  CG2 VAL A 326       4.130  -3.024  -6.572  1.00  0.00           C  
ATOM   4872  H   VAL A 326       1.805  -3.415  -8.121  1.00  0.00           H  
ATOM   4873  HA  VAL A 326       3.888  -1.490  -8.631  1.00  0.00           H  
ATOM   4874  HB  VAL A 326       3.959  -4.478  -8.103  1.00  0.00           H  
ATOM   4875 1HG1 VAL A 326       6.266  -4.083  -7.533  1.00  0.00           H  
ATOM   4876 2HG1 VAL A 326       6.050  -3.740  -9.240  1.00  0.00           H  
ATOM   4877 3HG1 VAL A 326       6.146  -2.409  -8.079  1.00  0.00           H  
ATOM   4878 1HG2 VAL A 326       4.645  -3.699  -5.881  1.00  0.00           H  
ATOM   4879 2HG2 VAL A 326       4.501  -2.004  -6.397  1.00  0.00           H  
ATOM   4880 3HG2 VAL A 326       3.077  -3.060  -6.366  1.00  0.00           H  
ATOM   4881  N   PRO A 327       4.543  -2.060 -11.155  1.00  0.00           N  
ATOM   4882  CA  PRO A 327       4.928  -2.391 -12.558  1.00  0.00           C  
ATOM   4883  C   PRO A 327       5.894  -3.527 -12.566  1.00  0.00           C  
ATOM   4884  O   PRO A 327       6.602  -3.707 -11.593  1.00  0.00           O  
ATOM   4885  CB  PRO A 327       5.535  -1.161 -13.130  1.00  0.00           C  
ATOM   4886  CG  PRO A 327       5.131  -0.037 -12.256  1.00  0.00           C  
ATOM   4887  CD  PRO A 327       4.927  -0.705 -10.807  1.00  0.00           C  
ATOM   4888  HA  PRO A 327       4.019  -2.651 -13.140  1.00  0.00           H  
ATOM   4889 1HB  PRO A 327       6.689  -1.298 -13.129  1.00  0.00           H  
ATOM   4890 2HB  PRO A 327       5.312  -1.026 -14.131  1.00  0.00           H  
ATOM   4891 1HG  PRO A 327       5.788   0.746 -12.219  1.00  0.00           H  
ATOM   4892 2HG  PRO A 327       4.086   0.375 -12.505  1.00  0.00           H  
ATOM   4893 1HD  PRO A 327       5.841  -0.727 -10.167  1.00  0.00           H  
ATOM   4894 2HD  PRO A 327       4.127  -0.179 -10.312  1.00  0.00           H  
ATOM   4895  N   GLN A 328       5.824  -4.319 -13.648  1.00  0.00           N  
ATOM   4896  CA  GLN A 328       6.709  -5.451 -13.766  1.00  0.00           C  
ATOM   4897  C   GLN A 328       7.933  -5.200 -14.599  1.00  0.00           C  
ATOM   4898  O   GLN A 328       7.869  -4.620 -15.701  1.00  0.00           O  
ATOM   4899  CB  GLN A 328       5.909  -6.585 -14.325  1.00  0.00           C  
ATOM   4900  CG  GLN A 328       6.601  -7.952 -14.334  1.00  0.00           C  
ATOM   4901  CD  GLN A 328       5.695  -9.086 -14.765  1.00  0.00           C  
ATOM   4902  OE1 GLN A 328       4.464  -8.995 -14.953  1.00  0.00           O  
ATOM   4903  NE2 GLN A 328       6.332 -10.228 -14.921  1.00  0.00           N  
ATOM   4904  H   GLN A 328       5.193  -4.081 -14.402  1.00  0.00           H  
ATOM   4905  HA  GLN A 328       7.057  -5.696 -12.770  1.00  0.00           H  
ATOM   4906 1HB  GLN A 328       4.993  -6.604 -13.754  1.00  0.00           H  
ATOM   4907 2HB  GLN A 328       5.632  -6.327 -15.363  1.00  0.00           H  
ATOM   4908 1HG  GLN A 328       7.495  -7.955 -14.969  1.00  0.00           H  
ATOM   4909 2HG  GLN A 328       6.902  -8.159 -13.295  1.00  0.00           H  
ATOM   4910 1HE2 GLN A 328       5.831 -11.064 -15.208  1.00  0.00           H  
ATOM   4911 2HE2 GLN A 328       7.304 -10.260 -14.773  1.00  0.00           H  
ATOM   4912  N   GLU A 329       9.066  -5.650 -14.119  1.00  0.00           N  
ATOM   4913  CA  GLU A 329      10.327  -5.476 -14.808  1.00  0.00           C  
ATOM   4914  C   GLU A 329      11.031  -6.812 -14.943  1.00  0.00           C  
ATOM   4915  O   GLU A 329      10.933  -7.654 -14.050  1.00  0.00           O  
ATOM   4916  CB  GLU A 329      11.215  -4.455 -14.080  1.00  0.00           C  
ATOM   4917  CG  GLU A 329      10.585  -3.003 -14.026  1.00  0.00           C  
ATOM   4918  CD  GLU A 329      11.481  -1.924 -13.449  1.00  0.00           C  
ATOM   4919  OE1 GLU A 329      12.588  -2.228 -13.081  1.00  0.00           O  
ATOM   4920  OE2 GLU A 329      11.049  -0.793 -13.378  1.00  0.00           O  
ATOM   4921  H   GLU A 329       9.034  -6.105 -13.200  1.00  0.00           H  
ATOM   4922  HA  GLU A 329      10.095  -5.076 -15.805  1.00  0.00           H  
ATOM   4923 1HB  GLU A 329      11.323  -4.760 -13.012  1.00  0.00           H  
ATOM   4924 2HB  GLU A 329      12.218  -4.435 -14.498  1.00  0.00           H  
ATOM   4925 1HG  GLU A 329      10.226  -2.688 -15.015  1.00  0.00           H  
ATOM   4926 2HG  GLU A 329       9.696  -3.066 -13.347  1.00  0.00           H  
ATOM   4927  N   PRO A 330      11.737  -7.037 -16.055  1.00  0.00           N  
ATOM   4928  CA  PRO A 330      12.592  -8.172 -16.250  1.00  0.00           C  
ATOM   4929  C   PRO A 330      13.807  -7.984 -15.382  1.00  0.00           C  
ATOM   4930  O   PRO A 330      14.186  -6.850 -15.069  1.00  0.00           O  
ATOM   4931  CB  PRO A 330      12.916  -8.096 -17.754  1.00  0.00           C  
ATOM   4932  CG  PRO A 330      12.783  -6.607 -18.093  1.00  0.00           C  
ATOM   4933  CD  PRO A 330      11.666  -6.122 -17.240  1.00  0.00           C  
ATOM   4934  HA  PRO A 330      12.052  -9.099 -15.990  1.00  0.00           H  
ATOM   4935 1HB  PRO A 330      13.922  -8.498 -17.938  1.00  0.00           H  
ATOM   4936 2HB  PRO A 330      12.202  -8.726 -18.297  1.00  0.00           H  
ATOM   4937 1HG  PRO A 330      13.721  -6.069 -17.844  1.00  0.00           H
[truncated: 875,287 more chars]
