# Supplementary material for: The first discovery of Tc1 transposons in yeast
Source: Front Microbiol. 2023 Feb 16;14:1141495. doi: 10.3389/fmicb.2023.1141495 (PMC9977792; doi:10.3389/fmicb.2023.1141495)
Supplement: Supplementary file 2 [file Data_Sheet_2.ZIP › Tc1-MP1.pdb]

REMARK 220 ESTIMATED TM-SCORE: 0.620
ATOM      1  N   MET A   1       0.537   0.311  -0.226  1.00  0.00           N  
ATOM      2  CA  MET A   1       1.952   0.213   0.113  1.00  0.00           C  
ATOM      3  C   MET A   1       2.641   1.538  -0.135  1.00  0.00           C  
ATOM      4  O   MET A   1       2.162   2.356  -0.919  1.00  0.00           O  
ATOM      5  CB  MET A   1       2.608  -0.897  -0.698  1.00  0.00           C  
ATOM      6  CG  MET A   1       2.088  -2.296  -0.374  1.00  0.00           C  
ATOM      7  SD  MET A   1       2.839  -3.580  -1.396  1.00  0.00           S  
ATOM      8  CE  MET A   1       4.494  -3.663  -0.717  1.00  0.00           C  
ATOM      9 1H   MET A   1       0.188  -0.597  -0.496  1.00  0.00           H  
ATOM     10 2H   MET A   1       0.011   0.655   0.566  1.00  0.00           H  
ATOM     11 3H   MET A   1       0.425   0.953  -0.994  1.00  0.00           H  
ATOM     12  HA  MET A   1       2.060  -0.016   1.170  1.00  0.00           H  
ATOM     13 1HB  MET A   1       2.442  -0.716  -1.759  1.00  0.00           H  
ATOM     14 2HB  MET A   1       3.685  -0.883  -0.530  1.00  0.00           H  
ATOM     15 1HG  MET A   1       2.300  -2.525   0.670  1.00  0.00           H  
ATOM     16 2HG  MET A   1       1.009  -2.327  -0.517  1.00  0.00           H  
ATOM     17 1HE  MET A   1       5.075  -4.408  -1.261  1.00  0.00           H  
ATOM     18 2HE  MET A   1       4.974  -2.687  -0.806  1.00  0.00           H  
ATOM     19 3HE  MET A   1       4.442  -3.947   0.332  1.00  0.00           H  
ATOM     20  N   ASN A   2       3.764   1.761   0.533  1.00  0.00           N  
ATOM     21  CA  ASN A   2       4.505   3.004   0.342  1.00  0.00           C  
ATOM     22  C   ASN A   2       5.317   2.951  -0.947  1.00  0.00           C  
ATOM     23  O   ASN A   2       5.928   1.928  -1.264  1.00  0.00           O  
ATOM     24  CB  ASN A   2       5.390   3.294   1.538  1.00  0.00           C  
ATOM     25  CG  ASN A   2       4.604   3.639   2.770  1.00  0.00           C  
ATOM     26  OD1 ASN A   2       3.503   4.188   2.682  1.00  0.00           O  
ATOM     27  ND2 ASN A   2       5.144   3.335   3.920  1.00  0.00           N  
ATOM     28  H   ASN A   2       4.123   1.066   1.174  1.00  0.00           H  
ATOM     29  HA  ASN A   2       3.790   3.823   0.238  1.00  0.00           H  
ATOM     30 1HB  ASN A   2       5.990   2.418   1.760  1.00  0.00           H  
ATOM     31 2HB  ASN A   2       6.074   4.112   1.302  1.00  0.00           H  
ATOM     32 1HD2 ASN A   2       4.660   3.547   4.772  1.00  0.00           H  
ATOM     33 2HD2 ASN A   2       6.039   2.891   3.956  1.00  0.00           H  
ATOM     34  N   ASN A   3       5.314   4.055  -1.689  1.00  0.00           N  
ATOM     35  CA  ASN A   3       6.059   4.163  -2.939  1.00  0.00           C  
ATOM     36  C   ASN A   3       7.464   4.703  -2.698  1.00  0.00           C  
ATOM     37  O   ASN A   3       7.627   5.844  -2.266  1.00  0.00           O  
ATOM     38  CB  ASN A   3       5.338   5.064  -3.931  1.00  0.00           C  
ATOM     39  CG  ASN A   3       6.003   5.088  -5.301  1.00  0.00           C  
ATOM     40  OD1 ASN A   3       6.578   4.087  -5.747  1.00  0.00           O  
ATOM     41  ND2 ASN A   3       5.936   6.214  -5.966  1.00  0.00           N  
ATOM     42  H   ASN A   3       4.775   4.848  -1.371  1.00  0.00           H  
ATOM     43  HA  ASN A   3       6.161   3.166  -3.371  1.00  0.00           H  
ATOM     44 1HB  ASN A   3       4.305   4.734  -4.043  1.00  0.00           H  
ATOM     45 2HB  ASN A   3       5.315   6.081  -3.541  1.00  0.00           H  
ATOM     46 1HD2 ASN A   3       6.360   6.284  -6.870  1.00  0.00           H  
ATOM     47 2HD2 ASN A   3       5.467   7.000  -5.569  1.00  0.00           H  
ATOM     48  N   PHE A   4       8.468   3.879  -2.950  1.00  0.00           N  
ATOM     49  CA  PHE A   4       9.847   4.290  -2.736  1.00  0.00           C  
ATOM     50  C   PHE A   4      10.513   4.550  -4.078  1.00  0.00           C  
ATOM     51  O   PHE A   4      10.278   3.826  -5.043  1.00  0.00           O  
ATOM     52  CB  PHE A   4      10.627   3.214  -1.991  1.00  0.00           C  
ATOM     53  CG  PHE A   4      10.200   2.984  -0.572  1.00  0.00           C  
ATOM     54  CD1 PHE A   4       9.160   2.130  -0.269  1.00  0.00           C  
ATOM     55  CD2 PHE A   4      10.863   3.603   0.466  1.00  0.00           C  
ATOM     56  CE1 PHE A   4       8.802   1.910   1.037  1.00  0.00           C  
ATOM     57  CE2 PHE A   4      10.510   3.394   1.772  1.00  0.00           C  
ATOM     58  CZ  PHE A   4       9.475   2.546   2.060  1.00  0.00           C  
ATOM     59  H   PHE A   4       8.264   2.953  -3.296  1.00  0.00           H  
ATOM     60  HA  PHE A   4       9.861   5.213  -2.156  1.00  0.00           H  
ATOM     61 1HB  PHE A   4      10.540   2.272  -2.525  1.00  0.00           H  
ATOM     62 2HB  PHE A   4      11.680   3.487  -1.984  1.00  0.00           H  
ATOM     63  HD1 PHE A   4       8.622   1.623  -1.073  1.00  0.00           H  
ATOM     64  HD2 PHE A   4      11.675   4.246   0.237  1.00  0.00           H  
ATOM     65  HE1 PHE A   4       7.985   1.228   1.269  1.00  0.00           H  
ATOM     66  HE2 PHE A   4      11.056   3.894   2.577  1.00  0.00           H  
ATOM     67  HZ  PHE A   4       9.187   2.366   3.096  1.00  0.00           H  
ATOM     68  N   VAL A   5      11.359   5.567  -4.123  1.00  0.00           N  
ATOM     69  CA  VAL A   5      12.098   5.914  -5.327  1.00  0.00           C  
ATOM     70  C   VAL A   5      13.589   5.782  -5.074  1.00  0.00           C  
ATOM     71  O   VAL A   5      14.102   6.284  -4.077  1.00  0.00           O  
ATOM     72  CB  VAL A   5      11.735   7.340  -5.772  1.00  0.00           C  
ATOM     73  CG1 VAL A   5      12.548   7.732  -7.002  1.00  0.00           C  
ATOM     74  CG2 VAL A   5      10.220   7.396  -6.068  1.00  0.00           C  
ATOM     75  H   VAL A   5      11.491   6.128  -3.293  1.00  0.00           H  
ATOM     76  HA  VAL A   5      11.821   5.222  -6.123  1.00  0.00           H  
ATOM     77  HB  VAL A   5      11.978   8.041  -4.976  1.00  0.00           H  
ATOM     78 1HG1 VAL A   5      12.281   8.745  -7.302  1.00  0.00           H  
ATOM     79 2HG1 VAL A   5      13.613   7.695  -6.770  1.00  0.00           H  
ATOM     80 3HG1 VAL A   5      12.329   7.042  -7.816  1.00  0.00           H  
ATOM     81 1HG2 VAL A   5       9.945   8.404  -6.375  1.00  0.00           H  
ATOM     82 2HG2 VAL A   5       9.977   6.693  -6.868  1.00  0.00           H  
ATOM     83 3HG2 VAL A   5       9.656   7.127  -5.175  1.00  0.00           H  
ATOM     84  N   HIS A   6      14.286   5.105  -5.974  1.00  0.00           N  
ATOM     85  CA  HIS A   6      15.703   4.855  -5.770  1.00  0.00           C  
ATOM     86  C   HIS A   6      16.530   5.531  -6.858  1.00  0.00           C  
ATOM     87  O   HIS A   6      16.636   5.030  -7.980  1.00  0.00           O  
ATOM     88  CB  HIS A   6      15.911   3.355  -5.785  1.00  0.00           C  
ATOM     89  CG  HIS A   6      14.983   2.690  -4.810  1.00  0.00           C  
ATOM     90  ND1 HIS A   6      13.991   1.816  -5.216  1.00  0.00           N  
ATOM     91  CD2 HIS A   6      14.855   2.800  -3.478  1.00  0.00           C  
ATOM     92  CE1 HIS A   6      13.315   1.405  -4.160  1.00  0.00           C  
ATOM     93  NE2 HIS A   6      13.825   1.980  -3.101  1.00  0.00           N  
ATOM     94  H   HIS A   6      13.818   4.733  -6.787  1.00  0.00           H  
ATOM     95  HA  HIS A   6      16.019   5.246  -4.806  1.00  0.00           H  
ATOM     96 1HB  HIS A   6      15.739   2.955  -6.781  1.00  0.00           H  
ATOM     97 2HB  HIS A   6      16.944   3.131  -5.503  1.00  0.00           H  
ATOM     98  HD2 HIS A   6      15.461   3.414  -2.823  1.00  0.00           H  
ATOM     99  HE1 HIS A   6      12.480   0.707  -4.166  1.00  0.00           H  
ATOM    100  HE2 HIS A   6      13.523   1.846  -2.147  1.00  0.00           H  
ATOM    101  N   GLU A   7      17.132   6.666  -6.515  1.00  0.00           N  
ATOM    102  CA  GLU A   7      17.813   7.500  -7.503  1.00  0.00           C  
ATOM    103  C   GLU A   7      18.971   6.820  -8.227  1.00  0.00           C  
ATOM    104  O   GLU A   7      19.187   7.069  -9.417  1.00  0.00           O  
ATOM    105  CB  GLU A   7      18.354   8.770  -6.834  1.00  0.00           C  
ATOM    106  CG  GLU A   7      17.288   9.773  -6.403  1.00  0.00           C  
ATOM    107  CD  GLU A   7      17.867  10.995  -5.720  1.00  0.00           C  
ATOM    108  OE1 GLU A   7      19.055  11.024  -5.495  1.00  0.00           O  
ATOM    109  OE2 GLU A   7      17.119  11.900  -5.438  1.00  0.00           O  
ATOM    110  H   GLU A   7      17.057   6.981  -5.559  1.00  0.00           H  
ATOM    111  HA  GLU A   7      17.077   7.793  -8.250  1.00  0.00           H  
ATOM    112 1HB  GLU A   7      18.929   8.491  -5.953  1.00  0.00           H  
ATOM    113 2HB  GLU A   7      19.036   9.272  -7.515  1.00  0.00           H  
ATOM    114 1HG  GLU A   7      16.736  10.097  -7.286  1.00  0.00           H  
ATOM    115 2HG  GLU A   7      16.588   9.280  -5.728  1.00  0.00           H  
ATOM    116  N   ASP A   8      19.753   5.996  -7.536  1.00  0.00           N  
ATOM    117  CA  ASP A   8      20.870   5.345  -8.220  1.00  0.00           C  
ATOM    118  C   ASP A   8      20.500   3.997  -8.841  1.00  0.00           C  
ATOM    119  O   ASP A   8      21.363   3.296  -9.373  1.00  0.00           O  
ATOM    120  CB  ASP A   8      22.058   5.223  -7.254  1.00  0.00           C  
ATOM    121  CG  ASP A   8      21.807   4.343  -6.000  1.00  0.00           C  
ATOM    122  OD1 ASP A   8      20.805   3.639  -5.924  1.00  0.00           O  
ATOM    123  OD2 ASP A   8      22.629   4.415  -5.086  1.00  0.00           O  
ATOM    124  H   ASP A   8      19.565   5.823  -6.558  1.00  0.00           H  
ATOM    125  HA  ASP A   8      21.189   5.999  -9.034  1.00  0.00           H  
ATOM    126 1HB  ASP A   8      22.908   4.802  -7.799  1.00  0.00           H  
ATOM    127 2HB  ASP A   8      22.350   6.219  -6.923  1.00  0.00           H  
ATOM    128  N   GLY A   9      19.226   3.603  -8.729  1.00  0.00           N  
ATOM    129  CA  GLY A   9      18.759   2.346  -9.294  1.00  0.00           C  
ATOM    130  C   GLY A   9      19.150   1.103  -8.478  1.00  0.00           C  
ATOM    131  O   GLY A   9      18.804  -0.013  -8.863  1.00  0.00           O  
ATOM    132  H   GLY A   9      18.532   4.211  -8.299  1.00  0.00           H  
ATOM    133 1HA  GLY A   9      17.672   2.387  -9.383  1.00  0.00           H  
ATOM    134 2HA  GLY A   9      19.156   2.254 -10.304  1.00  0.00           H  
ATOM    135  N   GLN A  10      19.855   1.279  -7.348  1.00  0.00           N  
ATOM    136  CA  GLN A  10      20.359   0.140  -6.569  1.00  0.00           C  
ATOM    137  C   GLN A  10      19.511  -0.224  -5.353  1.00  0.00           C  
ATOM    138  O   GLN A  10      19.885  -1.090  -4.564  1.00  0.00           O  
ATOM    139  CB  GLN A  10      21.784   0.427  -6.096  1.00  0.00           C  
ATOM    140  CG  GLN A  10      22.771   0.707  -7.214  1.00  0.00           C  
ATOM    141  CD  GLN A  10      22.892  -0.420  -8.195  1.00  0.00           C  
ATOM    142  OE1 GLN A  10      23.182  -1.566  -7.834  1.00  0.00           O  
ATOM    143  NE2 GLN A  10      22.662  -0.103  -9.463  1.00  0.00           N  
ATOM    144  H   GLN A  10      20.109   2.225  -7.032  1.00  0.00           H  
ATOM    145  HA  GLN A  10      20.387  -0.730  -7.225  1.00  0.00           H  
ATOM    146 1HB  GLN A  10      21.767   1.298  -5.443  1.00  0.00           H  
ATOM    147 2HB  GLN A  10      22.154  -0.413  -5.512  1.00  0.00           H  
ATOM    148 1HG  GLN A  10      22.447   1.601  -7.750  1.00  0.00           H  
ATOM    149 2HG  GLN A  10      23.749   0.882  -6.770  1.00  0.00           H  
ATOM    150 1HE2 GLN A  10      22.715  -0.802 -10.174  1.00  0.00           H  
ATOM    151 2HE2 GLN A  10      22.424   0.848  -9.704  1.00  0.00           H  
ATOM    152  N   GLY A  11      18.392   0.458  -5.179  1.00  0.00           N  
ATOM    153  CA  GLY A  11      17.547   0.255  -4.003  1.00  0.00           C  
ATOM    154  C   GLY A  11      17.839   1.277  -2.895  1.00  0.00           C  
ATOM    155  O   GLY A  11      17.300   1.186  -1.794  1.00  0.00           O  
ATOM    156  H   GLY A  11      18.127   1.129  -5.883  1.00  0.00           H  
ATOM    157 1HA  GLY A  11      16.502   0.313  -4.298  1.00  0.00           H  
ATOM    158 2HA  GLY A  11      17.709  -0.750  -3.610  1.00  0.00           H  
ATOM    159  N   ASN A  12      18.686   2.260  -3.186  1.00  0.00           N  
ATOM    160  CA  ASN A  12      19.023   3.291  -2.212  1.00  0.00           C  
ATOM    161  C   ASN A  12      18.179   4.553  -2.416  1.00  0.00           C  
ATOM    162  O   ASN A  12      18.158   5.135  -3.503  1.00  0.00           O  
ATOM    163  CB  ASN A  12      20.488   3.630  -2.307  1.00  0.00           C  
ATOM    164  CG  ASN A  12      21.385   2.462  -2.013  1.00  0.00           C  
ATOM    165  OD1 ASN A  12      21.143   1.646  -1.109  1.00  0.00           O  
ATOM    166  ND2 ASN A  12      22.438   2.365  -2.784  1.00  0.00           N  
ATOM    167  H   ASN A  12      19.125   2.288  -4.097  1.00  0.00           H  
ATOM    168  HA  ASN A  12      18.811   2.917  -1.210  1.00  0.00           H  
ATOM    169 1HB  ASN A  12      20.705   3.993  -3.307  1.00  0.00           H  
ATOM    170 2HB  ASN A  12      20.722   4.434  -1.606  1.00  0.00           H  
ATOM    171 1HD2 ASN A  12      23.086   1.620  -2.658  1.00  0.00           H  
ATOM    172 2HD2 ASN A  12      22.586   3.056  -3.533  1.00  0.00           H  
ATOM    173  N   LEU A  13      17.455   4.960  -1.382  1.00  0.00           N  
ATOM    174  CA  LEU A  13      16.613   6.152  -1.460  1.00  0.00           C  
ATOM    175  C   LEU A  13      17.370   7.282  -0.789  1.00  0.00           C  
ATOM    176  O   LEU A  13      17.993   7.059   0.246  1.00  0.00           O  
ATOM    177  CB  LEU A  13      15.246   5.932  -0.774  1.00  0.00           C  
ATOM    178  CG  LEU A  13      14.191   7.091  -0.941  1.00  0.00           C  
ATOM    179  CD1 LEU A  13      12.833   6.490  -0.903  1.00  0.00           C  
ATOM    180  CD2 LEU A  13      14.284   8.114   0.175  1.00  0.00           C  
ATOM    181  H   LEU A  13      17.497   4.440  -0.514  1.00  0.00           H  
ATOM    182  HA  LEU A  13      16.441   6.409  -2.505  1.00  0.00           H  
ATOM    183 1HB  LEU A  13      14.798   5.033  -1.189  1.00  0.00           H  
ATOM    184 2HB  LEU A  13      15.409   5.770   0.295  1.00  0.00           H  
ATOM    185  HG  LEU A  13      14.347   7.575  -1.905  1.00  0.00           H  
ATOM    186 1HD1 LEU A  13      12.078   7.265  -1.036  1.00  0.00           H  
ATOM    187 2HD1 LEU A  13      12.744   5.746  -1.689  1.00  0.00           H  
ATOM    188 3HD1 LEU A  13      12.722   6.034   0.063  1.00  0.00           H  
ATOM    189 1HD2 LEU A  13      13.530   8.886   0.013  1.00  0.00           H  
ATOM    190 2HD2 LEU A  13      14.094   7.618   1.115  1.00  0.00           H  
ATOM    191 3HD2 LEU A  13      15.253   8.570   0.194  1.00  0.00           H  
ATOM    192  N   TYR A  14      17.389   8.462  -1.391  1.00  0.00           N  
ATOM    193  CA  TYR A  14      18.090   9.571  -0.763  1.00  0.00           C  
ATOM    194  C   TYR A  14      17.110  10.706  -0.513  1.00  0.00           C  
ATOM    195  O   TYR A  14      16.135  10.858  -1.254  1.00  0.00           O  
ATOM    196  CB  TYR A  14      19.234  10.045  -1.655  1.00  0.00           C  
ATOM    197  CG  TYR A  14      20.272   8.965  -1.950  1.00  0.00           C  
ATOM    198  CD1 TYR A  14      20.063   8.094  -3.022  1.00  0.00           C  
ATOM    199  CD2 TYR A  14      21.415   8.844  -1.177  1.00  0.00           C  
ATOM    200  CE1 TYR A  14      20.995   7.116  -3.325  1.00  0.00           C  
ATOM    201  CE2 TYR A  14      22.351   7.859  -1.478  1.00  0.00           C  
ATOM    202  CZ  TYR A  14      22.146   6.998  -2.555  1.00  0.00           C  
ATOM    203  OH  TYR A  14      23.103   6.034  -2.862  1.00  0.00           O  
ATOM    204  H   TYR A  14      16.897   8.601  -2.265  1.00  0.00           H  
ATOM    205  HA  TYR A  14      18.482   9.247   0.196  1.00  0.00           H  
ATOM    206 1HB  TYR A  14      18.834  10.412  -2.605  1.00  0.00           H  
ATOM    207 2HB  TYR A  14      19.740  10.885  -1.168  1.00  0.00           H  
ATOM    208  HD1 TYR A  14      19.164   8.191  -3.627  1.00  0.00           H  
ATOM    209  HD2 TYR A  14      21.583   9.523  -0.338  1.00  0.00           H  
ATOM    210  HE1 TYR A  14      20.828   6.445  -4.168  1.00  0.00           H  
ATOM    211  HE2 TYR A  14      23.253   7.768  -0.872  1.00  0.00           H  
ATOM    212  HH  TYR A  14      22.819   5.492  -3.652  1.00  0.00           H  
ATOM    213  N   ASN A  15      17.338  11.487   0.538  1.00  0.00           N  
ATOM    214  CA  ASN A  15      16.459  12.627   0.783  1.00  0.00           C  
ATOM    215  C   ASN A  15      16.977  13.881   0.088  1.00  0.00           C  
ATOM    216  O   ASN A  15      18.000  13.849  -0.600  1.00  0.00           O  
ATOM    217  CB  ASN A  15      16.218  12.872   2.267  1.00  0.00           C  
ATOM    218  CG  ASN A  15      17.398  13.347   3.056  1.00  0.00           C  
ATOM    219  OD1 ASN A  15      18.392  13.881   2.528  1.00  0.00           O  
ATOM    220  ND2 ASN A  15      17.278  13.189   4.359  1.00  0.00           N  
ATOM    221  H   ASN A  15      18.138  11.285   1.141  1.00  0.00           H  
ATOM    222  HA  ASN A  15      15.487  12.406   0.340  1.00  0.00           H  
ATOM    223 1HB  ASN A  15      15.417  13.597   2.385  1.00  0.00           H  
ATOM    224 2HB  ASN A  15      15.865  11.958   2.719  1.00  0.00           H  
ATOM    225 1HD2 ASN A  15      17.994  13.509   4.981  1.00  0.00           H  
ATOM    226 2HD2 ASN A  15      16.452  12.764   4.737  1.00  0.00           H  
ATOM    227  N   ASP A  16      16.304  15.002   0.324  1.00  0.00           N  
ATOM    228  CA  ASP A  16      16.633  16.285  -0.294  1.00  0.00           C  
ATOM    229  C   ASP A  16      18.017  16.832   0.071  1.00  0.00           C  
ATOM    230  O   ASP A  16      18.540  17.708  -0.617  1.00  0.00           O  
ATOM    231  CB  ASP A  16      15.579  17.323   0.076  1.00  0.00           C  
ATOM    232  CG  ASP A  16      14.231  17.065  -0.591  1.00  0.00           C  
ATOM    233  OD1 ASP A  16      14.172  16.240  -1.475  1.00  0.00           O  
ATOM    234  OD2 ASP A  16      13.277  17.695  -0.211  1.00  0.00           O  
ATOM    235  H   ASP A  16      15.492  14.962   0.920  1.00  0.00           H  
ATOM    236  HA  ASP A  16      16.609  16.147  -1.376  1.00  0.00           H  
ATOM    237 1HB  ASP A  16      15.442  17.329   1.156  1.00  0.00           H  
ATOM    238 2HB  ASP A  16      15.932  18.310  -0.212  1.00  0.00           H  
ATOM    239  N   GLU A  17      18.583  16.364   1.183  1.00  0.00           N  
ATOM    240  CA  GLU A  17      19.885  16.822   1.645  1.00  0.00           C  
ATOM    241  C   GLU A  17      20.989  15.904   1.125  1.00  0.00           C  
ATOM    242  O   GLU A  17      22.166  16.102   1.431  1.00  0.00           O  
ATOM    243  CB  GLU A  17      19.916  16.897   3.175  1.00  0.00           C  
ATOM    244  CG  GLU A  17      18.944  17.919   3.761  1.00  0.00           C  
ATOM    245  CD  GLU A  17      18.990  18.019   5.274  1.00  0.00           C  
ATOM    246  OE1 GLU A  17      19.754  17.312   5.885  1.00  0.00           O  
ATOM    247  OE2 GLU A  17      18.252  18.809   5.812  1.00  0.00           O  
ATOM    248  H   GLU A  17      18.141  15.611   1.697  1.00  0.00           H  
ATOM    249  HA  GLU A  17      20.067  17.822   1.252  1.00  0.00           H  
ATOM    250 1HB  GLU A  17      19.657  15.928   3.591  1.00  0.00           H  
ATOM    251 2HB  GLU A  17      20.921  17.143   3.513  1.00  0.00           H  
ATOM    252 1HG  GLU A  17      19.170  18.897   3.339  1.00  0.00           H  
ATOM    253 2HG  GLU A  17      17.934  17.648   3.449  1.00  0.00           H  
ATOM    254  N   GLY A  18      20.603  14.880   0.356  1.00  0.00           N  
ATOM    255  CA  GLY A  18      21.537  13.905  -0.172  1.00  0.00           C  
ATOM    256  C   GLY A  18      21.850  12.790   0.819  1.00  0.00           C  
ATOM    257  O   GLY A  18      22.788  12.018   0.616  1.00  0.00           O  
ATOM    258  H   GLY A  18      19.622  14.757   0.109  1.00  0.00           H  
ATOM    259 1HA  GLY A  18      21.109  13.473  -1.076  1.00  0.00           H  
ATOM    260 2HA  GLY A  18      22.461  14.409  -0.457  1.00  0.00           H  
ATOM    261  N   LEU A  19      21.087  12.696   1.901  1.00  0.00           N  
ATOM    262  CA  LEU A  19      21.392  11.679   2.885  1.00  0.00           C  
ATOM    263  C   LEU A  19      20.711  10.388   2.506  1.00  0.00           C  
ATOM    264  O   LEU A  19      19.585  10.390   2.006  1.00  0.00           O  
ATOM    265  CB  LEU A  19      20.928  12.147   4.253  1.00  0.00           C  
ATOM    266  CG  LEU A  19      21.568  13.459   4.713  1.00  0.00           C  
ATOM    267  CD1 LEU A  19      20.940  13.896   6.018  1.00  0.00           C  
ATOM    268  CD2 LEU A  19      23.069  13.269   4.847  1.00  0.00           C  
ATOM    269  H   LEU A  19      20.293  13.319   2.050  1.00  0.00           H  
ATOM    270  HA  LEU A  19      22.468  11.515   2.909  1.00  0.00           H  
ATOM    271 1HB  LEU A  19      19.864  12.278   4.234  1.00  0.00           H  
ATOM    272 2HB  LEU A  19      21.165  11.374   4.986  1.00  0.00           H  
ATOM    273  HG  LEU A  19      21.375  14.236   3.971  1.00  0.00           H  
ATOM    274 1HD1 LEU A  19      21.381  14.843   6.333  1.00  0.00           H  
ATOM    275 2HD1 LEU A  19      19.869  14.035   5.875  1.00  0.00           H  
ATOM    276 3HD1 LEU A  19      21.109  13.141   6.783  1.00  0.00           H  
ATOM    277 1HD2 LEU A  19      23.523  14.210   5.163  1.00  0.00           H  
ATOM    278 2HD2 LEU A  19      23.279  12.497   5.587  1.00  0.00           H  
ATOM    279 3HD2 LEU A  19      23.485  12.971   3.882  1.00  0.00           H  
ATOM    280  N   GLU A  20      21.387   9.273   2.743  1.00  0.00           N  
ATOM    281  CA  GLU A  20      20.778   7.984   2.456  1.00  0.00           C  
ATOM    282  C   GLU A  20      19.675   7.691   3.466  1.00  0.00           C  
ATOM    283  O   GLU A  20      19.846   7.921   4.666  1.00  0.00           O  
ATOM    284  CB  GLU A  20      21.830   6.875   2.447  1.00  0.00           C  
ATOM    285  CG  GLU A  20      21.305   5.528   1.976  1.00  0.00           C  
ATOM    286  CD  GLU A  20      22.372   4.472   1.909  1.00  0.00           C  
ATOM    287  OE1 GLU A  20      23.510   4.780   2.181  1.00  0.00           O  
ATOM    288  OE2 GLU A  20      22.049   3.353   1.596  1.00  0.00           O  
ATOM    289  H   GLU A  20      22.318   9.319   3.131  1.00  0.00           H  
ATOM    290  HA  GLU A  20      20.319   8.024   1.469  1.00  0.00           H  
ATOM    291 1HB  GLU A  20      22.653   7.160   1.790  1.00  0.00           H  
ATOM    292 2HB  GLU A  20      22.235   6.747   3.450  1.00  0.00           H  
ATOM    293 1HG  GLU A  20      20.521   5.193   2.653  1.00  0.00           H  
ATOM    294 2HG  GLU A  20      20.859   5.657   0.984  1.00  0.00           H  
ATOM    295  N   VAL A  21      18.556   7.188   2.968  1.00  0.00           N  
ATOM    296  CA  VAL A  21      17.392   6.819   3.756  1.00  0.00           C  
ATOM    297  C   VAL A  21      17.070   5.330   3.599  1.00  0.00           C  
ATOM    298  O   VAL A  21      16.992   4.810   2.484  1.00  0.00           O  
ATOM    299  CB  VAL A  21      16.188   7.644   3.282  1.00  0.00           C  
ATOM    300  CG1 VAL A  21      14.936   7.254   4.040  1.00  0.00           C  
ATOM    301  CG2 VAL A  21      16.472   9.133   3.441  1.00  0.00           C  
ATOM    302  H   VAL A  21      18.498   7.065   1.966  1.00  0.00           H  
ATOM    303  HA  VAL A  21      17.594   7.036   4.805  1.00  0.00           H  
ATOM    304  HB  VAL A  21      16.030   7.426   2.249  1.00  0.00           H  
ATOM    305 1HG1 VAL A  21      14.094   7.832   3.664  1.00  0.00           H  
ATOM    306 2HG1 VAL A  21      14.735   6.199   3.893  1.00  0.00           H  
ATOM    307 3HG1 VAL A  21      15.072   7.455   5.099  1.00  0.00           H  
ATOM    308 1HG2 VAL A  21      15.616   9.688   3.071  1.00  0.00           H  
ATOM    309 2HG2 VAL A  21      16.637   9.369   4.490  1.00  0.00           H  
ATOM    310 3HG2 VAL A  21      17.355   9.408   2.866  1.00  0.00           H  
ATOM    311  N   ALA A  22      16.891   4.629   4.715  1.00  0.00           N  
ATOM    312  CA  ALA A  22      16.563   3.211   4.638  1.00  0.00           C  
ATOM    313  C   ALA A  22      15.241   2.996   3.930  1.00  0.00           C  
ATOM    314  O   ALA A  22      14.292   3.760   4.118  1.00  0.00           O  
ATOM    315  CB  ALA A  22      16.479   2.583   6.017  1.00  0.00           C  
ATOM    316  H   ALA A  22      16.975   5.084   5.614  1.00  0.00           H  
ATOM    317  HA  ALA A  22      17.346   2.715   4.062  1.00  0.00           H  
ATOM    318 1HB  ALA A  22      16.247   1.519   5.905  1.00  0.00           H  
ATOM    319 2HB  ALA A  22      17.426   2.696   6.540  1.00  0.00           H  
ATOM    320 3HB  ALA A  22      15.687   3.064   6.588  1.00  0.00           H  
ATOM    321  N   VAL A  23      15.164   1.925   3.168  1.00  0.00           N  
ATOM    322  CA  VAL A  23      13.928   1.535   2.521  1.00  0.00           C  
ATOM    323  C   VAL A  23      13.252   0.487   3.375  1.00  0.00           C  
ATOM    324  O   VAL A  23      13.882  -0.496   3.765  1.00  0.00           O  
ATOM    325  CB  VAL A  23      14.215   1.009   1.114  1.00  0.00           C  
ATOM    326  CG1 VAL A  23      12.945   0.503   0.467  1.00  0.00           C  
ATOM    327  CG2 VAL A  23      14.814   2.149   0.295  1.00  0.00           C  
ATOM    328  H   VAL A  23      15.988   1.353   3.036  1.00  0.00           H  
ATOM    329  HA  VAL A  23      13.277   2.406   2.443  1.00  0.00           H  
ATOM    330  HB  VAL A  23      14.920   0.180   1.171  1.00  0.00           H  
ATOM    331 1HG1 VAL A  23      13.166   0.136  -0.532  1.00  0.00           H  
ATOM    332 2HG1 VAL A  23      12.528  -0.305   1.067  1.00  0.00           H  
ATOM    333 3HG1 VAL A  23      12.243   1.291   0.408  1.00  0.00           H  
ATOM    334 1HG2 VAL A  23      15.041   1.790  -0.695  1.00  0.00           H  
ATOM    335 2HG2 VAL A  23      14.101   2.972   0.237  1.00  0.00           H  
ATOM    336 3HG2 VAL A  23      15.735   2.501   0.762  1.00  0.00           H  
ATOM    337  N   VAL A  24      11.993   0.719   3.706  1.00  0.00           N  
ATOM    338  CA  VAL A  24      11.275  -0.193   4.572  1.00  0.00           C  
ATOM    339  C   VAL A  24      10.068  -0.807   3.895  1.00  0.00           C  
ATOM    340  O   VAL A  24       9.093  -0.120   3.595  1.00  0.00           O  
ATOM    341  CB  VAL A  24      10.812   0.566   5.823  1.00  0.00           C  
ATOM    342  CG1 VAL A  24      10.041  -0.372   6.746  1.00  0.00           C  
ATOM    343  CG2 VAL A  24      12.038   1.178   6.519  1.00  0.00           C  
ATOM    344  H   VAL A  24      11.532   1.544   3.349  1.00  0.00           H  
ATOM    345  HA  VAL A  24      11.948  -0.994   4.873  1.00  0.00           H  
ATOM    346  HB  VAL A  24      10.129   1.362   5.528  1.00  0.00           H  
ATOM    347 1HG1 VAL A  24       9.701   0.176   7.625  1.00  0.00           H  
ATOM    348 2HG1 VAL A  24       9.176  -0.780   6.217  1.00  0.00           H  
ATOM    349 3HG1 VAL A  24      10.688  -1.191   7.058  1.00  0.00           H  
ATOM    350 1HG2 VAL A  24      11.719   1.730   7.402  1.00  0.00           H  
ATOM    351 2HG2 VAL A  24      12.722   0.382   6.814  1.00  0.00           H  
ATOM    352 3HG2 VAL A  24      12.551   1.860   5.837  1.00  0.00           H  
ATOM    353  N   GLU A  25      10.112  -2.113   3.704  1.00  0.00           N  
ATOM    354  CA  GLU A  25       9.004  -2.810   3.084  1.00  0.00           C  
ATOM    355  C   GLU A  25       7.828  -2.826   4.044  1.00  0.00           C  
ATOM    356  O   GLU A  25       8.004  -3.103   5.233  1.00  0.00           O  
ATOM    357  CB  GLU A  25       9.410  -4.235   2.697  1.00  0.00           C  
ATOM    358  CG  GLU A  25       8.347  -5.019   1.924  1.00  0.00           C  
ATOM    359  CD  GLU A  25       8.827  -6.385   1.478  1.00  0.00           C  
ATOM    360  OE1 GLU A  25       9.981  -6.685   1.677  1.00  0.00           O  
ATOM    361  OE2 GLU A  25       8.036  -7.126   0.942  1.00  0.00           O  
ATOM    362  H   GLU A  25      10.937  -2.626   3.985  1.00  0.00           H  
ATOM    363  HA  GLU A  25       8.706  -2.269   2.184  1.00  0.00           H  
ATOM    364 1HB  GLU A  25      10.314  -4.200   2.089  1.00  0.00           H  
ATOM    365 2HB  GLU A  25       9.645  -4.799   3.599  1.00  0.00           H  
ATOM    366 1HG  GLU A  25       7.470  -5.148   2.560  1.00  0.00           H  
ATOM    367 2HG  GLU A  25       8.044  -4.439   1.053  1.00  0.00           H  
ATOM    368  N   MET A  26       6.636  -2.549   3.538  1.00  0.00           N  
ATOM    369  CA  MET A  26       5.450  -2.591   4.375  1.00  0.00           C  
ATOM    370  C   MET A  26       4.381  -3.452   3.744  1.00  0.00           C  
ATOM    371  O   MET A  26       3.929  -3.177   2.636  1.00  0.00           O  
ATOM    372  CB  MET A  26       4.917  -1.175   4.582  1.00  0.00           C  
ATOM    373  CG  MET A  26       3.666  -1.075   5.439  1.00  0.00           C  
ATOM    374  SD  MET A  26       3.156   0.650   5.696  1.00  0.00           S  
ATOM    375  CE  MET A  26       2.531   1.104   4.079  1.00  0.00           C  
ATOM    376  H   MET A  26       6.557  -2.317   2.560  1.00  0.00           H  
ATOM    377  HA  MET A  26       5.708  -3.029   5.338  1.00  0.00           H  
ATOM    378 1HB  MET A  26       5.691  -0.566   5.053  1.00  0.00           H  
ATOM    379 2HB  MET A  26       4.693  -0.729   3.616  1.00  0.00           H  
ATOM    380 1HG  MET A  26       2.847  -1.620   4.966  1.00  0.00           H  
ATOM    381 2HG  MET A  26       3.854  -1.533   6.409  1.00  0.00           H  
ATOM    382 1HE  MET A  26       2.199   2.142   4.093  1.00  0.00           H  
ATOM    383 2HE  MET A  26       3.316   0.982   3.343  1.00  0.00           H  
ATOM    384 3HE  MET A  26       1.704   0.476   3.831  1.00  0.00           H  
ATOM    385  N   GLU A  27       3.944  -4.471   4.466  1.00  0.00           N  
ATOM    386  CA  GLU A  27       2.902  -5.337   3.949  1.00  0.00           C  
ATOM    387  C   GLU A  27       1.570  -4.671   4.210  1.00  0.00           C  
ATOM    388  O   GLU A  27       1.331  -4.184   5.317  1.00  0.00           O  
ATOM    389  CB  GLU A  27       2.961  -6.722   4.595  1.00  0.00           C  
ATOM    390  CG  GLU A  27       1.964  -7.718   4.020  1.00  0.00           C  
ATOM    391  CD  GLU A  27       2.094  -9.102   4.611  1.00  0.00           C  
ATOM    392  OE1 GLU A  27       2.992  -9.318   5.392  1.00  0.00           O  
ATOM    393  OE2 GLU A  27       1.294  -9.944   4.276  1.00  0.00           O  
ATOM    394  H   GLU A  27       4.347  -4.653   5.374  1.00  0.00           H  
ATOM    395  HA  GLU A  27       3.030  -5.446   2.873  1.00  0.00           H  
ATOM    396 1HB  GLU A  27       3.964  -7.137   4.485  1.00  0.00           H  
ATOM    397 2HB  GLU A  27       2.756  -6.631   5.659  1.00  0.00           H  
ATOM    398 1HG  GLU A  27       0.955  -7.352   4.213  1.00  0.00           H  
ATOM    399 2HG  GLU A  27       2.101  -7.768   2.942  1.00  0.00           H  
ATOM    400  N   VAL A  28       0.722  -4.617   3.195  1.00  0.00           N  
ATOM    401  CA  VAL A  28      -0.570  -3.978   3.346  1.00  0.00           C  
ATOM    402  C   VAL A  28      -1.759  -4.860   3.030  1.00  0.00           C  
ATOM    403  O   VAL A  28      -1.858  -5.444   1.952  1.00  0.00           O  
ATOM    404  CB  VAL A  28      -0.630  -2.721   2.467  1.00  0.00           C  
ATOM    405  CG1 VAL A  28      -1.985  -2.084   2.543  1.00  0.00           C  
ATOM    406  CG2 VAL A  28       0.395  -1.743   2.956  1.00  0.00           C  
ATOM    407  H   VAL A  28       0.983  -5.029   2.307  1.00  0.00           H  
ATOM    408  HA  VAL A  28      -0.664  -3.661   4.383  1.00  0.00           H  
ATOM    409  HB  VAL A  28      -0.443  -2.991   1.432  1.00  0.00           H  
ATOM    410 1HG1 VAL A  28      -1.998  -1.201   1.915  1.00  0.00           H  
ATOM    411 2HG1 VAL A  28      -2.741  -2.783   2.190  1.00  0.00           H  
ATOM    412 3HG1 VAL A  28      -2.203  -1.806   3.574  1.00  0.00           H  
ATOM    413 1HG2 VAL A  28       0.339  -0.862   2.358  1.00  0.00           H  
ATOM    414 2HG2 VAL A  28       0.181  -1.486   3.996  1.00  0.00           H  
ATOM    415 3HG2 VAL A  28       1.391  -2.171   2.893  1.00  0.00           H  
ATOM    416  N   ASP A  29      -2.675  -4.923   3.986  1.00  0.00           N  
ATOM    417  CA  ASP A  29      -3.914  -5.654   3.820  1.00  0.00           C  
ATOM    418  C   ASP A  29      -4.892  -4.745   3.093  1.00  0.00           C  
ATOM    419  O   ASP A  29      -5.332  -3.726   3.634  1.00  0.00           O  
ATOM    420  CB  ASP A  29      -4.471  -6.148   5.156  1.00  0.00           C  
ATOM    421  CG  ASP A  29      -5.741  -7.016   5.010  1.00  0.00           C  
ATOM    422  OD1 ASP A  29      -6.453  -6.884   4.020  1.00  0.00           O  
ATOM    423  OD2 ASP A  29      -5.971  -7.820   5.887  1.00  0.00           O  
ATOM    424  H   ASP A  29      -2.503  -4.433   4.852  1.00  0.00           H  
ATOM    425  HA  ASP A  29      -3.727  -6.527   3.193  1.00  0.00           H  
ATOM    426 1HB  ASP A  29      -3.711  -6.741   5.665  1.00  0.00           H  
ATOM    427 2HB  ASP A  29      -4.699  -5.302   5.796  1.00  0.00           H  
ATOM    428  N   GLU A  30      -5.225  -5.117   1.873  1.00  0.00           N  
ATOM    429  CA  GLU A  30      -6.067  -4.309   1.004  1.00  0.00           C  
ATOM    430  C   GLU A  30      -7.463  -4.057   1.577  1.00  0.00           C  
ATOM    431  O   GLU A  30      -8.114  -3.086   1.200  1.00  0.00           O  
ATOM    432  CB  GLU A  30      -6.186  -4.977  -0.366  1.00  0.00           C  
ATOM    433  CG  GLU A  30      -4.889  -4.979  -1.171  1.00  0.00           C  
ATOM    434  CD  GLU A  30      -5.011  -5.669  -2.516  1.00  0.00           C  
ATOM    435  OE1 GLU A  30      -6.037  -6.250  -2.779  1.00  0.00           O  
ATOM    436  OE2 GLU A  30      -4.073  -5.610  -3.279  1.00  0.00           O  
ATOM    437  H   GLU A  30      -4.843  -5.984   1.523  1.00  0.00           H  
ATOM    438  HA  GLU A  30      -5.581  -3.341   0.875  1.00  0.00           H  
ATOM    439 1HB  GLU A  30      -6.503  -6.011  -0.238  1.00  0.00           H  
ATOM    440 2HB  GLU A  30      -6.952  -4.471  -0.954  1.00  0.00           H  
ATOM    441 1HG  GLU A  30      -4.575  -3.948  -1.330  1.00  0.00           H  
ATOM    442 2HG  GLU A  30      -4.116  -5.474  -0.580  1.00  0.00           H  
ATOM    443  N   GLU A  31      -7.947  -4.941   2.463  1.00  0.00           N  
ATOM    444  CA  GLU A  31      -9.283  -4.750   3.021  1.00  0.00           C  
ATOM    445  C   GLU A  31      -9.259  -3.724   4.154  1.00  0.00           C  
ATOM    446  O   GLU A  31     -10.305  -3.220   4.572  1.00  0.00           O  
ATOM    447  CB  GLU A  31      -9.877  -6.070   3.539  1.00  0.00           C  
ATOM    448  CG  GLU A  31     -10.171  -7.111   2.449  1.00  0.00           C  
ATOM    449  CD  GLU A  31     -10.828  -8.387   2.974  1.00  0.00           C  
ATOM    450  OE1 GLU A  31     -11.089  -8.475   4.154  1.00  0.00           O  
ATOM    451  OE2 GLU A  31     -11.059  -9.272   2.183  1.00  0.00           O  
ATOM    452  H   GLU A  31      -7.363  -5.723   2.796  1.00  0.00           H  
ATOM    453  HA  GLU A  31      -9.933  -4.370   2.236  1.00  0.00           H  
ATOM    454 1HB  GLU A  31      -9.183  -6.522   4.252  1.00  0.00           H  
ATOM    455 2HB  GLU A  31     -10.807  -5.866   4.070  1.00  0.00           H  
ATOM    456 1HG  GLU A  31     -10.827  -6.662   1.706  1.00  0.00           H  
ATOM    457 2HG  GLU A  31      -9.232  -7.367   1.956  1.00  0.00           H  
ATOM    458  N   MET A  32      -8.065  -3.468   4.694  1.00  0.00           N  
ATOM    459  CA  MET A  32      -7.891  -2.544   5.795  1.00  0.00           C  
ATOM    460  C   MET A  32      -7.398  -1.181   5.327  1.00  0.00           C  
ATOM    461  O   MET A  32      -7.695  -0.161   5.948  1.00  0.00           O  
ATOM    462  CB  MET A  32      -6.911  -3.117   6.805  1.00  0.00           C  
ATOM    463  CG  MET A  32      -7.380  -4.403   7.465  1.00  0.00           C  
ATOM    464  SD  MET A  32      -8.935  -4.191   8.330  1.00  0.00           S  
ATOM    465  CE  MET A  32      -8.408  -3.132   9.672  1.00  0.00           C  
ATOM    466  H   MET A  32      -7.235  -3.894   4.295  1.00  0.00           H  
ATOM    467  HA  MET A  32      -8.855  -2.386   6.278  1.00  0.00           H  
ATOM    468 1HB  MET A  32      -5.972  -3.324   6.297  1.00  0.00           H  
ATOM    469 2HB  MET A  32      -6.709  -2.378   7.577  1.00  0.00           H  
ATOM    470 1HG  MET A  32      -7.506  -5.183   6.707  1.00  0.00           H  
ATOM    471 2HG  MET A  32      -6.628  -4.746   8.178  1.00  0.00           H  
ATOM    472 1HE  MET A  32      -9.260  -2.894  10.308  1.00  0.00           H  
ATOM    473 2HE  MET A  32      -7.645  -3.644  10.264  1.00  0.00           H  
ATOM    474 3HE  MET A  32      -7.990  -2.212   9.263  1.00  0.00           H  
ATOM    475  N   PHE A  33      -6.634  -1.175   4.238  1.00  0.00           N  
ATOM    476  CA  PHE A  33      -5.986   0.039   3.765  1.00  0.00           C  
ATOM    477  C   PHE A  33      -7.016   1.148   3.443  1.00  0.00           C  
ATOM    478  O   PHE A  33      -7.821   0.981   2.523  1.00  0.00           O  
ATOM    479  CB  PHE A  33      -5.169  -0.333   2.532  1.00  0.00           C  
ATOM    480  CG  PHE A  33      -4.317   0.738   1.953  1.00  0.00           C  
ATOM    481  CD1 PHE A  33      -3.277   1.274   2.702  1.00  0.00           C  
ATOM    482  CD2 PHE A  33      -4.478   1.152   0.663  1.00  0.00           C  
ATOM    483  CE1 PHE A  33      -2.445   2.224   2.152  1.00  0.00           C  
ATOM    484  CE2 PHE A  33      -3.648   2.093   0.111  1.00  0.00           C  
ATOM    485  CZ  PHE A  33      -2.639   2.634   0.858  1.00  0.00           C  
ATOM    486  H   PHE A  33      -6.428  -2.051   3.771  1.00  0.00           H  
ATOM    487  HA  PHE A  33      -5.275   0.346   4.525  1.00  0.00           H  
ATOM    488 1HB  PHE A  33      -4.551  -1.172   2.773  1.00  0.00           H  
ATOM    489 2HB  PHE A  33      -5.852  -0.675   1.740  1.00  0.00           H  
ATOM    490  HD1 PHE A  33      -3.128   0.933   3.721  1.00  0.00           H  
ATOM    491  HD2 PHE A  33      -5.283   0.717   0.060  1.00  0.00           H  
ATOM    492  HE1 PHE A  33      -1.639   2.649   2.748  1.00  0.00           H  
ATOM    493  HE2 PHE A  33      -3.793   2.413  -0.916  1.00  0.00           H  
ATOM    494  HZ  PHE A  33      -1.994   3.376   0.417  1.00  0.00           H  
ATOM    495  N   PRO A  34      -7.022   2.282   4.179  1.00  0.00           N  
ATOM    496  CA  PRO A  34      -7.922   3.436   4.048  1.00  0.00           C  
ATOM    497  C   PRO A  34      -8.075   3.946   2.623  1.00  0.00           C  
ATOM    498  O   PRO A  34      -7.092   4.231   1.965  1.00  0.00           O  
ATOM    499  CB  PRO A  34      -7.188   4.497   4.875  1.00  0.00           C  
ATOM    500  CG  PRO A  34      -6.503   3.685   5.962  1.00  0.00           C  
ATOM    501  CD  PRO A  34      -6.017   2.458   5.269  1.00  0.00           C  
ATOM    502  HA  PRO A  34      -8.883   3.194   4.498  1.00  0.00           H  
ATOM    503 1HB  PRO A  34      -6.522   5.017   4.240  1.00  0.00           H  
ATOM    504 2HB  PRO A  34      -7.916   5.235   5.265  1.00  0.00           H  
ATOM    505 1HG  PRO A  34      -5.661   4.273   6.359  1.00  0.00           H  
ATOM    506 2HG  PRO A  34      -7.181   3.482   6.805  1.00  0.00           H  
ATOM    507 1HD  PRO A  34      -4.998   2.602   4.851  1.00  0.00           H  
ATOM    508 2HD  PRO A  34      -6.058   1.651   6.014  1.00  0.00           H  
ATOM    509  N   LEU A  35      -9.333   4.229   2.231  1.00  0.00           N  
ATOM    510  CA  LEU A  35      -9.577   4.788   0.896  1.00  0.00           C  
ATOM    511  C   LEU A  35      -8.923   6.155   0.778  1.00  0.00           C  
ATOM    512  O   LEU A  35      -8.442   6.537  -0.296  1.00  0.00           O  
ATOM    513  CB  LEU A  35     -11.078   4.896   0.644  1.00  0.00           C  
ATOM    514  CG  LEU A  35     -11.805   3.571   0.514  1.00  0.00           C  
ATOM    515  CD1 LEU A  35     -13.305   3.815   0.397  1.00  0.00           C  
ATOM    516  CD2 LEU A  35     -11.259   2.831  -0.691  1.00  0.00           C  
ATOM    517  H   LEU A  35     -10.116   3.982   2.801  1.00  0.00           H  
ATOM    518  HA  LEU A  35      -9.131   4.117   0.150  1.00  0.00           H  
ATOM    519 1HB  LEU A  35     -11.529   5.443   1.475  1.00  0.00           H  
ATOM    520 2HB  LEU A  35     -11.238   5.469  -0.269  1.00  0.00           H  
ATOM    521  HG  LEU A  35     -11.642   2.976   1.410  1.00  0.00           H  
ATOM    522 1HD1 LEU A  35     -13.819   2.859   0.320  1.00  0.00           H  
ATOM    523 2HD1 LEU A  35     -13.658   4.348   1.280  1.00  0.00           H  
ATOM    524 3HD1 LEU A  35     -13.511   4.411  -0.493  1.00  0.00           H  
ATOM    525 1HD2 LEU A  35     -11.759   1.867  -0.791  1.00  0.00           H  
ATOM    526 2HD2 LEU A  35     -11.422   3.420  -1.594  1.00  0.00           H  
ATOM    527 3HD2 LEU A  35     -10.188   2.669  -0.549  1.00  0.00           H  
ATOM    528  N   GLU A  36      -8.916   6.913   1.872  1.00  0.00           N  
ATOM    529  CA  GLU A  36      -8.305   8.235   1.869  1.00  0.00           C  
ATOM    530  C   GLU A  36      -6.815   8.164   1.577  1.00  0.00           C  
ATOM    531  O   GLU A  36      -6.276   8.966   0.829  1.00  0.00           O  
ATOM    532  CB  GLU A  36      -8.536   8.947   3.195  1.00  0.00           C  
ATOM    533  CG  GLU A  36      -9.975   9.339   3.461  1.00  0.00           C  
ATOM    534  CD  GLU A  36     -10.185   9.950   4.823  1.00  0.00           C  
ATOM    535  OE1 GLU A  36      -9.261   9.947   5.606  1.00  0.00           O  
ATOM    536  OE2 GLU A  36     -11.265  10.425   5.079  1.00  0.00           O  
ATOM    537  H   GLU A  36      -9.329   6.560   2.731  1.00  0.00           H  
ATOM    538  HA  GLU A  36      -8.774   8.825   1.068  1.00  0.00           H  
ATOM    539 1HB  GLU A  36      -8.216   8.287   4.002  1.00  0.00           H  
ATOM    540 2HB  GLU A  36      -7.922   9.844   3.239  1.00  0.00           H  
ATOM    541 1HG  GLU A  36     -10.294  10.052   2.701  1.00  0.00           H  
ATOM    542 2HG  GLU A  36     -10.598   8.451   3.371  1.00  0.00           H  
ATOM    543  N   VAL A  37      -6.152   7.155   2.157  1.00  0.00           N  
ATOM    544  CA  VAL A  37      -4.720   7.002   1.965  1.00  0.00           C  
ATOM    545  C   VAL A  37      -4.470   6.542   0.560  1.00  0.00           C  
ATOM    546  O   VAL A  37      -3.556   7.031  -0.102  1.00  0.00           O  
ATOM    547  CB  VAL A  37      -4.098   6.012   2.956  1.00  0.00           C  
ATOM    548  CG1 VAL A  37      -2.669   5.777   2.585  1.00  0.00           C  
ATOM    549  CG2 VAL A  37      -4.155   6.593   4.368  1.00  0.00           C  
ATOM    550  H   VAL A  37      -6.658   6.499   2.728  1.00  0.00           H  
ATOM    551  HA  VAL A  37      -4.241   7.968   2.111  1.00  0.00           H  
ATOM    552  HB  VAL A  37      -4.629   5.057   2.902  1.00  0.00           H  
ATOM    553 1HG1 VAL A  37      -2.219   5.075   3.279  1.00  0.00           H  
ATOM    554 2HG1 VAL A  37      -2.621   5.382   1.578  1.00  0.00           H  
ATOM    555 3HG1 VAL A  37      -2.135   6.721   2.621  1.00  0.00           H  
ATOM    556 1HG2 VAL A  37      -3.701   5.888   5.068  1.00  0.00           H  
ATOM    557 2HG2 VAL A  37      -3.595   7.534   4.390  1.00  0.00           H  
ATOM    558 3HG2 VAL A  37      -5.177   6.787   4.662  1.00  0.00           H  
ATOM    559  N   ALA A  38      -5.285   5.602   0.086  1.00  0.00           N  
ATOM    560  CA  ALA A  38      -5.121   5.125  -1.268  1.00  0.00           C  
ATOM    561  C   ALA A  38      -5.256   6.275  -2.252  1.00  0.00           C  
ATOM    562  O   ALA A  38      -4.446   6.414  -3.170  1.00  0.00           O  
ATOM    563  CB  ALA A  38      -6.170   4.067  -1.575  1.00  0.00           C  
ATOM    564  H   ALA A  38      -6.019   5.214   0.680  1.00  0.00           H  
ATOM    565  HA  ALA A  38      -4.122   4.704  -1.366  1.00  0.00           H  
ATOM    566 1HB  ALA A  38      -6.028   3.705  -2.593  1.00  0.00           H  
ATOM    567 2HB  ALA A  38      -6.085   3.246  -0.877  1.00  0.00           H  
ATOM    568 3HB  ALA A  38      -7.160   4.506  -1.483  1.00  0.00           H  
ATOM    569  N   SER A  39      -6.228   7.161  -2.003  1.00  0.00           N  
ATOM    570  CA  SER A  39      -6.449   8.301  -2.871  1.00  0.00           C  
ATOM    571  C   SER A  39      -5.244   9.229  -2.842  1.00  0.00           C  
ATOM    572  O   SER A  39      -4.772   9.674  -3.893  1.00  0.00           O  
ATOM    573  CB  SER A  39      -7.697   9.042  -2.430  1.00  0.00           C  
ATOM    574  OG  SER A  39      -8.841   8.240  -2.596  1.00  0.00           O  
ATOM    575  H   SER A  39      -6.870   7.010  -1.226  1.00  0.00           H  
ATOM    576  HA  SER A  39      -6.585   7.939  -3.892  1.00  0.00           H  
ATOM    577 1HB  SER A  39      -7.603   9.322  -1.382  1.00  0.00           H  
ATOM    578 2HB  SER A  39      -7.800   9.958  -3.007  1.00  0.00           H  
ATOM    579  HG  SER A  39      -8.751   7.520  -1.929  1.00  0.00           H  
ATOM    580  N   GLN A  40      -4.697   9.473  -1.647  1.00  0.00           N  
ATOM    581  CA  GLN A  40      -3.534  10.336  -1.534  1.00  0.00           C  
ATOM    582  C   GLN A  40      -2.340   9.727  -2.239  1.00  0.00           C  
ATOM    583  O   GLN A  40      -1.647  10.427  -2.975  1.00  0.00           O  
ATOM    584  CB  GLN A  40      -3.188  10.566  -0.063  1.00  0.00           C  
ATOM    585  CG  GLN A  40      -4.191  11.423   0.675  1.00  0.00           C  
ATOM    586  CD  GLN A  40      -3.944  11.473   2.172  1.00  0.00           C  
ATOM    587  OE1 GLN A  40      -3.146  10.705   2.725  1.00  0.00           O  
ATOM    588  NE2 GLN A  40      -4.645  12.382   2.844  1.00  0.00           N  
ATOM    589  H   GLN A  40      -5.125   9.091  -0.803  1.00  0.00           H  
ATOM    590  HA  GLN A  40      -3.760  11.291  -2.003  1.00  0.00           H  
ATOM    591 1HB  GLN A  40      -3.124   9.603   0.445  1.00  0.00           H  
ATOM    592 2HB  GLN A  40      -2.219  11.038   0.011  1.00  0.00           H  
ATOM    593 1HG  GLN A  40      -4.113  12.437   0.290  1.00  0.00           H  
ATOM    594 2HG  GLN A  40      -5.184  11.048   0.497  1.00  0.00           H  
ATOM    595 1HE2 GLN A  40      -4.540  12.466   3.835  1.00  0.00           H  
ATOM    596 2HE2 GLN A  40      -5.284  12.979   2.357  1.00  0.00           H  
ATOM    597  N   PHE A  41      -2.131   8.419  -2.084  1.00  0.00           N  
ATOM    598  CA  PHE A  41      -0.997   7.795  -2.734  1.00  0.00           C  
ATOM    599  C   PHE A  41      -1.125   7.891  -4.241  1.00  0.00           C  
ATOM    600  O   PHE A  41      -0.151   8.218  -4.919  1.00  0.00           O  
ATOM    601  CB  PHE A  41      -0.840   6.341  -2.304  1.00  0.00           C  
ATOM    602  CG  PHE A  41      -0.287   6.184  -0.909  1.00  0.00           C  
ATOM    603  CD1 PHE A  41      -0.100   7.288  -0.084  1.00  0.00           C  
ATOM    604  CD2 PHE A  41       0.077   4.938  -0.434  1.00  0.00           C  
ATOM    605  CE1 PHE A  41       0.429   7.137   1.184  1.00  0.00           C  
ATOM    606  CE2 PHE A  41       0.607   4.782   0.831  1.00  0.00           C  
ATOM    607  CZ  PHE A  41       0.782   5.879   1.640  1.00  0.00           C  
ATOM    608  H   PHE A  41      -2.741   7.870  -1.483  1.00  0.00           H  
ATOM    609  HA  PHE A  41      -0.096   8.329  -2.437  1.00  0.00           H  
ATOM    610 1HB  PHE A  41      -1.816   5.852  -2.341  1.00  0.00           H  
ATOM    611 2HB  PHE A  41      -0.183   5.820  -2.998  1.00  0.00           H  
ATOM    612  HD1 PHE A  41      -0.377   8.277  -0.444  1.00  0.00           H  
ATOM    613  HD2 PHE A  41      -0.054   4.068  -1.077  1.00  0.00           H  
ATOM    614  HE1 PHE A  41       0.568   8.007   1.823  1.00  0.00           H  
ATOM    615  HE2 PHE A  41       0.891   3.795   1.189  1.00  0.00           H  
ATOM    616  HZ  PHE A  41       1.202   5.752   2.637  1.00  0.00           H  
ATOM    617  N   ASP A  42      -2.328   7.670  -4.784  1.00  0.00           N  
ATOM    618  CA  ASP A  42      -2.473   7.785  -6.228  1.00  0.00           C  
ATOM    619  C   ASP A  42      -2.187   9.217  -6.663  1.00  0.00           C  
ATOM    620  O   ASP A  42      -1.492   9.452  -7.653  1.00  0.00           O  
ATOM    621  CB  ASP A  42      -3.881   7.389  -6.692  1.00  0.00           C  
ATOM    622  CG  ASP A  42      -4.180   5.866  -6.629  1.00  0.00           C  
ATOM    623  OD1 ASP A  42      -3.266   5.090  -6.461  1.00  0.00           O  
ATOM    624  OD2 ASP A  42      -5.330   5.507  -6.790  1.00  0.00           O  
ATOM    625  H   ASP A  42      -3.121   7.398  -4.201  1.00  0.00           H  
ATOM    626  HA  ASP A  42      -1.747   7.128  -6.706  1.00  0.00           H  
ATOM    627 1HB  ASP A  42      -4.612   7.910  -6.065  1.00  0.00           H  
ATOM    628 2HB  ASP A  42      -4.030   7.733  -7.717  1.00  0.00           H  
ATOM    629  N   ASN A  43      -2.659  10.187  -5.874  1.00  0.00           N  
ATOM    630  CA  ASN A  43      -2.433  11.580  -6.214  1.00  0.00           C  
ATOM    631  C   ASN A  43      -0.946  11.904  -6.192  1.00  0.00           C  
ATOM    632  O   ASN A  43      -0.465  12.659  -7.033  1.00  0.00           O  
ATOM    633  CB  ASN A  43      -3.182  12.488  -5.258  1.00  0.00           C  
ATOM    634  CG  ASN A  43      -4.679  12.476  -5.479  1.00  0.00           C  
ATOM    635  OD1 ASN A  43      -5.175  12.108  -6.553  1.00  0.00           O  
ATOM    636  ND2 ASN A  43      -5.412  12.877  -4.468  1.00  0.00           N  
ATOM    637  H   ASN A  43      -3.222   9.956  -5.055  1.00  0.00           H  
ATOM    638  HA  ASN A  43      -2.795  11.755  -7.227  1.00  0.00           H  
ATOM    639 1HB  ASN A  43      -2.977  12.181  -4.238  1.00  0.00           H  
ATOM    640 2HB  ASN A  43      -2.816  13.506  -5.369  1.00  0.00           H  
ATOM    641 1HD2 ASN A  43      -6.407  12.891  -4.549  1.00  0.00           H  
ATOM    642 2HD2 ASN A  43      -4.975  13.167  -3.619  1.00  0.00           H  
ATOM    643  N   TYR A  44      -0.205  11.307  -5.255  1.00  0.00           N  
ATOM    644  CA  TYR A  44       1.229  11.546  -5.141  1.00  0.00           C  
ATOM    645  C   TYR A  44       1.965  10.915  -6.310  1.00  0.00           C  
ATOM    646  O   TYR A  44       2.845  11.534  -6.923  1.00  0.00           O  
ATOM    647  CB  TYR A  44       1.758  10.973  -3.826  1.00  0.00           C  
ATOM    648  CG  TYR A  44       1.222  11.672  -2.601  1.00  0.00           C  
ATOM    649  CD1 TYR A  44       1.125  10.982  -1.391  1.00  0.00           C  
ATOM    650  CD2 TYR A  44       0.816  12.991  -2.683  1.00  0.00           C  
ATOM    651  CE1 TYR A  44       0.620  11.615  -0.274  1.00  0.00           C  
ATOM    652  CE2 TYR A  44       0.313  13.626  -1.564  1.00  0.00           C  
ATOM    653  CZ  TYR A  44       0.214  12.944  -0.364  1.00  0.00           C  
ATOM    654  OH  TYR A  44      -0.288  13.585   0.748  1.00  0.00           O  
ATOM    655  H   TYR A  44      -0.666  10.700  -4.576  1.00  0.00           H  
ATOM    656  HA  TYR A  44       1.399  12.620  -5.161  1.00  0.00           H  
ATOM    657 1HB  TYR A  44       1.498   9.915  -3.759  1.00  0.00           H  
ATOM    658 2HB  TYR A  44       2.841  11.045  -3.815  1.00  0.00           H  
ATOM    659  HD1 TYR A  44       1.442   9.943  -1.331  1.00  0.00           H  
ATOM    660  HD2 TYR A  44       0.890  13.528  -3.629  1.00  0.00           H  
ATOM    661  HE1 TYR A  44       0.540  11.076   0.669  1.00  0.00           H  
ATOM    662  HE2 TYR A  44      -0.008  14.665  -1.629  1.00  0.00           H  
ATOM    663  HH  TYR A  44      -0.311  12.972   1.489  1.00  0.00           H  
ATOM    664  N   ILE A  45       1.608   9.703  -6.668  1.00  0.00           N  
ATOM    665  CA  ILE A  45       2.146   8.960  -7.775  1.00  0.00           C  
ATOM    666  C   ILE A  45       2.047   9.686  -9.089  1.00  0.00           C  
ATOM    667  O   ILE A  45       2.964   9.777  -9.876  1.00  0.00           O  
ATOM    668  CB  ILE A  45       1.674   7.525  -7.826  1.00  0.00           C  
ATOM    669  CG1 ILE A  45       2.154   6.742  -6.584  1.00  0.00           C  
ATOM    670  CG2 ILE A  45       2.053   6.862  -9.117  1.00  0.00           C  
ATOM    671  CD1 ILE A  45       1.480   5.421  -6.359  1.00  0.00           C  
ATOM    672  H   ILE A  45       0.827   9.250  -6.145  1.00  0.00           H  
ATOM    673  HA  ILE A  45       3.267   8.893  -7.558  1.00  0.00           H  
ATOM    674  HB  ILE A  45       0.559   7.560  -7.760  1.00  0.00           H  
ATOM    675 1HG1 ILE A  45       3.223   6.550  -6.724  1.00  0.00           H  
ATOM    676 2HG1 ILE A  45       2.037   7.355  -5.701  1.00  0.00           H  
ATOM    677 1HG2 ILE A  45       1.650   5.855  -9.148  1.00  0.00           H  
ATOM    678 2HG2 ILE A  45       1.655   7.442  -9.953  1.00  0.00           H  
ATOM    679 3HG2 ILE A  45       3.140   6.825  -9.182  1.00  0.00           H  
ATOM    680 1HD1 ILE A  45       1.905   4.938  -5.480  1.00  0.00           H  
ATOM    681 2HD1 ILE A  45       0.411   5.595  -6.197  1.00  0.00           H  
ATOM    682 3HD1 ILE A  45       1.616   4.781  -7.228  1.00  0.00           H  
ATOM    683  N   ASP A  46       0.834  10.225  -9.320  1.00  0.00           N  
ATOM    684  CA  ASP A  46       0.543  10.976 -10.533  1.00  0.00           C  
ATOM    685  C   ASP A  46       1.236  12.348 -10.640  1.00  0.00           C  
ATOM    686  O   ASP A  46       1.137  12.991 -11.691  1.00  0.00           O  
ATOM    687  CB  ASP A  46      -0.966  11.168 -10.682  1.00  0.00           C  
ATOM    688  CG  ASP A  46      -1.684   9.873 -11.060  1.00  0.00           C  
ATOM    689  OD1 ASP A  46      -1.016   8.933 -11.440  1.00  0.00           O  
ATOM    690  OD2 ASP A  46      -2.893   9.842 -11.003  1.00  0.00           O  
ATOM    691  H   ASP A  46       0.095  10.093  -8.636  1.00  0.00           H  
ATOM    692  HA  ASP A  46       0.878  10.376 -11.375  1.00  0.00           H  
ATOM    693 1HB  ASP A  46      -1.372  11.535  -9.734  1.00  0.00           H  
ATOM    694 2HB  ASP A  46      -1.166  11.924 -11.440  1.00  0.00           H  
ATOM    695  N   LEU A  47       1.879  12.844  -9.579  1.00  0.00           N  
ATOM    696  CA  LEU A  47       2.517  14.150  -9.679  1.00  0.00           C  
ATOM    697  C   LEU A  47       3.621  14.094 -10.714  1.00  0.00           C  
ATOM    698  O   LEU A  47       4.376  13.123 -10.794  1.00  0.00           O  
ATOM    699  CB  LEU A  47       3.102  14.583  -8.333  1.00  0.00           C  
ATOM    700  CG  LEU A  47       2.087  14.875  -7.241  1.00  0.00           C  
ATOM    701  CD1 LEU A  47       2.817  15.111  -5.939  1.00  0.00           C  
ATOM    702  CD2 LEU A  47       1.232  16.077  -7.630  1.00  0.00           C  
ATOM    703  H   LEU A  47       1.979  12.309  -8.714  1.00  0.00           H  
ATOM    704  HA  LEU A  47       1.775  14.881  -9.999  1.00  0.00           H  
ATOM    705 1HB  LEU A  47       3.743  13.781  -7.969  1.00  0.00           H  
ATOM    706 2HB  LEU A  47       3.712  15.470  -8.485  1.00  0.00           H  
ATOM    707  HG  LEU A  47       1.460  14.026  -7.115  1.00  0.00           H  
ATOM    708 1HD1 LEU A  47       2.096  15.296  -5.147  1.00  0.00           H  
ATOM    709 2HD1 LEU A  47       3.402  14.218  -5.701  1.00  0.00           H  
ATOM    710 3HD1 LEU A  47       3.478  15.967  -6.042  1.00  0.00           H  
ATOM    711 1HD2 LEU A  47       0.499  16.266  -6.846  1.00  0.00           H  
ATOM    712 2HD2 LEU A  47       1.865  16.955  -7.759  1.00  0.00           H  
ATOM    713 3HD2 LEU A  47       0.712  15.865  -8.568  1.00  0.00           H  
ATOM    714  N   LYS A  48       3.734  15.137 -11.509  1.00  0.00           N  
ATOM    715  CA  LYS A  48       4.757  15.162 -12.528  1.00  0.00           C  
ATOM    716  C   LYS A  48       5.830  16.147 -12.117  1.00  0.00           C  
ATOM    717  O   LYS A  48       5.534  17.068 -11.338  1.00  0.00           O  
ATOM    718  CB  LYS A  48       4.121  15.557 -13.869  1.00  0.00           C  
ATOM    719  CG  LYS A  48       2.926  14.668 -14.279  1.00  0.00           C  
ATOM    720  CD  LYS A  48       3.310  13.201 -14.485  1.00  0.00           C  
ATOM    721  CE  LYS A  48       2.096  12.391 -14.976  1.00  0.00           C  
ATOM    722  NZ  LYS A  48       2.390  10.930 -15.077  1.00  0.00           N  
ATOM    723  H   LYS A  48       3.095  15.915 -11.413  1.00  0.00           H  
ATOM    724  HA  LYS A  48       5.183  14.162 -12.612  1.00  0.00           H  
ATOM    725 1HB  LYS A  48       3.761  16.582 -13.802  1.00  0.00           H  
ATOM    726 2HB  LYS A  48       4.854  15.530 -14.667  1.00  0.00           H  
ATOM    727 1HG  LYS A  48       2.161  14.712 -13.500  1.00  0.00           H  
ATOM    728 2HG  LYS A  48       2.492  15.047 -15.200  1.00  0.00           H  
ATOM    729 1HD  LYS A  48       4.115  13.125 -15.213  1.00  0.00           H  
ATOM    730 2HD  LYS A  48       3.652  12.775 -13.537  1.00  0.00           H  
ATOM    731 1HE  LYS A  48       1.269  12.534 -14.280  1.00  0.00           H  
ATOM    732 2HE  LYS A  48       1.800  12.757 -15.957  1.00  0.00           H  
ATOM    733 1HZ  LYS A  48       1.565  10.443 -15.400  1.00  0.00           H  
ATOM    734 2HZ  LYS A  48       3.146  10.781 -15.726  1.00  0.00           H  
ATOM    735 3HZ  LYS A  48       2.651  10.583 -14.160  1.00  0.00           H  
ATOM    736  N   PRO A  49       7.086  15.983 -12.520  1.00  0.00           N  
ATOM    737  CA  PRO A  49       8.142  16.934 -12.332  1.00  0.00           C  
ATOM    738  C   PRO A  49       7.849  18.152 -13.171  1.00  0.00           C  
ATOM    739  O   PRO A  49       7.128  18.008 -14.180  1.00  0.00           O  
ATOM    740  CB  PRO A  49       9.396  16.162 -12.715  1.00  0.00           C  
ATOM    741  CG  PRO A  49       8.896  15.163 -13.752  1.00  0.00           C  
ATOM    742  CD  PRO A  49       7.503  14.770 -13.267  1.00  0.00           C  
ATOM    743  HA  PRO A  49       8.155  17.168 -11.236  1.00  0.00           H  
ATOM    744 1HB  PRO A  49      10.147  16.871 -13.128  1.00  0.00           H  
ATOM    745 2HB  PRO A  49       9.856  15.696 -11.839  1.00  0.00           H  
ATOM    746 1HG  PRO A  49       8.886  15.622 -14.750  1.00  0.00           H  
ATOM    747 2HG  PRO A  49       9.586  14.303 -13.802  1.00  0.00           H  
ATOM    748 1HD  PRO A  49       6.869  14.572 -14.131  1.00  0.00           H  
ATOM    749 2HD  PRO A  49       7.553  13.906 -12.575  1.00  0.00           H  
ATOM    750  N   PRO A  50       8.352  19.342 -12.863  1.00  0.00           N  
ATOM    751  CA  PRO A  50       8.303  20.527 -13.690  1.00  0.00           C  
ATOM    752  C   PRO A  50       8.995  20.281 -15.012  1.00  0.00           C  
ATOM    753  O   PRO A  50      10.029  19.623 -15.060  1.00  0.00           O  
ATOM    754  CB  PRO A  50       9.088  21.553 -12.869  1.00  0.00           C  
ATOM    755  CG  PRO A  50       8.972  21.073 -11.443  1.00  0.00           C  
ATOM    756  CD  PRO A  50       8.941  19.562 -11.535  1.00  0.00           C  
ATOM    757  HA  PRO A  50       7.251  20.826 -13.835  1.00  0.00           H  
ATOM    758 1HB  PRO A  50      10.134  21.586 -13.226  1.00  0.00           H  
ATOM    759 2HB  PRO A  50       8.668  22.556 -13.019  1.00  0.00           H  
ATOM    760 1HG  PRO A  50       9.835  21.425 -10.853  1.00  0.00           H  
ATOM    761 2HG  PRO A  50       8.071  21.490 -10.971  1.00  0.00           H  
ATOM    762 1HD  PRO A  50       9.939  19.120 -11.469  1.00  0.00           H  
ATOM    763 2HD  PRO A  50       8.266  19.219 -10.737  1.00  0.00           H  
ATOM    764  N   GLU A  51       8.504  20.896 -16.074  1.00  0.00           N  
ATOM    765  CA  GLU A  51       9.145  20.749 -17.382  1.00  0.00           C  
ATOM    766  C   GLU A  51      10.558  21.340 -17.393  1.00  0.00           C  
ATOM    767  O   GLU A  51      11.398  20.974 -18.209  1.00  0.00           O  
ATOM    768  CB  GLU A  51       8.291  21.391 -18.467  1.00  0.00           C  
ATOM    769  CG  GLU A  51       6.982  20.673 -18.707  1.00  0.00           C  
ATOM    770  CD  GLU A  51       6.138  21.311 -19.769  1.00  0.00           C  
ATOM    771  OE1 GLU A  51       6.514  22.356 -20.250  1.00  0.00           O  
ATOM    772  OE2 GLU A  51       5.121  20.757 -20.104  1.00  0.00           O  
ATOM    773  H   GLU A  51       7.658  21.441 -15.993  1.00  0.00           H  
ATOM    774  HA  GLU A  51       9.228  19.686 -17.603  1.00  0.00           H  
ATOM    775 1HB  GLU A  51       8.080  22.427 -18.212  1.00  0.00           H  
ATOM    776 2HB  GLU A  51       8.845  21.389 -19.408  1.00  0.00           H  
ATOM    777 1HG  GLU A  51       7.197  19.644 -18.994  1.00  0.00           H  
ATOM    778 2HG  GLU A  51       6.425  20.645 -17.768  1.00  0.00           H  
ATOM    779  N   ARG A  52      10.800  22.274 -16.480  1.00  0.00           N  
ATOM    780  CA  ARG A  52      12.090  22.932 -16.359  1.00  0.00           C  
ATOM    781  C   ARG A  52      13.055  22.188 -15.438  1.00  0.00           C  
ATOM    782  O   ARG A  52      14.182  22.646 -15.234  1.00  0.00           O  
ATOM    783  CB  ARG A  52      11.915  24.333 -15.804  1.00  0.00           C  
ATOM    784  CG  ARG A  52      11.168  25.294 -16.700  1.00  0.00           C  
ATOM    785  CD  ARG A  52      11.041  26.636 -16.062  1.00  0.00           C  
ATOM    786  NE  ARG A  52      10.336  27.595 -16.907  1.00  0.00           N  
ATOM    787  CZ  ARG A  52      10.131  28.888 -16.574  1.00  0.00           C  
ATOM    788  NH1 ARG A  52      10.584  29.344 -15.428  1.00  0.00           N  
ATOM    789  NH2 ARG A  52       9.480  29.698 -17.393  1.00  0.00           N  
ATOM    790  H   ARG A  52      10.059  22.522 -15.845  1.00  0.00           H  
ATOM    791  HA  ARG A  52      12.535  22.996 -17.350  1.00  0.00           H  
ATOM    792 1HB  ARG A  52      11.388  24.278 -14.848  1.00  0.00           H  
ATOM    793 2HB  ARG A  52      12.897  24.760 -15.605  1.00  0.00           H  
ATOM    794 1HG  ARG A  52      11.714  25.406 -17.636  1.00  0.00           H  
ATOM    795 2HG  ARG A  52      10.172  24.898 -16.903  1.00  0.00           H  
ATOM    796 1HD  ARG A  52      10.488  26.539 -15.128  1.00  0.00           H  
ATOM    797 2HD  ARG A  52      12.034  27.031 -15.853  1.00  0.00           H  
ATOM    798  HE  ARG A  52       9.978  27.272 -17.795  1.00  0.00           H  
ATOM    799 1HH1 ARG A  52      11.082  28.727 -14.803  1.00  0.00           H  
ATOM    800 2HH1 ARG A  52      10.435  30.309 -15.174  1.00  0.00           H  
ATOM    801 1HH2 ARG A  52       9.129  29.353 -18.276  1.00  0.00           H  
ATOM    802 2HH2 ARG A  52       9.331  30.663 -17.134  1.00  0.00           H  
ATOM    803  N   GLU A  53      12.635  21.069 -14.844  1.00  0.00           N  
ATOM    804  CA  GLU A  53      13.545  20.385 -13.941  1.00  0.00           C  
ATOM    805  C   GLU A  53      14.549  19.550 -14.716  1.00  0.00           C  
ATOM    806  O   GLU A  53      14.183  18.665 -15.491  1.00  0.00           O  
ATOM    807  CB  GLU A  53      12.798  19.491 -12.939  1.00  0.00           C  
ATOM    808  CG  GLU A  53      13.747  18.794 -11.926  1.00  0.00           C  
ATOM    809  CD  GLU A  53      13.069  17.900 -10.888  1.00  0.00           C  
ATOM    810  OE1 GLU A  53      11.865  17.880 -10.825  1.00  0.00           O  
ATOM    811  OE2 GLU A  53      13.778  17.245 -10.158  1.00  0.00           O  
ATOM    812  H   GLU A  53      11.710  20.676 -15.021  1.00  0.00           H  
ATOM    813  HA  GLU A  53      14.097  21.136 -13.376  1.00  0.00           H  
ATOM    814 1HB  GLU A  53      12.077  20.088 -12.384  1.00  0.00           H  
ATOM    815 2HB  GLU A  53      12.243  18.724 -13.479  1.00  0.00           H  
ATOM    816 1HG  GLU A  53      14.452  18.184 -12.490  1.00  0.00           H  
ATOM    817 2HG  GLU A  53      14.320  19.564 -11.412  1.00  0.00           H  
ATOM    818  N   ILE A  54      15.825  19.822 -14.484  1.00  0.00           N  
ATOM    819  CA  ILE A  54      16.892  19.089 -15.138  1.00  0.00           C  
ATOM    820  C   ILE A  54      17.712  18.340 -14.109  1.00  0.00           C  
ATOM    821  O   ILE A  54      18.224  18.933 -13.161  1.00  0.00           O  
ATOM    822  CB  ILE A  54      17.804  20.027 -15.947  1.00  0.00           C  
ATOM    823  CG1 ILE A  54      16.988  20.731 -17.034  1.00  0.00           C  
ATOM    824  CG2 ILE A  54      18.965  19.239 -16.555  1.00  0.00           C  
ATOM    825  CD1 ILE A  54      17.741  21.825 -17.736  1.00  0.00           C  
ATOM    826  H   ILE A  54      16.054  20.570 -13.844  1.00  0.00           H  
ATOM    827  HA  ILE A  54      16.453  18.362 -15.820  1.00  0.00           H  
ATOM    828  HB  ILE A  54      18.201  20.798 -15.290  1.00  0.00           H  
ATOM    829 1HG1 ILE A  54      16.678  19.994 -17.772  1.00  0.00           H  
ATOM    830 2HG1 ILE A  54      16.096  21.173 -16.586  1.00  0.00           H  
ATOM    831 1HG2 ILE A  54      19.607  19.914 -17.118  1.00  0.00           H  
ATOM    832 2HG2 ILE A  54      19.547  18.765 -15.763  1.00  0.00           H  
ATOM    833 3HG2 ILE A  54      18.574  18.471 -17.222  1.00  0.00           H  
ATOM    834 1HD1 ILE A  54      17.099  22.278 -18.492  1.00  0.00           H  
ATOM    835 2HD1 ILE A  54      18.036  22.583 -17.010  1.00  0.00           H  
ATOM    836 3HD1 ILE A  54      18.629  21.412 -18.213  1.00  0.00           H  
ATOM    837  N   ARG A  55      17.832  17.036 -14.290  1.00  0.00           N  
ATOM    838  CA  ARG A  55      18.607  16.230 -13.364  1.00  0.00           C  
ATOM    839  C   ARG A  55      20.070  16.253 -13.759  1.00  0.00           C  
ATOM    840  O   ARG A  55      20.410  15.996 -14.913  1.00  0.00           O  
ATOM    841  CB  ARG A  55      18.099  14.800 -13.339  1.00  0.00           C  
ATOM    842  CG  ARG A  55      18.820  13.889 -12.371  1.00  0.00           C  
ATOM    843  CD  ARG A  55      18.218  12.529 -12.336  1.00  0.00           C  
ATOM    844  NE  ARG A  55      18.953  11.644 -11.454  1.00  0.00           N  
ATOM    845  CZ  ARG A  55      18.644  10.353 -11.216  1.00  0.00           C  
ATOM    846  NH1 ARG A  55      17.602   9.793 -11.789  1.00  0.00           N  
ATOM    847  NH2 ARG A  55      19.395   9.653 -10.405  1.00  0.00           N  
ATOM    848  H   ARG A  55      17.382  16.602 -15.084  1.00  0.00           H  
ATOM    849  HA  ARG A  55      18.507  16.648 -12.362  1.00  0.00           H  
ATOM    850 1HB  ARG A  55      17.039  14.790 -13.089  1.00  0.00           H  
ATOM    851 2HB  ARG A  55      18.209  14.364 -14.331  1.00  0.00           H  
ATOM    852 1HG  ARG A  55      19.866  13.792 -12.670  1.00  0.00           H  
ATOM    853 2HG  ARG A  55      18.772  14.317 -11.370  1.00  0.00           H  
ATOM    854 1HD  ARG A  55      17.190  12.594 -11.978  1.00  0.00           H  
ATOM    855 2HD  ARG A  55      18.229  12.102 -13.336  1.00  0.00           H  
ATOM    856  HE  ARG A  55      19.769  12.023 -10.987  1.00  0.00           H  
ATOM    857 1HH1 ARG A  55      17.020  10.329 -12.415  1.00  0.00           H  
ATOM    858 2HH1 ARG A  55      17.384   8.821 -11.605  1.00  0.00           H  
ATOM    859 1HH2 ARG A  55      20.197  10.076  -9.963  1.00  0.00           H  
ATOM    860 2HH2 ARG A  55      19.170   8.673 -10.206  1.00  0.00           H  
ATOM    861  N   LYS A  56      20.935  16.577 -12.814  1.00  0.00           N  
ATOM    862  CA  LYS A  56      22.352  16.612 -13.120  1.00  0.00           C  
ATOM    863  C   LYS A  56      22.887  15.177 -13.168  1.00  0.00           C  
ATOM    864  O   LYS A  56      22.418  14.342 -12.387  1.00  0.00           O  
ATOM    865  CB  LYS A  56      23.099  17.412 -12.060  1.00  0.00           C  
ATOM    866  CG  LYS A  56      22.743  18.892 -12.038  1.00  0.00           C  
ATOM    867  CD  LYS A  56      23.525  19.645 -10.969  1.00  0.00           C  
ATOM    868  CE  LYS A  56      23.152  21.124 -10.958  1.00  0.00           C  
ATOM    869  NZ  LYS A  56      23.879  21.883  -9.900  1.00  0.00           N  
ATOM    870  H   LYS A  56      20.609  16.804 -11.886  1.00  0.00           H  
ATOM    871  HA  LYS A  56      22.474  17.114 -14.070  1.00  0.00           H  
ATOM    872 1HB  LYS A  56      22.889  16.998 -11.073  1.00  0.00           H  
ATOM    873 2HB  LYS A  56      24.173  17.322 -12.228  1.00  0.00           H  
ATOM    874 1HG  LYS A  56      22.954  19.330 -13.016  1.00  0.00           H  
ATOM    875 2HG  LYS A  56      21.673  19.003 -11.841  1.00  0.00           H  
ATOM    876 1HD  LYS A  56      23.312  19.214  -9.989  1.00  0.00           H  
ATOM    877 2HD  LYS A  56      24.596  19.548 -11.161  1.00  0.00           H  
ATOM    878 1HE  LYS A  56      23.390  21.554 -11.928  1.00  0.00           H  
ATOM    879 2HE  LYS A  56      22.080  21.216 -10.784  1.00  0.00           H  
ATOM    880 1HZ  LYS A  56      23.601  22.855  -9.931  1.00  0.00           H  
ATOM    881 2HZ  LYS A  56      23.654  21.498  -8.993  1.00  0.00           H  
ATOM    882 3HZ  LYS A  56      24.873  21.814 -10.058  1.00  0.00           H  
ATOM    883  N   PRO A  57      23.798  14.824 -14.086  1.00  0.00           N  
ATOM    884  CA  PRO A  57      24.510  13.564 -14.109  1.00  0.00           C  
ATOM    885  C   PRO A  57      25.250  13.354 -12.804  1.00  0.00           C  
ATOM    886  O   PRO A  57      25.787  14.321 -12.246  1.00  0.00           O  
ATOM    887  CB  PRO A  57      25.459  13.714 -15.293  1.00  0.00           C  
ATOM    888  CG  PRO A  57      24.819  14.760 -16.176  1.00  0.00           C  
ATOM    889  CD  PRO A  57      24.114  15.712 -15.222  1.00  0.00           C  
ATOM    890  HA  PRO A  57      23.776  12.746 -14.276  1.00  0.00           H  
ATOM    891 1HB  PRO A  57      26.438  14.012 -14.929  1.00  0.00           H  
ATOM    892 2HB  PRO A  57      25.592  12.751 -15.795  1.00  0.00           H  
ATOM    893 1HG  PRO A  57      25.590  15.262 -16.778  1.00  0.00           H  
ATOM    894 2HG  PRO A  57      24.123  14.282 -16.887  1.00  0.00           H  
ATOM    895 1HD  PRO A  57      24.766  16.547 -14.922  1.00  0.00           H  
ATOM    896 2HD  PRO A  57      23.193  16.038 -15.735  1.00  0.00           H  
ATOM    897  N   SER A  58      25.345  12.121 -12.341  1.00  0.00           N  
ATOM    898  CA  SER A  58      26.091  11.848 -11.122  1.00  0.00           C  
ATOM    899  C   SER A  58      27.569  12.019 -11.390  1.00  0.00           C  
ATOM    900  O   SER A  58      27.990  11.969 -12.543  1.00  0.00           O  
ATOM    901  CB  SER A  58      25.827  10.429 -10.642  1.00  0.00           C  
ATOM    902  OG  SER A  58      26.375   9.443 -11.520  1.00  0.00           O  
ATOM    903  H   SER A  58      24.880  11.371 -12.836  1.00  0.00           H  
ATOM    904  HA  SER A  58      25.786  12.557 -10.348  1.00  0.00           H  
ATOM    905 1HB  SER A  58      26.252  10.304  -9.647  1.00  0.00           H  
ATOM    906 2HB  SER A  58      24.755  10.278 -10.561  1.00  0.00           H  
ATOM    907  HG  SER A  58      26.107   8.584 -11.140  1.00  0.00           H  
ATOM    908  N   ALA A  59      28.380  12.153 -10.343  1.00  0.00           N  
ATOM    909  CA  ALA A  59      29.815  12.265 -10.578  1.00  0.00           C  
ATOM    910  C   ALA A  59      30.335  11.040 -11.313  1.00  0.00           C  
ATOM    911  O   ALA A  59      31.179  11.145 -12.200  1.00  0.00           O  
ATOM    912  CB  ALA A  59      30.565  12.423  -9.272  1.00  0.00           C  
ATOM    913  H   ALA A  59      28.007  12.197  -9.404  1.00  0.00           H  
ATOM    914  HA  ALA A  59      29.989  13.139 -11.206  1.00  0.00           H  
ATOM    915 1HB  ALA A  59      31.631  12.520  -9.477  1.00  0.00           H  
ATOM    916 2HB  ALA A  59      30.214  13.312  -8.750  1.00  0.00           H  
ATOM    917 3HB  ALA A  59      30.393  11.546  -8.649  1.00  0.00           H  
ATOM    918  N   GLN A  60      29.800   9.870 -10.969  1.00  0.00           N  
ATOM    919  CA  GLN A  60      30.241   8.647 -11.615  1.00  0.00           C  
ATOM    920  C   GLN A  60      29.861   8.661 -13.093  1.00  0.00           C  
ATOM    921  O   GLN A  60      30.635   8.211 -13.950  1.00  0.00           O  
ATOM    922  CB  GLN A  60      29.648   7.425 -10.908  1.00  0.00           C  
ATOM    923  CG  GLN A  60      30.216   7.194  -9.499  1.00  0.00           C  
ATOM    924  CD  GLN A  60      29.605   5.980  -8.805  1.00  0.00           C  
ATOM    925  OE1 GLN A  60      28.525   5.517  -9.179  1.00  0.00           O  
ATOM    926  NE2 GLN A  60      30.293   5.463  -7.788  1.00  0.00           N  
ATOM    927  H   GLN A  60      29.095   9.838 -10.251  1.00  0.00           H  
ATOM    928  HA  GLN A  60      31.326   8.594 -11.546  1.00  0.00           H  
ATOM    929 1HB  GLN A  60      28.571   7.555 -10.816  1.00  0.00           H  
ATOM    930 2HB  GLN A  60      29.821   6.533 -11.506  1.00  0.00           H  
ATOM    931 1HG  GLN A  60      31.291   7.041  -9.570  1.00  0.00           H  
ATOM    932 2HG  GLN A  60      30.007   8.076  -8.892  1.00  0.00           H  
ATOM    933 1HE2 GLN A  60      29.937   4.666  -7.295  1.00  0.00           H  
ATOM    934 2HE2 GLN A  60      31.164   5.871  -7.511  1.00  0.00           H  
ATOM    935  N   SER A  61      28.679   9.212 -13.405  1.00  0.00           N  
ATOM    936  CA  SER A  61      28.236   9.289 -14.789  1.00  0.00           C  
ATOM    937  C   SER A  61      29.185  10.190 -15.570  1.00  0.00           C  
ATOM    938  O   SER A  61      29.571   9.872 -16.701  1.00  0.00           O  
ATOM    939  CB  SER A  61      26.836   9.877 -14.878  1.00  0.00           C  
ATOM    940  OG  SER A  61      25.884   9.058 -14.253  1.00  0.00           O  
ATOM    941  H   SER A  61      28.056   9.553 -12.672  1.00  0.00           H  
ATOM    942  HA  SER A  61      28.252   8.290 -15.227  1.00  0.00           H  
ATOM    943 1HB  SER A  61      26.828  10.861 -14.429  1.00  0.00           H  
ATOM    944 2HB  SER A  61      26.574   9.999 -15.924  1.00  0.00           H  
ATOM    945  HG  SER A  61      26.060   9.137 -13.298  1.00  0.00           H  
ATOM    946  N   LYS A  62      29.586  11.303 -14.946  1.00  0.00           N  
ATOM    947  CA  LYS A  62      30.478  12.254 -15.588  1.00  0.00           C  
ATOM    948  C   LYS A  62      31.847  11.643 -15.826  1.00  0.00           C  
ATOM    949  O   LYS A  62      32.429  11.823 -16.900  1.00  0.00           O  
ATOM    950  CB  LYS A  62      30.620  13.513 -14.737  1.00  0.00           C  
ATOM    951  CG  LYS A  62      29.371  14.365 -14.678  1.00  0.00           C  
ATOM    952  CD  LYS A  62      29.572  15.585 -13.803  1.00  0.00           C  
ATOM    953  CE  LYS A  62      28.310  16.431 -13.729  1.00  0.00           C  
ATOM    954  NZ  LYS A  62      28.491  17.608 -12.830  1.00  0.00           N  
ATOM    955  H   LYS A  62      29.223  11.504 -14.010  1.00  0.00           H  
ATOM    956  HA  LYS A  62      30.056  12.528 -16.554  1.00  0.00           H  
ATOM    957 1HB  LYS A  62      30.864  13.224 -13.717  1.00  0.00           H  
ATOM    958 2HB  LYS A  62      31.440  14.122 -15.111  1.00  0.00           H  
ATOM    959 1HG  LYS A  62      29.072  14.671 -15.679  1.00  0.00           H  
ATOM    960 2HG  LYS A  62      28.580  13.765 -14.241  1.00  0.00           H  
ATOM    961 1HD  LYS A  62      29.843  15.263 -12.797  1.00  0.00           H  
ATOM    962 2HD  LYS A  62      30.383  16.191 -14.205  1.00  0.00           H  
ATOM    963 1HE  LYS A  62      28.055  16.781 -14.728  1.00  0.00           H  
ATOM    964 2HE  LYS A  62      27.492  15.822 -13.352  1.00  0.00           H  
ATOM    965 1HZ  LYS A  62      27.637  18.143 -12.803  1.00  0.00           H  
ATOM    966 2HZ  LYS A  62      28.715  17.283 -11.898  1.00  0.00           H  
ATOM    967 3HZ  LYS A  62      29.243  18.186 -13.175  1.00  0.00           H  
ATOM    968  N   GLN A  63      32.348  10.874 -14.852  1.00  0.00           N  
ATOM    969  CA  GLN A  63      33.649  10.252 -15.028  1.00  0.00           C  
ATOM    970  C   GLN A  63      33.602   9.217 -16.125  1.00  0.00           C  
ATOM    971  O   GLN A  63      34.543   9.081 -16.916  1.00  0.00           O  
ATOM    972  CB  GLN A  63      34.158   9.587 -13.749  1.00  0.00           C  
ATOM    973  CG  GLN A  63      34.506  10.542 -12.669  1.00  0.00           C  
ATOM    974  CD  GLN A  63      35.103   9.887 -11.443  1.00  0.00           C  
ATOM    975  OE1 GLN A  63      34.799   8.738 -11.059  1.00  0.00           O  
ATOM    976  NE2 GLN A  63      35.990  10.638 -10.806  1.00  0.00           N  
ATOM    977  H   GLN A  63      31.836  10.765 -13.975  1.00  0.00           H  
ATOM    978  HA  GLN A  63      34.344  11.023 -15.325  1.00  0.00           H  
ATOM    979 1HB  GLN A  63      33.391   8.906 -13.370  1.00  0.00           H  
ATOM    980 2HB  GLN A  63      35.042   8.998 -13.978  1.00  0.00           H  
ATOM    981 1HG  GLN A  63      35.202  11.258 -13.054  1.00  0.00           H  
ATOM    982 2HG  GLN A  63      33.604  11.050 -12.357  1.00  0.00           H  
ATOM    983 1HE2 GLN A  63      36.448  10.300  -9.983  1.00  0.00           H  
ATOM    984 2HE2 GLN A  63      36.189  11.575 -11.176  1.00  0.00           H  
ATOM    985  N   SER A  64      32.495   8.482 -16.198  1.00  0.00           N  
ATOM    986  CA  SER A  64      32.367   7.473 -17.221  1.00  0.00           C  
ATOM    987  C   SER A  64      32.362   8.153 -18.583  1.00  0.00           C  
ATOM    988  O   SER A  64      33.044   7.709 -19.508  1.00  0.00           O  
ATOM    989  CB  SER A  64      31.091   6.686 -17.009  1.00  0.00           C  
ATOM    990  OG  SER A  64      31.144   5.973 -15.797  1.00  0.00           O  
ATOM    991  H   SER A  64      31.745   8.601 -15.515  1.00  0.00           H  
ATOM    992  HA  SER A  64      33.221   6.800 -17.165  1.00  0.00           H  
ATOM    993 1HB  SER A  64      30.242   7.366 -16.994  1.00  0.00           H  
ATOM    994 2HB  SER A  64      30.948   5.998 -17.837  1.00  0.00           H  
ATOM    995  HG  SER A  64      31.130   6.658 -15.092  1.00  0.00           H  
ATOM    996  N   ALA A  65      31.633   9.270 -18.699  1.00  0.00           N  
ATOM    997  CA  ALA A  65      31.577   9.980 -19.965  1.00  0.00           C  
ATOM    998  C   ALA A  65      32.944  10.499 -20.377  1.00  0.00           C  
ATOM    999  O   ALA A  65      33.369  10.271 -21.511  1.00  0.00           O  
ATOM   1000  CB  ALA A  65      30.614  11.144 -19.864  1.00  0.00           C  
ATOM   1001  H   ALA A  65      31.077   9.602 -17.910  1.00  0.00           H  
ATOM   1002  HA  ALA A  65      31.233   9.286 -20.731  1.00  0.00           H  
ATOM   1003 1HB  ALA A  65      30.567  11.658 -20.824  1.00  0.00           H  
ATOM   1004 2HB  ALA A  65      29.627  10.776 -19.591  1.00  0.00           H  
ATOM   1005 3HB  ALA A  65      30.968  11.833 -19.098  1.00  0.00           H  
ATOM   1006  N   GLU A  66      33.670  11.143 -19.456  1.00  0.00           N  
ATOM   1007  CA  GLU A  66      34.986  11.657 -19.819  1.00  0.00           C  
ATOM   1008  C   GLU A  66      35.922  10.518 -20.200  1.00  0.00           C  
ATOM   1009  O   GLU A  66      36.685  10.621 -21.162  1.00  0.00           O  
ATOM   1010  CB  GLU A  66      35.592  12.540 -18.720  1.00  0.00           C  
ATOM   1011  CG  GLU A  66      36.977  13.128 -19.114  1.00  0.00           C  
ATOM   1012  CD  GLU A  66      37.584  14.202 -18.171  1.00  0.00           C  
ATOM   1013  OE1 GLU A  66      36.986  14.581 -17.195  1.00  0.00           O  
ATOM   1014  OE2 GLU A  66      38.677  14.638 -18.473  1.00  0.00           O  
ATOM   1015  H   GLU A  66      33.294  11.297 -18.518  1.00  0.00           H  
ATOM   1016  HA  GLU A  66      34.865  12.289 -20.700  1.00  0.00           H  
ATOM   1017 1HB  GLU A  66      34.917  13.366 -18.502  1.00  0.00           H  
ATOM   1018 2HB  GLU A  66      35.684  11.957 -17.822  1.00  0.00           H  
ATOM   1019 1HG  GLU A  66      37.677  12.295 -19.156  1.00  0.00           H  
ATOM   1020 2HG  GLU A  66      36.900  13.539 -20.118  1.00  0.00           H  
ATOM   1021  N   THR A  67      35.847   9.403 -19.476  1.00  0.00           N  
ATOM   1022  CA  THR A  67      36.704   8.273 -19.772  1.00  0.00           C  
ATOM   1023  C   THR A  67      36.440   7.783 -21.195  1.00  0.00           C  
ATOM   1024  O   THR A  67      37.381   7.527 -21.958  1.00  0.00           O  
ATOM   1025  CB  THR A  67      36.467   7.129 -18.770  1.00  0.00           C  
ATOM   1026  OG1 THR A  67      36.772   7.590 -17.442  1.00  0.00           O  
ATOM   1027  CG2 THR A  67      37.350   5.932 -19.112  1.00  0.00           C  
ATOM   1028  H   THR A  67      35.209   9.341 -18.682  1.00  0.00           H  
ATOM   1029  HA  THR A  67      37.741   8.594 -19.702  1.00  0.00           H  
ATOM   1030  HB  THR A  67      35.420   6.830 -18.806  1.00  0.00           H  
ATOM   1031  HG1 THR A  67      36.094   8.261 -17.189  1.00  0.00           H  
ATOM   1032 1HG2 THR A  67      37.170   5.132 -18.397  1.00  0.00           H  
ATOM   1033 2HG2 THR A  67      37.112   5.582 -20.119  1.00  0.00           H  
ATOM   1034 3HG2 THR A  67      38.399   6.225 -19.071  1.00  0.00           H  
ATOM   1035  N   LYS A  68      35.160   7.662 -21.568  1.00  0.00           N  
ATOM   1036  CA  LYS A  68      34.798   7.210 -22.903  1.00  0.00           C  
ATOM   1037  C   LYS A  68      35.220   8.209 -23.984  1.00  0.00           C  
ATOM   1038  O   LYS A  68      35.711   7.809 -25.050  1.00  0.00           O  
ATOM   1039  CB  LYS A  68      33.294   6.956 -22.978  1.00  0.00           C  
ATOM   1040  CG  LYS A  68      32.820   5.728 -22.192  1.00  0.00           C  
ATOM   1041  CD  LYS A  68      31.305   5.573 -22.263  1.00  0.00           C  
ATOM   1042  CE  LYS A  68      30.830   4.379 -21.446  1.00  0.00           C  
ATOM   1043  NZ  LYS A  68      29.345   4.229 -21.490  1.00  0.00           N  
ATOM   1044  H   LYS A  68      34.420   7.875 -20.895  1.00  0.00           H  
ATOM   1045  HA  LYS A  68      35.313   6.271 -23.094  1.00  0.00           H  
ATOM   1046 1HB  LYS A  68      32.768   7.827 -22.578  1.00  0.00           H  
ATOM   1047 2HB  LYS A  68      32.992   6.838 -24.016  1.00  0.00           H  
ATOM   1048 1HG  LYS A  68      33.285   4.835 -22.606  1.00  0.00           H  
ATOM   1049 2HG  LYS A  68      33.125   5.820 -21.153  1.00  0.00           H  
ATOM   1050 1HD  LYS A  68      30.838   6.479 -21.869  1.00  0.00           H  
ATOM   1051 2HD  LYS A  68      30.995   5.445 -23.298  1.00  0.00           H  
ATOM   1052 1HE  LYS A  68      31.290   3.474 -21.837  1.00  0.00           H  
ATOM   1053 2HE  LYS A  68      31.141   4.514 -20.408  1.00  0.00           H  
ATOM   1054 1HZ  LYS A  68      29.070   3.430 -20.936  1.00  0.00           H  
ATOM   1055 2HZ  LYS A  68      28.910   5.061 -21.117  1.00  0.00           H  
ATOM   1056 3HZ  LYS A  68      29.048   4.093 -22.445  1.00  0.00           H  
ATOM   1057  N   GLU A  69      35.067   9.513 -23.722  1.00  0.00           N  
ATOM   1058  CA  GLU A  69      35.480  10.497 -24.717  1.00  0.00           C  
ATOM   1059  C   GLU A  69      36.992  10.434 -24.927  1.00  0.00           C  
ATOM   1060  O   GLU A  69      37.478  10.489 -26.065  1.00  0.00           O  
ATOM   1061  CB  GLU A  69      35.051  11.911 -24.306  1.00  0.00           C  
ATOM   1062  CG  GLU A  69      33.533  12.163 -24.377  1.00  0.00           C  
ATOM   1063  CD  GLU A  69      33.122  13.540 -23.890  1.00  0.00           C  
ATOM   1064  OE1 GLU A  69      33.964  14.265 -23.413  1.00  0.00           O  
ATOM   1065  OE2 GLU A  69      31.961  13.864 -24.001  1.00  0.00           O  
ATOM   1066  H   GLU A  69      34.645   9.815 -22.841  1.00  0.00           H  
ATOM   1067  HA  GLU A  69      34.995  10.254 -25.662  1.00  0.00           H  
ATOM   1068 1HB  GLU A  69      35.368  12.095 -23.278  1.00  0.00           H  
ATOM   1069 2HB  GLU A  69      35.550  12.643 -24.940  1.00  0.00           H  
ATOM   1070 1HG  GLU A  69      33.213  12.051 -25.412  1.00  0.00           H  
ATOM   1071 2HG  GLU A  69      33.023  11.405 -23.790  1.00  0.00           H  
ATOM   1072  N   LYS A  70      37.742  10.269 -23.831  1.00  0.00           N  
ATOM   1073  CA  LYS A  70      39.188  10.157 -23.937  1.00  0.00           C  
ATOM   1074  C   LYS A  70      39.580   8.891 -24.669  1.00  0.00           C  
ATOM   1075  O   LYS A  70      40.442   8.923 -25.546  1.00  0.00           O  
ATOM   1076  CB  LYS A  70      39.849  10.150 -22.567  1.00  0.00           C  
ATOM   1077  CG  LYS A  70      39.894  11.479 -21.846  1.00  0.00           C  
ATOM   1078  CD  LYS A  70      40.437  11.267 -20.450  1.00  0.00           C  
ATOM   1079  CE  LYS A  70      41.859  10.730 -20.527  1.00  0.00           C  
ATOM   1080  NZ  LYS A  70      42.463  10.537 -19.210  1.00  0.00           N  
ATOM   1081  H   LYS A  70      37.302  10.247 -22.910  1.00  0.00           H  
ATOM   1082  HA  LYS A  70      39.560  11.010 -24.502  1.00  0.00           H  
ATOM   1083 1HB  LYS A  70      39.311   9.453 -21.921  1.00  0.00           H  
ATOM   1084 2HB  LYS A  70      40.866   9.781 -22.663  1.00  0.00           H  
ATOM   1085 1HG  LYS A  70      40.533  12.177 -22.386  1.00  0.00           H  
ATOM   1086 2HG  LYS A  70      38.888  11.898 -21.783  1.00  0.00           H  
ATOM   1087 1HD  LYS A  70      40.426  12.213 -19.900  1.00  0.00           H  
ATOM   1088 2HD  LYS A  70      39.806  10.552 -19.921  1.00  0.00           H  
ATOM   1089 1HE  LYS A  70      41.836   9.772 -21.042  1.00  0.00           H  
ATOM   1090 2HE  LYS A  70      42.475  11.425 -21.098  1.00  0.00           H  
ATOM   1091 1HZ  LYS A  70      43.394  10.171 -19.325  1.00  0.00           H  
ATOM   1092 2HZ  LYS A  70      42.517  11.426 -18.706  1.00  0.00           H  
ATOM   1093 3HZ  LYS A  70      41.911   9.884 -18.675  1.00  0.00           H  
ATOM   1094  N   SER A  71      38.907   7.784 -24.349  1.00  0.00           N  
ATOM   1095  CA  SER A  71      39.212   6.501 -24.953  1.00  0.00           C  
ATOM   1096  C   SER A  71      38.985   6.568 -26.453  1.00  0.00           C  
ATOM   1097  O   SER A  71      39.769   6.025 -27.230  1.00  0.00           O  
ATOM   1098  CB  SER A  71      38.334   5.431 -24.337  1.00  0.00           C  
ATOM   1099  OG  SER A  71      38.616   5.282 -22.967  1.00  0.00           O  
ATOM   1100  H   SER A  71      38.198   7.817 -23.618  1.00  0.00           H  
ATOM   1101  HA  SER A  71      40.259   6.266 -24.768  1.00  0.00           H  
ATOM   1102 1HB  SER A  71      37.290   5.699 -24.470  1.00  0.00           H  
ATOM   1103 2HB  SER A  71      38.502   4.489 -24.853  1.00  0.00           H  
ATOM   1104  HG  SER A  71      38.353   6.140 -22.556  1.00  0.00           H  
ATOM   1105  N   SER A  72      37.910   7.246 -26.859  1.00  0.00           N  
ATOM   1106  CA  SER A  72      37.579   7.428 -28.262  1.00  0.00           C  
ATOM   1107  C   SER A  72      38.625   8.315 -28.953  1.00  0.00           C  
ATOM   1108  O   SER A  72      39.021   8.054 -30.090  1.00  0.00           O  
ATOM   1109  CB  SER A  72      36.201   8.051 -28.380  1.00  0.00           C  
ATOM   1110  OG  SER A  72      35.214   7.185 -27.875  1.00  0.00           O  
ATOM   1111  H   SER A  72      37.277   7.637 -26.161  1.00  0.00           H  
ATOM   1112  HA  SER A  72      37.575   6.452 -28.746  1.00  0.00           H  
ATOM   1113 1HB  SER A  72      36.177   8.990 -27.829  1.00  0.00           H  
ATOM   1114 2HB  SER A  72      35.994   8.275 -29.423  1.00  0.00           H  
ATOM   1115  HG  SER A  72      35.340   7.188 -26.900  1.00  0.00           H  
ATOM   1116  N   SER A  73      39.069   9.369 -28.248  1.00  0.00           N  
ATOM   1117  CA  SER A  73      40.069  10.313 -28.742  1.00  0.00           C  
ATOM   1118  C   SER A  73      41.423   9.623 -28.961  1.00  0.00           C  
ATOM   1119  O   SER A  73      42.130   9.890 -29.942  1.00  0.00           O  
ATOM   1120  CB  SER A  73      40.219  11.456 -27.758  1.00  0.00           C  
ATOM   1121  OG  SER A  73      39.023  12.193 -27.659  1.00  0.00           O  
ATOM   1122  H   SER A  73      38.671   9.547 -27.327  1.00  0.00           H  
ATOM   1123  HA  SER A  73      39.726  10.712 -29.697  1.00  0.00           H  
ATOM   1124 1HB  SER A  73      40.491  11.071 -26.787  1.00  0.00           H  
ATOM   1125 2HB  SER A  73      41.025  12.109 -28.084  1.00  0.00           H  
ATOM   1126  HG  SER A  73      38.377  11.594 -27.207  1.00  0.00           H  
ATOM   1127  N   TYR A  74      41.781   8.699 -28.069  1.00  0.00           N  
ATOM   1128  CA  TYR A  74      43.045   7.987 -28.202  1.00  0.00           C  
ATOM   1129  C   TYR A  74      42.927   6.878 -29.225  1.00  0.00           C  
ATOM   1130  O   TYR A  74      42.823   5.699 -28.890  1.00  0.00           O  
ATOM   1131  CB  TYR A  74      43.538   7.394 -26.876  1.00  0.00           C  
ATOM   1132  CG  TYR A  74      44.074   8.395 -25.876  1.00  0.00           C  
ATOM   1133  CD1 TYR A  74      43.384   8.688 -24.713  1.00  0.00           C  
ATOM   1134  CD2 TYR A  74      45.279   9.016 -26.135  1.00  0.00           C  
ATOM   1135  CE1 TYR A  74      43.896   9.610 -23.820  1.00  0.00           C  
ATOM   1136  CE2 TYR A  74      45.794   9.933 -25.241  1.00  0.00           C  
ATOM   1137  CZ  TYR A  74      45.109  10.236 -24.092  1.00  0.00           C  
ATOM   1138  OH  TYR A  74      45.627  11.169 -23.216  1.00  0.00           O  
ATOM   1139  H   TYR A  74      41.178   8.519 -27.267  1.00  0.00           H  
ATOM   1140  HA  TYR A  74      43.799   8.685 -28.565  1.00  0.00           H  
ATOM   1141 1HB  TYR A  74      42.709   6.856 -26.405  1.00  0.00           H  
ATOM   1142 2HB  TYR A  74      44.323   6.667 -27.082  1.00  0.00           H  
ATOM   1143  HD1 TYR A  74      42.444   8.192 -24.501  1.00  0.00           H  
ATOM   1144  HD2 TYR A  74      45.820   8.778 -27.050  1.00  0.00           H  
ATOM   1145  HE1 TYR A  74      43.355   9.841 -22.915  1.00  0.00           H  
ATOM   1146  HE2 TYR A  74      46.745  10.421 -25.446  1.00  0.00           H  
ATOM   1147  HH  TYR A  74      46.324  11.646 -23.668  1.00  0.00           H  
ATOM   1148  N   GLN A  75      42.990   7.287 -30.482  1.00  0.00           N  
ATOM   1149  CA  GLN A  75      42.870   6.397 -31.621  1.00  0.00           C  
ATOM   1150  C   GLN A  75      43.775   5.201 -31.427  1.00  0.00           C  
ATOM   1151  O   GLN A  75      44.930   5.350 -31.037  1.00  0.00           O  
ATOM   1152  CB  GLN A  75      43.267   7.134 -32.908  1.00  0.00           C  
ATOM   1153  CG  GLN A  75      43.152   6.319 -34.178  1.00  0.00           C  
ATOM   1154  CD  GLN A  75      43.545   7.104 -35.421  1.00  0.00           C  
ATOM   1155  OE1 GLN A  75      44.097   8.208 -35.342  1.00  0.00           O  
ATOM   1156  NE2 GLN A  75      43.253   6.537 -36.588  1.00  0.00           N  
ATOM   1157  H   GLN A  75      43.047   8.295 -30.624  1.00  0.00           H  
ATOM   1158  HA  GLN A  75      41.839   6.051 -31.694  1.00  0.00           H  
ATOM   1159 1HB  GLN A  75      42.649   8.027 -33.016  1.00  0.00           H  
ATOM   1160 2HB  GLN A  75      44.302   7.462 -32.827  1.00  0.00           H  
ATOM   1161 1HG  GLN A  75      43.829   5.475 -34.101  1.00  0.00           H  
ATOM   1162 2HG  GLN A  75      42.129   5.970 -34.295  1.00  0.00           H  
ATOM   1163 1HE2 GLN A  75      43.479   7.001 -37.445  1.00  0.00           H  
ATOM   1164 2HE2 GLN A  75      42.805   5.641 -36.608  1.00  0.00           H  
ATOM   1165  N   HIS A  76      43.246   4.012 -31.664  1.00  0.00           N  
ATOM   1166  CA  HIS A  76      44.059   2.820 -31.525  1.00  0.00           C  
ATOM   1167  C   HIS A  76      44.994   2.742 -32.710  1.00  0.00           C  
ATOM   1168  O   HIS A  76      44.624   3.142 -33.813  1.00  0.00           O  
ATOM   1169  CB  HIS A  76      43.186   1.561 -31.485  1.00  0.00           C  
ATOM   1170  CG  HIS A  76      42.313   1.464 -30.283  1.00  0.00           C  
ATOM   1171  ND1 HIS A  76      42.803   1.214 -29.019  1.00  0.00           N  
ATOM   1172  CD2 HIS A  76      40.976   1.599 -30.150  1.00  0.00           C  
ATOM   1173  CE1 HIS A  76      41.801   1.197 -28.161  1.00  0.00           C  
ATOM   1174  NE2 HIS A  76      40.681   1.426 -28.823  1.00  0.00           N  
ATOM   1175  H   HIS A  76      42.281   3.935 -31.950  1.00  0.00           H  
ATOM   1176  HA  HIS A  76      44.655   2.870 -30.614  1.00  0.00           H  
ATOM   1177 1HB  HIS A  76      42.554   1.528 -32.371  1.00  0.00           H  
ATOM   1178 2HB  HIS A  76      43.828   0.679 -31.509  1.00  0.00           H  
ATOM   1179  HD2 HIS A  76      40.265   1.809 -30.951  1.00  0.00           H  
ATOM   1180  HE1 HIS A  76      41.885   1.025 -27.089  1.00  0.00           H  
ATOM   1181  HE2 HIS A  76      39.755   1.475 -28.423  1.00  0.00           H  
ATOM   1182  N   TYR A  77      46.175   2.191 -32.498  1.00  0.00           N  
ATOM   1183  CA  TYR A  77      47.130   2.011 -33.579  1.00  0.00           C  
ATOM   1184  C   TYR A  77      47.436   0.542 -33.738  1.00  0.00           C  
ATOM   1185  O   TYR A  77      47.237  -0.244 -32.809  1.00  0.00           O  
ATOM   1186  CB  TYR A  77      48.376   2.860 -33.349  1.00  0.00           C  
ATOM   1187  CG  TYR A  77      48.034   4.352 -33.373  1.00  0.00           C  
ATOM   1188  CD1 TYR A  77      47.767   5.037 -32.197  1.00  0.00           C  
ATOM   1189  CD2 TYR A  77      47.938   5.020 -34.584  1.00  0.00           C  
ATOM   1190  CE1 TYR A  77      47.428   6.373 -32.238  1.00  0.00           C  
ATOM   1191  CE2 TYR A  77      47.586   6.359 -34.609  1.00  0.00           C  
ATOM   1192  CZ  TYR A  77      47.335   7.026 -33.442  1.00  0.00           C  
ATOM   1193  OH  TYR A  77      46.984   8.355 -33.481  1.00  0.00           O  
ATOM   1194  H   TYR A  77      46.419   1.894 -31.563  1.00  0.00           H  
ATOM   1195  HA  TYR A  77      46.680   2.344 -34.515  1.00  0.00           H  
ATOM   1196 1HB  TYR A  77      48.825   2.612 -32.389  1.00  0.00           H  
ATOM   1197 2HB  TYR A  77      49.116   2.656 -34.126  1.00  0.00           H  
ATOM   1198  HD1 TYR A  77      47.811   4.526 -31.241  1.00  0.00           H  
ATOM   1199  HD2 TYR A  77      48.126   4.487 -35.521  1.00  0.00           H  
ATOM   1200  HE1 TYR A  77      47.210   6.902 -31.322  1.00  0.00           H  
ATOM   1201  HE2 TYR A  77      47.502   6.887 -35.560  1.00  0.00           H  
ATOM   1202  HH  TYR A  77      46.943   8.641 -34.402  1.00  0.00           H  
ATOM   1203  N   LYS A  78      47.874   0.162 -34.928  1.00  0.00           N  
ATOM   1204  CA  LYS A  78      48.161  -1.233 -35.225  1.00  0.00           C  
ATOM   1205  C   LYS A  78      49.444  -1.663 -34.552  1.00  0.00           C  
ATOM   1206  O   LYS A  78      50.348  -0.853 -34.353  1.00  0.00           O  
ATOM   1207  CB  LYS A  78      48.232  -1.440 -36.731  1.00  0.00           C  
ATOM   1208  CG  LYS A  78      46.899  -1.218 -37.417  1.00  0.00           C  
ATOM   1209  CD  LYS A  78      46.976  -1.428 -38.909  1.00  0.00           C  
ATOM   1210  CE  LYS A  78      45.636  -1.136 -39.556  1.00  0.00           C  
ATOM   1211  NZ  LYS A  78      45.697  -1.261 -41.029  1.00  0.00           N  
ATOM   1212  H   LYS A  78      48.044   0.873 -35.651  1.00  0.00           H  
ATOM   1213  HA  LYS A  78      47.349  -1.845 -34.830  1.00  0.00           H  
ATOM   1214 1HB  LYS A  78      48.937  -0.734 -37.155  1.00  0.00           H  
ATOM   1215 2HB  LYS A  78      48.591  -2.444 -36.956  1.00  0.00           H  
ATOM   1216 1HG  LYS A  78      46.156  -1.895 -36.996  1.00  0.00           H  
ATOM   1217 2HG  LYS A  78      46.578  -0.189 -37.228  1.00  0.00           H  
ATOM   1218 1HD  LYS A  78      47.736  -0.765 -39.333  1.00  0.00           H  
ATOM   1219 2HD  LYS A  78      47.254  -2.460 -39.120  1.00  0.00           H  
ATOM   1220 1HE  LYS A  78      44.893  -1.833 -39.171  1.00  0.00           H  
ATOM   1221 2HE  LYS A  78      45.333  -0.120 -39.298  1.00  0.00           H  
ATOM   1222 1HZ  LYS A  78      44.789  -1.055 -41.422  1.00  0.00           H  
ATOM   1223 2HZ  LYS A  78      46.378  -0.605 -41.390  1.00  0.00           H  
ATOM   1224 3HZ  LYS A  78      45.966  -2.201 -41.279  1.00  0.00           H  
ATOM   1225  N   ASP A  79      49.556  -2.947 -34.233  1.00  0.00           N  
ATOM   1226  CA  ASP A  79      50.758  -3.433 -33.569  1.00  0.00           C  
ATOM   1227  C   ASP A  79      52.020  -3.142 -34.385  1.00  0.00           C  
ATOM   1228  O   ASP A  79      53.051  -2.772 -33.816  1.00  0.00           O  
ATOM   1229  CB  ASP A  79      50.569  -4.903 -33.223  1.00  0.00           C  
ATOM   1230  CG  ASP A  79      49.533  -5.105 -32.038  1.00  0.00           C  
ATOM   1231  OD1 ASP A  79      49.239  -4.162 -31.318  1.00  0.00           O  
ATOM   1232  OD2 ASP A  79      49.040  -6.181 -31.900  1.00  0.00           O  
ATOM   1233  H   ASP A  79      48.797  -3.585 -34.426  1.00  0.00           H  
ATOM   1234  HA  ASP A  79      50.868  -2.906 -32.640  1.00  0.00           H  
ATOM   1235 1HB  ASP A  79      50.244  -5.463 -34.094  1.00  0.00           H  
ATOM   1236 2HB  ASP A  79      51.519  -5.308 -32.907  1.00  0.00           H  
ATOM   1237  N   THR A  80      51.929  -3.217 -35.712  1.00  0.00           N  
ATOM   1238  CA  THR A  80      53.074  -2.876 -36.548  1.00  0.00           C  
ATOM   1239  C   THR A  80      53.472  -1.413 -36.346  1.00  0.00           C  
ATOM   1240  O   THR A  80      54.651  -1.086 -36.212  1.00  0.00           O  
ATOM   1241  CB  THR A  80      52.776  -3.115 -38.034  1.00  0.00           C  
ATOM   1242  OG1 THR A  80      52.532  -4.512 -38.257  1.00  0.00           O  
ATOM   1243  CG2 THR A  80      53.949  -2.665 -38.870  1.00  0.00           C  
ATOM   1244  H   THR A  80      51.065  -3.515 -36.138  1.00  0.00           H  
ATOM   1245  HA  THR A  80      53.922  -3.504 -36.257  1.00  0.00           H  
ATOM   1246  HB  THR A  80      51.889  -2.542 -38.318  1.00  0.00           H  
ATOM   1247  HG1 THR A  80      53.386  -5.022 -38.056  1.00  0.00           H  
ATOM   1248 1HG2 THR A  80      53.734  -2.825 -39.926  1.00  0.00           H  
ATOM   1249 2HG2 THR A  80      54.128  -1.609 -38.692  1.00  0.00           H  
ATOM   1250 3HG2 THR A  80      54.832  -3.241 -38.584  1.00  0.00           H  
ATOM   1251  N   GLU A  81      52.476  -0.526 -36.317  1.00  0.00           N  
ATOM   1252  CA  GLU A  81      52.724   0.904 -36.179  1.00  0.00           C  
ATOM   1253  C   GLU A  81      53.388   1.210 -34.834  1.00  0.00           C  
ATOM   1254  O   GLU A  81      54.295   2.050 -34.746  1.00  0.00           O  
ATOM   1255  CB  GLU A  81      51.395   1.672 -36.305  1.00  0.00           C  
ATOM   1256  CG  GLU A  81      50.787   1.626 -37.710  1.00  0.00           C  
ATOM   1257  CD  GLU A  81      49.395   2.256 -37.841  1.00  0.00           C  
ATOM   1258  OE1 GLU A  81      48.595   2.163 -36.923  1.00  0.00           O  
ATOM   1259  OE2 GLU A  81      49.143   2.834 -38.872  1.00  0.00           O  
ATOM   1260  H   GLU A  81      51.526  -0.854 -36.391  1.00  0.00           H  
ATOM   1261  HA  GLU A  81      53.397   1.221 -36.976  1.00  0.00           H  
ATOM   1262 1HB  GLU A  81      50.672   1.280 -35.602  1.00  0.00           H  
ATOM   1263 2HB  GLU A  81      51.557   2.718 -36.050  1.00  0.00           H  
ATOM   1264 1HG  GLU A  81      51.464   2.134 -38.396  1.00  0.00           H  
ATOM   1265 2HG  GLU A  81      50.735   0.582 -38.016  1.00  0.00           H  
ATOM   1266  N   LYS A  82      52.962   0.491 -33.791  1.00  0.00           N  
ATOM   1267  CA  LYS A  82      53.517   0.705 -32.463  1.00  0.00           C  
ATOM   1268  C   LYS A  82      54.978   0.296 -32.440  1.00  0.00           C  
ATOM   1269  O   LYS A  82      55.824   1.020 -31.906  1.00  0.00           O  
ATOM   1270  CB  LYS A  82      52.725  -0.088 -31.427  1.00  0.00           C  
ATOM   1271  CG  LYS A  82      51.326   0.444 -31.274  1.00  0.00           C  
ATOM   1272  CD  LYS A  82      50.546  -0.128 -30.101  1.00  0.00           C  
ATOM   1273  CE  LYS A  82      50.093  -1.500 -30.448  1.00  0.00           C  
ATOM   1274  NZ  LYS A  82      49.149  -2.094 -29.509  1.00  0.00           N  
ATOM   1275  H   LYS A  82      52.204  -0.178 -33.933  1.00  0.00           H  
ATOM   1276  HA  LYS A  82      53.458   1.764 -32.224  1.00  0.00           H  
ATOM   1277 1HB  LYS A  82      52.686  -1.142 -31.713  1.00  0.00           H  
ATOM   1278 2HB  LYS A  82      53.221  -0.019 -30.457  1.00  0.00           H  
ATOM   1279 1HG  LYS A  82      51.370   1.477 -31.250  1.00  0.00           H  
ATOM   1280 2HG  LYS A  82      50.783   0.170 -32.163  1.00  0.00           H  
ATOM   1281 1HD  LYS A  82      51.172  -0.161 -29.209  1.00  0.00           H  
ATOM   1282 2HD  LYS A  82      49.677   0.497 -29.904  1.00  0.00           H  
ATOM   1283 1HE  LYS A  82      49.616  -1.456 -31.427  1.00  0.00           H  
ATOM   1284 2HE  LYS A  82      50.968  -2.147 -30.501  1.00  0.00           H  
ATOM   1285 1HZ  LYS A  82      48.951  -3.023 -29.923  1.00  0.00           H  
ATOM   1286 2HZ  LYS A  82      49.555  -2.185 -28.598  1.00  0.00           H  
ATOM   1287 3HZ  LYS A  82      48.312  -1.547 -29.459  1.00  0.00           H  
ATOM   1288  N   GLU A  83      55.290  -0.826 -33.099  1.00  0.00           N  
ATOM   1289  CA  GLU A  83      56.659  -1.315 -33.133  1.00  0.00           C  
ATOM   1290  C   GLU A  83      57.540  -0.342 -33.904  1.00  0.00           C  
ATOM   1291  O   GLU A  83      58.674  -0.073 -33.499  1.00  0.00           O  
ATOM   1292  CB  GLU A  83      56.726  -2.704 -33.778  1.00  0.00           C  
ATOM   1293  CG  GLU A  83      58.120  -3.364 -33.782  1.00  0.00           C  
ATOM   1294  CD  GLU A  83      58.658  -3.699 -32.407  1.00  0.00           C  
ATOM   1295  OE1 GLU A  83      57.894  -3.765 -31.477  1.00  0.00           O  
ATOM   1296  OE2 GLU A  83      59.848  -3.897 -32.295  1.00  0.00           O  
ATOM   1297  H   GLU A  83      54.549  -1.377 -33.537  1.00  0.00           H  
ATOM   1298  HA  GLU A  83      57.028  -1.389 -32.115  1.00  0.00           H  
ATOM   1299 1HB  GLU A  83      56.032  -3.379 -33.268  1.00  0.00           H  
ATOM   1300 2HB  GLU A  83      56.393  -2.634 -34.815  1.00  0.00           H  
ATOM   1301 1HG  GLU A  83      58.061  -4.284 -34.365  1.00  0.00           H  
ATOM   1302 2HG  GLU A  83      58.816  -2.696 -34.286  1.00  0.00           H  
ATOM   1303  N   GLN A  84      57.005   0.228 -34.992  1.00  0.00           N  
ATOM   1304  CA  GLN A  84      57.770   1.179 -35.789  1.00  0.00           C  
ATOM   1305  C   GLN A  84      58.075   2.445 -34.968  1.00  0.00           C  
ATOM   1306  O   GLN A  84      59.197   2.955 -35.036  1.00  0.00           O  
ATOM   1307  CB  GLN A  84      56.999   1.518 -37.079  1.00  0.00           C  
ATOM   1308  CG  GLN A  84      56.918   0.347 -38.106  1.00  0.00           C  
ATOM   1309  CD  GLN A  84      55.967   0.650 -39.268  1.00  0.00           C  
ATOM   1310  OE1 GLN A  84      55.147   1.568 -39.190  1.00  0.00           O  
ATOM   1311  NE2 GLN A  84      56.069  -0.123 -40.352  1.00  0.00           N  
ATOM   1312  H   GLN A  84      56.071  -0.046 -35.292  1.00  0.00           H  
ATOM   1313  HA  GLN A  84      58.714   0.722 -36.064  1.00  0.00           H  
ATOM   1314 1HB  GLN A  84      55.986   1.828 -36.831  1.00  0.00           H  
ATOM   1315 2HB  GLN A  84      57.486   2.356 -37.574  1.00  0.00           H  
ATOM   1316 1HG  GLN A  84      57.910   0.177 -38.527  1.00  0.00           H  
ATOM   1317 2HG  GLN A  84      56.579  -0.559 -37.608  1.00  0.00           H  
ATOM   1318 1HE2 GLN A  84      55.466   0.036 -41.137  1.00  0.00           H  
ATOM   1319 2HE2 GLN A  84      56.742  -0.861 -40.384  1.00  0.00           H  
ATOM   1320  N   LEU A  85      57.134   2.937 -34.144  1.00  0.00           N  
ATOM   1321  CA  LEU A  85      57.472   4.091 -33.295  1.00  0.00           C  
ATOM   1322  C   LEU A  85      58.601   3.730 -32.349  1.00  0.00           C  
ATOM   1323  O   LEU A  85      59.583   4.446 -32.233  1.00  0.00           O  
ATOM   1324  CB  LEU A  85      56.314   4.648 -32.448  1.00  0.00           C  
ATOM   1325  CG  LEU A  85      56.704   5.970 -31.596  1.00  0.00           C  
ATOM   1326  CD1 LEU A  85      55.498   6.839 -31.375  1.00  0.00           C  
ATOM   1327  CD2 LEU A  85      57.277   5.600 -30.215  1.00  0.00           C  
ATOM   1328  H   LEU A  85      56.194   2.519 -34.124  1.00  0.00           H  
ATOM   1329  HA  LEU A  85      57.821   4.892 -33.942  1.00  0.00           H  
ATOM   1330 1HB  LEU A  85      55.480   4.901 -33.106  1.00  0.00           H  
ATOM   1331 2HB  LEU A  85      55.989   3.868 -31.765  1.00  0.00           H  
ATOM   1332  HG  LEU A  85      57.445   6.536 -32.155  1.00  0.00           H  
ATOM   1333 1HD1 LEU A  85      55.810   7.723 -30.835  1.00  0.00           H  
ATOM   1334 2HD1 LEU A  85      55.070   7.132 -32.330  1.00  0.00           H  
ATOM   1335 3HD1 LEU A  85      54.764   6.301 -30.797  1.00  0.00           H  
ATOM   1336 1HD2 LEU A  85      57.528   6.531 -29.685  1.00  0.00           H  
ATOM   1337 2HD2 LEU A  85      56.544   5.049 -29.639  1.00  0.00           H  
ATOM   1338 3HD2 LEU A  85      58.167   4.996 -30.323  1.00  0.00           H  
ATOM   1339  N   ILE A  86      58.442   2.595 -31.670  1.00  0.00           N  
ATOM   1340  CA  ILE A  86      59.416   2.236 -30.638  1.00  0.00           C  
ATOM   1341  C   ILE A  86      60.804   2.048 -31.268  1.00  0.00           C  
ATOM   1342  O   ILE A  86      61.788   2.601 -30.742  1.00  0.00           O  
ATOM   1343  CB  ILE A  86      58.941   0.897 -30.057  1.00  0.00           C  
ATOM   1344  CG1 ILE A  86      57.657   1.148 -29.251  1.00  0.00           C  
ATOM   1345  CG2 ILE A  86      60.001   0.327 -29.181  1.00  0.00           C  
ATOM   1346  CD1 ILE A  86      56.923  -0.128 -28.908  1.00  0.00           C  
ATOM   1347  H   ILE A  86      57.618   2.024 -31.813  1.00  0.00           H  
ATOM   1348  HA  ILE A  86      59.449   2.986 -29.887  1.00  0.00           H  
ATOM   1349  HB  ILE A  86      58.722   0.197 -30.848  1.00  0.00           H  
ATOM   1350 1HG1 ILE A  86      57.904   1.657 -28.328  1.00  0.00           H  
ATOM   1351 2HG1 ILE A  86      56.994   1.788 -29.840  1.00  0.00           H  
ATOM   1352 1HG2 ILE A  86      59.631  -0.600 -28.800  1.00  0.00           H  
ATOM   1353 2HG2 ILE A  86      60.897   0.140 -29.763  1.00  0.00           H  
ATOM   1354 3HG2 ILE A  86      60.234   1.005 -28.356  1.00  0.00           H  
ATOM   1355 1HD1 ILE A  86      56.027   0.100 -28.344  1.00  0.00           H  
ATOM   1356 2HD1 ILE A  86      56.646  -0.650 -29.824  1.00  0.00           H  
ATOM   1357 3HD1 ILE A  86      57.569  -0.766 -28.318  1.00  0.00           H  
ATOM   1358  N   ASP A  87      60.889   1.346 -32.395  1.00  0.00           N  
ATOM   1359  CA  ASP A  87      62.138   1.133 -33.113  1.00  0.00           C  
ATOM   1360  C   ASP A  87      62.724   2.483 -33.522  1.00  0.00           C  
ATOM   1361  O   ASP A  87      63.904   2.745 -33.290  1.00  0.00           O  
ATOM   1362  CB  ASP A  87      61.895   0.216 -34.337  1.00  0.00           C  
ATOM   1363  CG  ASP A  87      63.155  -0.205 -35.164  1.00  0.00           C  
ATOM   1364  OD1 ASP A  87      64.007  -0.905 -34.639  1.00  0.00           O  
ATOM   1365  OD2 ASP A  87      63.247   0.179 -36.311  1.00  0.00           O  
ATOM   1366  H   ASP A  87      60.040   0.917 -32.776  1.00  0.00           H  
ATOM   1367  HA  ASP A  87      62.847   0.642 -32.444  1.00  0.00           H  
ATOM   1368 1HB  ASP A  87      61.401  -0.699 -33.991  1.00  0.00           H  
ATOM   1369 2HB  ASP A  87      61.193   0.713 -35.009  1.00  0.00           H  
ATOM   1370  N   LEU A  88      61.892   3.380 -34.076  1.00  0.00           N  
ATOM   1371  CA  LEU A  88      62.376   4.698 -34.476  1.00  0.00           C  
ATOM   1372  C   LEU A  88      62.986   5.444 -33.291  1.00  0.00           C  
ATOM   1373  O   LEU A  88      64.094   5.980 -33.389  1.00  0.00           O  
ATOM   1374  CB  LEU A  88      61.238   5.571 -35.044  1.00  0.00           C  
ATOM   1375  CG  LEU A  88      61.673   7.005 -35.459  1.00  0.00           C  
ATOM   1376  CD1 LEU A  88      62.657   6.892 -36.618  1.00  0.00           C  
ATOM   1377  CD2 LEU A  88      60.464   7.862 -35.827  1.00  0.00           C  
ATOM   1378  H   LEU A  88      60.919   3.144 -34.253  1.00  0.00           H  
ATOM   1379  HA  LEU A  88      63.143   4.568 -35.233  1.00  0.00           H  
ATOM   1380 1HB  LEU A  88      60.836   5.070 -35.928  1.00  0.00           H  
ATOM   1381 2HB  LEU A  88      60.441   5.645 -34.308  1.00  0.00           H  
ATOM   1382  HG  LEU A  88      62.195   7.474 -34.625  1.00  0.00           H  
ATOM   1383 1HD1 LEU A  88      62.997   7.885 -36.906  1.00  0.00           H  
ATOM   1384 2HD1 LEU A  88      63.502   6.287 -36.313  1.00  0.00           H  
ATOM   1385 3HD1 LEU A  88      62.161   6.418 -37.465  1.00  0.00           H  
ATOM   1386 1HD2 LEU A  88      60.789   8.861 -36.107  1.00  0.00           H  
ATOM   1387 2HD2 LEU A  88      59.938   7.407 -36.665  1.00  0.00           H  
ATOM   1388 3HD2 LEU A  88      59.802   7.930 -34.971  1.00  0.00           H  
ATOM   1389  N   VAL A  89      62.273   5.473 -32.159  1.00  0.00           N  
ATOM   1390  CA  VAL A  89      62.743   6.214 -30.992  1.00  0.00           C  
ATOM   1391  C   VAL A  89      64.067   5.709 -30.468  1.00  0.00           C  
ATOM   1392  O   VAL A  89      65.018   6.474 -30.255  1.00  0.00           O  
ATOM   1393  CB  VAL A  89      61.736   6.066 -29.819  1.00  0.00           C  
ATOM   1394  CG1 VAL A  89      62.317   6.621 -28.558  1.00  0.00           C  
ATOM   1395  CG2 VAL A  89      60.534   6.799 -30.086  1.00  0.00           C  
ATOM   1396  H   VAL A  89      61.374   4.990 -32.123  1.00  0.00           H  
ATOM   1397  HA  VAL A  89      62.830   7.252 -31.278  1.00  0.00           H  
ATOM   1398  HB  VAL A  89      61.502   5.003 -29.682  1.00  0.00           H  
ATOM   1399 1HG1 VAL A  89      61.608   6.507 -27.767  1.00  0.00           H  
ATOM   1400 2HG1 VAL A  89      63.228   6.097 -28.300  1.00  0.00           H  
ATOM   1401 3HG1 VAL A  89      62.540   7.680 -28.700  1.00  0.00           H  
ATOM   1402 1HG2 VAL A  89      59.856   6.689 -29.241  1.00  0.00           H  
ATOM   1403 2HG2 VAL A  89      60.841   7.836 -30.170  1.00  0.00           H  
ATOM   1404 3HG2 VAL A  89      60.072   6.439 -31.006  1.00  0.00           H  
ATOM   1405  N   ILE A  90      64.158   4.404 -30.302  1.00  0.00           N  
ATOM   1406  CA  ILE A  90      65.361   3.827 -29.761  1.00  0.00           C  
ATOM   1407  C   ILE A  90      66.543   3.965 -30.699  1.00  0.00           C  
ATOM   1408  O   ILE A  90      67.600   4.468 -30.305  1.00  0.00           O  
ATOM   1409  CB  ILE A  90      65.109   2.349 -29.437  1.00  0.00           C  
ATOM   1410  CG1 ILE A  90      64.089   2.271 -28.282  1.00  0.00           C  
ATOM   1411  CG2 ILE A  90      66.415   1.640 -29.110  1.00  0.00           C  
ATOM   1412  CD1 ILE A  90      63.536   0.899 -28.045  1.00  0.00           C  
ATOM   1413  H   ILE A  90      63.359   3.807 -30.525  1.00  0.00           H  
ATOM   1414  HA  ILE A  90      65.604   4.347 -28.834  1.00  0.00           H  
ATOM   1415  HB  ILE A  90      64.646   1.868 -30.304  1.00  0.00           H  
ATOM   1416 1HG1 ILE A  90      64.562   2.622 -27.369  1.00  0.00           H  
ATOM   1417 2HG1 ILE A  90      63.254   2.929 -28.521  1.00  0.00           H  
ATOM   1418 1HG2 ILE A  90      66.221   0.591 -28.897  1.00  0.00           H  
ATOM   1419 2HG2 ILE A  90      67.083   1.714 -29.972  1.00  0.00           H  
ATOM   1420 3HG2 ILE A  90      66.878   2.110 -28.249  1.00  0.00           H  
ATOM   1421 1HD1 ILE A  90      62.809   0.931 -27.228  1.00  0.00           H  
ATOM   1422 2HD1 ILE A  90      63.046   0.554 -28.951  1.00  0.00           H  
ATOM   1423 3HD1 ILE A  90      64.337   0.215 -27.788  1.00  0.00           H  
ATOM   1424  N   ASN A  91      66.360   3.597 -31.959  1.00  0.00           N  
ATOM   1425  CA  ASN A  91      67.456   3.610 -32.905  1.00  0.00           C  
ATOM   1426  C   ASN A  91      67.999   5.003 -33.191  1.00  0.00           C  
ATOM   1427  O   ASN A  91      69.195   5.168 -33.439  1.00  0.00           O  
ATOM   1428  CB  ASN A  91      67.013   2.971 -34.187  1.00  0.00           C  
ATOM   1429  CG  ASN A  91      66.796   1.522 -34.008  1.00  0.00           C  
ATOM   1430  OD1 ASN A  91      67.312   0.891 -33.072  1.00  0.00           O  
ATOM   1431  ND2 ASN A  91      66.023   0.978 -34.888  1.00  0.00           N  
ATOM   1432  H   ASN A  91      65.451   3.255 -32.275  1.00  0.00           H  
ATOM   1433  HA  ASN A  91      68.272   3.025 -32.479  1.00  0.00           H  
ATOM   1434 1HB  ASN A  91      66.080   3.440 -34.521  1.00  0.00           H  
ATOM   1435 2HB  ASN A  91      67.756   3.132 -34.959  1.00  0.00           H  
ATOM   1436 1HD2 ASN A  91      65.744   0.002 -34.825  1.00  0.00           H  
ATOM   1437 2HD2 ASN A  91      65.627   1.534 -35.615  1.00  0.00           H  
ATOM   1438  N   ARG A  92      67.137   6.017 -33.153  1.00  0.00           N  
ATOM   1439  CA  ARG A  92      67.588   7.364 -33.451  1.00  0.00           C  
ATOM   1440  C   ARG A  92      68.005   8.178 -32.221  1.00  0.00           C  
ATOM   1441  O   ARG A  92      68.412   9.334 -32.361  1.00  0.00           O  
ATOM   1442  CB  ARG A  92      66.494   8.111 -34.182  1.00  0.00           C  
ATOM   1443  CG  ARG A  92      66.080   7.517 -35.505  1.00  0.00           C  
ATOM   1444  CD  ARG A  92      67.145   7.549 -36.528  1.00  0.00           C  
ATOM   1445  NE  ARG A  92      66.653   7.029 -37.794  1.00  0.00           N  
ATOM   1446  CZ  ARG A  92      67.398   6.843 -38.897  1.00  0.00           C  
ATOM   1447  NH1 ARG A  92      68.680   7.133 -38.885  1.00  0.00           N  
ATOM   1448  NH2 ARG A  92      66.835   6.366 -39.994  1.00  0.00           N  
ATOM   1449  H   ARG A  92      66.144   5.858 -32.967  1.00  0.00           H  
ATOM   1450  HA  ARG A  92      68.447   7.286 -34.117  1.00  0.00           H  
ATOM   1451 1HB  ARG A  92      65.597   8.072 -33.564  1.00  0.00           H  
ATOM   1452 2HB  ARG A  92      66.763   9.156 -34.318  1.00  0.00           H  
ATOM   1453 1HG  ARG A  92      65.780   6.477 -35.352  1.00  0.00           H  
ATOM   1454 2HG  ARG A  92      65.238   8.085 -35.887  1.00  0.00           H  
ATOM   1455 1HD  ARG A  92      67.491   8.571 -36.684  1.00  0.00           H  
ATOM   1456 2HD  ARG A  92      67.979   6.925 -36.201  1.00  0.00           H  
ATOM   1457  HE  ARG A  92      65.672   6.792 -37.847  1.00  0.00           H  
ATOM   1458 1HH1 ARG A  92      69.107   7.495 -38.042  1.00  0.00           H  
ATOM   1459 2HH1 ARG A  92      69.238   6.993 -39.714  1.00  0.00           H  
ATOM   1460 1HH2 ARG A  92      65.848   6.144 -39.999  1.00  0.00           H  
ATOM   1461 2HH2 ARG A  92      67.387   6.224 -40.825  1.00  0.00           H  
ATOM   1462  N   GLY A  93      67.873   7.615 -31.013  1.00  0.00           N  
ATOM   1463  CA  GLY A  93      68.216   8.370 -29.805  1.00  0.00           C  
ATOM   1464  C   GLY A  93      67.228   9.514 -29.532  1.00  0.00           C  
ATOM   1465  O   GLY A  93      67.611  10.553 -28.989  1.00  0.00           O  
ATOM   1466  H   GLY A  93      67.571   6.645 -30.919  1.00  0.00           H  
ATOM   1467 1HA  GLY A  93      68.232   7.688 -28.953  1.00  0.00           H  
ATOM   1468 2HA  GLY A  93      69.221   8.772 -29.910  1.00  0.00           H  
ATOM   1469  N   MET A  94      65.979   9.349 -29.967  1.00  0.00           N  
ATOM   1470  CA  MET A  94      64.954  10.384 -29.844  1.00  0.00           C  
ATOM   1471  C   MET A  94      64.189  10.358 -28.555  1.00  0.00           C  
ATOM   1472  O   MET A  94      64.154   9.350 -27.849  1.00  0.00           O  
ATOM   1473  CB  MET A  94      63.940  10.279 -30.973  1.00  0.00           C  
ATOM   1474  CG  MET A  94      64.472  10.580 -32.323  1.00  0.00           C  
ATOM   1475  SD  MET A  94      64.905  12.294 -32.529  1.00  0.00           S  
ATOM   1476  CE  MET A  94      66.673  12.181 -32.351  1.00  0.00           C  
ATOM   1477  H   MET A  94      65.719   8.444 -30.357  1.00  0.00           H  
ATOM   1478  HA  MET A  94      65.447  11.351 -29.907  1.00  0.00           H  
ATOM   1479 1HB  MET A  94      63.561   9.283 -30.990  1.00  0.00           H  
ATOM   1480 2HB  MET A  94      63.099  10.926 -30.772  1.00  0.00           H  
ATOM   1481 1HG  MET A  94      65.371  10.009 -32.448  1.00  0.00           H  
ATOM   1482 2HG  MET A  94      63.755  10.293 -33.088  1.00  0.00           H  
ATOM   1483 1HE  MET A  94      67.112  13.171 -32.460  1.00  0.00           H  
ATOM   1484 2HE  MET A  94      66.920  11.782 -31.369  1.00  0.00           H  
ATOM   1485 3HE  MET A  94      67.076  11.518 -33.118  1.00  0.00           H  
ATOM   1486  N   SER A  95      63.585  11.497 -28.247  1.00  0.00           N  
ATOM   1487  CA  SER A  95      62.662  11.569 -27.140  1.00  0.00           C  
ATOM   1488  C   SER A  95      61.306  11.059 -27.581  1.00  0.00           C  
ATOM   1489  O   SER A  95      60.992  11.042 -28.777  1.00  0.00           O  
ATOM   1490  CB  SER A  95      62.546  12.997 -26.626  1.00  0.00           C  
ATOM   1491  OG  SER A  95      61.982  13.873 -27.583  1.00  0.00           O  
ATOM   1492  H   SER A  95      63.729  12.305 -28.835  1.00  0.00           H  
ATOM   1493  HA  SER A  95      63.026  10.929 -26.335  1.00  0.00           H  
ATOM   1494 1HB  SER A  95      61.923  13.004 -25.734  1.00  0.00           H  
ATOM   1495 2HB  SER A  95      63.527  13.356 -26.334  1.00  0.00           H  
ATOM   1496  HG  SER A  95      62.093  14.765 -27.219  1.00  0.00           H  
ATOM   1497  N   ALA A  96      60.461  10.746 -26.611  1.00  0.00           N  
ATOM   1498  CA  ALA A  96      59.093  10.354 -26.900  1.00  0.00           C  
ATOM   1499  C   ALA A  96      58.362  11.476 -27.645  1.00  0.00           C  
ATOM   1500  O   ALA A  96      57.555  11.218 -28.540  1.00  0.00           O  
ATOM   1501  CB  ALA A  96      58.390  10.015 -25.601  1.00  0.00           C  
ATOM   1502  H   ALA A  96      60.786  10.758 -25.656  1.00  0.00           H  
ATOM   1503  HA  ALA A  96      59.112   9.474 -27.547  1.00  0.00           H  
ATOM   1504 1HB  ALA A  96      57.380   9.705 -25.803  1.00  0.00           H  
ATOM   1505 2HB  ALA A  96      58.918   9.209 -25.094  1.00  0.00           H  
ATOM   1506 3HB  ALA A  96      58.388  10.900 -24.961  1.00  0.00           H  
ATOM   1507  N   ARG A  97      58.667  12.733 -27.280  1.00  0.00           N  
ATOM   1508  CA  ARG A  97      58.033  13.891 -27.901  1.00  0.00           C  
ATOM   1509  C   ARG A  97      58.509  14.074 -29.331  1.00  0.00           C  
ATOM   1510  O   ARG A  97      57.716  14.348 -30.233  1.00  0.00           O  
ATOM   1511  CB  ARG A  97      58.362  15.168 -27.129  1.00  0.00           C  
ATOM   1512  CG  ARG A  97      57.732  15.283 -25.757  1.00  0.00           C  
ATOM   1513  CD  ARG A  97      58.194  16.515 -25.017  1.00  0.00           C  
ATOM   1514  NE  ARG A  97      57.625  16.583 -23.666  1.00  0.00           N  
ATOM   1515  CZ  ARG A  97      57.964  17.493 -22.719  1.00  0.00           C  
ATOM   1516  NH1 ARG A  97      58.864  18.415 -22.977  1.00  0.00           N  
ATOM   1517  NH2 ARG A  97      57.388  17.455 -21.525  1.00  0.00           N  
ATOM   1518  H   ARG A  97      59.355  12.878 -26.556  1.00  0.00           H  
ATOM   1519  HA  ARG A  97      56.956  13.741 -27.901  1.00  0.00           H  
ATOM   1520 1HB  ARG A  97      59.445  15.254 -27.002  1.00  0.00           H  
ATOM   1521 2HB  ARG A  97      58.038  16.033 -27.709  1.00  0.00           H  
ATOM   1522 1HG  ARG A  97      56.653  15.356 -25.875  1.00  0.00           H  
ATOM   1523 2HG  ARG A  97      57.976  14.398 -25.171  1.00  0.00           H  
ATOM   1524 1HD  ARG A  97      59.280  16.506 -24.932  1.00  0.00           H  
ATOM   1525 2HD  ARG A  97      57.881  17.409 -25.562  1.00  0.00           H  
ATOM   1526  HE  ARG A  97      56.929  15.896 -23.421  1.00  0.00           H  
ATOM   1527 1HH1 ARG A  97      59.307  18.448 -23.883  1.00  0.00           H  
ATOM   1528 2HH1 ARG A  97      59.115  19.087 -22.267  1.00  0.00           H  
ATOM   1529 1HH2 ARG A  97      56.697  16.746 -21.317  1.00  0.00           H  
ATOM   1530 2HH2 ARG A  97      57.642  18.132 -20.819  1.00  0.00           H  
ATOM   1531  N   ALA A  98      59.808  13.890 -29.571  1.00  0.00           N  
ATOM   1532  CA  ALA A  98      60.307  14.083 -30.924  1.00  0.00           C  
ATOM   1533  C   ALA A  98      59.637  13.109 -31.859  1.00  0.00           C  
ATOM   1534  O   ALA A  98      59.205  13.462 -32.958  1.00  0.00           O  
ATOM   1535  CB  ALA A  98      61.811  13.860 -30.966  1.00  0.00           C  
ATOM   1536  H   ALA A  98      60.457  13.650 -28.825  1.00  0.00           H  
ATOM   1537  HA  ALA A  98      60.066  15.096 -31.256  1.00  0.00           H  
ATOM   1538 1HB  ALA A  98      62.178  13.990 -31.988  1.00  0.00           H  
ATOM   1539 2HB  ALA A  98      62.316  14.565 -30.301  1.00  0.00           H  
ATOM   1540 3HB  ALA A  98      62.012  12.851 -30.634  1.00  0.00           H  
ATOM   1541  N   ALA A  99      59.554  11.863 -31.419  1.00  0.00           N  
ATOM   1542  CA  ALA A  99      58.944  10.836 -32.238  1.00  0.00           C  
ATOM   1543  C   ALA A  99      57.475  11.073 -32.413  1.00  0.00           C  
ATOM   1544  O   ALA A  99      56.946  10.913 -33.509  1.00  0.00           O  
ATOM   1545  CB  ALA A  99      59.194   9.510 -31.638  1.00  0.00           C  
ATOM   1546  H   ALA A  99      59.930  11.625 -30.497  1.00  0.00           H  
ATOM   1547  HA  ALA A  99      59.405  10.870 -33.226  1.00  0.00           H  
ATOM   1548 1HB  ALA A  99      58.779   8.737 -32.264  1.00  0.00           H  
ATOM   1549 2HB  ALA A  99      60.286   9.430 -31.587  1.00  0.00           H  
ATOM   1550 3HB  ALA A  99      58.739   9.466 -30.628  1.00  0.00           H  
ATOM   1551  N   ALA A 100      56.803  11.526 -31.358  1.00  0.00           N  
ATOM   1552  CA  ALA A 100      55.389  11.783 -31.481  1.00  0.00           C  
ATOM   1553  C   ALA A 100      55.124  12.799 -32.563  1.00  0.00           C  
ATOM   1554  O   ALA A 100      54.196  12.658 -33.372  1.00  0.00           O  
ATOM   1555  CB  ALA A 100      54.862  12.275 -30.160  1.00  0.00           C  
ATOM   1556  H   ALA A 100      57.255  11.649 -30.451  1.00  0.00           H  
ATOM   1557  HA  ALA A 100      54.905  10.873 -31.778  1.00  0.00           H  
ATOM   1558 1HB  ALA A 100      53.817  12.459 -30.219  1.00  0.00           H  
ATOM   1559 2HB  ALA A 100      55.063  11.510 -29.420  1.00  0.00           H  
ATOM   1560 3HB  ALA A 100      55.371  13.199 -29.884  1.00  0.00           H  
ATOM   1561  N   ILE A 101      55.976  13.805 -32.637  1.00  0.00           N  
ATOM   1562  CA  ILE A 101      55.820  14.810 -33.659  1.00  0.00           C  
ATOM   1563  C   ILE A 101      56.064  14.235 -35.049  1.00  0.00           C  
ATOM   1564  O   ILE A 101      55.224  14.366 -35.935  1.00  0.00           O  
ATOM   1565  CB  ILE A 101      56.764  15.985 -33.407  1.00  0.00           C  
ATOM   1566  CG1 ILE A 101      56.369  16.718 -32.127  1.00  0.00           C  
ATOM   1567  CG2 ILE A 101      56.743  16.930 -34.593  1.00  0.00           C  
ATOM   1568  CD1 ILE A 101      57.428  17.673 -31.649  1.00  0.00           C  
ATOM   1569  H   ILE A 101      56.726  13.888 -31.943  1.00  0.00           H  
ATOM   1570  HA  ILE A 101      54.788  15.172 -33.613  1.00  0.00           H  
ATOM   1571  HB  ILE A 101      57.776  15.598 -33.264  1.00  0.00           H  
ATOM   1572 1HG1 ILE A 101      55.458  17.279 -32.314  1.00  0.00           H  
ATOM   1573 2HG1 ILE A 101      56.173  15.991 -31.338  1.00  0.00           H  
ATOM   1574 1HG2 ILE A 101      57.431  17.747 -34.407  1.00  0.00           H  
ATOM   1575 2HG2 ILE A 101      57.049  16.394 -35.490  1.00  0.00           H  
ATOM   1576 3HG2 ILE A 101      55.735  17.319 -34.725  1.00  0.00           H  
ATOM   1577 1HD1 ILE A 101      57.090  18.174 -30.740  1.00  0.00           H  
ATOM   1578 2HD1 ILE A 101      58.344  17.116 -31.435  1.00  0.00           H  
ATOM   1579 3HD1 ILE A 101      57.621  18.408 -32.418  1.00  0.00           H  
ATOM   1580  N   LYS A 102      57.175  13.503 -35.213  1.00  0.00           N  
ATOM   1581  CA  LYS A 102      57.549  12.950 -36.517  1.00  0.00           C  
ATOM   1582  C   LYS A 102      56.493  12.002 -37.074  1.00  0.00           C  
ATOM   1583  O   LYS A 102      56.260  11.947 -38.285  1.00  0.00           O  
ATOM   1584  CB  LYS A 102      58.859  12.152 -36.397  1.00  0.00           C  
ATOM   1585  CG  LYS A 102      60.127  12.970 -36.160  1.00  0.00           C  
ATOM   1586  CD  LYS A 102      61.359  12.053 -35.955  1.00  0.00           C  
ATOM   1587  CE  LYS A 102      62.596  12.866 -35.595  1.00  0.00           C  
ATOM   1588  NZ  LYS A 102      62.988  13.784 -36.693  1.00  0.00           N  
ATOM   1589  H   LYS A 102      57.806  13.377 -34.419  1.00  0.00           H  
ATOM   1590  HA  LYS A 102      57.678  13.778 -37.213  1.00  0.00           H  
ATOM   1591 1HB  LYS A 102      58.770  11.422 -35.588  1.00  0.00           H  
ATOM   1592 2HB  LYS A 102      59.014  11.590 -37.320  1.00  0.00           H  
ATOM   1593 1HG  LYS A 102      60.308  13.594 -37.032  1.00  0.00           H  
ATOM   1594 2HG  LYS A 102      59.996  13.619 -35.298  1.00  0.00           H  
ATOM   1595 1HD  LYS A 102      61.162  11.349 -35.143  1.00  0.00           H  
ATOM   1596 2HD  LYS A 102      61.559  11.485 -36.864  1.00  0.00           H  
ATOM   1597 1HE  LYS A 102      62.383  13.450 -34.700  1.00  0.00           H  
ATOM   1598 2HE  LYS A 102      63.428  12.192 -35.384  1.00  0.00           H  
ATOM   1599 1HZ  LYS A 102      63.802  14.312 -36.416  1.00  0.00           H  
ATOM   1600 2HZ  LYS A 102      63.199  13.250 -37.524  1.00  0.00           H  
ATOM   1601 3HZ  LYS A 102      62.222  14.416 -36.881  1.00  0.00           H  
ATOM   1602  N   LEU A 103      55.869  11.249 -36.184  1.00  0.00           N  
ATOM   1603  CA  LEU A 103      54.887  10.250 -36.539  1.00  0.00           C  
ATOM   1604  C   LEU A 103      53.420  10.676 -36.383  1.00  0.00           C  
ATOM   1605  O   LEU A 103      52.523   9.852 -36.561  1.00  0.00           O  
ATOM   1606  CB  LEU A 103      55.187   9.030 -35.697  1.00  0.00           C  
ATOM   1607  CG  LEU A 103      56.595   8.432 -35.948  1.00  0.00           C  
ATOM   1608  CD1 LEU A 103      56.811   7.335 -35.011  1.00  0.00           C  
ATOM   1609  CD2 LEU A 103      56.719   7.937 -37.389  1.00  0.00           C  
ATOM   1610  H   LEU A 103      56.129  11.340 -35.201  1.00  0.00           H  
ATOM   1611  HA  LEU A 103      55.043   9.997 -37.589  1.00  0.00           H  
ATOM   1612 1HB  LEU A 103      55.148   9.345 -34.648  1.00  0.00           H  
ATOM   1613 2HB  LEU A 103      54.427   8.274 -35.860  1.00  0.00           H  
ATOM   1614  HG  LEU A 103      57.359   9.198 -35.758  1.00  0.00           H  
ATOM   1615 1HD1 LEU A 103      57.791   6.922 -35.171  1.00  0.00           H  
ATOM   1616 2HD1 LEU A 103      56.737   7.736 -34.012  1.00  0.00           H  
ATOM   1617 3HD1 LEU A 103      56.060   6.566 -35.171  1.00  0.00           H  
ATOM   1618 1HD2 LEU A 103      57.713   7.517 -37.534  1.00  0.00           H  
ATOM   1619 2HD2 LEU A 103      55.975   7.165 -37.573  1.00  0.00           H  
ATOM   1620 3HD2 LEU A 103      56.570   8.762 -38.087  1.00  0.00           H  
ATOM   1621  N   ASN A 104      53.171  11.948 -36.065  1.00  0.00           N  
ATOM   1622  CA  ASN A 104      51.819  12.499 -35.877  1.00  0.00           C  
ATOM   1623  C   ASN A 104      50.928  11.796 -34.833  1.00  0.00           C  
ATOM   1624  O   ASN A 104      49.730  11.604 -35.079  1.00  0.00           O  
ATOM   1625  CB  ASN A 104      51.086  12.531 -37.203  1.00  0.00           C  
ATOM   1626  CG  ASN A 104      51.788  13.377 -38.221  1.00  0.00           C  
ATOM   1627  OD1 ASN A 104      52.206  14.505 -37.939  1.00  0.00           O  
ATOM   1628  ND2 ASN A 104      51.930  12.851 -39.409  1.00  0.00           N  
ATOM   1629  H   ASN A 104      53.952  12.597 -35.948  1.00  0.00           H  
ATOM   1630  HA  ASN A 104      51.941  13.522 -35.522  1.00  0.00           H  
ATOM   1631 1HB  ASN A 104      50.946  11.521 -37.584  1.00  0.00           H  
ATOM   1632 2HB  ASN A 104      50.099  12.954 -37.035  1.00  0.00           H  
ATOM   1633 1HD2 ASN A 104      52.397  13.368 -40.125  1.00  0.00           H  
ATOM   1634 2HD2 ASN A 104      51.578  11.932 -39.598  1.00  0.00           H  
ATOM   1635  N   ILE A 105      51.499  11.434 -33.692  1.00  0.00           N  
ATOM   1636  CA  ILE A 105      50.760  10.794 -32.604  1.00  0.00           C  
ATOM   1637  C   ILE A 105      50.958  11.630 -31.325  1.00  0.00           C  
ATOM   1638  O   ILE A 105      51.744  12.576 -31.328  1.00  0.00           O  
ATOM   1639  CB  ILE A 105      51.138   9.286 -32.450  1.00  0.00           C  
ATOM   1640  CG1 ILE A 105      52.574   9.112 -32.205  1.00  0.00           C  
ATOM   1641  CG2 ILE A 105      50.813   8.517 -33.723  1.00  0.00           C  
ATOM   1642  CD1 ILE A 105      52.951   9.287 -30.818  1.00  0.00           C  
ATOM   1643  H   ILE A 105      52.490  11.650 -33.574  1.00  0.00           H  
ATOM   1644  HA  ILE A 105      49.695  10.813 -32.847  1.00  0.00           H  
ATOM   1645  HB  ILE A 105      50.592   8.855 -31.613  1.00  0.00           H  
ATOM   1646 1HG1 ILE A 105      52.863   8.112 -32.513  1.00  0.00           H  
ATOM   1647 2HG1 ILE A 105      53.102   9.818 -32.836  1.00  0.00           H  
ATOM   1648 1HG2 ILE A 105      51.082   7.476 -33.615  1.00  0.00           H  
ATOM   1649 2HG2 ILE A 105      49.758   8.603 -33.942  1.00  0.00           H  
ATOM   1650 3HG2 ILE A 105      51.381   8.943 -34.533  1.00  0.00           H  
ATOM   1651 1HD1 ILE A 105      53.997   9.145 -30.722  1.00  0.00           H  
ATOM   1652 2HD1 ILE A 105      52.692  10.289 -30.529  1.00  0.00           H  
ATOM   1653 3HD1 ILE A 105      52.440   8.587 -30.200  1.00  0.00           H  
ATOM   1654  N   LYS A 106      50.213  11.357 -30.257  1.00  0.00           N  
ATOM   1655  CA  LYS A 106      50.368  12.148 -29.031  1.00  0.00           C  
ATOM   1656  C   LYS A 106      51.645  11.725 -28.255  1.00  0.00           C  
ATOM   1657  O   LYS A 106      51.876  10.531 -28.108  1.00  0.00           O  
ATOM   1658  CB  LYS A 106      49.150  11.912 -28.153  1.00  0.00           C  
ATOM   1659  CG  LYS A 106      47.850  12.384 -28.782  1.00  0.00           C  
ATOM   1660  CD  LYS A 106      46.634  12.050 -27.937  1.00  0.00           C  
ATOM   1661  CE  LYS A 106      45.356  12.381 -28.676  1.00  0.00           C  
ATOM   1662  NZ  LYS A 106      45.290  13.818 -28.987  1.00  0.00           N  
ATOM   1663  H   LYS A 106      49.551  10.602 -30.301  1.00  0.00           H  
ATOM   1664  HA  LYS A 106      50.412  13.191 -29.308  1.00  0.00           H  
ATOM   1665 1HB  LYS A 106      49.060  10.868 -27.923  1.00  0.00           H  
ATOM   1666 2HB  LYS A 106      49.277  12.443 -27.205  1.00  0.00           H  
ATOM   1667 1HG  LYS A 106      47.889  13.466 -28.920  1.00  0.00           H  
ATOM   1668 2HG  LYS A 106      47.727  11.917 -29.762  1.00  0.00           H  
ATOM   1669 1HD  LYS A 106      46.645  10.990 -27.736  1.00  0.00           H  
ATOM   1670 2HD  LYS A 106      46.651  12.595 -26.994  1.00  0.00           H  
ATOM   1671 1HE  LYS A 106      45.321  11.808 -29.602  1.00  0.00           H  
ATOM   1672 2HE  LYS A 106      44.492  12.107 -28.061  1.00  0.00           H  
ATOM   1673 1HZ  LYS A 106      44.437  14.018 -29.487  1.00  0.00           H  
ATOM   1674 2HZ  LYS A 106      45.315  14.348 -28.129  1.00  0.00           H  
ATOM   1675 3HZ  LYS A 106      46.085  14.066 -29.561  1.00  0.00           H  
ATOM   1676  N   PRO A 107      52.426  12.644 -27.644  1.00  0.00           N  
ATOM   1677  CA  PRO A 107      53.564  12.353 -26.764  1.00  0.00           C  
ATOM   1678  C   PRO A 107      53.256  11.350 -25.680  1.00  0.00           C  
ATOM   1679  O   PRO A 107      54.086  10.501 -25.365  1.00  0.00           O  
ATOM   1680  CB  PRO A 107      53.883  13.723 -26.178  1.00  0.00           C  
ATOM   1681  CG  PRO A 107      53.477  14.682 -27.257  1.00  0.00           C  
ATOM   1682  CD  PRO A 107      52.207  14.092 -27.862  1.00  0.00           C  
ATOM   1683  HA  PRO A 107      54.410  11.998 -27.364  1.00  0.00           H  
ATOM   1684 1HB  PRO A 107      53.337  13.856 -25.233  1.00  0.00           H  
ATOM   1685 2HB  PRO A 107      54.950  13.769 -25.933  1.00  0.00           H  
ATOM   1686 1HG  PRO A 107      53.325  15.689 -26.822  1.00  0.00           H  
ATOM   1687 2HG  PRO A 107      54.301  14.786 -27.992  1.00  0.00           H  
ATOM   1688 1HD  PRO A 107      51.314  14.443 -27.338  1.00  0.00           H  
ATOM   1689 2HD  PRO A 107      52.209  14.327 -28.944  1.00  0.00           H  
ATOM   1690  N   ARG A 108      52.034  11.372 -25.137  1.00  0.00           N  
ATOM   1691  CA  ARG A 108      51.687  10.411 -24.091  1.00  0.00           C  
ATOM   1692  C   ARG A 108      51.715   8.995 -24.632  1.00  0.00           C  
ATOM   1693  O   ARG A 108      52.027   8.040 -23.917  1.00  0.00           O  
ATOM   1694  CB  ARG A 108      50.322  10.684 -23.506  1.00  0.00           C  
ATOM   1695  CG  ARG A 108      50.250  11.927 -22.652  1.00  0.00           C  
ATOM   1696  CD  ARG A 108      48.874  12.188 -22.178  1.00  0.00           C  
ATOM   1697  NE  ARG A 108      48.803  13.353 -21.331  1.00  0.00           N  
ATOM   1698  CZ  ARG A 108      47.659  13.889 -20.873  1.00  0.00           C  
ATOM   1699  NH1 ARG A 108      46.500  13.369 -21.204  1.00  0.00           N  
ATOM   1700  NH2 ARG A 108      47.681  14.940 -20.087  1.00  0.00           N  
ATOM   1701  H   ARG A 108      51.362  12.065 -25.418  1.00  0.00           H  
ATOM   1702  HA  ARG A 108      52.426  10.490 -23.293  1.00  0.00           H  
ATOM   1703 1HB  ARG A 108      49.578  10.760 -24.304  1.00  0.00           H  
ATOM   1704 2HB  ARG A 108      50.039   9.844 -22.874  1.00  0.00           H  
ATOM   1705 1HG  ARG A 108      50.888  11.796 -21.774  1.00  0.00           H  
ATOM   1706 2HG  ARG A 108      50.594  12.788 -23.225  1.00  0.00           H  
ATOM   1707 1HD  ARG A 108      48.223  12.353 -23.039  1.00  0.00           H  
ATOM   1708 2HD  ARG A 108      48.506  11.329 -21.611  1.00  0.00           H  
ATOM   1709  HE  ARG A 108      49.675  13.784 -21.051  1.00  0.00           H  
ATOM   1710 1HH1 ARG A 108      46.432  12.562 -21.822  1.00  0.00           H  
ATOM   1711 2HH1 ARG A 108      45.654  13.785 -20.847  1.00  0.00           H  
ATOM   1712 1HH2 ARG A 108      48.556  15.354 -19.813  1.00  0.00           H  
ATOM   1713 2HH2 ARG A 108      46.796  15.323 -19.755  1.00  0.00           H  
ATOM   1714  N   ILE A 109      51.350   8.848 -25.894  1.00  0.00           N  
ATOM   1715  CA  ILE A 109      51.318   7.555 -26.509  1.00  0.00           C  
ATOM   1716  C   ILE A 109      52.735   7.066 -26.713  1.00  0.00           C  
ATOM   1717  O   ILE A 109      53.072   5.931 -26.369  1.00  0.00           O  
ATOM   1718  CB  ILE A 109      50.576   7.603 -27.840  1.00  0.00           C  
ATOM   1719  CG1 ILE A 109      49.085   7.903 -27.678  1.00  0.00           C  
ATOM   1720  CG2 ILE A 109      50.751   6.389 -28.494  1.00  0.00           C  
ATOM   1721  CD1 ILE A 109      48.452   8.208 -29.010  1.00  0.00           C  
ATOM   1722  H   ILE A 109      51.158   9.664 -26.469  1.00  0.00           H  
ATOM   1723  HA  ILE A 109      50.805   6.857 -25.845  1.00  0.00           H  
ATOM   1724  HB  ILE A 109      50.979   8.372 -28.452  1.00  0.00           H  
ATOM   1725 1HG1 ILE A 109      48.585   7.037 -27.251  1.00  0.00           H  
ATOM   1726 2HG1 ILE A 109      48.944   8.748 -27.003  1.00  0.00           H  
ATOM   1727 1HG2 ILE A 109      50.252   6.428 -29.449  1.00  0.00           H  
ATOM   1728 2HG2 ILE A 109      51.816   6.208 -28.643  1.00  0.00           H  
ATOM   1729 3HG2 ILE A 109      50.330   5.605 -27.870  1.00  0.00           H  
ATOM   1730 1HD1 ILE A 109      47.386   8.408 -28.896  1.00  0.00           H  
ATOM   1731 2HD1 ILE A 109      48.928   9.060 -29.445  1.00  0.00           H  
ATOM   1732 3HD1 ILE A 109      48.595   7.352 -29.660  1.00  0.00           H  
ATOM   1733  N   ALA A 110      53.588   7.953 -27.244  1.00  0.00           N  
ATOM   1734  CA  ALA A 110      54.976   7.568 -27.476  1.00  0.00           C  
ATOM   1735  C   ALA A 110      55.655   7.173 -26.173  1.00  0.00           C  
ATOM   1736  O   ALA A 110      56.342   6.146 -26.129  1.00  0.00           O  
ATOM   1737  CB  ALA A 110      55.761   8.730 -28.070  1.00  0.00           C  
ATOM   1738  H   ALA A 110      53.246   8.880 -27.492  1.00  0.00           H  
ATOM   1739  HA  ALA A 110      54.992   6.726 -28.152  1.00  0.00           H  
ATOM   1740 1HB  ALA A 110      56.798   8.434 -28.238  1.00  0.00           H  
ATOM   1741 2HB  ALA A 110      55.347   9.033 -28.986  1.00  0.00           H  
ATOM   1742 3HB  ALA A 110      55.723   9.566 -27.378  1.00  0.00           H  
ATOM   1743  N   GLN A 111      55.384   7.908 -25.086  1.00  0.00           N  
ATOM   1744  CA  GLN A 111      56.007   7.606 -23.805  1.00  0.00           C  
ATOM   1745  C   GLN A 111      55.588   6.247 -23.301  1.00  0.00           C  
ATOM   1746  O   GLN A 111      56.435   5.473 -22.848  1.00  0.00           O  
ATOM   1747  CB  GLN A 111      55.591   8.634 -22.750  1.00  0.00           C  
ATOM   1748  CG  GLN A 111      56.155  10.019 -22.932  1.00  0.00           C  
ATOM   1749  CD  GLN A 111      55.507  11.022 -22.004  1.00  0.00           C  
ATOM   1750  OE1 GLN A 111      54.350  10.867 -21.597  1.00  0.00           O  
ATOM   1751  NE2 GLN A 111      56.245  12.065 -21.655  1.00  0.00           N  
ATOM   1752  H   GLN A 111      54.791   8.735 -25.169  1.00  0.00           H  
ATOM   1753  HA  GLN A 111      57.086   7.613 -23.928  1.00  0.00           H  
ATOM   1754 1HB  GLN A 111      54.500   8.707 -22.734  1.00  0.00           H  
ATOM   1755 2HB  GLN A 111      55.904   8.282 -21.770  1.00  0.00           H  
ATOM   1756 1HG  GLN A 111      57.220   9.986 -22.705  1.00  0.00           H  
ATOM   1757 2HG  GLN A 111      56.004  10.339 -23.946  1.00  0.00           H  
ATOM   1758 1HE2 GLN A 111      55.866  12.758 -21.042  1.00  0.00           H  
ATOM   1759 2HE2 GLN A 111      57.175  12.154 -22.002  1.00  0.00           H  
ATOM   1760  N   LEU A 112      54.297   5.930 -23.413  1.00  0.00           N  
ATOM   1761  CA  LEU A 112      53.812   4.646 -22.946  1.00  0.00           C  
ATOM   1762  C   LEU A 112      54.331   3.500 -23.784  1.00  0.00           C  
ATOM   1763  O   LEU A 112      54.710   2.463 -23.244  1.00  0.00           O  
ATOM   1764  CB  LEU A 112      52.287   4.623 -22.952  1.00  0.00           C  
ATOM   1765  CG  LEU A 112      51.607   5.519 -21.913  1.00  0.00           C  
ATOM   1766  CD1 LEU A 112      50.116   5.540 -22.178  1.00  0.00           C  
ATOM   1767  CD2 LEU A 112      51.911   4.999 -20.520  1.00  0.00           C  
ATOM   1768  H   LEU A 112      53.630   6.607 -23.792  1.00  0.00           H  
ATOM   1769  HA  LEU A 112      54.157   4.503 -21.922  1.00  0.00           H  
ATOM   1770 1HB  LEU A 112      51.952   4.959 -23.940  1.00  0.00           H  
ATOM   1771 2HB  LEU A 112      51.950   3.603 -22.803  1.00  0.00           H  
ATOM   1772  HG  LEU A 112      51.984   6.531 -21.999  1.00  0.00           H  
ATOM   1773 1HD1 LEU A 112      49.633   6.183 -21.458  1.00  0.00           H  
ATOM   1774 2HD1 LEU A 112      49.939   5.926 -23.183  1.00  0.00           H  
ATOM   1775 3HD1 LEU A 112      49.715   4.531 -22.097  1.00  0.00           H  
ATOM   1776 1HD2 LEU A 112      51.429   5.645 -19.789  1.00  0.00           H  
ATOM   1777 2HD2 LEU A 112      51.533   3.983 -20.415  1.00  0.00           H  
ATOM   1778 3HD2 LEU A 112      52.985   5.008 -20.360  1.00  0.00           H  
ATOM   1779  N   TRP A 113      54.398   3.675 -25.101  1.00  0.00           N  
ATOM   1780  CA  TRP A 113      54.881   2.581 -25.925  1.00  0.00           C  
ATOM   1781  C   TRP A 113      56.340   2.291 -25.603  1.00  0.00           C  
ATOM   1782  O   TRP A 113      56.746   1.132 -25.488  1.00  0.00           O  
ATOM   1783  CB  TRP A 113      54.701   2.897 -27.405  1.00  0.00           C  
ATOM   1784  CG  TRP A 113      53.278   2.905 -27.813  1.00  0.00           C  
ATOM   1785  CD1 TRP A 113      52.220   2.426 -27.098  1.00  0.00           C  
ATOM   1786  CD2 TRP A 113      52.740   3.402 -29.043  1.00  0.00           C  
ATOM   1787  NE1 TRP A 113      51.057   2.617 -27.794  1.00  0.00           N  
ATOM   1788  CE2 TRP A 113      51.358   3.219 -28.989  1.00  0.00           C  
ATOM   1789  CE3 TRP A 113      53.305   3.981 -30.161  1.00  0.00           C  
ATOM   1790  CZ2 TRP A 113      50.526   3.617 -30.029  1.00  0.00           C  
ATOM   1791  CZ3 TRP A 113      52.485   4.383 -31.210  1.00  0.00           C  
ATOM   1792  CH2 TRP A 113      51.138   4.214 -31.147  1.00  0.00           C  
ATOM   1793  H   TRP A 113      54.083   4.548 -25.532  1.00  0.00           H  
ATOM   1794  HA  TRP A 113      54.293   1.694 -25.696  1.00  0.00           H  
ATOM   1795 1HB  TRP A 113      55.106   3.892 -27.609  1.00  0.00           H  
ATOM   1796 2HB  TRP A 113      55.238   2.193 -28.013  1.00  0.00           H  
ATOM   1797  HD1 TRP A 113      52.291   1.971 -26.116  1.00  0.00           H  
ATOM   1798  HE1 TRP A 113      50.132   2.361 -27.479  1.00  0.00           H  
ATOM   1799  HE3 TRP A 113      54.372   4.112 -30.207  1.00  0.00           H  
ATOM   1800  HZ2 TRP A 113      49.450   3.482 -29.988  1.00  0.00           H  
ATOM   1801  HZ3 TRP A 113      52.943   4.839 -32.083  1.00  0.00           H  
ATOM   1802  HH2 TRP A 113      50.536   4.542 -31.982  1.00  0.00           H  
ATOM   1803  N   VAL A 114      57.127   3.347 -25.419  1.00  0.00           N  
ATOM   1804  CA  VAL A 114      58.530   3.174 -25.096  1.00  0.00           C  
ATOM   1805  C   VAL A 114      58.739   2.564 -23.711  1.00  0.00           C  
ATOM   1806  O   VAL A 114      59.549   1.642 -23.567  1.00  0.00           O  
ATOM   1807  CB  VAL A 114      59.265   4.509 -25.214  1.00  0.00           C  
ATOM   1808  CG1 VAL A 114      60.685   4.365 -24.676  1.00  0.00           C  
ATOM   1809  CG2 VAL A 114      59.296   4.927 -26.686  1.00  0.00           C  
ATOM   1810  H   VAL A 114      56.751   4.292 -25.529  1.00  0.00           H  
ATOM   1811  HA  VAL A 114      58.961   2.498 -25.833  1.00  0.00           H  
ATOM   1812  HB  VAL A 114      58.738   5.266 -24.625  1.00  0.00           H  
ATOM   1813 1HG1 VAL A 114      61.205   5.318 -24.761  1.00  0.00           H  
ATOM   1814 2HG1 VAL A 114      60.638   4.068 -23.627  1.00  0.00           H  
ATOM   1815 3HG1 VAL A 114      61.219   3.603 -25.247  1.00  0.00           H  
ATOM   1816 1HG2 VAL A 114      59.795   5.877 -26.760  1.00  0.00           H  
ATOM   1817 2HG2 VAL A 114      59.830   4.174 -27.273  1.00  0.00           H  
ATOM   1818 3HG2 VAL A 114      58.288   5.022 -27.070  1.00  0.00           H  
ATOM   1819  N   LYS A 115      58.006   3.023 -22.689  1.00  0.00           N  
ATOM   1820  CA  LYS A 115      58.226   2.441 -21.371  1.00  0.00           C  
ATOM   1821  C   LYS A 115      57.768   0.996 -21.339  1.00  0.00           C  
ATOM   1822  O   LYS A 115      58.468   0.143 -20.789  1.00  0.00           O  
ATOM   1823  CB  LYS A 115      57.510   3.237 -20.280  1.00  0.00           C  
ATOM   1824  CG  LYS A 115      58.112   4.610 -20.001  1.00  0.00           C  
ATOM   1825  CD  LYS A 115      59.527   4.500 -19.419  1.00  0.00           C  
ATOM   1826  CE  LYS A 115      60.101   5.878 -19.103  1.00  0.00           C  
ATOM   1827  NZ  LYS A 115      61.502   5.811 -18.555  1.00  0.00           N  
ATOM   1828  H   LYS A 115      57.336   3.783 -22.818  1.00  0.00           H  
ATOM   1829  HA  LYS A 115      59.295   2.457 -21.161  1.00  0.00           H  
ATOM   1830 1HB  LYS A 115      56.470   3.388 -20.580  1.00  0.00           H  
ATOM   1831 2HB  LYS A 115      57.501   2.661 -19.351  1.00  0.00           H  
ATOM   1832 1HG  LYS A 115      58.153   5.179 -20.930  1.00  0.00           H  
ATOM   1833 2HG  LYS A 115      57.476   5.144 -19.298  1.00  0.00           H  
ATOM   1834 1HD  LYS A 115      59.500   3.900 -18.503  1.00  0.00           H  
ATOM   1835 2HD  LYS A 115      60.175   4.002 -20.139  1.00  0.00           H  
ATOM   1836 1HE  LYS A 115      60.104   6.472 -20.015  1.00  0.00           H  
ATOM   1837 2HE  LYS A 115      59.458   6.364 -18.369  1.00  0.00           H  
ATOM   1838 1HZ  LYS A 115      61.833   6.747 -18.363  1.00  0.00           H  
ATOM   1839 2HZ  LYS A 115      61.508   5.272 -17.699  1.00  0.00           H  
ATOM   1840 3HZ  LYS A 115      62.115   5.377 -19.225  1.00  0.00           H  
ATOM   1841  N   LYS A 116      56.651   0.680 -21.997  1.00  0.00           N  
ATOM   1842  CA  LYS A 116      56.210  -0.704 -22.003  1.00  0.00           C  
ATOM   1843  C   LYS A 116      57.246  -1.580 -22.672  1.00  0.00           C  
ATOM   1844  O   LYS A 116      57.496  -2.702 -22.222  1.00  0.00           O  
ATOM   1845  CB  LYS A 116      54.875  -0.858 -22.717  1.00  0.00           C  
ATOM   1846  CG  LYS A 116      53.694  -0.344 -21.980  1.00  0.00           C  
ATOM   1847  CD  LYS A 116      52.418  -0.510 -22.779  1.00  0.00           C  
ATOM   1848  CE  LYS A 116      51.220  -0.029 -21.976  1.00  0.00           C  
ATOM   1849  NZ  LYS A 116      49.950  -0.144 -22.745  1.00  0.00           N  
ATOM   1850  H   LYS A 116      56.086   1.392 -22.461  1.00  0.00           H  
ATOM   1851  HA  LYS A 116      56.098  -1.033 -20.967  1.00  0.00           H  
ATOM   1852 1HB  LYS A 116      54.920  -0.271 -23.622  1.00  0.00           H  
ATOM   1853 2HB  LYS A 116      54.712  -1.897 -22.995  1.00  0.00           H  
ATOM   1854 1HG  LYS A 116      53.605  -0.901 -21.078  1.00  0.00           H  
ATOM   1855 2HG  LYS A 116      53.833   0.700 -21.729  1.00  0.00           H  
ATOM   1856 1HD  LYS A 116      52.494   0.067 -23.710  1.00  0.00           H  
ATOM   1857 2HD  LYS A 116      52.289  -1.562 -23.036  1.00  0.00           H  
ATOM   1858 1HE  LYS A 116      51.142  -0.632 -21.070  1.00  0.00           H  
ATOM   1859 2HE  LYS A 116      51.377   1.014 -21.691  1.00  0.00           H  
ATOM   1860 1HZ  LYS A 116      49.180   0.178 -22.175  1.00  0.00           H  
ATOM   1861 2HZ  LYS A 116      50.011   0.420 -23.580  1.00  0.00           H  
ATOM   1862 3HZ  LYS A 116      49.798  -1.109 -23.001  1.00  0.00           H  
ATOM   1863  N   ASP A 117      57.886  -1.059 -23.722  1.00  0.00           N  
ATOM   1864  CA  ASP A 117      58.880  -1.830 -24.432  1.00  0.00           C  
ATOM   1865  C   ASP A 117      60.123  -2.026 -23.581  1.00  0.00           C  
ATOM   1866  O   ASP A 117      60.714  -3.099 -23.578  1.00  0.00           O  
ATOM   1867  CB  ASP A 117      59.267  -1.141 -25.722  1.00  0.00           C  
ATOM   1868  CG  ASP A 117      59.958  -2.077 -26.653  1.00  0.00           C  
ATOM   1869  OD1 ASP A 117      59.309  -3.008 -27.060  1.00  0.00           O  
ATOM   1870  OD2 ASP A 117      61.101  -1.874 -26.981  1.00  0.00           O  
ATOM   1871  H   ASP A 117      57.643  -0.131 -24.069  1.00  0.00           H  
ATOM   1872  HA  ASP A 117      58.459  -2.806 -24.662  1.00  0.00           H  
ATOM   1873 1HB  ASP A 117      58.379  -0.727 -26.188  1.00  0.00           H  
ATOM   1874 2HB  ASP A 117      59.933  -0.300 -25.497  1.00  0.00           H  
ATOM   1875  N   ASN A 118      60.522  -1.000 -22.836  1.00  0.00           N  
ATOM   1876  CA  ASN A 118      61.692  -1.139 -21.991  1.00  0.00           C  
ATOM   1877  C   ASN A 118      61.471  -2.171 -20.880  1.00  0.00           C  
ATOM   1878  O   ASN A 118      62.404  -2.885 -20.496  1.00  0.00           O  
ATOM   1879  CB  ASN A 118      62.091   0.197 -21.395  1.00  0.00           C  
ATOM   1880  CG  ASN A 118      62.775   1.121 -22.381  1.00  0.00           C  
ATOM   1881  OD1 ASN A 118      63.344   0.697 -23.390  1.00  0.00           O  
ATOM   1882  ND2 ASN A 118      62.735   2.388 -22.087  1.00  0.00           N  
ATOM   1883  H   ASN A 118      60.023  -0.110 -22.885  1.00  0.00           H  
ATOM   1884  HA  ASN A 118      62.517  -1.500 -22.609  1.00  0.00           H  
ATOM   1885 1HB  ASN A 118      61.191   0.695 -21.028  1.00  0.00           H  
ATOM   1886 2HB  ASN A 118      62.744   0.033 -20.542  1.00  0.00           H  
ATOM   1887 1HD2 ASN A 118      63.178   3.056 -22.684  1.00  0.00           H  
ATOM   1888 2HD2 ASN A 118      62.267   2.681 -21.261  1.00  0.00           H  
ATOM   1889  N   GLU A 119      60.237  -2.275 -20.381  1.00  0.00           N  
ATOM   1890  CA  GLU A 119      59.946  -3.226 -19.314  1.00  0.00           C  
ATOM   1891  C   GLU A 119      59.741  -4.655 -19.845  1.00  0.00           C  
ATOM   1892  O   GLU A 119      60.220  -5.620 -19.242  1.00  0.00           O  
ATOM   1893  CB  GLU A 119      58.687  -2.801 -18.547  1.00  0.00           C  
ATOM   1894  CG  GLU A 119      58.787  -1.474 -17.766  1.00  0.00           C  
ATOM   1895  CD  GLU A 119      57.485  -1.137 -17.090  1.00  0.00           C  
ATOM   1896  OE1 GLU A 119      56.732  -2.056 -16.820  1.00  0.00           O  
ATOM   1897  OE2 GLU A 119      57.211   0.039 -16.854  1.00  0.00           O  
ATOM   1898  H   GLU A 119      59.510  -1.642 -20.717  1.00  0.00           H  
ATOM   1899  HA  GLU A 119      60.790  -3.240 -18.627  1.00  0.00           H  
ATOM   1900 1HB  GLU A 119      57.860  -2.696 -19.249  1.00  0.00           H  
ATOM   1901 2HB  GLU A 119      58.415  -3.582 -17.837  1.00  0.00           H  
ATOM   1902 1HG  GLU A 119      59.565  -1.559 -17.005  1.00  0.00           H  
ATOM   1903 2HG  GLU A 119      59.066  -0.676 -18.441  1.00  0.00           H  
ATOM   1904  N   ASN A 120      59.010  -4.792 -20.956  1.00  0.00           N  
ATOM   1905  CA  ASN A 120      58.711  -6.098 -21.522  1.00  0.00           C  
ATOM   1906  C   ASN A 120      58.575  -6.069 -23.048  1.00  0.00           C  
ATOM   1907  O   ASN A 120      57.471  -6.264 -23.566  1.00  0.00           O  
ATOM   1908  CB  ASN A 120      57.454  -6.643 -20.887  1.00  0.00           C  
ATOM   1909  CG  ASN A 120      57.174  -8.017 -21.317  1.00  0.00           C  
ATOM   1910  OD1 ASN A 120      57.519  -8.402 -22.456  1.00  0.00           O  
ATOM   1911  ND2 ASN A 120      56.564  -8.789 -20.446  1.00  0.00           N  
ATOM   1912  H   ASN A 120      58.629  -3.967 -21.417  1.00  0.00           H  
ATOM   1913  HA  ASN A 120      59.511  -6.773 -21.245  1.00  0.00           H  
ATOM   1914 1HB  ASN A 120      57.552  -6.619 -19.798  1.00  0.00           H  
ATOM   1915 2HB  ASN A 120      56.608  -6.007 -21.152  1.00  0.00           H  
ATOM   1916 1HD2 ASN A 120      56.359  -9.737 -20.681  1.00  0.00           H  
ATOM   1917 2HD2 ASN A 120      56.310  -8.433 -19.543  1.00  0.00           H  
ATOM   1918  N   PRO A 121      59.688  -5.987 -23.806  1.00  0.00           N  
ATOM   1919  CA  PRO A 121      59.712  -5.800 -25.254  1.00  0.00           C  
ATOM   1920  C   PRO A 121      59.119  -6.987 -25.985  1.00  0.00           C  
ATOM   1921  O   PRO A 121      58.669  -6.879 -27.134  1.00  0.00           O  
ATOM   1922  CB  PRO A 121      61.207  -5.640 -25.553  1.00  0.00           C  
ATOM   1923  CG  PRO A 121      61.922  -6.357 -24.415  1.00  0.00           C  
ATOM   1924  CD  PRO A 121      61.030  -6.179 -23.193  1.00  0.00           C  
ATOM   1925  HA  PRO A 121      59.165  -4.881 -25.508  1.00  0.00           H  
ATOM   1926 1HB  PRO A 121      61.435  -6.065 -26.536  1.00  0.00           H  
ATOM   1927 2HB  PRO A 121      61.452  -4.564 -25.611  1.00  0.00           H  
ATOM   1928 1HG  PRO A 121      62.084  -7.413 -24.676  1.00  0.00           H  
ATOM   1929 2HG  PRO A 121      62.915  -5.910 -24.269  1.00  0.00           H  
ATOM   1930 1HD  PRO A 121      61.087  -7.117 -22.620  1.00  0.00           H  
ATOM   1931 2HD  PRO A 121      61.329  -5.298 -22.594  1.00  0.00           H  
ATOM   1932  N   LYS A 122      59.108  -8.129 -25.298  1.00  0.00           N  
ATOM   1933  CA  LYS A 122      58.587  -9.359 -25.835  1.00  0.00           C  
ATOM   1934  C   LYS A 122      57.085  -9.235 -26.085  1.00  0.00           C  
ATOM   1935  O   LYS A 122      56.589  -9.709 -27.101  1.00  0.00           O  
ATOM   1936  CB  LYS A 122      58.960 -10.522 -24.927  1.00  0.00           C  
ATOM   1937  CG  LYS A 122      58.569 -11.889 -25.455  1.00  0.00           C  
ATOM   1938  CD  LYS A 122      59.154 -12.994 -24.586  1.00  0.00           C  
ATOM   1939  CE  LYS A 122      58.770 -14.366 -25.101  1.00  0.00           C  
ATOM   1940  NZ  LYS A 122      59.392 -15.446 -24.288  1.00  0.00           N  
ATOM   1941  H   LYS A 122      59.480  -8.141 -24.361  1.00  0.00           H  
ATOM   1942  HA  LYS A 122      59.065  -9.536 -26.801  1.00  0.00           H  
ATOM   1943 1HB  LYS A 122      60.041 -10.523 -24.779  1.00  0.00           H  
ATOM   1944 2HB  LYS A 122      58.513 -10.373 -23.949  1.00  0.00           H  
ATOM   1945 1HG  LYS A 122      57.491 -11.976 -25.467  1.00  0.00           H  
ATOM   1946 2HG  LYS A 122      58.931 -12.005 -26.478  1.00  0.00           H  
ATOM   1947 1HD  LYS A 122      60.240 -12.915 -24.584  1.00  0.00           H  
ATOM   1948 2HD  LYS A 122      58.805 -12.887 -23.564  1.00  0.00           H  
ATOM   1949 1HE  LYS A 122      57.685 -14.473 -25.067  1.00  0.00           H  
ATOM   1950 2HE  LYS A 122      59.102 -14.465 -26.135  1.00  0.00           H  
ATOM   1951 1HZ  LYS A 122      59.122 -16.345 -24.656  1.00  0.00           H  
ATOM   1952 2HZ  LYS A 122      60.398 -15.354 -24.326  1.00  0.00           H  
ATOM   1953 3HZ  LYS A 122      59.083 -15.367 -23.331  1.00  0.00           H  
ATOM   1954  N   VAL A 123      56.363  -8.534 -25.189  1.00  0.00           N  
ATOM   1955  CA  VAL A 123      54.923  -8.380 -25.428  1.00  0.00           C  
ATOM   1956  C   VAL A 123      54.641  -7.653 -26.716  1.00  0.00           C  
ATOM   1957  O   VAL A 123      53.778  -8.083 -27.493  1.00  0.00           O  
ATOM   1958  CB  VAL A 123      54.242  -7.547 -24.315  1.00  0.00           C  
ATOM   1959  CG1 VAL A 123      52.839  -7.172 -24.744  1.00  0.00           C  
ATOM   1960  CG2 VAL A 123      54.094  -8.357 -23.111  1.00  0.00           C  
ATOM   1961  H   VAL A 123      56.805  -8.133 -24.359  1.00  0.00           H  
ATOM   1962  HA  VAL A 123      54.468  -9.360 -25.463  1.00  0.00           H  
ATOM   1963  HB  VAL A 123      54.833  -6.647 -24.113  1.00  0.00           H  
ATOM   1964 1HG1 VAL A 123      52.361  -6.606 -23.946  1.00  0.00           H  
ATOM   1965 2HG1 VAL A 123      52.876  -6.565 -25.646  1.00  0.00           H  
ATOM   1966 3HG1 VAL A 123      52.274  -8.083 -24.940  1.00  0.00           H  
ATOM   1967 1HG2 VAL A 123      53.610  -7.769 -22.331  1.00  0.00           H  
ATOM   1968 2HG2 VAL A 123      53.477  -9.194 -23.358  1.00  0.00           H  
ATOM   1969 3HG2 VAL A 123      55.041  -8.688 -22.780  1.00  0.00           H  
ATOM   1970  N   HIS A 124      55.347  -6.577 -26.992  1.00  0.00           N  
ATOM   1971  CA  HIS A 124      55.043  -5.864 -28.215  1.00  0.00           C  
ATOM   1972  C   HIS A 124      55.434  -6.663 -29.435  1.00  0.00           C  
ATOM   1973  O   HIS A 124      54.670  -6.735 -30.406  1.00  0.00           O  
ATOM   1974  CB  HIS A 124      55.721  -4.509 -28.232  1.00  0.00           C  
ATOM   1975  CG  HIS A 124      55.076  -3.540 -27.335  1.00  0.00           C  
ATOM   1976  ND1 HIS A 124      55.701  -2.413 -26.913  1.00  0.00           N  
ATOM   1977  CD2 HIS A 124      53.837  -3.516 -26.793  1.00  0.00           C  
ATOM   1978  CE1 HIS A 124      54.881  -1.716 -26.159  1.00  0.00           C  
ATOM   1979  NE2 HIS A 124      53.737  -2.364 -26.065  1.00  0.00           N  
ATOM   1980  H   HIS A 124      56.078  -6.258 -26.357  1.00  0.00           H  
ATOM   1981  HA  HIS A 124      53.968  -5.693 -28.272  1.00  0.00           H  
ATOM   1982 1HB  HIS A 124      56.768  -4.618 -27.919  1.00  0.00           H  
ATOM   1983 2HB  HIS A 124      55.724  -4.109 -29.253  1.00  0.00           H  
ATOM   1984  HD1 HIS A 124      56.709  -2.356 -26.828  1.00  0.00           H  
ATOM   1985  HD2 HIS A 124      52.992  -4.199 -26.853  1.00  0.00           H  
ATOM   1986  HE1 HIS A 124      55.201  -0.781 -25.747  1.00  0.00           H  
ATOM   1987  N   PHE A 125      56.595  -7.307 -29.380  1.00  0.00           N  
ATOM   1988  CA  PHE A 125      57.026  -8.079 -30.522  1.00  0.00           C  
ATOM   1989  C   PHE A 125      56.029  -9.188 -30.833  1.00  0.00           C  
ATOM   1990  O   PHE A 125      55.598  -9.332 -31.977  1.00  0.00           O  
ATOM   1991  CB  PHE A 125      58.404  -8.664 -30.316  1.00  0.00           C  
ATOM   1992  CG  PHE A 125      58.864  -9.431 -31.507  1.00  0.00           C  
ATOM   1993  CD1 PHE A 125      59.363  -8.750 -32.613  1.00  0.00           C  
ATOM   1994  CD2 PHE A 125      58.804 -10.811 -31.546  1.00  0.00           C  
ATOM   1995  CE1 PHE A 125      59.797  -9.437 -33.725  1.00  0.00           C  
ATOM   1996  CE2 PHE A 125      59.239 -11.501 -32.656  1.00  0.00           C  
ATOM   1997  CZ  PHE A 125      59.740 -10.811 -33.748  1.00  0.00           C  
ATOM   1998  H   PHE A 125      57.200  -7.236 -28.557  1.00  0.00           H  
ATOM   1999  HA  PHE A 125      57.065  -7.407 -31.385  1.00  0.00           H  
ATOM   2000 1HB  PHE A 125      59.116  -7.861 -30.115  1.00  0.00           H  
ATOM   2001 2HB  PHE A 125      58.393  -9.329 -29.449  1.00  0.00           H  
ATOM   2002  HD1 PHE A 125      59.407  -7.655 -32.592  1.00  0.00           H  
ATOM   2003  HD2 PHE A 125      58.404 -11.357 -30.682  1.00  0.00           H  
ATOM   2004  HE1 PHE A 125      60.185  -8.888 -34.586  1.00  0.00           H  
ATOM   2005  HE2 PHE A 125      59.186 -12.589 -32.674  1.00  0.00           H  
ATOM   2006  HZ  PHE A 125      60.084 -11.354 -34.626  1.00  0.00           H  
ATOM   2007  N   GLU A 126      55.642  -9.975 -29.819  1.00  0.00           N  
ATOM   2008  CA  GLU A 126      54.723 -11.071 -30.088  1.00  0.00           C  
ATOM   2009  C   GLU A 126      53.380 -10.568 -30.589  1.00  0.00           C  
ATOM   2010  O   GLU A 126      52.784 -11.200 -31.469  1.00  0.00           O  
ATOM   2011  CB  GLU A 126      54.524 -11.963 -28.865  1.00  0.00           C  
ATOM   2012  CG  GLU A 126      55.724 -12.841 -28.503  1.00  0.00           C  
ATOM   2013  CD  GLU A 126      56.063 -13.905 -29.565  1.00  0.00           C  
ATOM   2014  OE1 GLU A 126      55.148 -14.601 -30.001  1.00  0.00           O  
ATOM   2015  OE2 GLU A 126      57.234 -14.041 -29.911  1.00  0.00           O  
ATOM   2016  H   GLU A 126      55.989  -9.821 -28.872  1.00  0.00           H  
ATOM   2017  HA  GLU A 126      55.161 -11.686 -30.874  1.00  0.00           H  
ATOM   2018 1HB  GLU A 126      54.306 -11.328 -27.997  1.00  0.00           H  
ATOM   2019 2HB  GLU A 126      53.658 -12.611 -29.017  1.00  0.00           H  
ATOM   2020 1HG  GLU A 126      56.579 -12.187 -28.394  1.00  0.00           H  
ATOM   2021 2HG  GLU A 126      55.532 -13.315 -27.541  1.00  0.00           H  
ATOM   2022  N   ARG A 127      52.900  -9.431 -30.071  1.00  0.00           N  
ATOM   2023  CA  ARG A 127      51.639  -8.917 -30.569  1.00  0.00           C  
ATOM   2024  C   ARG A 127      51.751  -8.579 -32.065  1.00  0.00           C  
ATOM   2025  O   ARG A 127      50.848  -8.910 -32.832  1.00  0.00           O  
ATOM   2026  CB  ARG A 127      51.181  -7.705 -29.774  1.00  0.00           C  
ATOM   2027  CG  ARG A 127      50.682  -7.988 -28.352  1.00  0.00           C  
ATOM   2028  CD  ARG A 127      50.289  -6.727 -27.669  1.00  0.00           C  
ATOM   2029  NE  ARG A 127      49.878  -6.944 -26.283  1.00  0.00           N  
ATOM   2030  CZ  ARG A 127      48.649  -7.336 -25.905  1.00  0.00           C  
ATOM   2031  NH1 ARG A 127      47.731  -7.554 -26.817  1.00  0.00           N  
ATOM   2032  NH2 ARG A 127      48.357  -7.504 -24.623  1.00  0.00           N  
ATOM   2033  H   ARG A 127      53.395  -8.934 -29.325  1.00  0.00           H  
ATOM   2034  HA  ARG A 127      50.882  -9.694 -30.445  1.00  0.00           H  
ATOM   2035 1HB  ARG A 127      51.980  -6.966 -29.726  1.00  0.00           H  
ATOM   2036 2HB  ARG A 127      50.357  -7.247 -30.285  1.00  0.00           H  
ATOM   2037 1HG  ARG A 127      49.801  -8.625 -28.410  1.00  0.00           H  
ATOM   2038 2HG  ARG A 127      51.442  -8.490 -27.771  1.00  0.00           H  
ATOM   2039 1HD  ARG A 127      51.146  -6.051 -27.668  1.00  0.00           H  
ATOM   2040 2HD  ARG A 127      49.463  -6.263 -28.208  1.00  0.00           H  
ATOM   2041  HE  ARG A 127      50.563  -6.784 -25.560  1.00  0.00           H  
ATOM   2042 1HH1 ARG A 127      47.953  -7.425 -27.797  1.00  0.00           H  
ATOM   2043 2HH1 ARG A 127      46.806  -7.848 -26.542  1.00  0.00           H  
ATOM   2044 1HH2 ARG A 127      49.052  -7.335 -23.907  1.00  0.00           H  
ATOM   2045 2HH2 ARG A 127      47.429  -7.798 -24.354  1.00  0.00           H  
ATOM   2046  N   GLU A 128      52.890  -7.994 -32.502  1.00  0.00           N  
ATOM   2047  CA  GLU A 128      53.047  -7.699 -33.936  1.00  0.00           C  
ATOM   2048  C   GLU A 128      52.972  -8.961 -34.761  1.00  0.00           C  
ATOM   2049  O   GLU A 128      52.377  -8.977 -35.843  1.00  0.00           O  
ATOM   2050  CB  GLU A 128      54.372  -7.038 -34.317  1.00  0.00           C  
ATOM   2051  CG  GLU A 128      54.355  -6.715 -35.827  1.00  0.00           C  
ATOM   2052  CD  GLU A 128      55.568  -6.101 -36.429  1.00  0.00           C  
ATOM   2053  OE1 GLU A 128      56.586  -5.982 -35.781  1.00  0.00           O  
ATOM   2054  OE2 GLU A 128      55.433  -5.702 -37.582  1.00  0.00           O  
ATOM   2055  H   GLU A 128      53.621  -7.736 -31.837  1.00  0.00           H  
ATOM   2056  HA  GLU A 128      52.235  -7.056 -34.254  1.00  0.00           H  
ATOM   2057 1HB  GLU A 128      54.529  -6.124 -33.740  1.00  0.00           H  
ATOM   2058 2HB  GLU A 128      55.205  -7.720 -34.113  1.00  0.00           H  
ATOM   2059 1HG  GLU A 128      54.156  -7.646 -36.361  1.00  0.00           H  
ATOM   2060 2HG  GLU A 128      53.507  -6.058 -36.009  1.00  0.00           H  
ATOM   2061  N   ILE A 129      53.595 -10.018 -34.264  1.00  0.00           N  
ATOM   2062  CA  ILE A 129      53.611 -11.295 -34.948  1.00  0.00           C  
ATOM   2063  C   ILE A 129      52.196 -11.845 -35.061  1.00  0.00           C  
ATOM   2064  O   ILE A 129      51.814 -12.421 -36.080  1.00  0.00           O  
ATOM   2065  CB  ILE A 129      54.547 -12.288 -34.256  1.00  0.00           C  
ATOM   2066  CG1 ILE A 129      55.991 -11.754 -34.318  1.00  0.00           C  
ATOM   2067  CG2 ILE A 129      54.427 -13.668 -34.870  1.00  0.00           C  
ATOM   2068  CD1 ILE A 129      56.508 -11.545 -35.722  1.00  0.00           C  
ATOM   2069  H   ILE A 129      54.087  -9.919 -33.367  1.00  0.00           H  
ATOM   2070  HA  ILE A 129      53.987 -11.125 -35.964  1.00  0.00           H  
ATOM   2071  HB  ILE A 129      54.277 -12.348 -33.206  1.00  0.00           H  
ATOM   2072 1HG1 ILE A 129      56.032 -10.802 -33.808  1.00  0.00           H  
ATOM   2073 2HG1 ILE A 129      56.646 -12.453 -33.799  1.00  0.00           H  
ATOM   2074 1HG2 ILE A 129      55.089 -14.357 -34.345  1.00  0.00           H  
ATOM   2075 2HG2 ILE A 129      53.398 -14.020 -34.786  1.00  0.00           H  
ATOM   2076 3HG2 ILE A 129      54.706 -13.619 -35.921  1.00  0.00           H  
ATOM   2077 1HD1 ILE A 129      57.523 -11.159 -35.684  1.00  0.00           H  
ATOM   2078 2HD1 ILE A 129      56.500 -12.493 -36.262  1.00  0.00           H  
ATOM   2079 3HD1 ILE A 129      55.870 -10.826 -36.239  1.00  0.00           H  
ATOM   2080  N   GLY A 130      51.426 -11.688 -33.983  1.00  0.00           N  
ATOM   2081  CA  GLY A 130      50.053 -12.144 -33.954  1.00  0.00           C  
ATOM   2082  C   GLY A 130      49.923 -13.617 -33.586  1.00  0.00           C  
ATOM   2083  O   GLY A 130      48.896 -14.236 -33.859  1.00  0.00           O  
ATOM   2084  H   GLY A 130      51.809 -11.224 -33.161  1.00  0.00           H  
ATOM   2085 1HA  GLY A 130      49.511 -11.536 -33.225  1.00  0.00           H  
ATOM   2086 2HA  GLY A 130      49.593 -11.963 -34.928  1.00  0.00           H  
ATOM   2087  N   SER A 131      50.959 -14.185 -32.953  1.00  0.00           N  
ATOM   2088  CA  SER A 131      50.961 -15.603 -32.565  1.00  0.00           C  
ATOM   2089  C   SER A 131      49.858 -15.932 -31.558  1.00  0.00           C  
ATOM   2090  O   SER A 131      49.457 -17.085 -31.405  1.00  0.00           O  
ATOM   2091  CB  SER A 131      52.294 -15.966 -31.923  1.00  0.00           C  
ATOM   2092  OG  SER A 131      52.423 -15.343 -30.660  1.00  0.00           O  
ATOM   2093  H   SER A 131      51.770 -13.617 -32.747  1.00  0.00           H  
ATOM   2094  HA  SER A 131      50.805 -16.209 -33.457  1.00  0.00           H  
ATOM   2095 1HB  SER A 131      52.375 -17.053 -31.810  1.00  0.00           H  
ATOM   2096 2HB  SER A 131      53.105 -15.642 -32.567  1.00  0.00           H  
ATOM   2097  HG  SER A 131      53.398 -15.187 -30.524  1.00  0.00           H  
ATOM   2098  N   GLY A 132      49.410 -14.910 -30.835  1.00  0.00           N  
ATOM   2099  CA  GLY A 132      48.390 -15.040 -29.817  1.00  0.00           C  
ATOM   2100  C   GLY A 132      48.961 -15.542 -28.490  1.00  0.00           C  
ATOM   2101  O   GLY A 132      48.214 -15.746 -27.533  1.00  0.00           O  
ATOM   2102  H   GLY A 132      49.797 -14.001 -31.022  1.00  0.00           H  
ATOM   2103 1HA  GLY A 132      47.916 -14.070 -29.666  1.00  0.00           H  
ATOM   2104 2HA  GLY A 132      47.611 -15.721 -30.167  1.00  0.00           H  
ATOM   2105  N   ARG A 133      50.279 -15.760 -28.421  1.00  0.00           N  
ATOM   2106  CA  ARG A 133      50.864 -16.285 -27.197  1.00  0.00           C  
ATOM   2107  C   ARG A 133      50.958 -15.177 -26.129  1.00  0.00           C  
ATOM   2108  O   ARG A 133      51.361 -14.060 -26.453  1.00  0.00           O  
ATOM   2109  CB  ARG A 133      52.246 -16.856 -27.491  1.00  0.00           C  
ATOM   2110  CG  ARG A 133      52.914 -17.584 -26.336  1.00  0.00           C  
ATOM   2111  CD  ARG A 133      54.204 -18.195 -26.738  1.00  0.00           C  
ATOM   2112  NE  ARG A 133      54.832 -18.921 -25.632  1.00  0.00           N  
ATOM   2113  CZ  ARG A 133      55.937 -19.690 -25.747  1.00  0.00           C  
ATOM   2114  NH1 ARG A 133      56.521 -19.825 -26.916  1.00  0.00           N  
ATOM   2115  NH2 ARG A 133      56.433 -20.310 -24.687  1.00  0.00           N  
ATOM   2116  H   ARG A 133      50.889 -15.577 -29.225  1.00  0.00           H  
ATOM   2117  HA  ARG A 133      50.229 -17.100 -26.871  1.00  0.00           H  
ATOM   2118 1HB  ARG A 133      52.186 -17.535 -28.342  1.00  0.00           H  
ATOM   2119 2HB  ARG A 133      52.909 -16.037 -27.779  1.00  0.00           H  
ATOM   2120 1HG  ARG A 133      53.092 -16.886 -25.520  1.00  0.00           H  
ATOM   2121 2HG  ARG A 133      52.267 -18.390 -25.995  1.00  0.00           H  
ATOM   2122 1HD  ARG A 133      54.040 -18.896 -27.558  1.00  0.00           H  
ATOM   2123 2HD  ARG A 133      54.883 -17.408 -27.062  1.00  0.00           H  
ATOM   2124  HE  ARG A 133      54.407 -18.838 -24.716  1.00  0.00           H  
ATOM   2125 1HH1 ARG A 133      56.142 -19.355 -27.727  1.00  0.00           H  
ATOM   2126 2HH1 ARG A 133      57.345 -20.402 -27.005  1.00  0.00           H  
ATOM   2127 1HH2 ARG A 133      55.984 -20.211 -23.785  1.00  0.00           H  
ATOM   2128 2HH2 ARG A 133      57.257 -20.885 -24.779  1.00  0.00           H  
ATOM   2129  N   PRO A 134      50.543 -15.414 -24.872  1.00  0.00           N  
ATOM   2130  CA  PRO A 134      50.672 -14.478 -23.768  1.00  0.00           C  
ATOM   2131  C   PRO A 134      52.125 -14.387 -23.338  1.00  0.00           C  
ATOM   2132  O   PRO A 134      52.863 -15.365 -23.472  1.00  0.00           O  
ATOM   2133  CB  PRO A 134      49.766 -15.091 -22.699  1.00  0.00           C  
ATOM   2134  CG  PRO A 134      49.776 -16.580 -22.999  1.00  0.00           C  
ATOM   2135  CD  PRO A 134      49.877 -16.681 -24.513  1.00  0.00           C  
ATOM   2136  HA  PRO A 134      50.296 -13.494 -24.087  1.00  0.00           H  
ATOM   2137 1HB  PRO A 134      50.154 -14.848 -21.692  1.00  0.00           H  
ATOM   2138 2HB  PRO A 134      48.762 -14.650 -22.772  1.00  0.00           H  
ATOM   2139 1HG  PRO A 134      50.622 -17.059 -22.488  1.00  0.00           H  
ATOM   2140 2HG  PRO A 134      48.862 -17.053 -22.612  1.00  0.00           H  
ATOM   2141 1HD  PRO A 134      50.500 -17.544 -24.739  1.00  0.00           H  
ATOM   2142 2HD  PRO A 134      48.878 -16.741 -24.982  1.00  0.00           H  
ATOM   2143  N   VAL A 135      52.526 -13.256 -22.776  1.00  0.00           N  
ATOM   2144  CA  VAL A 135      53.890 -13.130 -22.276  1.00  0.00           C  
ATOM   2145  C   VAL A 135      53.934 -12.662 -20.822  1.00  0.00           C  
ATOM   2146  O   VAL A 135      53.469 -11.564 -20.508  1.00  0.00           O  
ATOM   2147  CB  VAL A 135      54.663 -12.108 -23.128  1.00  0.00           C  
ATOM   2148  CG1 VAL A 135      56.064 -11.958 -22.611  1.00  0.00           C  
ATOM   2149  CG2 VAL A 135      54.657 -12.513 -24.613  1.00  0.00           C  
ATOM   2150  H   VAL A 135      51.888 -12.477 -22.683  1.00  0.00           H  
ATOM   2151  HA  VAL A 135      54.381 -14.100 -22.338  1.00  0.00           H  
ATOM   2152  HB  VAL A 135      54.194 -11.183 -23.020  1.00  0.00           H  
ATOM   2153 1HG1 VAL A 135      56.575 -11.202 -23.197  1.00  0.00           H  
ATOM   2154 2HG1 VAL A 135      56.042 -11.648 -21.575  1.00  0.00           H  
ATOM   2155 3HG1 VAL A 135      56.577 -12.910 -22.696  1.00  0.00           H  
ATOM   2156 1HG2 VAL A 135      55.187 -11.761 -25.200  1.00  0.00           H  
ATOM   2157 2HG2 VAL A 135      55.151 -13.478 -24.728  1.00  0.00           H  
ATOM   2158 3HG2 VAL A 135      53.635 -12.587 -24.985  1.00  0.00           H  
ATOM   2159  N   GLY A 136      54.535 -13.470 -19.953  1.00  0.00           N  
ATOM   2160  CA  GLY A 136      54.672 -13.117 -18.544  1.00  0.00           C  
ATOM   2161  C   GLY A 136      53.438 -13.442 -17.704  1.00  0.00           C  
ATOM   2162  O   GLY A 136      52.391 -13.839 -18.223  1.00  0.00           O  
ATOM   2163  H   GLY A 136      54.895 -14.356 -20.278  1.00  0.00           H  
ATOM   2164 1HA  GLY A 136      55.543 -13.628 -18.127  1.00  0.00           H  
ATOM   2165 2HA  GLY A 136      54.876 -12.046 -18.474  1.00  0.00           H  
ATOM   2166  N   ARG A 137      53.589 -13.286 -16.392  1.00  0.00           N  
ATOM   2167  CA  ARG A 137      52.535 -13.487 -15.405  1.00  0.00           C  
ATOM   2168  C   ARG A 137      51.746 -12.170 -15.279  1.00  0.00           C  
ATOM   2169  O   ARG A 137      52.376 -11.118 -15.247  1.00  0.00           O  
ATOM   2170  CB  ARG A 137      53.145 -13.857 -14.064  1.00  0.00           C  
ATOM   2171  CG  ARG A 137      52.168 -14.108 -12.922  1.00  0.00           C  
ATOM   2172  CD  ARG A 137      52.890 -14.448 -11.657  1.00  0.00           C  
ATOM   2173  NE  ARG A 137      51.965 -14.779 -10.590  1.00  0.00           N  
ATOM   2174  CZ  ARG A 137      52.318 -15.171  -9.349  1.00  0.00           C  
ATOM   2175  NH1 ARG A 137      53.589 -15.272  -9.014  1.00  0.00           N  
ATOM   2176  NH2 ARG A 137      51.379 -15.460  -8.470  1.00  0.00           N  
ATOM   2177  H   ARG A 137      54.492 -12.983 -16.059  1.00  0.00           H  
ATOM   2178  HA  ARG A 137      51.917 -14.308 -15.734  1.00  0.00           H  
ATOM   2179 1HB  ARG A 137      53.706 -14.782 -14.183  1.00  0.00           H  
ATOM   2180 2HB  ARG A 137      53.847 -13.089 -13.749  1.00  0.00           H  
ATOM   2181 1HG  ARG A 137      51.581 -13.204 -12.755  1.00  0.00           H  
ATOM   2182 2HG  ARG A 137      51.507 -14.935 -13.169  1.00  0.00           H  
ATOM   2183 1HD  ARG A 137      53.553 -15.300 -11.816  1.00  0.00           H  
ATOM   2184 2HD  ARG A 137      53.477 -13.583 -11.343  1.00  0.00           H  
ATOM   2185  HE  ARG A 137      50.979 -14.711 -10.798  1.00  0.00           H  
ATOM   2186 1HH1 ARG A 137      54.310 -15.051  -9.685  1.00  0.00           H  
ATOM   2187 2HH1 ARG A 137      53.840 -15.569  -8.081  1.00  0.00           H  
ATOM   2188 1HH2 ARG A 137      50.406 -15.385  -8.733  1.00  0.00           H  
ATOM   2189 2HH2 ARG A 137      51.631 -15.759  -7.542  1.00  0.00           H  
ATOM   2190  N   PRO A 138      50.398 -12.180 -15.244  1.00  0.00           N  
ATOM   2191  CA  PRO A 138      49.575 -10.978 -15.098  1.00  0.00           C  
ATOM   2192  C   PRO A 138      49.959 -10.216 -13.815  1.00  0.00           C  
ATOM   2193  O   PRO A 138      50.256 -10.814 -12.793  1.00  0.00           O  
ATOM   2194  CB  PRO A 138      48.163 -11.584 -14.957  1.00  0.00           C  
ATOM   2195  CG  PRO A 138      48.239 -12.912 -15.704  1.00  0.00           C  
ATOM   2196  CD  PRO A 138      49.631 -13.434 -15.446  1.00  0.00           C  
ATOM   2197  HA  PRO A 138      49.662 -10.356 -15.982  1.00  0.00           H  
ATOM   2198 1HB  PRO A 138      47.886 -11.676 -13.904  1.00  0.00           H  
ATOM   2199 2HB  PRO A 138      47.442 -10.894 -15.419  1.00  0.00           H  
ATOM   2200 1HG  PRO A 138      47.461 -13.595 -15.312  1.00  0.00           H  
ATOM   2201 2HG  PRO A 138      48.036 -12.790 -16.776  1.00  0.00           H  
ATOM   2202 1HD  PRO A 138      49.659 -14.064 -14.554  1.00  0.00           H  
ATOM   2203 2HD  PRO A 138      49.941 -13.958 -16.362  1.00  0.00           H  
ATOM   2204  N   ALA A 139      49.933  -8.876 -13.894  1.00  0.00           N  
ATOM   2205  CA  ALA A 139      50.275  -8.038 -12.732  1.00  0.00           C  
ATOM   2206  C   ALA A 139      49.271  -8.233 -11.599  1.00  0.00           C  
ATOM   2207  O   ALA A 139      48.087  -8.438 -11.856  1.00  0.00           O  
ATOM   2208  CB  ALA A 139      50.318  -6.571 -13.117  1.00  0.00           C  
ATOM   2209  H   ALA A 139      49.683  -8.432 -14.761  1.00  0.00           H  
ATOM   2210  HA  ALA A 139      51.265  -8.339 -12.376  1.00  0.00           H  
ATOM   2211 1HB  ALA A 139      50.600  -5.982 -12.242  1.00  0.00           H  
ATOM   2212 2HB  ALA A 139      51.044  -6.424 -13.910  1.00  0.00           H  
ATOM   2213 3HB  ALA A 139      49.333  -6.255 -13.457  1.00  0.00           H  
ATOM   2214  N   LYS A 140      49.725  -8.112 -10.347  1.00  0.00           N  
ATOM   2215  CA  LYS A 140      48.814  -8.233  -9.211  1.00  0.00           C  
ATOM   2216  C   LYS A 140      49.120  -7.315  -8.027  1.00  0.00           C  
ATOM   2217  O   LYS A 140      50.255  -7.241  -7.544  1.00  0.00           O  
ATOM   2218  CB  LYS A 140      48.809  -9.679  -8.693  1.00  0.00           C  
ATOM   2219  CG  LYS A 140      47.811  -9.952  -7.545  1.00  0.00           C  
ATOM   2220  CD  LYS A 140      47.853 -11.411  -7.088  1.00  0.00           C  
ATOM   2221  CE  LYS A 140      46.917 -11.639  -5.900  1.00  0.00           C  
ATOM   2222  NZ  LYS A 140      46.918 -13.065  -5.446  1.00  0.00           N  
ATOM   2223  H   LYS A 140      50.713  -7.953 -10.184  1.00  0.00           H  
ATOM   2224  HA  LYS A 140      47.812  -7.981  -9.565  1.00  0.00           H  
ATOM   2225 1HB  LYS A 140      48.575 -10.359  -9.520  1.00  0.00           H  
ATOM   2226 2HB  LYS A 140      49.804  -9.934  -8.332  1.00  0.00           H  
ATOM   2227 1HG  LYS A 140      48.032  -9.311  -6.695  1.00  0.00           H  
ATOM   2228 2HG  LYS A 140      46.805  -9.726  -7.889  1.00  0.00           H  
ATOM   2229 1HD  LYS A 140      47.563 -12.063  -7.910  1.00  0.00           H  
ATOM   2230 2HD  LYS A 140      48.871 -11.658  -6.787  1.00  0.00           H  
ATOM   2231 1HE  LYS A 140      47.243 -11.008  -5.072  1.00  0.00           H  
ATOM   2232 2HE  LYS A 140      45.904 -11.357  -6.179  1.00  0.00           H  
ATOM   2233 1HZ  LYS A 140      46.294 -13.166  -4.659  1.00  0.00           H  
ATOM   2234 2HZ  LYS A 140      46.605 -13.662  -6.199  1.00  0.00           H  
ATOM   2235 3HZ  LYS A 140      47.851 -13.338  -5.169  1.00  0.00           H  
ATOM   2236  N   LEU A 141      48.075  -6.657  -7.547  1.00  0.00           N  
ATOM   2237  CA  LEU A 141      48.060  -5.853  -6.322  1.00  0.00           C  
ATOM   2238  C   LEU A 141      46.979  -6.472  -5.447  1.00  0.00           C  
ATOM   2239  O   LEU A 141      45.980  -6.941  -5.987  1.00  0.00           O  
ATOM   2240  CB  LEU A 141      47.704  -4.378  -6.613  1.00  0.00           C  
ATOM   2241  CG  LEU A 141      48.652  -3.581  -7.513  1.00  0.00           C  
ATOM   2242  CD1 LEU A 141      48.039  -2.206  -7.794  1.00  0.00           C  
ATOM   2243  CD2 LEU A 141      49.985  -3.434  -6.817  1.00  0.00           C  
ATOM   2244  H   LEU A 141      47.201  -6.756  -8.049  1.00  0.00           H  
ATOM   2245  HA  LEU A 141      49.017  -5.925  -5.808  1.00  0.00           H  
ATOM   2246 1HB  LEU A 141      46.715  -4.349  -7.069  1.00  0.00           H  
ATOM   2247 2HB  LEU A 141      47.641  -3.851  -5.689  1.00  0.00           H  
ATOM   2248  HG  LEU A 141      48.785  -4.104  -8.460  1.00  0.00           H  
ATOM   2249 1HD1 LEU A 141      48.706  -1.629  -8.441  1.00  0.00           H  
ATOM   2250 2HD1 LEU A 141      47.081  -2.334  -8.285  1.00  0.00           H  
ATOM   2251 3HD1 LEU A 141      47.893  -1.666  -6.857  1.00  0.00           H  
ATOM   2252 1HD2 LEU A 141      50.663  -2.872  -7.451  1.00  0.00           H  
ATOM   2253 2HD2 LEU A 141      49.848  -2.907  -5.874  1.00  0.00           H  
ATOM   2254 3HD2 LEU A 141      50.401  -4.425  -6.625  1.00  0.00           H  
ATOM   2255  N   GLY A 142      47.140  -6.500  -4.126  1.00  0.00           N  
ATOM   2256  CA  GLY A 142      46.015  -7.004  -3.352  1.00  0.00           C  
ATOM   2257  C   GLY A 142      45.084  -5.811  -3.153  1.00  0.00           C  
ATOM   2258  O   GLY A 142      45.537  -4.686  -3.326  1.00  0.00           O  
ATOM   2259  H   GLY A 142      47.976  -6.150  -3.657  1.00  0.00           H  
ATOM   2260 1HA  GLY A 142      45.531  -7.815  -3.892  1.00  0.00           H  
ATOM   2261 2HA  GLY A 142      46.365  -7.388  -2.396  1.00  0.00           H  
ATOM   2262  N   PRO A 143      43.849  -5.990  -2.655  1.00  0.00           N  
ATOM   2263  CA  PRO A 143      42.910  -4.907  -2.383  1.00  0.00           C  
ATOM   2264  C   PRO A 143      43.466  -3.902  -1.377  1.00  0.00           C  
ATOM   2265  O   PRO A 143      43.076  -2.732  -1.360  1.00  0.00           O  
ATOM   2266  CB  PRO A 143      41.728  -5.654  -1.753  1.00  0.00           C  
ATOM   2267  CG  PRO A 143      41.813  -7.054  -2.311  1.00  0.00           C  
ATOM   2268  CD  PRO A 143      43.321  -7.339  -2.425  1.00  0.00           C  
ATOM   2269  HA  PRO A 143      42.629  -4.418  -3.323  1.00  0.00           H  
ATOM   2270 1HB  PRO A 143      41.813  -5.617  -0.658  1.00  0.00           H  
ATOM   2271 2HB  PRO A 143      40.782  -5.143  -2.017  1.00  0.00           H  
ATOM   2272 1HG  PRO A 143      41.284  -7.752  -1.631  1.00  0.00           H  
ATOM   2273 2HG  PRO A 143      41.291  -7.092  -3.272  1.00  0.00           H  
ATOM   2274 1HD  PRO A 143      43.730  -7.760  -1.500  1.00  0.00           H  
ATOM   2275 2HD  PRO A 143      43.482  -7.989  -3.291  1.00  0.00           H  
ATOM   2276  N   GLU A 144      44.418  -4.337  -0.552  1.00  0.00           N  
ATOM   2277  CA  GLU A 144      45.020  -3.444   0.424  1.00  0.00           C  
ATOM   2278  C   GLU A 144      45.925  -2.448  -0.288  1.00  0.00           C  
ATOM   2279  O   GLU A 144      46.065  -1.292   0.122  1.00  0.00           O  
ATOM   2280  CB  GLU A 144      45.828  -4.234   1.455  1.00  0.00           C  
ATOM   2281  CG  GLU A 144      44.990  -5.134   2.385  1.00  0.00           C  
ATOM   2282  CD  GLU A 144      45.815  -5.980   3.357  1.00  0.00           C  
ATOM   2283  OE1 GLU A 144      47.020  -5.981   3.249  1.00  0.00           O  
ATOM   2284  OE2 GLU A 144      45.228  -6.620   4.200  1.00  0.00           O  
ATOM   2285  H   GLU A 144      44.718  -5.302  -0.590  1.00  0.00           H  
ATOM   2286  HA  GLU A 144      44.226  -2.895   0.935  1.00  0.00           H  
ATOM   2287 1HB  GLU A 144      46.568  -4.850   0.945  1.00  0.00           H  
ATOM   2288 2HB  GLU A 144      46.372  -3.524   2.083  1.00  0.00           H  
ATOM   2289 1HG  GLU A 144      44.319  -4.501   2.974  1.00  0.00           H  
ATOM   2290 2HG  GLU A 144      44.369  -5.786   1.773  1.00  0.00           H  
ATOM   2291  N   HIS A 145      46.553  -2.925  -1.357  1.00  0.00           N  
ATOM   2292  CA  HIS A 145      47.510  -2.147  -2.097  1.00  0.00           C  
ATOM   2293  C   HIS A 145      46.745  -1.222  -2.995  1.00  0.00           C  
ATOM   2294  O   HIS A 145      47.027  -0.035  -3.041  1.00  0.00           O  
ATOM   2295  CB  HIS A 145      48.411  -3.047  -2.927  1.00  0.00           C  
ATOM   2296  CG  HIS A 145      49.211  -3.970  -2.122  1.00  0.00           C  
ATOM   2297  ND1 HIS A 145      49.198  -5.348  -2.325  1.00  0.00           N  
ATOM   2298  CD2 HIS A 145      50.043  -3.748  -1.095  1.00  0.00           C  
ATOM   2299  CE1 HIS A 145      49.993  -5.922  -1.439  1.00  0.00           C  
ATOM   2300  NE2 HIS A 145      50.523  -4.974  -0.683  1.00  0.00           N  
ATOM   2301  H   HIS A 145      46.333  -3.847  -1.694  1.00  0.00           H  
ATOM   2302  HA  HIS A 145      48.117  -1.554  -1.420  1.00  0.00           H  
ATOM   2303 1HB  HIS A 145      47.795  -3.631  -3.570  1.00  0.00           H  
ATOM   2304 2HB  HIS A 145      49.072  -2.442  -3.542  1.00  0.00           H  
ATOM   2305  HD2 HIS A 145      50.277  -2.779  -0.686  1.00  0.00           H  
ATOM   2306  HE1 HIS A 145      50.187  -6.988  -1.350  1.00  0.00           H  
ATOM   2307  HE2 HIS A 145      51.177  -5.137   0.072  1.00  0.00           H  
ATOM   2308  N   GLU A 146      45.707  -1.756  -3.636  1.00  0.00           N  
ATOM   2309  CA  GLU A 146      44.910  -0.953  -4.544  1.00  0.00           C  
ATOM   2310  C   GLU A 146      44.282   0.206  -3.754  1.00  0.00           C  
ATOM   2311  O   GLU A 146      44.238   1.359  -4.216  1.00  0.00           O  
ATOM   2312  CB  GLU A 146      43.801  -1.798  -5.172  1.00  0.00           C  
ATOM   2313  CG  GLU A 146      44.262  -2.901  -6.133  1.00  0.00           C  
ATOM   2314  CD  GLU A 146      43.099  -3.657  -6.742  1.00  0.00           C  
ATOM   2315  OE1 GLU A 146      41.986  -3.455  -6.305  1.00  0.00           O  
ATOM   2316  OE2 GLU A 146      43.318  -4.416  -7.655  1.00  0.00           O  
ATOM   2317  H   GLU A 146      45.499  -2.751  -3.515  1.00  0.00           H  
ATOM   2318  HA  GLU A 146      45.568  -0.541  -5.326  1.00  0.00           H  
ATOM   2319 1HB  GLU A 146      43.252  -2.293  -4.365  1.00  0.00           H  
ATOM   2320 2HB  GLU A 146      43.093  -1.158  -5.684  1.00  0.00           H  
ATOM   2321 1HG  GLU A 146      44.899  -2.499  -6.904  1.00  0.00           H  
ATOM   2322 2HG  GLU A 146      44.850  -3.605  -5.551  1.00  0.00           H  
ATOM   2323  N   THR A 147      43.841  -0.083  -2.514  1.00  0.00           N  
ATOM   2324  CA  THR A 147      43.280   0.958  -1.681  1.00  0.00           C  
ATOM   2325  C   THR A 147      44.341   1.995  -1.375  1.00  0.00           C  
ATOM   2326  O   THR A 147      44.121   3.187  -1.591  1.00  0.00           O  
ATOM   2327  CB  THR A 147      42.724   0.401  -0.362  1.00  0.00           C  
ATOM   2328  OG1 THR A 147      41.666  -0.525  -0.635  1.00  0.00           O  
ATOM   2329  CG2 THR A 147      42.202   1.546   0.493  1.00  0.00           C  
ATOM   2330  H   THR A 147      43.858  -1.038  -2.155  1.00  0.00           H  
ATOM   2331  HA  THR A 147      42.473   1.448  -2.225  1.00  0.00           H  
ATOM   2332  HB  THR A 147      43.517  -0.124   0.180  1.00  0.00           H  
ATOM   2333  HG1 THR A 147      42.049  -1.336  -1.045  1.00  0.00           H  
ATOM   2334 1HG2 THR A 147      41.810   1.158   1.431  1.00  0.00           H  
ATOM   2335 2HG2 THR A 147      43.019   2.237   0.706  1.00  0.00           H  
ATOM   2336 3HG2 THR A 147      41.412   2.075  -0.038  1.00  0.00           H  
ATOM   2337  N   PHE A 148      45.518   1.551  -0.933  1.00  0.00           N  
ATOM   2338  CA  PHE A 148      46.583   2.487  -0.631  1.00  0.00           C  
ATOM   2339  C   PHE A 148      46.940   3.356  -1.837  1.00  0.00           C  
ATOM   2340  O   PHE A 148      47.104   4.567  -1.699  1.00  0.00           O  
ATOM   2341  CB  PHE A 148      47.837   1.797  -0.159  1.00  0.00           C  
ATOM   2342  CG  PHE A 148      48.880   2.780   0.200  1.00  0.00           C  
ATOM   2343  CD1 PHE A 148      48.929   3.318   1.471  1.00  0.00           C  
ATOM   2344  CD2 PHE A 148      49.786   3.192  -0.722  1.00  0.00           C  
ATOM   2345  CE1 PHE A 148      49.892   4.246   1.804  1.00  0.00           C  
ATOM   2346  CE2 PHE A 148      50.748   4.107  -0.391  1.00  0.00           C  
ATOM   2347  CZ  PHE A 148      50.803   4.640   0.866  1.00  0.00           C  
ATOM   2348  H   PHE A 148      45.674   0.554  -0.763  1.00  0.00           H  
ATOM   2349  HA  PHE A 148      46.234   3.144   0.170  1.00  0.00           H  
ATOM   2350 1HB  PHE A 148      47.620   1.182   0.713  1.00  0.00           H  
ATOM   2351 2HB  PHE A 148      48.223   1.140  -0.938  1.00  0.00           H  
ATOM   2352  HD1 PHE A 148      48.198   2.997   2.213  1.00  0.00           H  
ATOM   2353  HD2 PHE A 148      49.740   2.777  -1.722  1.00  0.00           H  
ATOM   2354  HE1 PHE A 148      49.928   4.663   2.812  1.00  0.00           H  
ATOM   2355  HE2 PHE A 148      51.465   4.407  -1.125  1.00  0.00           H  
ATOM   2356  HZ  PHE A 148      51.564   5.375   1.120  1.00  0.00           H  
ATOM   2357  N   LEU A 149      47.108   2.745  -3.025  1.00  0.00           N  
ATOM   2358  CA  LEU A 149      47.501   3.528  -4.192  1.00  0.00           C  
ATOM   2359  C   LEU A 149      46.457   4.600  -4.469  1.00  0.00           C  
ATOM   2360  O   LEU A 149      46.790   5.743  -4.803  1.00  0.00           O  
ATOM   2361  CB  LEU A 149      47.624   2.681  -5.484  1.00  0.00           C  
ATOM   2362  CG  LEU A 149      48.973   2.016  -5.791  1.00  0.00           C  
ATOM   2363  CD1 LEU A 149      49.217   0.933  -4.838  1.00  0.00           C  
ATOM   2364  CD2 LEU A 149      49.015   1.459  -7.169  1.00  0.00           C  
ATOM   2365  H   LEU A 149      46.960   1.745  -3.105  1.00  0.00           H  
ATOM   2366  HA  LEU A 149      48.452   4.011  -3.978  1.00  0.00           H  
ATOM   2367 1HB  LEU A 149      46.863   1.899  -5.446  1.00  0.00           H  
ATOM   2368 2HB  LEU A 149      47.406   3.335  -6.316  1.00  0.00           H  
ATOM   2369  HG  LEU A 149      49.727   2.750  -5.690  1.00  0.00           H  
ATOM   2370 1HD1 LEU A 149      50.191   0.484  -5.049  1.00  0.00           H  
ATOM   2371 2HD1 LEU A 149      49.189   1.314  -3.809  1.00  0.00           H  
ATOM   2372 3HD1 LEU A 149      48.432   0.195  -4.984  1.00  0.00           H  
ATOM   2373 1HD2 LEU A 149      49.987   1.006  -7.344  1.00  0.00           H  
ATOM   2374 2HD2 LEU A 149      48.247   0.706  -7.271  1.00  0.00           H  
ATOM   2375 3HD2 LEU A 149      48.851   2.251  -7.875  1.00  0.00           H  
ATOM   2376  N   THR A 150      45.182   4.246  -4.301  1.00  0.00           N  
ATOM   2377  CA  THR A 150      44.113   5.193  -4.545  1.00  0.00           C  
ATOM   2378  C   THR A 150      44.198   6.337  -3.548  1.00  0.00           C  
ATOM   2379  O   THR A 150      44.171   7.510  -3.935  1.00  0.00           O  
ATOM   2380  CB  THR A 150      42.740   4.514  -4.402  1.00  0.00           C  
ATOM   2381  OG1 THR A 150      42.639   3.423  -5.335  1.00  0.00           O  
ATOM   2382  CG2 THR A 150      41.631   5.525  -4.678  1.00  0.00           C  
ATOM   2383  H   THR A 150      44.935   3.289  -4.030  1.00  0.00           H  
ATOM   2384  HA  THR A 150      44.223   5.611  -5.548  1.00  0.00           H  
ATOM   2385  HB  THR A 150      42.633   4.124  -3.393  1.00  0.00           H  
ATOM   2386  HG1 THR A 150      43.260   2.704  -5.044  1.00  0.00           H  
ATOM   2387 1HG2 THR A 150      40.663   5.041  -4.570  1.00  0.00           H  
ATOM   2388 2HG2 THR A 150      41.703   6.353  -3.964  1.00  0.00           H  
ATOM   2389 3HG2 THR A 150      41.729   5.917  -5.692  1.00  0.00           H  
ATOM   2390  N   GLU A 151      44.352   5.997  -2.262  1.00  0.00           N  
ATOM   2391  CA  GLU A 151      44.410   7.010  -1.216  1.00  0.00           C  
ATOM   2392  C   GLU A 151      45.604   7.928  -1.398  1.00  0.00           C  
ATOM   2393  O   GLU A 151      45.481   9.144  -1.258  1.00  0.00           O  
ATOM   2394  CB  GLU A 151      44.487   6.369   0.171  1.00  0.00           C  
ATOM   2395  CG  GLU A 151      43.215   5.658   0.653  1.00  0.00           C  
ATOM   2396  CD  GLU A 151      43.409   4.953   1.993  1.00  0.00           C  
ATOM   2397  OE1 GLU A 151      44.515   4.925   2.482  1.00  0.00           O  
ATOM   2398  OE2 GLU A 151      42.444   4.443   2.518  1.00  0.00           O  
ATOM   2399  H   GLU A 151      44.396   5.008  -2.013  1.00  0.00           H  
ATOM   2400  HA  GLU A 151      43.502   7.614  -1.279  1.00  0.00           H  
ATOM   2401 1HB  GLU A 151      45.297   5.638   0.177  1.00  0.00           H  
ATOM   2402 2HB  GLU A 151      44.737   7.138   0.901  1.00  0.00           H  
ATOM   2403 1HG  GLU A 151      42.419   6.394   0.758  1.00  0.00           H  
ATOM   2404 2HG  GLU A 151      42.904   4.936  -0.097  1.00  0.00           H  
ATOM   2405  N   LEU A 152      46.745   7.357  -1.782  1.00  0.00           N  
ATOM   2406  CA  LEU A 152      47.954   8.125  -2.005  1.00  0.00           C  
ATOM   2407  C   LEU A 152      47.691   9.211  -3.029  1.00  0.00           C  
ATOM   2408  O   LEU A 152      47.982  10.383  -2.778  1.00  0.00           O  
ATOM   2409  CB  LEU A 152      49.090   7.214  -2.495  1.00  0.00           C  
ATOM   2410  CG  LEU A 152      50.467   7.878  -2.703  1.00  0.00           C  
ATOM   2411  CD1 LEU A 152      51.569   6.851  -2.686  1.00  0.00           C  
ATOM   2412  CD2 LEU A 152      50.460   8.553  -3.983  1.00  0.00           C  
ATOM   2413  H   LEU A 152      46.784   6.344  -1.884  1.00  0.00           H  
ATOM   2414  HA  LEU A 152      48.245   8.593  -1.063  1.00  0.00           H  
ATOM   2415 1HB  LEU A 152      49.209   6.404  -1.776  1.00  0.00           H  
ATOM   2416 2HB  LEU A 152      48.787   6.774  -3.443  1.00  0.00           H  
ATOM   2417  HG  LEU A 152      50.665   8.600  -1.912  1.00  0.00           H  
ATOM   2418 1HD1 LEU A 152      52.515   7.353  -2.861  1.00  0.00           H  
ATOM   2419 2HD1 LEU A 152      51.586   6.388  -1.736  1.00  0.00           H  
ATOM   2420 3HD1 LEU A 152      51.398   6.113  -3.462  1.00  0.00           H  
ATOM   2421 1HD2 LEU A 152      51.425   8.989  -4.114  1.00  0.00           H  
ATOM   2422 2HD2 LEU A 152      50.264   7.834  -4.769  1.00  0.00           H  
ATOM   2423 3HD2 LEU A 152      49.704   9.323  -3.997  1.00  0.00           H  
ATOM   2424  N   VAL A 153      47.129   8.826  -4.178  1.00  0.00           N  
ATOM   2425  CA  VAL A 153      46.876   9.802  -5.218  1.00  0.00           C  
ATOM   2426  C   VAL A 153      45.851  10.837  -4.769  1.00  0.00           C  
ATOM   2427  O   VAL A 153      46.026  12.025  -5.017  1.00  0.00           O  
ATOM   2428  CB  VAL A 153      46.402   9.130  -6.511  1.00  0.00           C  
ATOM   2429  CG1 VAL A 153      45.984  10.195  -7.486  1.00  0.00           C  
ATOM   2430  CG2 VAL A 153      47.523   8.282  -7.114  1.00  0.00           C  
ATOM   2431  H   VAL A 153      46.896   7.842  -4.331  1.00  0.00           H  
ATOM   2432  HA  VAL A 153      47.813  10.319  -5.433  1.00  0.00           H  
ATOM   2433  HB  VAL A 153      45.534   8.499  -6.292  1.00  0.00           H  
ATOM   2434 1HG1 VAL A 153      45.649   9.715  -8.367  1.00  0.00           H  
ATOM   2435 2HG1 VAL A 153      45.175  10.787  -7.057  1.00  0.00           H  
ATOM   2436 3HG1 VAL A 153      46.829  10.844  -7.718  1.00  0.00           H  
ATOM   2437 1HG2 VAL A 153      47.169   7.812  -8.036  1.00  0.00           H  
ATOM   2438 2HG2 VAL A 153      48.369   8.924  -7.328  1.00  0.00           H  
ATOM   2439 3HG2 VAL A 153      47.825   7.512  -6.410  1.00  0.00           H  
ATOM   2440  N   ASP A 154      44.769  10.403  -4.108  1.00  0.00           N  
ATOM   2441  CA  ASP A 154      43.769  11.367  -3.651  1.00  0.00           C  
ATOM   2442  C   ASP A 154      44.342  12.402  -2.671  1.00  0.00           C  
ATOM   2443  O   ASP A 154      43.995  13.586  -2.746  1.00  0.00           O  
ATOM   2444  CB  ASP A 154      42.594  10.659  -2.958  1.00  0.00           C  
ATOM   2445  CG  ASP A 154      41.619   9.915  -3.902  1.00  0.00           C  
ATOM   2446  OD1 ASP A 154      41.658  10.115  -5.101  1.00  0.00           O  
ATOM   2447  OD2 ASP A 154      40.793   9.185  -3.396  1.00  0.00           O  
ATOM   2448  H   ASP A 154      44.644   9.408  -3.925  1.00  0.00           H  
ATOM   2449  HA  ASP A 154      43.391  11.900  -4.521  1.00  0.00           H  
ATOM   2450 1HB  ASP A 154      43.004   9.930  -2.256  1.00  0.00           H  
ATOM   2451 2HB  ASP A 154      42.035  11.385  -2.373  1.00  0.00           H  
ATOM   2452  N   GLU A 155      45.223  11.975  -1.764  1.00  0.00           N  
ATOM   2453  CA  GLU A 155      45.819  12.906  -0.808  1.00  0.00           C  
ATOM   2454  C   GLU A 155      46.891  13.795  -1.434  1.00  0.00           C  
ATOM   2455  O   GLU A 155      47.019  14.970  -1.072  1.00  0.00           O  
ATOM   2456  CB  GLU A 155      46.426  12.173   0.396  1.00  0.00           C  
ATOM   2457  CG  GLU A 155      45.412  11.526   1.339  1.00  0.00           C  
ATOM   2458  CD  GLU A 155      46.056  10.824   2.528  1.00  0.00           C  
ATOM   2459  OE1 GLU A 155      47.260  10.684   2.540  1.00  0.00           O  
ATOM   2460  OE2 GLU A 155      45.340  10.446   3.429  1.00  0.00           O  
ATOM   2461  H   GLU A 155      45.464  10.983  -1.721  1.00  0.00           H  
ATOM   2462  HA  GLU A 155      45.025  13.553  -0.438  1.00  0.00           H  
ATOM   2463 1HB  GLU A 155      47.093  11.384   0.034  1.00  0.00           H  
ATOM   2464 2HB  GLU A 155      47.028  12.872   0.973  1.00  0.00           H  
ATOM   2465 1HG  GLU A 155      44.741  12.298   1.710  1.00  0.00           H  
ATOM   2466 2HG  GLU A 155      44.821  10.809   0.771  1.00  0.00           H  
ATOM   2467  N   GLN A 156      47.675  13.240  -2.359  1.00  0.00           N  
ATOM   2468  CA  GLN A 156      48.750  13.992  -2.986  1.00  0.00           C  
ATOM   2469  C   GLN A 156      48.707  13.909  -4.523  1.00  0.00           C  
ATOM   2470  O   GLN A 156      49.611  13.324  -5.125  1.00  0.00           O  
ATOM   2471  CB  GLN A 156      50.095  13.479  -2.484  1.00  0.00           C  
ATOM   2472  CG  GLN A 156      50.344  13.661  -0.996  1.00  0.00           C  
ATOM   2473  CD  GLN A 156      51.765  13.244  -0.595  1.00  0.00           C  
ATOM   2474  OE1 GLN A 156      52.739  13.923  -0.938  1.00  0.00           O  
ATOM   2475  NE2 GLN A 156      51.889  12.132   0.127  1.00  0.00           N  
ATOM   2476  H   GLN A 156      47.543  12.261  -2.613  1.00  0.00           H  
ATOM   2477  HA  GLN A 156      48.679  15.026  -2.680  1.00  0.00           H  
ATOM   2478 1HB  GLN A 156      50.185  12.422  -2.721  1.00  0.00           H  
ATOM   2479 2HB  GLN A 156      50.879  14.010  -2.985  1.00  0.00           H  
ATOM   2480 1HG  GLN A 156      50.198  14.709  -0.734  1.00  0.00           H  
ATOM   2481 2HG  GLN A 156      49.639  13.039  -0.441  1.00  0.00           H  
ATOM   2482 1HE2 GLN A 156      52.795  11.818   0.413  1.00  0.00           H  
ATOM   2483 2HE2 GLN A 156      51.074  11.607   0.383  1.00  0.00           H  
ATOM   2484  N   PRO A 157      47.724  14.549  -5.192  1.00  0.00           N  
ATOM   2485  CA  PRO A 157      47.488  14.489  -6.633  1.00  0.00           C  
ATOM   2486  C   PRO A 157      48.646  15.047  -7.471  1.00  0.00           C  
ATOM   2487  O   PRO A 157      48.849  14.667  -8.629  1.00  0.00           O  
ATOM   2488  CB  PRO A 157      46.209  15.334  -6.778  1.00  0.00           C  
ATOM   2489  CG  PRO A 157      46.163  16.214  -5.562  1.00  0.00           C  
ATOM   2490  CD  PRO A 157      46.751  15.395  -4.468  1.00  0.00           C  
ATOM   2491  HA  PRO A 157      47.280  13.445  -6.913  1.00  0.00           H  
ATOM   2492 1HB  PRO A 157      46.261  15.940  -7.681  1.00  0.00           H  
ATOM   2493 2HB  PRO A 157      45.337  14.671  -6.878  1.00  0.00           H  
ATOM   2494 1HG  PRO A 157      46.718  17.141  -5.744  1.00  0.00           H  
ATOM   2495 2HG  PRO A 157      45.122  16.498  -5.351  1.00  0.00           H  
ATOM   2496 1HD  PRO A 157      47.216  16.078  -3.761  1.00  0.00           H  
ATOM   2497 2HD  PRO A 157      45.971  14.768  -4.005  1.00  0.00           H  
ATOM   2498  N   SER A 158      49.466  15.894  -6.860  1.00  0.00           N  
ATOM   2499  CA  SER A 158      50.591  16.490  -7.564  1.00  0.00           C  
ATOM   2500  C   SER A 158      51.779  15.546  -7.751  1.00  0.00           C  
ATOM   2501  O   SER A 158      52.727  15.885  -8.458  1.00  0.00           O  
ATOM   2502  CB  SER A 158      51.038  17.744  -6.847  1.00  0.00           C  
ATOM   2503  OG  SER A 158      51.556  17.443  -5.582  1.00  0.00           O  
ATOM   2504  H   SER A 158      49.290  16.165  -5.908  1.00  0.00           H  
ATOM   2505  HA  SER A 158      50.246  16.774  -8.554  1.00  0.00           H  
ATOM   2506 1HB  SER A 158      51.806  18.239  -7.444  1.00  0.00           H  
ATOM   2507 2HB  SER A 158      50.199  18.434  -6.754  1.00  0.00           H  
ATOM   2508  HG  SER A 158      52.274  16.816  -5.735  1.00  0.00           H  
ATOM   2509  N   LEU A 159      51.763  14.377  -7.112  1.00  0.00           N  
ATOM   2510  CA  LEU A 159      52.896  13.473  -7.268  1.00  0.00           C  
ATOM   2511  C   LEU A 159      52.936  12.869  -8.650  1.00  0.00           C  
ATOM   2512  O   LEU A 159      51.906  12.500  -9.207  1.00  0.00           O  
ATOM   2513  CB  LEU A 159      52.838  12.339  -6.260  1.00  0.00           C  
ATOM   2514  CG  LEU A 159      52.967  12.743  -4.842  1.00  0.00           C  
ATOM   2515  CD1 LEU A 159      52.742  11.542  -3.999  1.00  0.00           C  
ATOM   2516  CD2 LEU A 159      54.322  13.330  -4.589  1.00  0.00           C  
ATOM   2517  H   LEU A 159      50.969  14.100  -6.530  1.00  0.00           H  
ATOM   2518  HA  LEU A 159      53.806  14.042  -7.113  1.00  0.00           H  
ATOM   2519 1HB  LEU A 159      51.881  11.823  -6.377  1.00  0.00           H  
ATOM   2520 2HB  LEU A 159      53.640  11.637  -6.488  1.00  0.00           H  
ATOM   2521  HG  LEU A 159      52.223  13.477  -4.618  1.00  0.00           H  
ATOM   2522 1HD1 LEU A 159      52.813  11.809  -2.955  1.00  0.00           H  
ATOM   2523 2HD1 LEU A 159      51.750  11.175  -4.216  1.00  0.00           H  
ATOM   2524 3HD1 LEU A 159      53.484  10.784  -4.235  1.00  0.00           H  
ATOM   2525 1HD2 LEU A 159      54.388  13.619  -3.539  1.00  0.00           H  
ATOM   2526 2HD2 LEU A 159      55.074  12.599  -4.813  1.00  0.00           H  
ATOM   2527 3HD2 LEU A 159      54.464  14.205  -5.224  1.00  0.00           H  
ATOM   2528  N   VAL A 160      54.128  12.712  -9.186  1.00  0.00           N  
ATOM   2529  CA  VAL A 160      54.262  12.089 -10.489  1.00  0.00           C  
ATOM   2530  C   VAL A 160      54.340  10.599 -10.270  1.00  0.00           C  
ATOM   2531  O   VAL A 160      54.538  10.156  -9.137  1.00  0.00           O  
ATOM   2532  CB  VAL A 160      55.506  12.582 -11.238  1.00  0.00           C  
ATOM   2533  CG1 VAL A 160      55.417  14.074 -11.415  1.00  0.00           C  
ATOM   2534  CG2 VAL A 160      56.729  12.198 -10.504  1.00  0.00           C  
ATOM   2535  H   VAL A 160      54.948  13.041  -8.668  1.00  0.00           H  
ATOM   2536  HA  VAL A 160      53.378  12.317 -11.089  1.00  0.00           H  
ATOM   2537  HB  VAL A 160      55.526  12.133 -12.228  1.00  0.00           H  
ATOM   2538 1HG1 VAL A 160      56.288  14.433 -11.964  1.00  0.00           H  
ATOM   2539 2HG1 VAL A 160      54.511  14.324 -11.962  1.00  0.00           H  
ATOM   2540 3HG1 VAL A 160      55.389  14.551 -10.428  1.00  0.00           H  
ATOM   2541 1HG2 VAL A 160      57.617  12.545 -11.045  1.00  0.00           H  
ATOM   2542 2HG2 VAL A 160      56.693  12.650  -9.546  1.00  0.00           H  
ATOM   2543 3HG2 VAL A 160      56.759  11.142 -10.406  1.00  0.00           H  
ATOM   2544  N   LEU A 161      54.220   9.818 -11.332  1.00  0.00           N  
ATOM   2545  CA  LEU A 161      54.234   8.376 -11.158  1.00  0.00           C  
ATOM   2546  C   LEU A 161      55.535   7.901 -10.534  1.00  0.00           C  
ATOM   2547  O   LEU A 161      55.521   6.982  -9.726  1.00  0.00           O  
ATOM   2548  CB  LEU A 161      54.075   7.685 -12.509  1.00  0.00           C  
ATOM   2549  CG  LEU A 161      52.719   7.827 -13.218  1.00  0.00           C  
ATOM   2550  CD1 LEU A 161      52.849   7.210 -14.593  1.00  0.00           C  
ATOM   2551  CD2 LEU A 161      51.617   7.133 -12.439  1.00  0.00           C  
ATOM   2552  H   LEU A 161      54.085  10.219 -12.247  1.00  0.00           H  
ATOM   2553  HA  LEU A 161      53.413   8.091 -10.514  1.00  0.00           H  
ATOM   2554 1HB  LEU A 161      54.812   8.098 -13.163  1.00  0.00           H  
ATOM   2555 2HB  LEU A 161      54.287   6.625 -12.389  1.00  0.00           H  
ATOM   2556  HG  LEU A 161      52.478   8.879 -13.323  1.00  0.00           H  
ATOM   2557 1HD1 LEU A 161      51.919   7.306 -15.121  1.00  0.00           H  
ATOM   2558 2HD1 LEU A 161      53.629   7.716 -15.148  1.00  0.00           H  
ATOM   2559 3HD1 LEU A 161      53.100   6.149 -14.493  1.00  0.00           H  
ATOM   2560 1HD2 LEU A 161      50.666   7.233 -12.960  1.00  0.00           H  
ATOM   2561 2HD2 LEU A 161      51.874   6.096 -12.373  1.00  0.00           H  
ATOM   2562 3HD2 LEU A 161      51.530   7.565 -11.444  1.00  0.00           H  
ATOM   2563  N   ASP A 162      56.659   8.537 -10.869  1.00  0.00           N  
ATOM   2564  CA  ASP A 162      57.941   8.080 -10.343  1.00  0.00           C  
ATOM   2565  C   ASP A 162      57.939   8.196  -8.795  1.00  0.00           C  
ATOM   2566  O   ASP A 162      58.405   7.305  -8.084  1.00  0.00           O  
ATOM   2567  CB  ASP A 162      59.089   8.963 -10.902  1.00  0.00           C  
ATOM   2568  CG  ASP A 162      59.337   8.875 -12.463  1.00  0.00           C  
ATOM   2569  OD1 ASP A 162      58.785   8.008 -13.099  1.00  0.00           O  
ATOM   2570  OD2 ASP A 162      60.073   9.685 -12.984  1.00  0.00           O  
ATOM   2571  H   ASP A 162      56.620   9.318 -11.505  1.00  0.00           H  
ATOM   2572  HA  ASP A 162      58.089   7.037 -10.619  1.00  0.00           H  
ATOM   2573 1HB  ASP A 162      58.921   9.990 -10.623  1.00  0.00           H  
ATOM   2574 2HB  ASP A 162      60.023   8.654 -10.424  1.00  0.00           H  
ATOM   2575  N   GLN A 163      57.372   9.296  -8.277  1.00  0.00           N  
ATOM   2576  CA  GLN A 163      57.288   9.548  -6.834  1.00  0.00           C  
ATOM   2577  C   GLN A 163      56.345   8.570  -6.164  1.00  0.00           C  
ATOM   2578  O   GLN A 163      56.591   8.100  -5.036  1.00  0.00           O  
ATOM   2579  CB  GLN A 163      56.824  10.982  -6.563  1.00  0.00           C  
ATOM   2580  CG  GLN A 163      57.840  12.045  -6.903  1.00  0.00           C  
ATOM   2581  CD  GLN A 163      57.260  13.465  -6.836  1.00  0.00           C  
ATOM   2582  OE1 GLN A 163      56.208  13.775  -7.422  1.00  0.00           O  
ATOM   2583  NE2 GLN A 163      57.939  14.341  -6.103  1.00  0.00           N  
ATOM   2584  H   GLN A 163      56.979   9.975  -8.911  1.00  0.00           H  
ATOM   2585  HA  GLN A 163      58.279   9.412  -6.403  1.00  0.00           H  
ATOM   2586 1HB  GLN A 163      55.914  11.174  -7.118  1.00  0.00           H  
ATOM   2587 2HB  GLN A 163      56.595  11.069  -5.503  1.00  0.00           H  
ATOM   2588 1HG  GLN A 163      58.652  11.986  -6.173  1.00  0.00           H  
ATOM   2589 2HG  GLN A 163      58.227  11.865  -7.899  1.00  0.00           H  
ATOM   2590 1HE2 GLN A 163      57.611  15.286  -6.012  1.00  0.00           H  
ATOM   2591 2HE2 GLN A 163      58.782  14.066  -5.636  1.00  0.00           H  
ATOM   2592  N   ILE A 164      55.257   8.260  -6.857  1.00  0.00           N  
ATOM   2593  CA  ILE A 164      54.274   7.330  -6.353  1.00  0.00           C  
ATOM   2594  C   ILE A 164      54.937   5.957  -6.240  1.00  0.00           C  
ATOM   2595  O   ILE A 164      54.840   5.304  -5.203  1.00  0.00           O  
ATOM   2596  CB  ILE A 164      53.035   7.284  -7.249  1.00  0.00           C  
ATOM   2597  CG1 ILE A 164      52.291   8.634  -7.214  1.00  0.00           C  
ATOM   2598  CG2 ILE A 164      52.131   6.150  -6.788  1.00  0.00           C  
ATOM   2599  CD1 ILE A 164      51.222   8.780  -8.279  1.00  0.00           C  
ATOM   2600  H   ILE A 164      55.103   8.706  -7.766  1.00  0.00           H  
ATOM   2601  HA  ILE A 164      53.966   7.644  -5.351  1.00  0.00           H  
ATOM   2602  HB  ILE A 164      53.351   7.128  -8.268  1.00  0.00           H  
ATOM   2603 1HG1 ILE A 164      51.843   8.750  -6.282  1.00  0.00           H  
ATOM   2604 2HG1 ILE A 164      53.010   9.434  -7.342  1.00  0.00           H  
ATOM   2605 1HG2 ILE A 164      51.243   6.105  -7.416  1.00  0.00           H  
ATOM   2606 2HG2 ILE A 164      52.674   5.221  -6.850  1.00  0.00           H  
ATOM   2607 3HG2 ILE A 164      51.824   6.321  -5.766  1.00  0.00           H  
ATOM   2608 1HD1 ILE A 164      50.743   9.760  -8.185  1.00  0.00           H  
ATOM   2609 2HD1 ILE A 164      51.665   8.693  -9.253  1.00  0.00           H  
ATOM   2610 3HD1 ILE A 164      50.472   7.993  -8.146  1.00  0.00           H  
ATOM   2611  N   MET A 165      55.658   5.532  -7.287  1.00  0.00           N  
ATOM   2612  CA  MET A 165      56.355   4.250  -7.288  1.00  0.00           C  
ATOM   2613  C   MET A 165      57.302   4.134  -6.108  1.00  0.00           C  
ATOM   2614  O   MET A 165      57.326   3.122  -5.394  1.00  0.00           O  
ATOM   2615  CB  MET A 165      57.141   4.078  -8.562  1.00  0.00           C  
ATOM   2616  CG  MET A 165      56.360   3.909  -9.817  1.00  0.00           C  
ATOM   2617  SD  MET A 165      57.401   4.111 -11.236  1.00  0.00           S  
ATOM   2618  CE  MET A 165      58.504   2.731 -11.071  1.00  0.00           C  
ATOM   2619  H   MET A 165      55.721   6.125  -8.115  1.00  0.00           H  
ATOM   2620  HA  MET A 165      55.605   3.450  -7.201  1.00  0.00           H  
ATOM   2621 1HB  MET A 165      57.775   4.947  -8.704  1.00  0.00           H  
ATOM   2622 2HB  MET A 165      57.796   3.214  -8.471  1.00  0.00           H  
ATOM   2623 1HG  MET A 165      55.892   2.923  -9.858  1.00  0.00           H  
ATOM   2624 2HG  MET A 165      55.598   4.643  -9.852  1.00  0.00           H  
ATOM   2625 1HE  MET A 165      59.199   2.727 -11.906  1.00  0.00           H  
ATOM   2626 2HE  MET A 165      59.059   2.809 -10.126  1.00  0.00           H  
ATOM   2627 3HE  MET A 165      57.938   1.824 -11.070  1.00  0.00           H  
ATOM   2628  N   ASP A 166      58.102   5.190  -5.884  1.00  0.00           N  
ATOM   2629  CA  ASP A 166      59.038   5.148  -4.764  1.00  0.00           C  
ATOM   2630  C   ASP A 166      58.316   5.083  -3.424  1.00  0.00           C  
ATOM   2631  O   ASP A 166      58.708   4.319  -2.536  1.00  0.00           O  
ATOM   2632  CB  ASP A 166      59.966   6.365  -4.790  1.00  0.00           C  
ATOM   2633  CG  ASP A 166      61.009   6.307  -5.911  1.00  0.00           C  
ATOM   2634  OD1 ASP A 166      61.160   5.265  -6.504  1.00  0.00           O  
ATOM   2635  OD2 ASP A 166      61.668   7.299  -6.131  1.00  0.00           O  
ATOM   2636  H   ASP A 166      58.071   6.000  -6.501  1.00  0.00           H  
ATOM   2637  HA  ASP A 166      59.653   4.252  -4.869  1.00  0.00           H  
ATOM   2638 1HB  ASP A 166      59.357   7.266  -4.935  1.00  0.00           H  
ATOM   2639 2HB  ASP A 166      60.464   6.462  -3.830  1.00  0.00           H  
ATOM   2640  N   SER A 167      57.217   5.826  -3.294  1.00  0.00           N  
ATOM   2641  CA  SER A 167      56.473   5.839  -2.047  1.00  0.00           C  
ATOM   2642  C   SER A 167      55.891   4.460  -1.763  1.00  0.00           C  
ATOM   2643  O   SER A 167      55.997   3.956  -0.640  1.00  0.00           O  
ATOM   2644  CB  SER A 167      55.355   6.852  -2.154  1.00  0.00           C  
ATOM   2645  OG  SER A 167      55.868   8.148  -2.302  1.00  0.00           O  
ATOM   2646  H   SER A 167      56.916   6.445  -4.047  1.00  0.00           H  
ATOM   2647  HA  SER A 167      57.147   6.114  -1.239  1.00  0.00           H  
ATOM   2648 1HB  SER A 167      54.738   6.610  -3.006  1.00  0.00           H  
ATOM   2649 2HB  SER A 167      54.728   6.797  -1.266  1.00  0.00           H  
ATOM   2650  HG  SER A 167      56.273   8.165  -3.207  1.00  0.00           H  
ATOM   2651  N   LEU A 168      55.348   3.822  -2.801  1.00  0.00           N  
ATOM   2652  CA  LEU A 168      54.763   2.501  -2.686  1.00  0.00           C  
ATOM   2653  C   LEU A 168      55.803   1.469  -2.308  1.00  0.00           C  
ATOM   2654  O   LEU A 168      55.556   0.605  -1.468  1.00  0.00           O  
ATOM   2655  CB  LEU A 168      54.161   2.108  -4.027  1.00  0.00           C  
ATOM   2656  CG  LEU A 168      52.967   2.886  -4.439  1.00  0.00           C  
ATOM   2657  CD1 LEU A 168      52.651   2.531  -5.876  1.00  0.00           C  
ATOM   2658  CD2 LEU A 168      51.874   2.591  -3.500  1.00  0.00           C  
ATOM   2659  H   LEU A 168      55.311   4.301  -3.702  1.00  0.00           H  
ATOM   2660  HA  LEU A 168      53.990   2.524  -1.917  1.00  0.00           H  
ATOM   2661 1HB  LEU A 168      54.917   2.255  -4.792  1.00  0.00           H  
ATOM   2662 2HB  LEU A 168      53.897   1.051  -4.003  1.00  0.00           H  
ATOM   2663  HG  LEU A 168      53.169   3.934  -4.382  1.00  0.00           H  
ATOM   2664 1HD1 LEU A 168      51.801   3.088  -6.224  1.00  0.00           H  
ATOM   2665 2HD1 LEU A 168      53.505   2.784  -6.488  1.00  0.00           H  
ATOM   2666 3HD1 LEU A 168      52.451   1.462  -5.954  1.00  0.00           H  
ATOM   2667 1HD2 LEU A 168      50.990   3.170  -3.771  1.00  0.00           H  
ATOM   2668 2HD2 LEU A 168      51.651   1.529  -3.515  1.00  0.00           H  
ATOM   2669 3HD2 LEU A 168      52.200   2.865  -2.518  1.00  0.00           H  
ATOM   2670  N   THR A 169      56.989   1.600  -2.899  1.00  0.00           N  
ATOM   2671  CA  THR A 169      58.077   0.678  -2.650  1.00  0.00           C  
ATOM   2672  C   THR A 169      58.502   0.755  -1.191  1.00  0.00           C  
ATOM   2673  O   THR A 169      58.765  -0.269  -0.555  1.00  0.00           O  
ATOM   2674  CB  THR A 169      59.272   0.988  -3.570  1.00  0.00           C  
ATOM   2675  OG1 THR A 169      58.863   0.861  -4.946  1.00  0.00           O  
ATOM   2676  CG2 THR A 169      60.410   0.024  -3.296  1.00  0.00           C  
ATOM   2677  H   THR A 169      57.130   2.338  -3.591  1.00  0.00           H  
ATOM   2678  HA  THR A 169      57.730  -0.335  -2.852  1.00  0.00           H  
ATOM   2679  HB  THR A 169      59.613   2.008  -3.395  1.00  0.00           H  
ATOM   2680  HG1 THR A 169      58.211   1.574  -5.157  1.00  0.00           H  
ATOM   2681 1HG2 THR A 169      61.247   0.252  -3.956  1.00  0.00           H  
ATOM   2682 2HG2 THR A 169      60.724   0.129  -2.257  1.00  0.00           H  
ATOM   2683 3HG2 THR A 169      60.072  -0.999  -3.475  1.00  0.00           H  
ATOM   2684  N   ASN A 170      58.594   1.976  -0.668  1.00  0.00           N  
ATOM   2685  CA  ASN A 170      59.007   2.193   0.704  1.00  0.00           C  
ATOM   2686  C   ASN A 170      57.939   1.764   1.726  1.00  0.00           C  
ATOM   2687  O   ASN A 170      58.275   1.239   2.790  1.00  0.00           O  
ATOM   2688  CB  ASN A 170      59.368   3.653   0.886  1.00  0.00           C  
ATOM   2689  CG  ASN A 170      60.653   4.024   0.169  1.00  0.00           C  
ATOM   2690  OD1 ASN A 170      61.501   3.171  -0.132  1.00  0.00           O  
ATOM   2691  ND2 ASN A 170      60.814   5.295  -0.105  1.00  0.00           N  
ATOM   2692  H   ASN A 170      58.393   2.784  -1.259  1.00  0.00           H  
ATOM   2693  HA  ASN A 170      59.894   1.588   0.891  1.00  0.00           H  
ATOM   2694 1HB  ASN A 170      58.556   4.274   0.495  1.00  0.00           H  
ATOM   2695 2HB  ASN A 170      59.473   3.877   1.945  1.00  0.00           H  
ATOM   2696 1HD2 ASN A 170      61.639   5.604  -0.576  1.00  0.00           H  
ATOM   2697 2HD2 ASN A 170      60.110   5.953   0.153  1.00  0.00           H  
ATOM   2698  N   GLN A 171      56.651   1.958   1.404  1.00  0.00           N  
ATOM   2699  CA  GLN A 171      55.575   1.592   2.330  1.00  0.00           C  
ATOM   2700  C   GLN A 171      55.273   0.085   2.348  1.00  0.00           C  
ATOM   2701  O   GLN A 171      54.927  -0.466   3.396  1.00  0.00           O  
ATOM   2702  CB  GLN A 171      54.306   2.401   2.021  1.00  0.00           C  
ATOM   2703  CG  GLN A 171      54.434   3.911   2.317  1.00  0.00           C  
ATOM   2704  CD  GLN A 171      54.653   4.220   3.805  1.00  0.00           C  
ATOM   2705  OE1 GLN A 171      53.940   3.694   4.666  1.00  0.00           O  
ATOM   2706  NE2 GLN A 171      55.630   5.077   4.113  1.00  0.00           N  
ATOM   2707  H   GLN A 171      56.417   2.415   0.522  1.00  0.00           H  
ATOM   2708  HA  GLN A 171      55.894   1.868   3.335  1.00  0.00           H  
ATOM   2709 1HB  GLN A 171      54.071   2.299   0.956  1.00  0.00           H  
ATOM   2710 2HB  GLN A 171      53.463   2.003   2.580  1.00  0.00           H  
ATOM   2711 1HG  GLN A 171      55.284   4.306   1.765  1.00  0.00           H  
ATOM   2712 2HG  GLN A 171      53.529   4.409   2.000  1.00  0.00           H  
ATOM   2713 1HE2 GLN A 171      55.810   5.311   5.072  1.00  0.00           H  
ATOM   2714 2HE2 GLN A 171      56.186   5.486   3.390  1.00  0.00           H  
ATOM   2715  N   PHE A 172      55.422  -0.589   1.205  1.00  0.00           N  
ATOM   2716  CA  PHE A 172      55.159  -2.024   1.120  1.00  0.00           C  
ATOM   2717  C   PHE A 172      56.414  -2.732   0.655  1.00  0.00           C  
ATOM   2718  O   PHE A 172      56.572  -3.009  -0.540  1.00  0.00           O  
ATOM   2719  CB  PHE A 172      54.012  -2.278   0.148  1.00  0.00           C  
ATOM   2720  CG  PHE A 172      52.806  -1.590   0.606  1.00  0.00           C  
ATOM   2721  CD1 PHE A 172      52.552  -0.319   0.165  1.00  0.00           C  
ATOM   2722  CD2 PHE A 172      51.931  -2.176   1.503  1.00  0.00           C  
ATOM   2723  CE1 PHE A 172      51.471   0.359   0.607  1.00  0.00           C  
ATOM   2724  CE2 PHE A 172      50.820  -1.492   1.945  1.00  0.00           C  
ATOM   2725  CZ  PHE A 172      50.591  -0.215   1.497  1.00  0.00           C  
ATOM   2726  H   PHE A 172      55.694  -0.095   0.356  1.00  0.00           H  
ATOM   2727  HA  PHE A 172      54.892  -2.405   2.105  1.00  0.00           H  
ATOM   2728 1HB  PHE A 172      54.272  -1.908  -0.848  1.00  0.00           H  
ATOM   2729 2HB  PHE A 172      53.802  -3.348   0.071  1.00  0.00           H  
ATOM   2730  HD1 PHE A 172      53.249   0.151  -0.535  1.00  0.00           H  
ATOM   2731  HD2 PHE A 172      52.130  -3.188   1.865  1.00  0.00           H  
ATOM   2732  HE1 PHE A 172      51.321   1.351   0.265  1.00  0.00           H  
ATOM   2733  HE2 PHE A 172      50.136  -1.956   2.652  1.00  0.00           H  
ATOM   2734  HZ  PHE A 172      49.721   0.343   1.851  1.00  0.00           H  
ATOM   2735  N   THR A 173      57.304  -3.021   1.596  1.00  0.00           N  
ATOM   2736  CA  THR A 173      58.606  -3.542   1.235  1.00  0.00           C  
ATOM   2737  C   THR A 173      58.487  -4.831   0.440  1.00  0.00           C  
ATOM   2738  O   THR A 173      57.794  -5.767   0.840  1.00  0.00           O  
ATOM   2739  CB  THR A 173      59.478  -3.769   2.488  1.00  0.00           C  
ATOM   2740  OG1 THR A 173      59.628  -2.532   3.200  1.00  0.00           O  
ATOM   2741  CG2 THR A 173      60.850  -4.291   2.095  1.00  0.00           C  
ATOM   2742  H   THR A 173      57.093  -2.803   2.561  1.00  0.00           H  
ATOM   2743  HA  THR A 173      59.104  -2.803   0.601  1.00  0.00           H  
ATOM   2744  HB  THR A 173      58.987  -4.489   3.139  1.00  0.00           H  
ATOM   2745  HG1 THR A 173      59.949  -1.849   2.602  1.00  0.00           H  
ATOM   2746 1HG2 THR A 173      61.447  -4.445   2.992  1.00  0.00           H  
ATOM   2747 2HG2 THR A 173      60.742  -5.237   1.569  1.00  0.00           H  
ATOM   2748 3HG2 THR A 173      61.346  -3.567   1.446  1.00  0.00           H  
ATOM   2749  N   GLY A 174      59.181  -4.861  -0.691  1.00  0.00           N  
ATOM   2750  CA  GLY A 174      59.207  -5.989  -1.608  1.00  0.00           C  
ATOM   2751  C   GLY A 174      58.196  -5.856  -2.746  1.00  0.00           C  
ATOM   2752  O   GLY A 174      58.329  -6.530  -3.775  1.00  0.00           O  
ATOM   2753  H   GLY A 174      59.717  -4.039  -0.929  1.00  0.00           H  
ATOM   2754 1HA  GLY A 174      60.211  -6.074  -2.027  1.00  0.00           H  
ATOM   2755 2HA  GLY A 174      59.012  -6.910  -1.058  1.00  0.00           H  
ATOM   2756  N   LEU A 175      57.220  -4.951  -2.630  1.00  0.00           N  
ATOM   2757  CA  LEU A 175      56.250  -4.834  -3.714  1.00  0.00           C  
ATOM   2758  C   LEU A 175      56.786  -3.943  -4.804  1.00  0.00           C  
ATOM   2759  O   LEU A 175      56.387  -2.783  -4.939  1.00  0.00           O  
ATOM   2760  CB  LEU A 175      54.900  -4.279  -3.253  1.00  0.00           C  
ATOM   2761  CG  LEU A 175      53.748  -4.441  -4.313  1.00  0.00           C  
ATOM   2762  CD1 LEU A 175      52.423  -4.327  -3.632  1.00  0.00           C  
ATOM   2763  CD2 LEU A 175      53.874  -3.378  -5.406  1.00  0.00           C  
ATOM   2764  H   LEU A 175      57.124  -4.364  -1.797  1.00  0.00           H  
ATOM   2765  HA  LEU A 175      56.081  -5.823  -4.134  1.00  0.00           H  
ATOM   2766 1HB  LEU A 175      54.603  -4.778  -2.331  1.00  0.00           H  
ATOM   2767 2HB  LEU A 175      55.021  -3.215  -3.042  1.00  0.00           H  
ATOM   2768  HG  LEU A 175      53.812  -5.432  -4.764  1.00  0.00           H  
ATOM   2769 1HD1 LEU A 175      51.620  -4.463  -4.358  1.00  0.00           H  
ATOM   2770 2HD1 LEU A 175      52.361  -5.099  -2.877  1.00  0.00           H  
ATOM   2771 3HD1 LEU A 175      52.331  -3.348  -3.164  1.00  0.00           H  
ATOM   2772 1HD2 LEU A 175      53.074  -3.514  -6.135  1.00  0.00           H  
ATOM   2773 2HD2 LEU A 175      53.800  -2.385  -4.964  1.00  0.00           H  
ATOM   2774 3HD2 LEU A 175      54.833  -3.483  -5.904  1.00  0.00           H  
ATOM   2775  N   GLN A 176      57.691  -4.475  -5.592  1.00  0.00           N  
ATOM   2776  CA  GLN A 176      58.267  -3.672  -6.644  1.00  0.00           C  
ATOM   2777  C   GLN A 176      57.180  -3.455  -7.677  1.00  0.00           C  
ATOM   2778  O   GLN A 176      56.556  -4.420  -8.135  1.00  0.00           O  
ATOM   2779  CB  GLN A 176      59.490  -4.343  -7.275  1.00  0.00           C  
ATOM   2780  CG  GLN A 176      60.182  -3.515  -8.375  1.00  0.00           C  
ATOM   2781  CD  GLN A 176      60.939  -2.295  -7.814  1.00  0.00           C  
ATOM   2782  OE1 GLN A 176      61.782  -2.443  -6.920  1.00  0.00           O  
ATOM   2783  NE2 GLN A 176      60.646  -1.106  -8.333  1.00  0.00           N  
ATOM   2784  H   GLN A 176      57.982  -5.438  -5.406  1.00  0.00           H  
ATOM   2785  HA  GLN A 176      58.557  -2.704  -6.237  1.00  0.00           H  
ATOM   2786 1HB  GLN A 176      60.226  -4.555  -6.497  1.00  0.00           H  
ATOM   2787 2HB  GLN A 176      59.195  -5.292  -7.716  1.00  0.00           H  
ATOM   2788 1HG  GLN A 176      60.894  -4.153  -8.895  1.00  0.00           H  
ATOM   2789 2HG  GLN A 176      59.428  -3.153  -9.076  1.00  0.00           H  
ATOM   2790 1HE2 GLN A 176      61.112  -0.286  -7.996  1.00  0.00           H  
ATOM   2791 2HE2 GLN A 176      59.958  -1.021  -9.062  1.00  0.00           H  
ATOM   2792  N   ILE A 177      56.956  -2.213  -8.056  1.00  0.00           N  
ATOM   2793  CA  ILE A 177      55.934  -1.899  -9.037  1.00  0.00           C  
ATOM   2794  C   ILE A 177      56.603  -1.111 -10.135  1.00  0.00           C  
ATOM   2795  O   ILE A 177      57.440  -0.253  -9.853  1.00  0.00           O  
ATOM   2796  CB  ILE A 177      54.807  -1.048  -8.409  1.00  0.00           C  
ATOM   2797  CG1 ILE A 177      53.640  -0.839  -9.401  1.00  0.00           C  
ATOM   2798  CG2 ILE A 177      55.394   0.310  -8.018  1.00  0.00           C  
ATOM   2799  CD1 ILE A 177      52.360  -0.312  -8.750  1.00  0.00           C  
ATOM   2800  H   ILE A 177      57.488  -1.466  -7.630  1.00  0.00           H  
ATOM   2801  HA  ILE A 177      55.525  -2.819  -9.453  1.00  0.00           H  
ATOM   2802  HB  ILE A 177      54.414  -1.539  -7.528  1.00  0.00           H  
ATOM   2803 1HG1 ILE A 177      53.952  -0.131 -10.164  1.00  0.00           H  
ATOM   2804 2HG1 ILE A 177      53.418  -1.790  -9.884  1.00  0.00           H  
ATOM   2805 1HG2 ILE A 177      54.623   0.923  -7.571  1.00  0.00           H  
ATOM   2806 2HG2 ILE A 177      56.210   0.166  -7.303  1.00  0.00           H  
ATOM   2807 3HG2 ILE A 177      55.778   0.799  -8.911  1.00  0.00           H  
ATOM   2808 1HD1 ILE A 177      51.592  -0.196  -9.510  1.00  0.00           H  
ATOM   2809 2HD1 ILE A 177      52.020  -1.011  -7.997  1.00  0.00           H  
ATOM   2810 3HD1 ILE A 177      52.558   0.649  -8.288  1.00  0.00           H  
ATOM   2811  N   SER A 178      56.266  -1.417 -11.375  1.00  0.00           N  
ATOM   2812  CA  SER A 178      56.830  -0.692 -12.500  1.00  0.00           C  
ATOM   2813  C   SER A 178      56.039   0.559 -12.819  1.00  0.00           C  
ATOM   2814  O   SER A 178      54.915   0.733 -12.340  1.00  0.00           O  
ATOM   2815  CB  SER A 178      56.928  -1.565 -13.718  1.00  0.00           C  
ATOM   2816  OG  SER A 178      55.663  -1.918 -14.259  1.00  0.00           O  
ATOM   2817  H   SER A 178      55.595  -2.157 -11.535  1.00  0.00           H  
ATOM   2818  HA  SER A 178      57.842  -0.387 -12.233  1.00  0.00           H  
ATOM   2819 1HB  SER A 178      57.497  -1.029 -14.448  1.00  0.00           H  
ATOM   2820 2HB  SER A 178      57.484  -2.467 -13.475  1.00  0.00           H  
ATOM   2821  HG  SER A 178      55.867  -2.168 -15.200  1.00  0.00           H  
ATOM   2822  N   LYS A 179      56.588   1.411 -13.682  1.00  0.00           N  
ATOM   2823  CA  LYS A 179      55.874   2.617 -14.063  1.00  0.00           C  
ATOM   2824  C   LYS A 179      54.654   2.260 -14.888  1.00  0.00           C  
ATOM   2825  O   LYS A 179      53.576   2.809 -14.656  1.00  0.00           O  
ATOM   2826  CB  LYS A 179      56.801   3.588 -14.790  1.00  0.00           C  
ATOM   2827  CG  LYS A 179      56.193   4.938 -15.073  1.00  0.00           C  
ATOM   2828  CD  LYS A 179      57.274   5.907 -15.472  1.00  0.00           C  
ATOM   2829  CE  LYS A 179      56.749   7.287 -15.689  1.00  0.00           C  
ATOM   2830  NZ  LYS A 179      57.850   8.249 -15.783  1.00  0.00           N  
ATOM   2831  H   LYS A 179      57.505   1.222 -14.067  1.00  0.00           H  
ATOM   2832  HA  LYS A 179      55.505   3.108 -13.165  1.00  0.00           H  
ATOM   2833 1HB  LYS A 179      57.708   3.746 -14.213  1.00  0.00           H  
ATOM   2834 2HB  LYS A 179      57.094   3.156 -15.747  1.00  0.00           H  
ATOM   2835 1HG  LYS A 179      55.448   4.861 -15.867  1.00  0.00           H  
ATOM   2836 2HG  LYS A 179      55.710   5.308 -14.169  1.00  0.00           H  
ATOM   2837 1HD  LYS A 179      58.034   5.954 -14.681  1.00  0.00           H  
ATOM   2838 2HD  LYS A 179      57.748   5.564 -16.390  1.00  0.00           H  
ATOM   2839 1HE  LYS A 179      56.179   7.330 -16.615  1.00  0.00           H  
ATOM   2840 2HE  LYS A 179      56.112   7.554 -14.863  1.00  0.00           H  
ATOM   2841 1HZ  LYS A 179      57.491   9.159 -15.922  1.00  0.00           H  
ATOM   2842 2HZ  LYS A 179      58.389   8.203 -14.847  1.00  0.00           H  
ATOM   2843 3HZ  LYS A 179      58.433   8.015 -16.541  1.00  0.00           H  
ATOM   2844  N   THR A 180      54.790   1.290 -15.799  1.00  0.00           N  
ATOM   2845  CA  THR A 180      53.647   0.857 -16.581  1.00  0.00           C  
ATOM   2846  C   THR A 180      52.579   0.260 -15.677  1.00  0.00           C  
ATOM   2847  O   THR A 180      51.389   0.547 -15.843  1.00  0.00           O  
ATOM   2848  CB  THR A 180      54.030  -0.209 -17.598  1.00  0.00           C  
ATOM   2849  OG1 THR A 180      54.987   0.318 -18.513  1.00  0.00           O  
ATOM   2850  CG2 THR A 180      52.806  -0.669 -18.320  1.00  0.00           C  
ATOM   2851  H   THR A 180      55.695   0.848 -15.983  1.00  0.00           H  
ATOM   2852  HA  THR A 180      53.222   1.716 -17.100  1.00  0.00           H  
ATOM   2853  HB  THR A 180      54.470  -1.053 -17.077  1.00  0.00           H  
ATOM   2854  HG1 THR A 180      55.840   0.407 -18.022  1.00  0.00           H  
ATOM   2855 1HG2 THR A 180      53.076  -1.444 -19.017  1.00  0.00           H  
ATOM   2856 2HG2 THR A 180      52.096  -1.067 -17.596  1.00  0.00           H  
ATOM   2857 3HG2 THR A 180      52.358   0.169 -18.845  1.00  0.00           H  
ATOM   2858  N   GLY A 181      52.996  -0.581 -14.718  1.00  0.00           N  
ATOM   2859  CA  GLY A 181      52.062  -1.224 -13.802  1.00  0.00           C  
ATOM   2860  C   GLY A 181      51.244  -0.174 -13.072  1.00  0.00           C  
ATOM   2861  O   GLY A 181      50.007  -0.243 -13.036  1.00  0.00           O  
ATOM   2862  H   GLY A 181      53.988  -0.797 -14.613  1.00  0.00           H  
ATOM   2863 1HA  GLY A 181      51.405  -1.896 -14.357  1.00  0.00           H  
ATOM   2864 2HA  GLY A 181      52.619  -1.823 -13.082  1.00  0.00           H  
ATOM   2865  N   LEU A 182      51.941   0.793 -12.481  1.00  0.00           N  
ATOM   2866  CA  LEU A 182      51.299   1.866 -11.758  1.00  0.00           C  
ATOM   2867  C   LEU A 182      50.377   2.689 -12.651  1.00  0.00           C  
ATOM   2868  O   LEU A 182      49.216   2.896 -12.306  1.00  0.00           O  
ATOM   2869  CB  LEU A 182      52.334   2.780 -11.131  1.00  0.00           C  
ATOM   2870  CG  LEU A 182      51.735   3.928 -10.447  1.00  0.00           C  
ATOM   2871  CD1 LEU A 182      50.883   3.437  -9.349  1.00  0.00           C  
ATOM   2872  CD2 LEU A 182      52.785   4.815  -9.948  1.00  0.00           C  
ATOM   2873  H   LEU A 182      52.961   0.784 -12.539  1.00  0.00           H  
ATOM   2874  HA  LEU A 182      50.691   1.432 -10.965  1.00  0.00           H  
ATOM   2875 1HB  LEU A 182      52.927   2.218 -10.416  1.00  0.00           H  
ATOM   2876 2HB  LEU A 182      53.004   3.152 -11.917  1.00  0.00           H  
ATOM   2877  HG  LEU A 182      51.103   4.457 -11.142  1.00  0.00           H  
ATOM   2878 1HD1 LEU A 182      50.411   4.274  -8.843  1.00  0.00           H  
ATOM   2879 2HD1 LEU A 182      50.122   2.786  -9.769  1.00  0.00           H  
ATOM   2880 3HD1 LEU A 182      51.495   2.881  -8.648  1.00  0.00           H  
ATOM   2881 1HD2 LEU A 182      52.311   5.646  -9.488  1.00  0.00           H  
ATOM   2882 2HD2 LEU A 182      53.400   4.282  -9.225  1.00  0.00           H  
ATOM   2883 3HD2 LEU A 182      53.401   5.163 -10.765  1.00  0.00           H  
ATOM   2884  N   TYR A 183      50.877   3.119 -13.819  1.00  0.00           N  
ATOM   2885  CA  TYR A 183      50.063   3.907 -14.738  1.00  0.00           C  
ATOM   2886  C   TYR A 183      48.772   3.188 -15.051  1.00  0.00           C  
ATOM   2887  O   TYR A 183      47.684   3.783 -14.974  1.00  0.00           O  
ATOM   2888  CB  TYR A 183      50.789   4.139 -16.075  1.00  0.00           C  
ATOM   2889  CG  TYR A 183      49.894   4.816 -17.119  1.00  0.00           C  
ATOM   2890  CD1 TYR A 183      49.700   6.181 -17.103  1.00  0.00           C  
ATOM   2891  CD2 TYR A 183      49.244   4.040 -18.082  1.00  0.00           C  
ATOM   2892  CE1 TYR A 183      48.874   6.777 -18.039  1.00  0.00           C  
ATOM   2893  CE2 TYR A 183      48.413   4.640 -19.013  1.00  0.00           C  
ATOM   2894  CZ  TYR A 183      48.230   6.007 -18.990  1.00  0.00           C  
ATOM   2895  OH  TYR A 183      47.402   6.615 -19.913  1.00  0.00           O  
ATOM   2896  H   TYR A 183      51.839   2.912 -14.070  1.00  0.00           H  
ATOM   2897  HA  TYR A 183      49.835   4.860 -14.278  1.00  0.00           H  
ATOM   2898 1HB  TYR A 183      51.670   4.755 -15.918  1.00  0.00           H  
ATOM   2899 2HB  TYR A 183      51.127   3.186 -16.478  1.00  0.00           H  
ATOM   2900  HD1 TYR A 183      50.191   6.785 -16.358  1.00  0.00           H  
ATOM   2901  HD2 TYR A 183      49.387   2.960 -18.099  1.00  0.00           H  
ATOM   2902  HE1 TYR A 183      48.722   7.854 -18.025  1.00  0.00           H  
ATOM   2903  HE2 TYR A 183      47.903   4.035 -19.761  1.00  0.00           H  
ATOM   2904  HH  TYR A 183      47.084   5.960 -20.538  1.00  0.00           H  
ATOM   2905  N   THR A 184      48.892   1.913 -15.408  1.00  0.00           N  
ATOM   2906  CA  THR A 184      47.771   1.104 -15.809  1.00  0.00           C  
ATOM   2907  C   THR A 184      46.727   1.046 -14.703  1.00  0.00           C  
ATOM   2908  O   THR A 184      45.550   1.304 -14.946  1.00  0.00           O  
ATOM   2909  CB  THR A 184      48.253  -0.317 -16.144  1.00  0.00           C  
ATOM   2910  OG1 THR A 184      49.205  -0.264 -17.218  1.00  0.00           O  
ATOM   2911  CG2 THR A 184      47.103  -1.157 -16.554  1.00  0.00           C  
ATOM   2912  H   THR A 184      49.818   1.484 -15.430  1.00  0.00           H  
ATOM   2913  HA  THR A 184      47.314   1.550 -16.692  1.00  0.00           H  
ATOM   2914  HB  THR A 184      48.733  -0.755 -15.269  1.00  0.00           H  
ATOM   2915  HG1 THR A 184      50.020   0.171 -16.876  1.00  0.00           H  
ATOM   2916 1HG2 THR A 184      47.458  -2.158 -16.790  1.00  0.00           H  
ATOM   2917 2HG2 THR A 184      46.389  -1.203 -15.737  1.00  0.00           H  
ATOM   2918 3HG2 THR A 184      46.636  -0.715 -17.430  1.00  0.00           H  
ATOM   2919  N   PHE A 185      47.173   0.781 -13.468  1.00  0.00           N  
ATOM   2920  CA  PHE A 185      46.280   0.729 -12.315  1.00  0.00           C  
ATOM   2921  C   PHE A 185      45.555   2.060 -12.050  1.00  0.00           C  
ATOM   2922  O   PHE A 185      44.327   2.096 -11.844  1.00  0.00           O  
ATOM   2923  CB  PHE A 185      47.065   0.359 -11.062  1.00  0.00           C  
ATOM   2924  CG  PHE A 185      46.219   0.472  -9.895  1.00  0.00           C  
ATOM   2925  CD1 PHE A 185      45.302  -0.489  -9.598  1.00  0.00           C  
ATOM   2926  CD2 PHE A 185      46.302   1.567  -9.108  1.00  0.00           C  
ATOM   2927  CE1 PHE A 185      44.478  -0.342  -8.522  1.00  0.00           C  
ATOM   2928  CE2 PHE A 185      45.495   1.706  -8.038  1.00  0.00           C  
ATOM   2929  CZ  PHE A 185      44.579   0.762  -7.742  1.00  0.00           C  
ATOM   2930  H   PHE A 185      48.162   0.570 -13.337  1.00  0.00           H  
ATOM   2931  HA  PHE A 185      45.542  -0.038 -12.489  1.00  0.00           H  
ATOM   2932 1HB  PHE A 185      47.429  -0.667 -11.139  1.00  0.00           H  
ATOM   2933 2HB  PHE A 185      47.922   1.020 -10.945  1.00  0.00           H  
ATOM   2934  HD1 PHE A 185      45.223  -1.368 -10.237  1.00  0.00           H  
ATOM   2935  HD2 PHE A 185      47.025   2.340  -9.356  1.00  0.00           H  
ATOM   2936  HE1 PHE A 185      43.733  -1.107  -8.302  1.00  0.00           H  
ATOM   2937  HE2 PHE A 185      45.570   2.584  -7.422  1.00  0.00           H  
ATOM   2938  HZ  PHE A 185      43.923   0.893  -6.885  1.00  0.00           H  
ATOM   2939  N   VAL A 186      46.314   3.146 -12.069  1.00  0.00           N  
ATOM   2940  CA  VAL A 186      45.780   4.468 -11.810  1.00  0.00           C  
ATOM   2941  C   VAL A 186      44.721   4.810 -12.873  1.00  0.00           C  
ATOM   2942  O   VAL A 186      43.666   5.402 -12.566  1.00  0.00           O  
ATOM   2943  CB  VAL A 186      46.963   5.477 -11.806  1.00  0.00           C  
ATOM   2944  CG1 VAL A 186      46.485   6.878 -11.786  1.00  0.00           C  
ATOM   2945  CG2 VAL A 186      47.817   5.228 -10.552  1.00  0.00           C  
ATOM   2946  H   VAL A 186      47.311   3.043 -12.247  1.00  0.00           H  
ATOM   2947  HA  VAL A 186      45.324   4.473 -10.832  1.00  0.00           H  
ATOM   2948  HB  VAL A 186      47.558   5.329 -12.709  1.00  0.00           H  
ATOM   2949 1HG1 VAL A 186      47.340   7.559 -11.787  1.00  0.00           H  
ATOM   2950 2HG1 VAL A 186      45.880   7.055 -12.680  1.00  0.00           H  
ATOM   2951 3HG1 VAL A 186      45.897   7.033 -10.890  1.00  0.00           H  
ATOM   2952 1HG2 VAL A 186      48.664   5.916 -10.547  1.00  0.00           H  
ATOM   2953 2HG2 VAL A 186      47.212   5.383  -9.657  1.00  0.00           H  
ATOM   2954 3HG2 VAL A 186      48.182   4.214 -10.559  1.00  0.00           H  
ATOM   2955  N   THR A 187      45.001   4.434 -14.117  1.00  0.00           N  
ATOM   2956  CA  THR A 187      44.100   4.640 -15.237  1.00  0.00           C  
ATOM   2957  C   THR A 187      42.813   3.787 -15.141  1.00  0.00           C  
ATOM   2958  O   THR A 187      41.706   4.292 -15.347  1.00  0.00           O  
ATOM   2959  CB  THR A 187      44.827   4.271 -16.543  1.00  0.00           C  
ATOM   2960  OG1 THR A 187      45.988   5.085 -16.687  1.00  0.00           O  
ATOM   2961  CG2 THR A 187      43.924   4.480 -17.727  1.00  0.00           C  
ATOM   2962  H   THR A 187      45.898   3.986 -14.309  1.00  0.00           H  
ATOM   2963  HA  THR A 187      43.819   5.694 -15.263  1.00  0.00           H  
ATOM   2964  HB  THR A 187      45.134   3.230 -16.507  1.00  0.00           H  
ATOM   2965  HG1 THR A 187      46.640   4.818 -15.994  1.00  0.00           H  
ATOM   2966 1HG2 THR A 187      44.455   4.215 -18.639  1.00  0.00           H  
ATOM   2967 2HG2 THR A 187      43.042   3.848 -17.623  1.00  0.00           H  
ATOM   2968 3HG2 THR A 187      43.622   5.526 -17.770  1.00  0.00           H  
ATOM   2969  N   LYS A 188      42.966   2.483 -14.844  1.00  0.00           N  
ATOM   2970  CA  LYS A 188      41.843   1.544 -14.797  1.00  0.00           C  
ATOM   2971  C   LYS A 188      40.981   1.527 -13.537  1.00  0.00           C  
ATOM   2972  O   LYS A 188      39.761   1.388 -13.632  1.00  0.00           O  
ATOM   2973  CB  LYS A 188      42.334   0.102 -14.965  1.00  0.00           C  
ATOM   2974  CG  LYS A 188      42.838  -0.324 -16.331  1.00  0.00           C  
ATOM   2975  CD  LYS A 188      43.234  -1.806 -16.269  1.00  0.00           C  
ATOM   2976  CE  LYS A 188      43.690  -2.357 -17.610  1.00  0.00           C  
ATOM   2977  NZ  LYS A 188      44.045  -3.817 -17.520  1.00  0.00           N  
ATOM   2978  H   LYS A 188      43.906   2.124 -14.681  1.00  0.00           H  
ATOM   2979  HA  LYS A 188      41.184   1.788 -15.630  1.00  0.00           H  
ATOM   2980 1HB  LYS A 188      43.166  -0.053 -14.272  1.00  0.00           H  
ATOM   2981 2HB  LYS A 188      41.543  -0.581 -14.662  1.00  0.00           H  
ATOM   2982 1HG  LYS A 188      42.054  -0.188 -17.074  1.00  0.00           H  
ATOM   2983 2HG  LYS A 188      43.700   0.282 -16.615  1.00  0.00           H  
ATOM   2984 1HD  LYS A 188      44.043  -1.920 -15.546  1.00  0.00           H  
ATOM   2985 2HD  LYS A 188      42.385  -2.392 -15.919  1.00  0.00           H  
ATOM   2986 1HE  LYS A 188      42.890  -2.234 -18.336  1.00  0.00           H  
ATOM   2987 2HE  LYS A 188      44.557  -1.799 -17.948  1.00  0.00           H  
ATOM   2988 1HZ  LYS A 188      44.339  -4.148 -18.428  1.00  0.00           H  
ATOM   2989 2HZ  LYS A 188      44.789  -3.972 -16.854  1.00  0.00           H  
ATOM   2990 3HZ  LYS A 188      43.230  -4.332 -17.223  1.00  0.00           H  
ATOM   2991  N   ASN A 189      41.598   1.610 -12.362  1.00  0.00           N  
ATOM   2992  CA  ASN A 189      40.847   1.456 -11.128  1.00  0.00           C  
ATOM   2993  C   ASN A 189      40.627   2.737 -10.350  1.00  0.00           C  
ATOM   2994  O   ASN A 189      39.590   2.902  -9.713  1.00  0.00           O  
ATOM   2995  CB  ASN A 189      41.549   0.429 -10.278  1.00  0.00           C  
ATOM   2996  CG  ASN A 189      41.508  -0.932 -10.908  1.00  0.00           C  
ATOM   2997  OD1 ASN A 189      40.476  -1.612 -10.856  1.00  0.00           O  
ATOM   2998  ND2 ASN A 189      42.585  -1.338 -11.524  1.00  0.00           N  
ATOM   2999  H   ASN A 189      42.604   1.746 -12.308  1.00  0.00           H  
ATOM   3000  HA  ASN A 189      39.858   1.070 -11.382  1.00  0.00           H  
ATOM   3001 1HB  ASN A 189      42.584   0.740 -10.177  1.00  0.00           H  
ATOM   3002 2HB  ASN A 189      41.113   0.393  -9.276  1.00  0.00           H  
ATOM   3003 1HD2 ASN A 189      42.600  -2.236 -11.962  1.00  0.00           H  
ATOM   3004 2HD2 ASN A 189      43.390  -0.741 -11.573  1.00  0.00           H  
ATOM   3005  N   CYS A 190      41.562   3.669 -10.414  1.00  0.00           N  
ATOM   3006  CA  CYS A 190      41.378   4.879  -9.608  1.00  0.00           C  
ATOM   3007  C   CYS A 190      40.630   5.992 -10.346  1.00  0.00           C  
ATOM   3008  O   CYS A 190      40.218   6.974  -9.731  1.00  0.00           O  
ATOM   3009  CB  CYS A 190      42.714   5.434  -9.158  1.00  0.00           C  
ATOM   3010  SG  CYS A 190      43.630   4.419  -8.133  1.00  0.00           S  
ATOM   3011  H   CYS A 190      42.412   3.500 -10.960  1.00  0.00           H  
ATOM   3012  HA  CYS A 190      40.810   4.613  -8.713  1.00  0.00           H  
ATOM   3013 1HB  CYS A 190      43.326   5.641 -10.029  1.00  0.00           H  
ATOM   3014 2HB  CYS A 190      42.539   6.356  -8.616  1.00  0.00           H  
ATOM   3015  HG  CYS A 190      42.707   4.243  -7.171  1.00  0.00           H  
ATOM   3016  N   ARG A 191      40.457   5.837 -11.663  1.00  0.00           N  
ATOM   3017  CA  ARG A 191      39.827   6.864 -12.500  1.00  0.00           C  
ATOM   3018  C   ARG A 191      40.519   8.200 -12.344  1.00  0.00           C  
ATOM   3019  O   ARG A 191      39.851   9.213 -12.087  1.00  0.00           O  
ATOM   3020  CB  ARG A 191      38.347   7.046 -12.182  1.00  0.00           C  
ATOM   3021  CG  ARG A 191      37.488   5.829 -12.415  1.00  0.00           C  
ATOM   3022  CD  ARG A 191      36.078   6.140 -12.151  1.00  0.00           C  
ATOM   3023  NE  ARG A 191      35.205   5.008 -12.333  1.00  0.00           N  
ATOM   3024  CZ  ARG A 191      33.873   5.054 -12.126  1.00  0.00           C  
ATOM   3025  NH1 ARG A 191      33.308   6.180 -11.746  1.00  0.00           N  
ATOM   3026  NH2 ARG A 191      33.129   3.972 -12.301  1.00  0.00           N  
ATOM   3027  H   ARG A 191      40.800   4.995 -12.101  1.00  0.00           H  
ATOM   3028  HA  ARG A 191      39.918   6.559 -13.542  1.00  0.00           H  
ATOM   3029 1HB  ARG A 191      38.205   7.364 -11.151  1.00  0.00           H  
ATOM   3030 2HB  ARG A 191      37.938   7.836 -12.816  1.00  0.00           H  
ATOM   3031 1HG  ARG A 191      37.590   5.503 -13.451  1.00  0.00           H  
ATOM   3032 2HG  ARG A 191      37.802   5.029 -11.744  1.00  0.00           H  
ATOM   3033 1HD  ARG A 191      35.982   6.475 -11.120  1.00  0.00           H  
ATOM   3034 2HD  ARG A 191      35.746   6.933 -12.820  1.00  0.00           H  
ATOM   3035  HE  ARG A 191      35.616   4.130 -12.620  1.00  0.00           H  
ATOM   3036 1HH1 ARG A 191      33.872   7.038 -11.603  1.00  0.00           H  
ATOM   3037 2HH1 ARG A 191      32.316   6.207 -11.588  1.00  0.00           H  
ATOM   3038 1HH2 ARG A 191      33.559   3.105 -12.592  1.00  0.00           H  
ATOM   3039 2HH2 ARG A 191      32.131   4.013 -12.143  1.00  0.00           H  
ATOM   3040  N   ILE A 192      41.844   8.211 -12.450  1.00  0.00           N  
ATOM   3041  CA  ILE A 192      42.620   9.434 -12.323  1.00  0.00           C  
ATOM   3042  C   ILE A 192      43.185   9.813 -13.683  1.00  0.00           C  
ATOM   3043  O   ILE A 192      43.691   8.947 -14.410  1.00  0.00           O  
ATOM   3044  CB  ILE A 192      43.786   9.265 -11.378  1.00  0.00           C  
ATOM   3045  CG1 ILE A 192      43.351   8.646 -10.136  1.00  0.00           C  
ATOM   3046  CG2 ILE A 192      44.309  10.572 -11.012  1.00  0.00           C  
ATOM   3047  CD1 ILE A 192      42.373   9.450  -9.347  1.00  0.00           C  
ATOM   3048  H   ILE A 192      42.337   7.322 -12.621  1.00  0.00           H  
ATOM   3049  HA  ILE A 192      41.972  10.244 -11.976  1.00  0.00           H  
ATOM   3050  HB  ILE A 192      44.529   8.691 -11.851  1.00  0.00           H  
ATOM   3051 1HG1 ILE A 192      42.885   7.757 -10.408  1.00  0.00           H  
ATOM   3052 2HG1 ILE A 192      44.212   8.418  -9.530  1.00  0.00           H  
ATOM   3053 1HG2 ILE A 192      45.133  10.434 -10.350  1.00  0.00           H  
ATOM   3054 2HG2 ILE A 192      44.619  11.110 -11.877  1.00  0.00           H  
ATOM   3055 3HG2 ILE A 192      43.535  11.131 -10.514  1.00  0.00           H  
ATOM   3056 1HD1 ILE A 192      42.075   8.895  -8.459  1.00  0.00           H  
ATOM   3057 2HD1 ILE A 192      42.819  10.398  -9.046  1.00  0.00           H  
ATOM   3058 3HD1 ILE A 192      41.503   9.636  -9.955  1.00  0.00           H  
ATOM   3059  N   SER A 193      43.059  11.064 -14.072  1.00  0.00           N  
ATOM   3060  CA  SER A 193      43.574  11.505 -15.355  1.00  0.00           C  
ATOM   3061  C   SER A 193      44.756  12.446 -15.182  1.00  0.00           C  
ATOM   3062  O   SER A 193      44.834  13.199 -14.211  1.00  0.00           O  
ATOM   3063  CB  SER A 193      42.493  12.178 -16.162  1.00  0.00           C  
ATOM   3064  OG  SER A 193      42.993  12.636 -17.402  1.00  0.00           O  
ATOM   3065  H   SER A 193      42.638  11.736 -13.428  1.00  0.00           H  
ATOM   3066  HA  SER A 193      43.923  10.635 -15.909  1.00  0.00           H  
ATOM   3067 1HB  SER A 193      41.693  11.474 -16.336  1.00  0.00           H  
ATOM   3068 2HB  SER A 193      42.088  13.012 -15.586  1.00  0.00           H  
ATOM   3069  HG  SER A 193      43.776  13.196 -17.190  1.00  0.00           H  
ATOM   3070  N   LEU A 194      45.695  12.389 -16.118  1.00  0.00           N  
ATOM   3071  CA  LEU A 194      46.824  13.307 -16.080  1.00  0.00           C  
ATOM   3072  C   LEU A 194      46.397  14.622 -16.724  1.00  0.00           C  
ATOM   3073  O   LEU A 194      45.862  14.620 -17.839  1.00  0.00           O  
ATOM   3074  CB  LEU A 194      48.029  12.737 -16.831  1.00  0.00           C  
ATOM   3075  CG  LEU A 194      49.287  13.601 -16.763  1.00  0.00           C  
ATOM   3076  CD1 LEU A 194      49.770  13.614 -15.324  1.00  0.00           C  
ATOM   3077  CD2 LEU A 194      50.347  13.046 -17.689  1.00  0.00           C  
ATOM   3078  H   LEU A 194      45.617  11.725 -16.875  1.00  0.00           H  
ATOM   3079  HA  LEU A 194      47.105  13.494 -15.044  1.00  0.00           H  
ATOM   3080 1HB  LEU A 194      48.271  11.765 -16.415  1.00  0.00           H  
ATOM   3081 2HB  LEU A 194      47.763  12.607 -17.878  1.00  0.00           H  
ATOM   3082  HG  LEU A 194      49.045  14.621 -17.055  1.00  0.00           H  
ATOM   3083 1HD1 LEU A 194      50.657  14.211 -15.224  1.00  0.00           H  
ATOM   3084 2HD1 LEU A 194      48.996  14.010 -14.678  1.00  0.00           H  
ATOM   3085 3HD1 LEU A 194      49.997  12.612 -15.035  1.00  0.00           H  
ATOM   3086 1HD2 LEU A 194      51.241  13.671 -17.631  1.00  0.00           H  
ATOM   3087 2HD2 LEU A 194      50.594  12.026 -17.388  1.00  0.00           H  
ATOM   3088 3HD2 LEU A 194      49.975  13.041 -18.706  1.00  0.00           H  
ATOM   3089  N   LYS A 195      46.574  15.729 -16.010  1.00  0.00           N  
ATOM   3090  CA  LYS A 195      46.180  17.039 -16.504  1.00  0.00           C  
ATOM   3091  C   LYS A 195      47.346  18.009 -16.546  1.00  0.00           C  
ATOM   3092  O   LYS A 195      48.258  17.956 -15.719  1.00  0.00           O  
ATOM   3093  CB  LYS A 195      45.099  17.652 -15.600  1.00  0.00           C  
ATOM   3094  CG  LYS A 195      43.784  16.877 -15.469  1.00  0.00           C  
ATOM   3095  CD  LYS A 195      42.998  16.896 -16.773  1.00  0.00           C  
ATOM   3096  CE  LYS A 195      41.643  16.192 -16.651  1.00  0.00           C  
ATOM   3097  NZ  LYS A 195      40.902  16.216 -17.956  1.00  0.00           N  
ATOM   3098  H   LYS A 195      46.990  15.666 -15.081  1.00  0.00           H  
ATOM   3099  HA  LYS A 195      45.792  16.929 -17.515  1.00  0.00           H  
ATOM   3100 1HB  LYS A 195      45.507  17.742 -14.600  1.00  0.00           H  
ATOM   3101 2HB  LYS A 195      44.871  18.663 -15.946  1.00  0.00           H  
ATOM   3102 1HG  LYS A 195      43.987  15.844 -15.170  1.00  0.00           H  
ATOM   3103 2HG  LYS A 195      43.180  17.342 -14.689  1.00  0.00           H  
ATOM   3104 1HD  LYS A 195      42.822  17.930 -17.063  1.00  0.00           H  
ATOM   3105 2HD  LYS A 195      43.584  16.408 -17.554  1.00  0.00           H  
ATOM   3106 1HE  LYS A 195      41.810  15.165 -16.364  1.00  0.00           H  
ATOM   3107 2HE  LYS A 195      41.036  16.677 -15.880  1.00  0.00           H  
ATOM   3108 1HZ  LYS A 195      39.998  15.723 -17.897  1.00  0.00           H  
ATOM   3109 2HZ  LYS A 195      40.735  17.168 -18.230  1.00  0.00           H  
ATOM   3110 3HZ  LYS A 195      41.457  15.759 -18.658  1.00  0.00           H  
ATOM   3111  N   ARG A 196      47.314  18.939 -17.485  1.00  0.00           N  
ATOM   3112  CA  ARG A 196      48.321  19.988 -17.459  1.00  0.00           C  
ATOM   3113  C   ARG A 196      47.968  20.859 -16.275  1.00  0.00           C  
ATOM   3114  O   ARG A 196      46.790  21.142 -16.070  1.00  0.00           O  
ATOM   3115  CB  ARG A 196      48.309  20.772 -18.762  1.00  0.00           C  
ATOM   3116  CG  ARG A 196      48.802  19.956 -19.942  1.00  0.00           C  
ATOM   3117  CD  ARG A 196      48.664  20.618 -21.257  1.00  0.00           C  
ATOM   3118  NE  ARG A 196      49.151  19.740 -22.316  1.00  0.00           N  
ATOM   3119  CZ  ARG A 196      49.011  19.952 -23.637  1.00  0.00           C  
ATOM   3120  NH1 ARG A 196      48.388  21.023 -24.082  1.00  0.00           N  
ATOM   3121  NH2 ARG A 196      49.502  19.069 -24.490  1.00  0.00           N  
ATOM   3122  H   ARG A 196      46.579  18.947 -18.180  1.00  0.00           H  
ATOM   3123  HA  ARG A 196      49.311  19.559 -17.301  1.00  0.00           H  
ATOM   3124 1HB  ARG A 196      47.300  21.121 -18.978  1.00  0.00           H  
ATOM   3125 2HB  ARG A 196      48.952  21.648 -18.661  1.00  0.00           H  
ATOM   3126 1HG  ARG A 196      49.862  19.797 -19.794  1.00  0.00           H  
ATOM   3127 2HG  ARG A 196      48.284  18.996 -19.973  1.00  0.00           H  
ATOM   3128 1HD  ARG A 196      47.616  20.841 -21.450  1.00  0.00           H  
ATOM   3129 2HD  ARG A 196      49.245  21.536 -21.278  1.00  0.00           H  
ATOM   3130  HE  ARG A 196      49.632  18.900 -22.033  1.00  0.00           H  
ATOM   3131 1HH1 ARG A 196      48.006  21.694 -23.429  1.00  0.00           H  
ATOM   3132 2HH1 ARG A 196      48.283  21.171 -25.076  1.00  0.00           H  
ATOM   3133 1HH2 ARG A 196      49.975  18.245 -24.144  1.00  0.00           H  
ATOM   3134 2HH2 ARG A 196      49.399  19.212 -25.483  1.00  0.00           H  
ATOM   3135  N   ALA A 197      48.946  21.240 -15.471  1.00  0.00           N  
ATOM   3136  CA  ALA A 197      48.644  22.102 -14.335  1.00  0.00           C  
ATOM   3137  C   ALA A 197      48.204  23.484 -14.802  1.00  0.00           C  
ATOM   3138  O   ALA A 197      48.787  24.043 -15.735  1.00  0.00           O  
ATOM   3139  CB  ALA A 197      49.846  22.227 -13.431  1.00  0.00           C  
ATOM   3140  H   ALA A 197      49.909  20.959 -15.663  1.00  0.00           H  
ATOM   3141  HA  ALA A 197      47.819  21.660 -13.775  1.00  0.00           H  
ATOM   3142 1HB  ALA A 197      49.573  22.861 -12.610  1.00  0.00           H  
ATOM   3143 2HB  ALA A 197      50.145  21.242 -13.067  1.00  0.00           H  
ATOM   3144 3HB  ALA A 197      50.665  22.676 -13.984  1.00  0.00           H  
ATOM   3145  N   HIS A 198      47.253  24.080 -14.091  1.00  0.00           N  
ATOM   3146  CA  HIS A 198      46.796  25.436 -14.382  1.00  0.00           C  
ATOM   3147  C   HIS A 198      47.176  26.397 -13.264  1.00  0.00           C  
ATOM   3148  O   HIS A 198      47.309  25.999 -12.111  1.00  0.00           O  
ATOM   3149  CB  HIS A 198      45.275  25.447 -14.558  1.00  0.00           C  
ATOM   3150  CG  HIS A 198      44.796  24.685 -15.743  1.00  0.00           C  
ATOM   3151  ND1 HIS A 198      44.469  25.291 -16.946  1.00  0.00           N  
ATOM   3152  CD2 HIS A 198      44.582  23.361 -15.917  1.00  0.00           C  
ATOM   3153  CE1 HIS A 198      44.088  24.359 -17.810  1.00  0.00           C  
ATOM   3154  NE2 HIS A 198      44.143  23.186 -17.208  1.00  0.00           N  
ATOM   3155  H   HIS A 198      46.771  23.544 -13.369  1.00  0.00           H  
ATOM   3156  HA  HIS A 198      47.258  25.792 -15.303  1.00  0.00           H  
ATOM   3157 1HB  HIS A 198      44.818  24.995 -13.686  1.00  0.00           H  
ATOM   3158 2HB  HIS A 198      44.916  26.474 -14.625  1.00  0.00           H  
ATOM   3159  HD2 HIS A 198      44.734  22.578 -15.174  1.00  0.00           H  
ATOM   3160  HE1 HIS A 198      43.777  24.531 -18.840  1.00  0.00           H  
ATOM   3161  HE2 HIS A 198      43.909  22.295 -17.623  1.00  0.00           H  
ATOM   3162  N   PHE A 199      47.387  27.666 -13.595  1.00  0.00           N  
ATOM   3163  CA  PHE A 199      47.669  28.659 -12.558  1.00  0.00           C  
ATOM   3164  C   PHE A 199      46.346  29.285 -12.126  1.00  0.00           C  
ATOM   3165  O   PHE A 199      45.501  29.589 -12.968  1.00  0.00           O  
ATOM   3166  CB  PHE A 199      48.672  29.714 -13.022  1.00  0.00           C  
ATOM   3167  CG  PHE A 199      49.071  30.663 -11.912  1.00  0.00           C  
ATOM   3168  CD1 PHE A 199      49.980  30.254 -10.930  1.00  0.00           C  
ATOM   3169  CD2 PHE A 199      48.552  31.940 -11.833  1.00  0.00           C  
ATOM   3170  CE1 PHE A 199      50.351  31.112  -9.906  1.00  0.00           C  
ATOM   3171  CE2 PHE A 199      48.920  32.791 -10.812  1.00  0.00           C  
ATOM   3172  CZ  PHE A 199      49.821  32.375  -9.849  1.00  0.00           C  
ATOM   3173  H   PHE A 199      47.310  27.956 -14.561  1.00  0.00           H  
ATOM   3174  HA  PHE A 199      48.101  28.153 -11.690  1.00  0.00           H  
ATOM   3175 1HB  PHE A 199      49.573  29.226 -13.394  1.00  0.00           H  
ATOM   3176 2HB  PHE A 199      48.249  30.301 -13.840  1.00  0.00           H  
ATOM   3177  HD1 PHE A 199      50.392  29.246 -10.980  1.00  0.00           H  
ATOM   3178  HD2 PHE A 199      47.834  32.274 -12.585  1.00  0.00           H  
ATOM   3179  HE1 PHE A 199      51.055  30.800  -9.144  1.00  0.00           H  
ATOM   3180  HE2 PHE A 199      48.493  33.792 -10.763  1.00  0.00           H  
ATOM   3181  HZ  PHE A 199      50.108  33.050  -9.043  1.00  0.00           H  
ATOM   3182  N   HIS A 200      46.132  29.407 -10.822  1.00  0.00           N  
ATOM   3183  CA  HIS A 200      44.880  29.936 -10.287  1.00  0.00           C  
ATOM   3184  C   HIS A 200      44.593  31.375 -10.745  1.00  0.00           C  
ATOM   3185  O   HIS A 200      45.501  32.199 -10.874  1.00  0.00           O  
ATOM   3186  CB  HIS A 200      44.888  29.834  -8.755  1.00  0.00           C  
ATOM   3187  CG  HIS A 200      43.539  30.045  -8.100  1.00  0.00           C  
ATOM   3188  ND1 HIS A 200      42.989  31.287  -7.885  1.00  0.00           N  
ATOM   3189  CD2 HIS A 200      42.636  29.148  -7.636  1.00  0.00           C  
ATOM   3190  CE1 HIS A 200      41.807  31.147  -7.314  1.00  0.00           C  
ATOM   3191  NE2 HIS A 200      41.567  29.857  -7.154  1.00  0.00           N  
ATOM   3192  H   HIS A 200      46.861  29.126 -10.182  1.00  0.00           H  
ATOM   3193  HA  HIS A 200      44.060  29.317 -10.647  1.00  0.00           H  
ATOM   3194 1HB  HIS A 200      45.252  28.863  -8.464  1.00  0.00           H  
ATOM   3195 2HB  HIS A 200      45.583  30.566  -8.352  1.00  0.00           H  
ATOM   3196  HD1 HIS A 200      43.230  32.142  -8.373  1.00  0.00           H  
ATOM   3197  HD2 HIS A 200      42.626  28.062  -7.597  1.00  0.00           H  
ATOM   3198  HE1 HIS A 200      41.214  32.032  -7.072  1.00  0.00           H  
ATOM   3199  N   SER A 201      43.311  31.650 -11.000  1.00  0.00           N  
ATOM   3200  CA  SER A 201      42.808  32.953 -11.435  1.00  0.00           C  
ATOM   3201  C   SER A 201      42.545  33.921 -10.294  1.00  0.00           C  
ATOM   3202  O   SER A 201      42.894  33.693  -9.134  1.00  0.00           O  
ATOM   3203  CB  SER A 201      41.501  32.784 -12.212  1.00  0.00           C  
ATOM   3204  OG  SER A 201      41.004  34.029 -12.711  1.00  0.00           O  
ATOM   3205  H   SER A 201      42.640  30.907 -10.874  1.00  0.00           H  
ATOM   3206  HA  SER A 201      43.553  33.401 -12.095  1.00  0.00           H  
ATOM   3207 1HB  SER A 201      41.668  32.110 -13.047  1.00  0.00           H  
ATOM   3208 2HB  SER A 201      40.754  32.318 -11.571  1.00  0.00           H  
ATOM   3209  HG  SER A 201      40.477  34.467 -11.965  1.00  0.00           H  
ATOM   3210  N   VAL A 202      41.897  35.000 -10.663  1.00  0.00           N  
ATOM   3211  CA  VAL A 202      41.519  36.103  -9.806  1.00  0.00           C  
ATOM   3212  C   VAL A 202      40.017  36.149  -9.904  1.00  0.00           C  
ATOM   3213  O   VAL A 202      39.473  35.490 -10.801  1.00  0.00           O  
ATOM   3214  CB  VAL A 202      42.123  37.419 -10.321  1.00  0.00           C  
ATOM   3215  CG1 VAL A 202      43.633  37.343 -10.317  1.00  0.00           C  
ATOM   3216  CG2 VAL A 202      41.627  37.655 -11.735  1.00  0.00           C  
ATOM   3217  H   VAL A 202      41.645  35.057 -11.644  1.00  0.00           H  
ATOM   3218  HA  VAL A 202      41.828  35.910  -8.776  1.00  0.00           H  
ATOM   3219  HB  VAL A 202      41.819  38.241  -9.675  1.00  0.00           H  
ATOM   3220 1HG1 VAL A 202      44.053  38.286 -10.690  1.00  0.00           H  
ATOM   3221 2HG1 VAL A 202      43.983  37.171  -9.300  1.00  0.00           H  
ATOM   3222 3HG1 VAL A 202      43.959  36.527 -10.958  1.00  0.00           H  
ATOM   3223 1HG2 VAL A 202      42.053  38.577 -12.111  1.00  0.00           H  
ATOM   3224 2HG2 VAL A 202      41.937  36.831 -12.367  1.00  0.00           H  
ATOM   3225 3HG2 VAL A 202      40.533  37.724 -11.734  1.00  0.00           H  
ATOM   3226  N   GLU A 203      39.351  36.878  -8.999  1.00  0.00           N  
ATOM   3227  CA  GLU A 203      37.895  36.990  -9.051  1.00  0.00           C  
ATOM   3228  C   GLU A 203      37.490  37.570 -10.381  1.00  0.00           C  
ATOM   3229  O   GLU A 203      38.111  38.516 -10.850  1.00  0.00           O  
ATOM   3230  CB  GLU A 203      37.298  37.803  -7.912  1.00  0.00           C  
ATOM   3231  CG  GLU A 203      35.770  37.827  -8.015  1.00  0.00           C  
ATOM   3232  CD  GLU A 203      35.185  36.434  -7.943  1.00  0.00           C  
ATOM   3233  OE1 GLU A 203      35.287  35.801  -6.916  1.00  0.00           O  
ATOM   3234  OE2 GLU A 203      34.720  35.967  -8.978  1.00  0.00           O  
ATOM   3235  H   GLU A 203      39.863  37.375  -8.284  1.00  0.00           H  
ATOM   3236  HA  GLU A 203      37.470  35.983  -8.987  1.00  0.00           H  
ATOM   3237 1HB  GLU A 203      37.601  37.393  -6.948  1.00  0.00           H  
ATOM   3238 2HB  GLU A 203      37.651  38.833  -7.970  1.00  0.00           H  
ATOM   3239 1HG  GLU A 203      35.377  38.408  -7.178  1.00  0.00           H  
ATOM   3240 2HG  GLU A 203      35.456  38.313  -8.936  1.00  0.00           H  
ATOM   3241  N   ARG A 204      36.503  36.945 -11.014  1.00  0.00           N  
ATOM   3242  CA  ARG A 204      36.101  37.325 -12.352  1.00  0.00           C  
ATOM   3243  C   ARG A 204      34.597  37.492 -12.565  1.00  0.00           C  
ATOM   3244  O   ARG A 204      34.182  37.957 -13.628  1.00  0.00           O  
ATOM   3245  CB  ARG A 204      36.613  36.276 -13.318  1.00  0.00           C  
ATOM   3246  CG  ARG A 204      35.991  34.894 -13.087  1.00  0.00           C  
ATOM   3247  CD  ARG A 204      36.543  33.846 -13.980  1.00  0.00           C  
ATOM   3248  NE  ARG A 204      36.125  34.060 -15.343  1.00  0.00           N  
ATOM   3249  CZ  ARG A 204      36.480  33.302 -16.392  1.00  0.00           C  
ATOM   3250  NH1 ARG A 204      37.273  32.269 -16.234  1.00  0.00           N  
ATOM   3251  NH2 ARG A 204      36.015  33.604 -17.580  1.00  0.00           N  
ATOM   3252  H   ARG A 204      35.997  36.222 -10.511  1.00  0.00           H  
ATOM   3253  HA  ARG A 204      36.573  38.275 -12.587  1.00  0.00           H  
ATOM   3254 1HB  ARG A 204      36.441  36.586 -14.349  1.00  0.00           H  
ATOM   3255 2HB  ARG A 204      37.695  36.179 -13.176  1.00  0.00           H  
ATOM   3256 1HG  ARG A 204      36.136  34.586 -12.051  1.00  0.00           H  
ATOM   3257 2HG  ARG A 204      34.922  34.958 -13.290  1.00  0.00           H  
ATOM   3258 1HD  ARG A 204      37.634  33.876 -13.946  1.00  0.00           H  
ATOM   3259 2HD  ARG A 204      36.191  32.870 -13.659  1.00  0.00           H  
ATOM   3260  HE  ARG A 204      35.512  34.846 -15.523  1.00  0.00           H  
ATOM   3261 1HH1 ARG A 204      37.627  32.040 -15.316  1.00  0.00           H  
ATOM   3262 2HH1 ARG A 204      37.529  31.708 -17.034  1.00  0.00           H  
ATOM   3263 1HH2 ARG A 204      35.406  34.392 -17.694  1.00  0.00           H  
ATOM   3264 2HH2 ARG A 204      36.261  33.047 -18.407  1.00  0.00           H  
ATOM   3265  N   ASN A 205      33.749  37.061 -11.619  1.00  0.00           N  
ATOM   3266  CA  ASN A 205      32.317  37.105 -11.946  1.00  0.00           C  
ATOM   3267  C   ASN A 205      31.342  37.579 -10.866  1.00  0.00           C  
ATOM   3268  O   ASN A 205      30.208  37.101 -10.793  1.00  0.00           O  
ATOM   3269  CB  ASN A 205      31.855  35.784 -12.566  1.00  0.00           C  
ATOM   3270  CG  ASN A 205      31.945  34.538 -11.716  1.00  0.00           C  
ATOM   3271  OD1 ASN A 205      32.598  34.445 -10.682  1.00  0.00           O  
ATOM   3272  ND2 ASN A 205      31.253  33.528 -12.182  1.00  0.00           N  
ATOM   3273  H   ASN A 205      34.075  36.706 -10.713  1.00  0.00           H  
ATOM   3274  HA  ASN A 205      32.189  37.847 -12.736  1.00  0.00           H  
ATOM   3275 1HB  ASN A 205      30.834  35.890 -12.878  1.00  0.00           H  
ATOM   3276 2HB  ASN A 205      32.433  35.619 -13.468  1.00  0.00           H  
ATOM   3277 1HD2 ASN A 205      31.249  32.648 -11.700  1.00  0.00           H  
ATOM   3278 2HD2 ASN A 205      30.733  33.632 -13.030  1.00  0.00           H  
ATOM   3279  N   SER A 206      31.759  38.509 -10.014  1.00  0.00           N  
ATOM   3280  CA  SER A 206      30.787  39.051  -9.069  1.00  0.00           C  
ATOM   3281  C   SER A 206      29.699  39.644  -9.967  1.00  0.00           C  
ATOM   3282  O   SER A 206      30.042  40.116 -11.062  1.00  0.00           O  
ATOM   3283  CB  SER A 206      31.405  40.144  -8.208  1.00  0.00           C  
ATOM   3284  OG  SER A 206      32.459  39.649  -7.435  1.00  0.00           O  
ATOM   3285  H   SER A 206      32.704  38.863 -10.051  1.00  0.00           H  
ATOM   3286  HA  SER A 206      30.406  38.247  -8.441  1.00  0.00           H  
ATOM   3287 1HB  SER A 206      31.751  40.953  -8.845  1.00  0.00           H  
ATOM   3288 2HB  SER A 206      30.633  40.558  -7.553  1.00  0.00           H  
ATOM   3289  HG  SER A 206      32.138  38.843  -7.007  1.00  0.00           H  
ATOM   3290  N   PRO A 207      28.416  39.687  -9.588  1.00  0.00           N  
ATOM   3291  CA  PRO A 207      27.350  40.274 -10.376  1.00  0.00           C  
ATOM   3292  C   PRO A 207      27.693  41.654 -10.945  1.00  0.00           C  
ATOM   3293  O   PRO A 207      27.340  41.974 -12.072  1.00  0.00           O  
ATOM   3294  CB  PRO A 207      26.219  40.369  -9.348  1.00  0.00           C  
ATOM   3295  CG  PRO A 207      26.464  39.179  -8.439  1.00  0.00           C  
ATOM   3296  CD  PRO A 207      27.978  39.112  -8.306  1.00  0.00           C  
ATOM   3297  HA  PRO A 207      27.091  39.595 -11.174  1.00  0.00           H  
ATOM   3298 1HB  PRO A 207      26.256  41.331  -8.817  1.00  0.00           H  
ATOM   3299 2HB  PRO A 207      25.248  40.331  -9.855  1.00  0.00           H  
ATOM   3300 1HG  PRO A 207      25.932  39.327  -7.478  1.00  0.00           H  
ATOM   3301 2HG  PRO A 207      26.042  38.282  -8.902  1.00  0.00           H  
ATOM   3302 1HD  PRO A 207      28.327  39.694  -7.444  1.00  0.00           H  
ATOM   3303 2HD  PRO A 207      28.257  38.037  -8.239  1.00  0.00           H  
ATOM   3304  N   GLU A 208      28.454  42.439 -10.183  1.00  0.00           N  
ATOM   3305  CA  GLU A 208      28.852  43.780 -10.619  1.00  0.00           C  
ATOM   3306  C   GLU A 208      29.774  43.727 -11.837  1.00  0.00           C  
ATOM   3307  O   GLU A 208      29.778  44.630 -12.680  1.00  0.00           O  
ATOM   3308  CB  GLU A 208      29.573  44.494  -9.473  1.00  0.00           C  
ATOM   3309  CG  GLU A 208      28.700  44.856  -8.282  1.00  0.00           C  
ATOM   3310  CD  GLU A 208      29.471  45.531  -7.166  1.00  0.00           C  
ATOM   3311  OE1 GLU A 208      30.674  45.605  -7.269  1.00  0.00           O  
ATOM   3312  OE2 GLU A 208      28.855  45.976  -6.219  1.00  0.00           O  
ATOM   3313  H   GLU A 208      28.734  42.137  -9.270  1.00  0.00           H  
ATOM   3314  HA  GLU A 208      27.965  44.346 -10.877  1.00  0.00           H  
ATOM   3315 1HB  GLU A 208      30.371  43.843  -9.100  1.00  0.00           H  
ATOM   3316 2HB  GLU A 208      30.052  45.403  -9.841  1.00  0.00           H  
ATOM   3317 1HG  GLU A 208      27.891  45.518  -8.611  1.00  0.00           H  
ATOM   3318 2HG  GLU A 208      28.237  43.942  -7.894  1.00  0.00           H  
ATOM   3319  N   LYS A 209      30.571  42.674 -11.938  1.00  0.00           N  
ATOM   3320  CA  LYS A 209      31.541  42.599 -13.010  1.00  0.00           C  
ATOM   3321  C   LYS A 209      30.867  41.968 -14.208  1.00  0.00           C  
ATOM   3322  O   LYS A 209      31.159  42.308 -15.355  1.00  0.00           O  
ATOM   3323  CB  LYS A 209      32.764  41.806 -12.554  1.00  0.00           C  
ATOM   3324  CG  LYS A 209      33.472  42.443 -11.342  1.00  0.00           C  
ATOM   3325  CD  LYS A 209      33.980  43.858 -11.655  1.00  0.00           C  
ATOM   3326  CE  LYS A 209      34.858  44.415 -10.511  1.00  0.00           C  
ATOM   3327  NZ  LYS A 209      34.070  44.723  -9.273  1.00  0.00           N  
ATOM   3328  H   LYS A 209      30.491  41.899 -11.287  1.00  0.00           H  
ATOM   3329  HA  LYS A 209      31.847  43.609 -13.273  1.00  0.00           H  
ATOM   3330 1HB  LYS A 209      32.462  40.790 -12.290  1.00  0.00           H  
ATOM   3331 2HB  LYS A 209      33.485  41.736 -13.375  1.00  0.00           H  
ATOM   3332 1HG  LYS A 209      32.767  42.507 -10.512  1.00  0.00           H  
ATOM   3333 2HG  LYS A 209      34.310  41.820 -11.044  1.00  0.00           H  
ATOM   3334 1HD  LYS A 209      34.539  43.846 -12.590  1.00  0.00           H  
ATOM   3335 2HD  LYS A 209      33.127  44.527 -11.785  1.00  0.00           H  
ATOM   3336 1HE  LYS A 209      35.604  43.684 -10.269  1.00  0.00           H  
ATOM   3337 2HE  LYS A 209      35.355  45.326 -10.848  1.00  0.00           H  
ATOM   3338 1HZ  LYS A 209      34.685  45.075  -8.555  1.00  0.00           H  
ATOM   3339 2HZ  LYS A 209      33.367  45.424  -9.480  1.00  0.00           H  
ATOM   3340 3HZ  LYS A 209      33.616  43.885  -8.936  1.00  0.00           H  
ATOM   3341  N   ILE A 210      29.893  41.103 -13.930  1.00  0.00           N  
ATOM   3342  CA  ILE A 210      29.124  40.507 -15.012  1.00  0.00           C  
ATOM   3343  C   ILE A 210      28.343  41.623 -15.692  1.00  0.00           C  
ATOM   3344  O   ILE A 210      28.336  41.717 -16.917  1.00  0.00           O  
ATOM   3345  CB  ILE A 210      28.157  39.445 -14.491  1.00  0.00           C  
ATOM   3346  CG1 ILE A 210      28.939  38.252 -13.950  1.00  0.00           C  
ATOM   3347  CG2 ILE A 210      27.220  38.998 -15.631  1.00  0.00           C  
ATOM   3348  CD1 ILE A 210      28.077  37.306 -13.152  1.00  0.00           C  
ATOM   3349  H   ILE A 210      29.703  40.851 -12.960  1.00  0.00           H  
ATOM   3350  HA  ILE A 210      29.810  40.062 -15.727  1.00  0.00           H  
ATOM   3351  HB  ILE A 210      27.591  39.856 -13.691  1.00  0.00           H  
ATOM   3352 1HG1 ILE A 210      29.379  37.722 -14.776  1.00  0.00           H  
ATOM   3353 2HG1 ILE A 210      29.738  38.632 -13.303  1.00  0.00           H  
ATOM   3354 1HG2 ILE A 210      26.526  38.262 -15.252  1.00  0.00           H  
ATOM   3355 2HG2 ILE A 210      26.665  39.853 -16.007  1.00  0.00           H  
ATOM   3356 3HG2 ILE A 210      27.795  38.568 -16.452  1.00  0.00           H  
ATOM   3357 1HD1 ILE A 210      28.687  36.480 -12.798  1.00  0.00           H  
ATOM   3358 2HD1 ILE A 210      27.657  37.811 -12.314  1.00  0.00           H  
ATOM   3359 3HD1 ILE A 210      27.284  36.912 -13.784  1.00  0.00           H  
ATOM   3360  N   GLU A 211      27.707  42.479 -14.882  1.00  0.00           N  
ATOM   3361  CA  GLU A 211      26.947  43.601 -15.402  1.00  0.00           C  
ATOM   3362  C   GLU A 211      27.815  44.540 -16.213  1.00  0.00           C  
ATOM   3363  O   GLU A 211      27.445  44.912 -17.333  1.00  0.00           O  
ATOM   3364  CB  GLU A 211      26.300  44.418 -14.281  1.00  0.00           C  
ATOM   3365  CG  GLU A 211      25.444  45.581 -14.812  1.00  0.00           C  
ATOM   3366  CD  GLU A 211      24.735  46.433 -13.753  1.00  0.00           C  
ATOM   3367  OE1 GLU A 211      24.898  46.197 -12.580  1.00  0.00           O  
ATOM   3368  OE2 GLU A 211      24.018  47.326 -14.144  1.00  0.00           O  
ATOM   3369  H   GLU A 211      27.731  42.333 -13.872  1.00  0.00           H  
ATOM   3370  HA  GLU A 211      26.164  43.217 -16.055  1.00  0.00           H  
ATOM   3371 1HB  GLU A 211      25.686  43.774 -13.661  1.00  0.00           H  
ATOM   3372 2HB  GLU A 211      27.090  44.823 -13.642  1.00  0.00           H  
ATOM   3373 1HG  GLU A 211      26.104  46.229 -15.386  1.00  0.00           H  
ATOM   3374 2HG  GLU A 211      24.703  45.170 -15.496  1.00  0.00           H  
ATOM   3375  N   ASN A 212      28.989  44.902 -15.687  1.00  0.00           N  
ATOM   3376  CA  ASN A 212      29.844  45.811 -16.424  1.00  0.00           C  
ATOM   3377  C   ASN A 212      30.243  45.210 -17.760  1.00  0.00           C  
ATOM   3378  O   ASN A 212      30.201  45.897 -18.783  1.00  0.00           O  
ATOM   3379  CB  ASN A 212      31.076  46.157 -15.612  1.00  0.00           C  
ATOM   3380  CG  ASN A 212      30.775  47.104 -14.463  1.00  0.00           C  
ATOM   3381  OD1 ASN A 212      29.753  47.805 -14.459  1.00  0.00           O  
ATOM   3382  ND2 ASN A 212      31.647  47.133 -13.487  1.00  0.00           N  
ATOM   3383  H   ASN A 212      29.268  44.593 -14.752  1.00  0.00           H  
ATOM   3384  HA  ASN A 212      29.284  46.727 -16.627  1.00  0.00           H  
ATOM   3385 1HB  ASN A 212      31.496  45.232 -15.205  1.00  0.00           H  
ATOM   3386 2HB  ASN A 212      31.829  46.601 -16.260  1.00  0.00           H  
ATOM   3387 1HD2 ASN A 212      31.497  47.734 -12.701  1.00  0.00           H  
ATOM   3388 2HD2 ASN A 212      32.453  46.548 -13.522  1.00  0.00           H  
ATOM   3389  N   ARG A 213      30.541  43.910 -17.773  1.00  0.00           N  
ATOM   3390  CA  ARG A 213      30.897  43.230 -19.003  1.00  0.00           C  
ATOM   3391  C   ARG A 213      29.743  43.215 -19.982  1.00  0.00           C  
ATOM   3392  O   ARG A 213      29.902  43.579 -21.142  1.00  0.00           O  
ATOM   3393  CB  ARG A 213      31.389  41.820 -18.689  1.00  0.00           C  
ATOM   3394  CG  ARG A 213      31.857  40.957 -19.867  1.00  0.00           C  
ATOM   3395  CD  ARG A 213      32.543  39.720 -19.370  1.00  0.00           C  
ATOM   3396  NE  ARG A 213      32.989  38.858 -20.443  1.00  0.00           N  
ATOM   3397  CZ  ARG A 213      33.795  37.794 -20.277  1.00  0.00           C  
ATOM   3398  NH1 ARG A 213      34.239  37.505 -19.076  1.00  0.00           N  
ATOM   3399  NH2 ARG A 213      34.137  37.046 -21.312  1.00  0.00           N  
ATOM   3400  H   ARG A 213      30.557  43.380 -16.900  1.00  0.00           H  
ATOM   3401  HA  ARG A 213      31.692  43.779 -19.476  1.00  0.00           H  
ATOM   3402 1HB  ARG A 213      32.216  41.886 -17.982  1.00  0.00           H  
ATOM   3403 2HB  ARG A 213      30.593  41.272 -18.184  1.00  0.00           H  
ATOM   3404 1HG  ARG A 213      30.988  40.655 -20.457  1.00  0.00           H  
ATOM   3405 2HG  ARG A 213      32.546  41.511 -20.494  1.00  0.00           H  
ATOM   3406 1HD  ARG A 213      33.415  40.000 -18.774  1.00  0.00           H  
ATOM   3407 2HD  ARG A 213      31.850  39.151 -18.748  1.00  0.00           H  
ATOM   3408  HE  ARG A 213      32.658  39.054 -21.378  1.00  0.00           H  
ATOM   3409 1HH1 ARG A 213      33.974  38.079 -18.285  1.00  0.00           H  
ATOM   3410 2HH1 ARG A 213      34.844  36.709 -18.935  1.00  0.00           H  
ATOM   3411 1HH2 ARG A 213      33.781  37.258 -22.234  1.00  0.00           H  
ATOM   3412 2HH2 ARG A 213      34.746  36.225 -21.190  1.00  0.00           H  
ATOM   3413  N   PHE A 214      28.549  42.873 -19.516  1.00  0.00           N  
ATOM   3414  CA  PHE A 214      27.392  42.841 -20.391  1.00  0.00           C  
ATOM   3415  C   PHE A 214      27.238  44.213 -21.060  1.00  0.00           C  
ATOM   3416  O   PHE A 214      27.018  44.313 -22.275  1.00  0.00           O  
ATOM   3417  CB  PHE A 214      26.135  42.474 -19.595  1.00  0.00           C  
ATOM   3418  CG  PHE A 214      24.886  42.352 -20.421  1.00  0.00           C  
ATOM   3419  CD1 PHE A 214      24.611  41.173 -21.100  1.00  0.00           C  
ATOM   3420  CD2 PHE A 214      23.990  43.396 -20.528  1.00  0.00           C  
ATOM   3421  CE1 PHE A 214      23.471  41.039 -21.856  1.00  0.00           C  
ATOM   3422  CE2 PHE A 214      22.850  43.266 -21.296  1.00  0.00           C  
ATOM   3423  CZ  PHE A 214      22.594  42.084 -21.961  1.00  0.00           C  
ATOM   3424  H   PHE A 214      28.445  42.600 -18.539  1.00  0.00           H  
ATOM   3425  HA  PHE A 214      27.553  42.089 -21.163  1.00  0.00           H  
ATOM   3426 1HB  PHE A 214      26.303  41.522 -19.085  1.00  0.00           H  
ATOM   3427 2HB  PHE A 214      25.965  43.226 -18.820  1.00  0.00           H  
ATOM   3428  HD1 PHE A 214      25.309  40.335 -21.024  1.00  0.00           H  
ATOM   3429  HD2 PHE A 214      24.194  44.331 -19.999  1.00  0.00           H  
ATOM   3430  HE1 PHE A 214      23.272  40.097 -22.370  1.00  0.00           H  
ATOM   3431  HE2 PHE A 214      22.149  44.099 -21.376  1.00  0.00           H  
ATOM   3432  HZ  PHE A 214      21.694  41.980 -22.564  1.00  0.00           H  
ATOM   3433  N   ASN A 215      27.325  45.279 -20.256  1.00  0.00           N  
ATOM   3434  CA  ASN A 215      27.146  46.629 -20.763  1.00  0.00           C  
ATOM   3435  C   ASN A 215      28.260  47.108 -21.700  1.00  0.00           C  
ATOM   3436  O   ASN A 215      27.972  47.666 -22.763  1.00  0.00           O  
ATOM   3437  CB  ASN A 215      27.011  47.584 -19.600  1.00  0.00           C  
ATOM   3438  CG  ASN A 215      25.677  47.446 -18.913  1.00  0.00           C  
ATOM   3439  OD1 ASN A 215      24.717  46.935 -19.505  1.00  0.00           O  
ATOM   3440  ND2 ASN A 215      25.590  47.893 -17.690  1.00  0.00           N  
ATOM   3441  H   ASN A 215      27.509  45.143 -19.260  1.00  0.00           H  
ATOM   3442  HA  ASN A 215      26.218  46.649 -21.333  1.00  0.00           H  
ATOM   3443 1HB  ASN A 215      27.818  47.394 -18.879  1.00  0.00           H  
ATOM   3444 2HB  ASN A 215      27.123  48.604 -19.959  1.00  0.00           H  
ATOM   3445 1HD2 ASN A 215      24.719  47.829 -17.195  1.00  0.00           H  
ATOM   3446 2HD2 ASN A 215      26.388  48.296 -17.244  1.00  0.00           H  
ATOM   3447  N   TRP A 216      29.531  46.863 -21.365  1.00  0.00           N  
ATOM   3448  CA  TRP A 216      30.582  47.356 -22.255  1.00  0.00           C  
ATOM   3449  C   TRP A 216      30.543  46.604 -23.568  1.00  0.00           C  
ATOM   3450  O   TRP A 216      30.696  47.188 -24.649  1.00  0.00           O  
ATOM   3451  CB  TRP A 216      31.974  47.238 -21.639  1.00  0.00           C  
ATOM   3452  CG  TRP A 216      32.190  48.184 -20.517  1.00  0.00           C  
ATOM   3453  CD1 TRP A 216      32.547  47.904 -19.236  1.00  0.00           C  
ATOM   3454  CD2 TRP A 216      31.960  49.597 -20.569  1.00  0.00           C  
ATOM   3455  NE1 TRP A 216      32.602  49.063 -18.498  1.00  0.00           N  
ATOM   3456  CE2 TRP A 216      32.240  50.107 -19.302  1.00  0.00           C  
ATOM   3457  CE3 TRP A 216      31.538  50.461 -21.577  1.00  0.00           C  
ATOM   3458  CZ2 TRP A 216      32.124  51.463 -19.017  1.00  0.00           C  
ATOM   3459  CZ3 TRP A 216      31.414  51.810 -21.298  1.00  0.00           C  
ATOM   3460  CH2 TRP A 216      31.702  52.301 -20.052  1.00  0.00           C  
ATOM   3461  H   TRP A 216      29.761  46.385 -20.494  1.00  0.00           H  
ATOM   3462  HA  TRP A 216      30.395  48.410 -22.462  1.00  0.00           H  
ATOM   3463 1HB  TRP A 216      32.108  46.224 -21.263  1.00  0.00           H  
ATOM   3464 2HB  TRP A 216      32.734  47.420 -22.402  1.00  0.00           H  
ATOM   3465  HD1 TRP A 216      32.761  46.924 -18.867  1.00  0.00           H  
ATOM   3466  HE1 TRP A 216      32.851  49.135 -17.524  1.00  0.00           H  
ATOM   3467  HE3 TRP A 216      31.313  50.076 -22.569  1.00  0.00           H  
ATOM   3468  HZ2 TRP A 216      32.346  51.872 -18.030  1.00  0.00           H  
ATOM   3469  HZ3 TRP A 216      31.088  52.471 -22.100  1.00  0.00           H  
ATOM   3470  HH2 TRP A 216      31.600  53.370 -19.870  1.00  0.00           H  
ATOM   3471  N   VAL A 217      30.276  45.312 -23.477  1.00  0.00           N  
ATOM   3472  CA  VAL A 217      30.173  44.476 -24.644  1.00  0.00           C  
ATOM   3473  C   VAL A 217      29.024  44.932 -25.536  1.00  0.00           C  
ATOM   3474  O   VAL A 217      29.195  45.059 -26.754  1.00  0.00           O  
ATOM   3475  CB  VAL A 217      29.970  43.027 -24.204  1.00  0.00           C  
ATOM   3476  CG1 VAL A 217      29.641  42.253 -25.316  1.00  0.00           C  
ATOM   3477  CG2 VAL A 217      31.258  42.476 -23.599  1.00  0.00           C  
ATOM   3478  H   VAL A 217      30.147  44.877 -22.563  1.00  0.00           H  
ATOM   3479  HA  VAL A 217      31.106  44.547 -25.206  1.00  0.00           H  
ATOM   3480  HB  VAL A 217      29.157  42.974 -23.482  1.00  0.00           H  
ATOM   3481 1HG1 VAL A 217      29.502  41.259 -24.983  1.00  0.00           H  
ATOM   3482 2HG1 VAL A 217      28.725  42.635 -25.778  1.00  0.00           H  
ATOM   3483 3HG1 VAL A 217      30.436  42.309 -26.000  1.00  0.00           H  
ATOM   3484 1HG2 VAL A 217      31.096  41.449 -23.292  1.00  0.00           H  
ATOM   3485 2HG2 VAL A 217      32.037  42.512 -24.339  1.00  0.00           H  
ATOM   3486 3HG2 VAL A 217      31.561  43.065 -22.738  1.00  0.00           H  
ATOM   3487  N   SER A 218      27.862  45.233 -24.934  1.00  0.00           N  
ATOM   3488  CA  SER A 218      26.730  45.678 -25.724  1.00  0.00           C  
ATOM   3489  C   SER A 218      27.076  46.966 -26.450  1.00  0.00           C  
ATOM   3490  O   SER A 218      26.799  47.101 -27.641  1.00  0.00           O  
ATOM   3491  CB  SER A 218      25.530  45.952 -24.835  1.00  0.00           C  
ATOM   3492  OG  SER A 218      25.074  44.792 -24.205  1.00  0.00           O  
ATOM   3493  H   SER A 218      27.745  45.115 -23.926  1.00  0.00           H  
ATOM   3494  HA  SER A 218      26.486  44.908 -26.454  1.00  0.00           H  
ATOM   3495 1HB  SER A 218      25.794  46.695 -24.085  1.00  0.00           H  
ATOM   3496 2HB  SER A 218      24.732  46.371 -25.446  1.00  0.00           H  
ATOM   3497  HG  SER A 218      25.759  44.572 -23.523  1.00  0.00           H  
ATOM   3498  N   LYS A 219      27.742  47.889 -25.753  1.00  0.00           N  
ATOM   3499  CA  LYS A 219      28.101  49.157 -26.361  1.00  0.00           C  
ATOM   3500  C   LYS A 219      29.049  48.960 -27.541  1.00  0.00           C  
ATOM   3501  O   LYS A 219      28.932  49.652 -28.556  1.00  0.00           O  
ATOM   3502  CB  LYS A 219      28.658  50.092 -25.286  1.00  0.00           C  
ATOM   3503  CG  LYS A 219      27.542  50.591 -24.334  1.00  0.00           C  
ATOM   3504  CD  LYS A 219      28.037  51.437 -23.171  1.00  0.00           C  
ATOM   3505  CE  LYS A 219      26.838  51.974 -22.378  1.00  0.00           C  
ATOM   3506  NZ  LYS A 219      27.237  52.750 -21.166  1.00  0.00           N  
ATOM   3507  H   LYS A 219      27.961  47.723 -24.769  1.00  0.00           H  
ATOM   3508  HA  LYS A 219      27.190  49.614 -26.748  1.00  0.00           H  
ATOM   3509 1HB  LYS A 219      29.407  49.565 -24.692  1.00  0.00           H  
ATOM   3510 2HB  LYS A 219      29.143  50.949 -25.754  1.00  0.00           H  
ATOM   3511 1HG  LYS A 219      26.817  51.171 -24.904  1.00  0.00           H  
ATOM   3512 2HG  LYS A 219      27.028  49.723 -23.930  1.00  0.00           H  
ATOM   3513 1HD  LYS A 219      28.632  50.801 -22.510  1.00  0.00           H  
ATOM   3514 2HD  LYS A 219      28.657  52.260 -23.518  1.00  0.00           H  
ATOM   3515 1HE  LYS A 219      26.261  52.624 -23.034  1.00  0.00           H  
ATOM   3516 2HE  LYS A 219      26.209  51.136 -22.073  1.00  0.00           H  
ATOM   3517 1HZ  LYS A 219      26.406  53.084 -20.696  1.00  0.00           H  
ATOM   3518 2HZ  LYS A 219      27.754  52.149 -20.541  1.00  0.00           H  
ATOM   3519 3HZ  LYS A 219      27.809  53.536 -21.436  1.00  0.00           H  
ATOM   3520  N   TRP A 220      29.976  48.006 -27.459  1.00  0.00           N  
ATOM   3521  CA  TRP A 220      30.827  47.778 -28.626  1.00  0.00           C  
ATOM   3522  C   TRP A 220      29.985  47.247 -29.794  1.00  0.00           C  
ATOM   3523  O   TRP A 220      30.104  47.725 -30.930  1.00  0.00           O  
ATOM   3524  CB  TRP A 220      31.961  46.792 -28.378  1.00  0.00           C  
ATOM   3525  CG  TRP A 220      32.896  46.743 -29.584  1.00  0.00           C  
ATOM   3526  CD1 TRP A 220      32.941  45.801 -30.556  1.00  0.00           C  
ATOM   3527  CD2 TRP A 220      33.925  47.719 -29.928  1.00  0.00           C  
ATOM   3528  NE1 TRP A 220      33.933  46.115 -31.483  1.00  0.00           N  
ATOM   3529  CE2 TRP A 220      34.535  47.277 -31.110  1.00  0.00           C  
ATOM   3530  CE3 TRP A 220      34.367  48.914 -29.337  1.00  0.00           C  
ATOM   3531  CZ2 TRP A 220      35.572  47.986 -31.717  1.00  0.00           C  
ATOM   3532  CZ3 TRP A 220      35.395  49.625 -29.950  1.00  0.00           C  
ATOM   3533  CH2 TRP A 220      35.984  49.175 -31.103  1.00  0.00           C  
ATOM   3534  H   TRP A 220      30.094  47.467 -26.597  1.00  0.00           H  
ATOM   3535  HA  TRP A 220      31.263  48.728 -28.928  1.00  0.00           H  
ATOM   3536 1HB  TRP A 220      32.525  47.082 -27.490  1.00  0.00           H  
ATOM   3537 2HB  TRP A 220      31.550  45.791 -28.202  1.00  0.00           H  
ATOM   3538  HD1 TRP A 220      32.290  44.931 -30.598  1.00  0.00           H  
ATOM   3539  HE1 TRP A 220      34.193  45.593 -32.306  1.00  0.00           H  
ATOM   3540  HE3 TRP A 220      33.909  49.282 -28.419  1.00  0.00           H  
ATOM   3541  HZ2 TRP A 220      36.050  47.644 -32.638  1.00  0.00           H  
ATOM   3542  HZ3 TRP A 220      35.720  50.551 -29.488  1.00  0.00           H  
ATOM   3543  HH2 TRP A 220      36.785  49.763 -31.549  1.00  0.00           H  
ATOM   3544  N   ASN A 221      29.129  46.252 -29.508  1.00  0.00           N  
ATOM   3545  CA  ASN A 221      28.317  45.591 -30.530  1.00  0.00           C  
ATOM   3546  C   ASN A 221      27.391  46.574 -31.246  1.00  0.00           C  
ATOM   3547  O   ASN A 221      27.134  46.452 -32.445  1.00  0.00           O  
ATOM   3548  CB  ASN A 221      27.467  44.494 -29.914  1.00  0.00           C  
ATOM   3549  CG  ASN A 221      28.228  43.288 -29.479  1.00  0.00           C  
ATOM   3550  OD1 ASN A 221      29.370  43.064 -29.868  1.00  0.00           O  
ATOM   3551  ND2 ASN A 221      27.577  42.479 -28.679  1.00  0.00           N  
ATOM   3552  H   ASN A 221      29.057  45.924 -28.542  1.00  0.00           H  
ATOM   3553  HA  ASN A 221      28.987  45.160 -31.273  1.00  0.00           H  
ATOM   3554 1HB  ASN A 221      26.940  44.897 -29.051  1.00  0.00           H  
ATOM   3555 2HB  ASN A 221      26.715  44.180 -30.630  1.00  0.00           H  
ATOM   3556 1HD2 ASN A 221      28.000  41.630 -28.356  1.00  0.00           H  
ATOM   3557 2HD2 ASN A 221      26.640  42.705 -28.412  1.00  0.00           H  
ATOM   3558  N   GLU A 222      26.931  47.581 -30.508  1.00  0.00           N  
ATOM   3559  CA  GLU A 222      26.038  48.616 -31.008  1.00  0.00           C  
ATOM   3560  C   GLU A 222      26.765  49.783 -31.684  1.00  0.00           C  
ATOM   3561  O   GLU A 222      26.110  50.750 -32.082  1.00  0.00           O  
ATOM   3562  CB  GLU A 222      25.159  49.168 -29.877  1.00  0.00           C  
ATOM   3563  CG  GLU A 222      24.129  48.184 -29.305  1.00  0.00           C  
ATOM   3564  CD  GLU A 222      23.316  48.769 -28.158  1.00  0.00           C  
ATOM   3565  OE1 GLU A 222      23.541  49.906 -27.805  1.00  0.00           O  
ATOM   3566  OE2 GLU A 222      22.474  48.073 -27.638  1.00  0.00           O  
ATOM   3567  H   GLU A 222      27.170  47.595 -29.516  1.00  0.00           H  
ATOM   3568  HA  GLU A 222      25.385  48.161 -31.752  1.00  0.00           H  
ATOM   3569 1HB  GLU A 222      25.806  49.475 -29.050  1.00  0.00           H  
ATOM   3570 2HB  GLU A 222      24.632  50.053 -30.224  1.00  0.00           H  
ATOM   3571 1HG  GLU A 222      23.449  47.889 -30.103  1.00  0.00           H  
ATOM   3572 2HG  GLU A 222      24.642  47.290 -28.965  1.00  0.00           H  
ATOM   3573  N   THR A 223      28.096  49.707 -31.822  1.00  0.00           N  
ATOM   3574  CA  THR A 223      28.834  50.808 -32.426  1.00  0.00           C  
ATOM   3575  C   THR A 223      29.260  50.514 -33.871  1.00  0.00           C  
ATOM   3576  O   THR A 223      28.607  51.004 -34.792  1.00  0.00           O  
ATOM   3577  CB  THR A 223      30.091  51.156 -31.580  1.00  0.00           C  
ATOM   3578  OG1 THR A 223      29.690  51.572 -30.262  1.00  0.00           O  
ATOM   3579  CG2 THR A 223      30.894  52.279 -32.221  1.00  0.00           C  
ATOM   3580  H   THR A 223      28.610  48.893 -31.487  1.00  0.00           H  
ATOM   3581  HA  THR A 223      28.190  51.684 -32.439  1.00  0.00           H  
ATOM   3582  HB  THR A 223      30.725  50.267 -31.487  1.00  0.00           H  
ATOM   3583  HG1 THR A 223      29.397  50.794 -29.737  1.00  0.00           H  
ATOM   3584 1HG2 THR A 223      31.759  52.491 -31.599  1.00  0.00           H  
ATOM   3585 2HG2 THR A 223      31.229  51.999 -33.206  1.00  0.00           H  
ATOM   3586 3HG2 THR A 223      30.271  53.166 -32.298  1.00  0.00           H  
ATOM   3587  N   ASP A 224      30.326  49.731 -34.095  1.00  0.00           N  
ATOM   3588  CA  ASP A 224      30.753  49.473 -35.479  1.00  0.00           C  
ATOM   3589  C   ASP A 224      31.885  48.446 -35.606  1.00  0.00           C  
ATOM   3590  O   ASP A 224      33.015  48.708 -35.198  1.00  0.00           O  
ATOM   3591  CB  ASP A 224      31.202  50.765 -36.191  1.00  0.00           C  
ATOM   3592  CG  ASP A 224      31.438  50.567 -37.695  1.00  0.00           C  
ATOM   3593  OD1 ASP A 224      31.356  49.442 -38.153  1.00  0.00           O  
ATOM   3594  OD2 ASP A 224      31.697  51.535 -38.370  1.00  0.00           O  
ATOM   3595  H   ASP A 224      30.824  49.325 -33.314  1.00  0.00           H  
ATOM   3596  HA  ASP A 224      29.893  49.078 -36.022  1.00  0.00           H  
ATOM   3597 1HB  ASP A 224      30.481  51.563 -36.079  1.00  0.00           H  
ATOM   3598 2HB  ASP A 224      32.119  51.108 -35.747  1.00  0.00           H  
ATOM   3599  N   LEU A 225      31.616  47.296 -36.230  1.00  0.00           N  
ATOM   3600  CA  LEU A 225      32.674  46.305 -36.454  1.00  0.00           C  
ATOM   3601  C   LEU A 225      33.869  46.896 -37.209  1.00  0.00           C  
ATOM   3602  O   LEU A 225      35.004  46.485 -36.982  1.00  0.00           O  
ATOM   3603  CB  LEU A 225      32.182  45.072 -37.232  1.00  0.00           C  
ATOM   3604  CG  LEU A 225      33.288  43.985 -37.478  1.00  0.00           C  
ATOM   3605  CD1 LEU A 225      33.836  43.506 -36.156  1.00  0.00           C  
ATOM   3606  CD2 LEU A 225      32.698  42.813 -38.256  1.00  0.00           C  
ATOM   3607  H   LEU A 225      30.679  47.123 -36.565  1.00  0.00           H  
ATOM   3608  HA  LEU A 225      33.027  45.966 -35.483  1.00  0.00           H  
ATOM   3609 1HB  LEU A 225      31.360  44.609 -36.695  1.00  0.00           H  
ATOM   3610 2HB  LEU A 225      31.819  45.399 -38.208  1.00  0.00           H  
ATOM   3611  HG  LEU A 225      34.108  44.428 -38.049  1.00  0.00           H  
ATOM   3612 1HD1 LEU A 225      34.615  42.757 -36.320  1.00  0.00           H  
ATOM   3613 2HD1 LEU A 225      34.252  44.350 -35.616  1.00  0.00           H  
ATOM   3614 3HD1 LEU A 225      33.036  43.072 -35.594  1.00  0.00           H  
ATOM   3615 1HD2 LEU A 225      33.476  42.064 -38.428  1.00  0.00           H  
ATOM   3616 2HD2 LEU A 225      31.885  42.364 -37.683  1.00  0.00           H  
ATOM   3617 3HD2 LEU A 225      32.317  43.168 -39.214  1.00  0.00           H  
ATOM   3618  N   ASP A 226      33.647  47.843 -38.123  1.00  0.00           N  
ATOM   3619  CA  ASP A 226      34.773  48.385 -38.878  1.00  0.00           C  
ATOM   3620  C   ASP A 226      35.776  49.117 -37.982  1.00  0.00           C  
ATOM   3621  O   ASP A 226      36.949  49.252 -38.344  1.00  0.00           O  
ATOM   3622  CB  ASP A 226      34.330  49.277 -40.044  1.00  0.00           C  
ATOM   3623  CG  ASP A 226      33.729  48.466 -41.235  1.00  0.00           C  
ATOM   3624  OD1 ASP A 226      33.863  47.260 -41.238  1.00  0.00           O  
ATOM   3625  OD2 ASP A 226      33.185  49.068 -42.138  1.00  0.00           O  
ATOM   3626  H   ASP A 226      32.708  48.228 -38.264  1.00  0.00           H  
ATOM   3627  HA  ASP A 226      35.298  47.540 -39.324  1.00  0.00           H  
ATOM   3628 1HB  ASP A 226      33.584  49.990 -39.688  1.00  0.00           H  
ATOM   3629 2HB  ASP A 226      35.185  49.851 -40.405  1.00  0.00           H  
ATOM   3630  N   TYR A 227      35.370  49.550 -36.776  1.00  0.00           N  
ATOM   3631  CA  TYR A 227      36.307  50.225 -35.880  1.00  0.00           C  
ATOM   3632  C   TYR A 227      37.397  49.258 -35.477  1.00  0.00           C  
ATOM   3633  O   TYR A 227      38.504  49.666 -35.134  1.00  0.00           O  
ATOM   3634  CB  TYR A 227      35.637  50.772 -34.623  1.00  0.00           C  
ATOM   3635  CG  TYR A 227      34.802  51.975 -34.871  1.00  0.00           C  
ATOM   3636  CD1 TYR A 227      34.615  52.421 -36.166  1.00  0.00           C  
ATOM   3637  CD2 TYR A 227      34.221  52.648 -33.812  1.00  0.00           C  
ATOM   3638  CE1 TYR A 227      33.840  53.538 -36.408  1.00  0.00           C  
ATOM   3639  CE2 TYR A 227      33.448  53.772 -34.052  1.00  0.00           C  
ATOM   3640  CZ  TYR A 227      33.253  54.216 -35.342  1.00  0.00           C  
ATOM   3641  OH  TYR A 227      32.476  55.336 -35.575  1.00  0.00           O  
ATOM   3642  H   TYR A 227      34.413  49.385 -36.459  1.00  0.00           H  
ATOM   3643  HA  TYR A 227      36.773  51.049 -36.415  1.00  0.00           H  
ATOM   3644 1HB  TYR A 227      35.015  49.999 -34.172  1.00  0.00           H  
ATOM   3645 2HB  TYR A 227      36.404  51.037 -33.895  1.00  0.00           H  
ATOM   3646  HD1 TYR A 227      35.073  51.889 -36.998  1.00  0.00           H  
ATOM   3647  HD2 TYR A 227      34.373  52.297 -32.791  1.00  0.00           H  
ATOM   3648  HE1 TYR A 227      33.688  53.882 -37.433  1.00  0.00           H  
ATOM   3649  HE2 TYR A 227      32.990  54.305 -33.221  1.00  0.00           H  
ATOM   3650  HH  TYR A 227      32.381  55.465 -36.523  1.00  0.00           H  
ATOM   3651  N   MET A 228      37.107  47.960 -35.568  1.00  0.00           N  
ATOM   3652  CA  MET A 228      38.045  46.923 -35.216  1.00  0.00           C  
ATOM   3653  C   MET A 228      39.304  47.078 -36.073  1.00  0.00           C  
ATOM   3654  O   MET A 228      40.413  46.799 -35.623  1.00  0.00           O  
ATOM   3655  CB  MET A 228      37.420  45.562 -35.500  1.00  0.00           C  
ATOM   3656  CG  MET A 228      38.095  44.389 -34.881  1.00  0.00           C  
ATOM   3657  SD  MET A 228      37.928  44.410 -33.099  1.00  0.00           S  
ATOM   3658  CE  MET A 228      36.201  43.889 -32.972  1.00  0.00           C  
ATOM   3659  H   MET A 228      36.196  47.664 -35.916  1.00  0.00           H  
ATOM   3660  HA  MET A 228      38.305  47.007 -34.167  1.00  0.00           H  
ATOM   3661 1HB  MET A 228      36.397  45.565 -35.128  1.00  0.00           H  
ATOM   3662 2HB  MET A 228      37.370  45.404 -36.576  1.00  0.00           H  
ATOM   3663 1HG  MET A 228      37.664  43.469 -35.265  1.00  0.00           H  
ATOM   3664 2HG  MET A 228      39.156  44.412 -35.134  1.00  0.00           H  
ATOM   3665 1HE  MET A 228      35.910  43.846 -31.926  1.00  0.00           H  
ATOM   3666 2HE  MET A 228      35.566  44.600 -33.499  1.00  0.00           H  
ATOM   3667 3HE  MET A 228      36.087  42.899 -33.426  1.00  0.00           H  
ATOM   3668  N   SER A 229      39.147  47.554 -37.320  1.00  0.00           N  
ATOM   3669  CA  SER A 229      40.274  47.676 -38.236  1.00  0.00           C  
ATOM   3670  C   SER A 229      41.239  48.797 -37.850  1.00  0.00           C  
ATOM   3671  O   SER A 229      42.363  48.839 -38.350  1.00  0.00           O  
ATOM   3672  CB  SER A 229      39.786  47.850 -39.667  1.00  0.00           C  
ATOM   3673  OG  SER A 229      39.159  49.084 -39.873  1.00  0.00           O  
ATOM   3674  H   SER A 229      38.229  47.857 -37.643  1.00  0.00           H  
ATOM   3675  HA  SER A 229      40.824  46.743 -38.209  1.00  0.00           H  
ATOM   3676 1HB  SER A 229      40.625  47.750 -40.350  1.00  0.00           H  
ATOM   3677 2HB  SER A 229      39.086  47.048 -39.895  1.00  0.00           H  
ATOM   3678  HG  SER A 229      38.453  49.153 -39.194  1.00  0.00           H  
ATOM   3679  N   ASN A 230      40.793  49.710 -36.975  1.00  0.00           N  
ATOM   3680  CA  ASN A 230      41.606  50.816 -36.489  1.00  0.00           C  
ATOM   3681  C   ASN A 230      42.044  50.552 -35.059  1.00  0.00           C  
ATOM   3682  O   ASN A 230      42.574  51.438 -34.386  1.00  0.00           O  
ATOM   3683  CB  ASN A 230      40.849  52.128 -36.561  1.00  0.00           C  
ATOM   3684  CG  ASN A 230      40.607  52.577 -37.956  1.00  0.00           C  
ATOM   3685  OD1 ASN A 230      41.470  52.418 -38.824  1.00  0.00           O  
ATOM   3686  ND2 ASN A 230      39.453  53.151 -38.198  1.00  0.00           N  
ATOM   3687  H   ASN A 230      39.862  49.613 -36.579  1.00  0.00           H  
ATOM   3688  HA  ASN A 230      42.507  50.891 -37.098  1.00  0.00           H  
ATOM   3689 1HB  ASN A 230      39.883  52.003 -36.073  1.00  0.00           H  
ATOM   3690 2HB  ASN A 230      41.388  52.903 -36.026  1.00  0.00           H  
ATOM   3691 1HD2 ASN A 230      39.243  53.478 -39.120  1.00  0.00           H  
ATOM   3692 2HD2 ASN A 230      38.793  53.268 -37.461  1.00  0.00           H  
ATOM   3693  N   CYS A 231      41.816  49.338 -34.581  1.00  0.00           N  
ATOM   3694  CA  CYS A 231      42.160  49.040 -33.217  1.00  0.00           C  
ATOM   3695  C   CYS A 231      43.523  48.419 -33.032  1.00  0.00           C  
ATOM   3696  O   CYS A 231      43.916  47.488 -33.740  1.00  0.00           O  
ATOM   3697  CB  CYS A 231      41.113  48.125 -32.615  1.00  0.00           C  
ATOM   3698  SG  CYS A 231      39.490  48.888 -32.358  1.00  0.00           S  
ATOM   3699  H   CYS A 231      41.391  48.603 -35.146  1.00  0.00           H  
ATOM   3700  HA  CYS A 231      42.139  49.974 -32.655  1.00  0.00           H  
ATOM   3701 1HB  CYS A 231      40.975  47.279 -33.274  1.00  0.00           H  
ATOM   3702 2HB  CYS A 231      41.471  47.742 -31.712  1.00  0.00           H  
ATOM   3703  HG  CYS A 231      39.245  49.164 -33.655  1.00  0.00           H  
ATOM   3704  N   VAL A 232      44.219  48.934 -32.038  1.00  0.00           N  
ATOM   3705  CA  VAL A 232      45.501  48.405 -31.627  1.00  0.00           C  
ATOM   3706  C   VAL A 232      45.339  47.940 -30.205  1.00  0.00           C  
ATOM   3707  O   VAL A 232      44.840  48.671 -29.338  1.00  0.00           O  
ATOM   3708  CB  VAL A 232      46.629  49.423 -31.802  1.00  0.00           C  
ATOM   3709  CG1 VAL A 232      47.956  48.838 -31.288  1.00  0.00           C  
ATOM   3710  CG2 VAL A 232      46.733  49.736 -33.287  1.00  0.00           C  
ATOM   3711  H   VAL A 232      43.824  49.729 -31.532  1.00  0.00           H  
ATOM   3712  HA  VAL A 232      45.745  47.541 -32.243  1.00  0.00           H  
ATOM   3713  HB  VAL A 232      46.405  50.329 -31.241  1.00  0.00           H  
ATOM   3714 1HG1 VAL A 232      48.749  49.554 -31.423  1.00  0.00           H  
ATOM   3715 2HG1 VAL A 232      47.864  48.600 -30.232  1.00  0.00           H  
ATOM   3716 3HG1 VAL A 232      48.192  47.934 -31.842  1.00  0.00           H  
ATOM   3717 1HG2 VAL A 232      47.507  50.439 -33.478  1.00  0.00           H  
ATOM   3718 2HG2 VAL A 232      46.950  48.827 -33.821  1.00  0.00           H  
ATOM   3719 3HG2 VAL A 232      45.782  50.138 -33.624  1.00  0.00           H  
ATOM   3720  N   PHE A 233      45.706  46.706 -29.997  1.00  0.00           N  
ATOM   3721  CA  PHE A 233      45.470  46.082 -28.731  1.00  0.00           C  
ATOM   3722  C   PHE A 233      46.764  45.990 -28.002  1.00  0.00           C  
ATOM   3723  O   PHE A 233      47.773  45.641 -28.616  1.00  0.00           O  
ATOM   3724  CB  PHE A 233      44.902  44.705 -29.019  1.00  0.00           C  
ATOM   3725  CG  PHE A 233      43.616  44.787 -29.772  1.00  0.00           C  
ATOM   3726  CD1 PHE A 233      43.617  44.899 -31.152  1.00  0.00           C  
ATOM   3727  CD2 PHE A 233      42.423  44.745 -29.130  1.00  0.00           C  
ATOM   3728  CE1 PHE A 233      42.435  44.972 -31.849  1.00  0.00           C  
ATOM   3729  CE2 PHE A 233      41.226  44.814 -29.820  1.00  0.00           C  
ATOM   3730  CZ  PHE A 233      41.240  44.929 -31.179  1.00  0.00           C  
ATOM   3731  H   PHE A 233      46.156  46.195 -30.759  1.00  0.00           H  
ATOM   3732  HA  PHE A 233      44.788  46.680 -28.146  1.00  0.00           H  
ATOM   3733 1HB  PHE A 233      45.612  44.125 -29.608  1.00  0.00           H  
ATOM   3734 2HB  PHE A 233      44.716  44.176 -28.091  1.00  0.00           H  
ATOM   3735  HD1 PHE A 233      44.569  44.930 -31.687  1.00  0.00           H  
ATOM   3736  HD2 PHE A 233      42.436  44.647 -28.062  1.00  0.00           H  
ATOM   3737  HE1 PHE A 233      42.451  45.069 -32.936  1.00  0.00           H  
ATOM   3738  HE2 PHE A 233      40.274  44.781 -29.280  1.00  0.00           H  
ATOM   3739  HZ  PHE A 233      40.312  44.992 -31.724  1.00  0.00           H  
ATOM   3740  N   ILE A 234      46.773  46.335 -26.716  1.00  0.00           N  
ATOM   3741  CA  ILE A 234      48.026  46.240 -25.995  1.00  0.00           C  
ATOM   3742  C   ILE A 234      47.858  45.483 -24.674  1.00  0.00           C  
ATOM   3743  O   ILE A 234      46.799  45.534 -24.042  1.00  0.00           O  
ATOM   3744  CB  ILE A 234      48.584  47.655 -25.723  1.00  0.00           C  
ATOM   3745  CG1 ILE A 234      47.724  48.411 -24.815  1.00  0.00           C  
ATOM   3746  CG2 ILE A 234      48.555  48.472 -27.015  1.00  0.00           C  
ATOM   3747  CD1 ILE A 234      48.332  49.679 -24.411  1.00  0.00           C  
ATOM   3748  H   ILE A 234      45.927  46.657 -26.243  1.00  0.00           H  
ATOM   3749  HA  ILE A 234      48.737  45.691 -26.600  1.00  0.00           H  
ATOM   3750  HB  ILE A 234      49.601  47.579 -25.330  1.00  0.00           H  
ATOM   3751 1HG1 ILE A 234      46.787  48.632 -25.315  1.00  0.00           H  
ATOM   3752 2HG1 ILE A 234      47.507  47.805 -23.927  1.00  0.00           H  
ATOM   3753 1HG2 ILE A 234      48.954  49.466 -26.833  1.00  0.00           H  
ATOM   3754 2HG2 ILE A 234      49.114  48.001 -27.736  1.00  0.00           H  
ATOM   3755 3HG2 ILE A 234      47.529  48.558 -27.368  1.00  0.00           H  
ATOM   3756 1HD1 ILE A 234      47.634  50.176 -23.765  1.00  0.00           H  
ATOM   3757 2HD1 ILE A 234      49.266  49.468 -23.890  1.00  0.00           H  
ATOM   3758 3HD1 ILE A 234      48.530  50.296 -25.289  1.00  0.00           H  
ATOM   3759  N   ASP A 235      48.925  44.819 -24.242  1.00  0.00           N  
ATOM   3760  CA  ASP A 235      48.919  44.098 -22.967  1.00  0.00           C  
ATOM   3761  C   ASP A 235      50.342  43.675 -22.603  1.00  0.00           C  
ATOM   3762  O   ASP A 235      51.298  44.001 -23.315  1.00  0.00           O  
ATOM   3763  CB  ASP A 235      47.946  42.893 -23.031  1.00  0.00           C  
ATOM   3764  CG  ASP A 235      47.306  42.478 -21.703  1.00  0.00           C  
ATOM   3765  OD1 ASP A 235      47.890  42.743 -20.688  1.00  0.00           O  
ATOM   3766  OD2 ASP A 235      46.235  41.909 -21.727  1.00  0.00           O  
ATOM   3767  H   ASP A 235      49.749  44.813 -24.845  1.00  0.00           H  
ATOM   3768  HA  ASP A 235      48.561  44.772 -22.188  1.00  0.00           H  
ATOM   3769 1HB  ASP A 235      47.154  43.078 -23.738  1.00  0.00           H  
ATOM   3770 2HB  ASP A 235      48.493  42.036 -23.366  1.00  0.00           H  
ATOM   3771  N   GLU A 236      50.478  42.947 -21.500  1.00  0.00           N  
ATOM   3772  CA  GLU A 236      51.788  42.432 -21.100  1.00  0.00           C  
ATOM   3773  C   GLU A 236      51.721  41.009 -20.563  1.00  0.00           C  
ATOM   3774  O   GLU A 236      50.694  40.556 -20.056  1.00  0.00           O  
ATOM   3775  CB  GLU A 236      52.421  43.322 -20.024  1.00  0.00           C  
ATOM   3776  CG  GLU A 236      51.619  43.359 -18.712  1.00  0.00           C  
ATOM   3777  CD  GLU A 236      52.217  44.244 -17.633  1.00  0.00           C  
ATOM   3778  OE1 GLU A 236      53.212  44.873 -17.884  1.00  0.00           O  
ATOM   3779  OE2 GLU A 236      51.666  44.282 -16.555  1.00  0.00           O  
ATOM   3780  H   GLU A 236      49.639  42.760 -20.945  1.00  0.00           H  
ATOM   3781  HA  GLU A 236      52.432  42.421 -21.974  1.00  0.00           H  
ATOM   3782 1HB  GLU A 236      53.426  42.956 -19.801  1.00  0.00           H  
ATOM   3783 2HB  GLU A 236      52.521  44.339 -20.403  1.00  0.00           H  
ATOM   3784 1HG  GLU A 236      50.611  43.714 -18.938  1.00  0.00           H  
ATOM   3785 2HG  GLU A 236      51.533  42.338 -18.336  1.00  0.00           H  
ATOM   3786  N   ALA A 237      52.845  40.315 -20.630  1.00  0.00           N  
ATOM   3787  CA  ALA A 237      52.929  38.972 -20.077  1.00  0.00           C  
ATOM   3788  C   ALA A 237      54.325  38.649 -19.612  1.00  0.00           C  
ATOM   3789  O   ALA A 237      55.316  39.127 -20.171  1.00  0.00           O  
ATOM   3790  CB  ALA A 237      52.517  37.946 -21.117  1.00  0.00           C  
ATOM   3791  H   ALA A 237      53.648  40.743 -21.090  1.00  0.00           H  
ATOM   3792  HA  ALA A 237      52.261  38.909 -19.214  1.00  0.00           H  
ATOM   3793 1HB  ALA A 237      52.574  36.948 -20.691  1.00  0.00           H  
ATOM   3794 2HB  ALA A 237      51.509  38.150 -21.422  1.00  0.00           H  
ATOM   3795 3HB  ALA A 237      53.181  38.014 -21.974  1.00  0.00           H  
ATOM   3796  N   ALA A 238      54.414  37.804 -18.596  1.00  0.00           N  
ATOM   3797  CA  ALA A 238      55.718  37.358 -18.173  1.00  0.00           C  
ATOM   3798  C   ALA A 238      56.052  36.037 -18.824  1.00  0.00           C  
ATOM   3799  O   ALA A 238      55.211  35.139 -18.934  1.00  0.00           O  
ATOM   3800  CB  ALA A 238      55.796  37.219 -16.665  1.00  0.00           C  
ATOM   3801  H   ALA A 238      53.584  37.454 -18.142  1.00  0.00           H  
ATOM   3802  HA  ALA A 238      56.449  38.095 -18.493  1.00  0.00           H  
ATOM   3803 1HB  ALA A 238      56.803  36.894 -16.388  1.00  0.00           H  
ATOM   3804 2HB  ALA A 238      55.582  38.177 -16.197  1.00  0.00           H  
ATOM   3805 3HB  ALA A 238      55.075  36.474 -16.327  1.00  0.00           H  
ATOM   3806  N   PHE A 239      57.303  35.928 -19.212  1.00  0.00           N  
ATOM   3807  CA  PHE A 239      57.876  34.719 -19.744  1.00  0.00           C  
ATOM   3808  C   PHE A 239      58.925  34.262 -18.738  1.00  0.00           C  
ATOM   3809  O   PHE A 239      59.803  35.031 -18.330  1.00  0.00           O  
ATOM   3810  CB  PHE A 239      58.379  34.975 -21.159  1.00  0.00           C  
ATOM   3811  CG  PHE A 239      57.241  35.203 -22.162  1.00  0.00           C  
ATOM   3812  CD1 PHE A 239      56.624  36.444 -22.297  1.00  0.00           C  
ATOM   3813  CD2 PHE A 239      56.826  34.170 -23.005  1.00  0.00           C  
ATOM   3814  CE1 PHE A 239      55.615  36.646 -23.236  1.00  0.00           C  
ATOM   3815  CE2 PHE A 239      55.826  34.376 -23.949  1.00  0.00           C  
ATOM   3816  CZ  PHE A 239      55.219  35.614 -24.061  1.00  0.00           C  
ATOM   3817  H   PHE A 239      57.898  36.750 -19.113  1.00  0.00           H  
ATOM   3818  HA  PHE A 239      57.105  33.956 -19.797  1.00  0.00           H  
ATOM   3819 1HB  PHE A 239      59.011  35.858 -21.163  1.00  0.00           H  
ATOM   3820 2HB  PHE A 239      58.972  34.126 -21.501  1.00  0.00           H  
ATOM   3821  HD1 PHE A 239      56.933  37.262 -21.646  1.00  0.00           H  
ATOM   3822  HD2 PHE A 239      57.305  33.193 -22.925  1.00  0.00           H  
ATOM   3823  HE1 PHE A 239      55.136  37.621 -23.321  1.00  0.00           H  
ATOM   3824  HE2 PHE A 239      55.521  33.564 -24.602  1.00  0.00           H  
ATOM   3825  HZ  PHE A 239      54.435  35.772 -24.796  1.00  0.00           H  
ATOM   3826  N   HIS A 240      58.773  33.029 -18.267  1.00  0.00           N  
ATOM   3827  CA  HIS A 240      59.596  32.530 -17.174  1.00  0.00           C  
ATOM   3828  C   HIS A 240      60.689  31.562 -17.592  1.00  0.00           C  
ATOM   3829  O   HIS A 240      60.417  30.456 -18.077  1.00  0.00           O  
ATOM   3830  CB  HIS A 240      58.698  31.827 -16.174  1.00  0.00           C  
ATOM   3831  CG  HIS A 240      57.634  32.658 -15.522  1.00  0.00           C  
ATOM   3832  ND1 HIS A 240      57.705  33.047 -14.203  1.00  0.00           N  
ATOM   3833  CD2 HIS A 240      56.480  33.180 -16.004  1.00  0.00           C  
ATOM   3834  CE1 HIS A 240      56.644  33.761 -13.899  1.00  0.00           C  
ATOM   3835  NE2 HIS A 240      55.887  33.861 -14.970  1.00  0.00           N  
ATOM   3836  H   HIS A 240      58.054  32.433 -18.657  1.00  0.00           H  
ATOM   3837  HA  HIS A 240      60.083  33.364 -16.683  1.00  0.00           H  
ATOM   3838 1HB  HIS A 240      58.236  30.972 -16.657  1.00  0.00           H  
ATOM   3839 2HB  HIS A 240      59.338  31.474 -15.373  1.00  0.00           H  
ATOM   3840  HD1 HIS A 240      58.413  32.785 -13.540  1.00  0.00           H  
ATOM   3841  HD2 HIS A 240      55.996  33.146 -16.981  1.00  0.00           H  
ATOM   3842  HE1 HIS A 240      56.512  34.153 -12.892  1.00  0.00           H  
ATOM   3843  N   ILE A 241      61.928  31.966 -17.380  1.00  0.00           N  
ATOM   3844  CA  ILE A 241      63.060  31.160 -17.787  1.00  0.00           C  
ATOM   3845  C   ILE A 241      63.181  29.959 -16.861  1.00  0.00           C  
ATOM   3846  O   ILE A 241      63.123  30.094 -15.639  1.00  0.00           O  
ATOM   3847  CB  ILE A 241      64.355  31.990 -17.800  1.00  0.00           C  
ATOM   3848  CG1 ILE A 241      64.249  33.094 -18.838  1.00  0.00           C  
ATOM   3849  CG2 ILE A 241      65.529  31.135 -18.096  1.00  0.00           C  
ATOM   3850  CD1 ILE A 241      65.384  34.110 -18.800  1.00  0.00           C  
ATOM   3851  H   ILE A 241      62.098  32.859 -16.920  1.00  0.00           H  
ATOM   3852  HA  ILE A 241      62.888  30.792 -18.800  1.00  0.00           H  
ATOM   3853  HB  ILE A 241      64.479  32.460 -16.839  1.00  0.00           H  
ATOM   3854 1HG1 ILE A 241      64.229  32.641 -19.822  1.00  0.00           H  
ATOM   3855 2HG1 ILE A 241      63.314  33.631 -18.672  1.00  0.00           H  
ATOM   3856 1HG2 ILE A 241      66.424  31.745 -18.103  1.00  0.00           H  
ATOM   3857 2HG2 ILE A 241      65.610  30.379 -17.341  1.00  0.00           H  
ATOM   3858 3HG2 ILE A 241      65.404  30.676 -19.063  1.00  0.00           H  
ATOM   3859 1HD1 ILE A 241      65.214  34.855 -19.579  1.00  0.00           H  
ATOM   3860 2HD1 ILE A 241      65.408  34.603 -17.831  1.00  0.00           H  
ATOM   3861 3HD1 ILE A 241      66.332  33.607 -18.978  1.00  0.00           H  
ATOM   3862  N   ASN A 242      63.333  28.791 -17.479  1.00  0.00           N  
ATOM   3863  CA  ASN A 242      63.436  27.470 -16.857  1.00  0.00           C  
ATOM   3864  C   ASN A 242      62.159  26.904 -16.220  1.00  0.00           C  
ATOM   3865  O   ASN A 242      62.229  25.867 -15.561  1.00  0.00           O  
ATOM   3866  CB  ASN A 242      64.542  27.413 -15.804  1.00  0.00           C  
ATOM   3867  CG  ASN A 242      65.925  27.655 -16.343  1.00  0.00           C  
ATOM   3868  OD1 ASN A 242      66.281  27.205 -17.436  1.00  0.00           O  
ATOM   3869  ND2 ASN A 242      66.733  28.352 -15.571  1.00  0.00           N  
ATOM   3870  H   ASN A 242      63.373  28.822 -18.489  1.00  0.00           H  
ATOM   3871  HA  ASN A 242      63.714  26.772 -17.645  1.00  0.00           H  
ATOM   3872 1HB  ASN A 242      64.345  28.100 -14.987  1.00  0.00           H  
ATOM   3873 2HB  ASN A 242      64.536  26.404 -15.363  1.00  0.00           H  
ATOM   3874 1HD2 ASN A 242      67.676  28.528 -15.865  1.00  0.00           H  
ATOM   3875 2HD2 ASN A 242      66.414  28.685 -14.685  1.00  0.00           H  
ATOM   3876  N   MET A 243      60.984  27.490 -16.446  1.00  0.00           N  
ATOM   3877  CA  MET A 243      59.803  26.789 -15.937  1.00  0.00           C  
ATOM   3878  C   MET A 243      59.504  25.590 -16.818  1.00  0.00           C  
ATOM   3879  O   MET A 243      59.504  25.682 -18.045  1.00  0.00           O  
ATOM   3880  CB  MET A 243      58.574  27.683 -15.828  1.00  0.00           C  
ATOM   3881  CG  MET A 243      58.625  28.752 -14.763  1.00  0.00           C  
ATOM   3882  SD  MET A 243      58.584  28.126 -13.094  1.00  0.00           S  
ATOM   3883  CE  MET A 243      58.260  29.675 -12.275  1.00  0.00           C  
ATOM   3884  H   MET A 243      60.905  28.364 -16.971  1.00  0.00           H  
ATOM   3885  HA  MET A 243      60.027  26.411 -14.939  1.00  0.00           H  
ATOM   3886 1HB  MET A 243      58.426  28.195 -16.789  1.00  0.00           H  
ATOM   3887 2HB  MET A 243      57.688  27.067 -15.638  1.00  0.00           H  
ATOM   3888 1HG  MET A 243      59.550  29.298 -14.882  1.00  0.00           H  
ATOM   3889 2HG  MET A 243      57.788  29.429 -14.877  1.00  0.00           H  
ATOM   3890 1HE  MET A 243      58.200  29.525 -11.193  1.00  0.00           H  
ATOM   3891 2HE  MET A 243      59.042  30.359 -12.497  1.00  0.00           H  
ATOM   3892 3HE  MET A 243      57.326  30.092 -12.645  1.00  0.00           H  
ATOM   3893  N   LYS A 244      59.237  24.464 -16.183  1.00  0.00           N  
ATOM   3894  CA  LYS A 244      58.905  23.244 -16.893  1.00  0.00           C  
ATOM   3895  C   LYS A 244      57.396  23.059 -16.948  1.00  0.00           C  
ATOM   3896  O   LYS A 244      56.721  23.138 -15.906  1.00  0.00           O  
ATOM   3897  CB  LYS A 244      59.585  22.049 -16.222  1.00  0.00           C  
ATOM   3898  CG  LYS A 244      59.388  20.738 -16.932  1.00  0.00           C  
ATOM   3899  CD  LYS A 244      60.152  19.631 -16.248  1.00  0.00           C  
ATOM   3900  CE  LYS A 244      59.922  18.295 -16.922  1.00  0.00           C  
ATOM   3901  NZ  LYS A 244      60.631  17.200 -16.215  1.00  0.00           N  
ATOM   3902  H   LYS A 244      59.270  24.459 -15.174  1.00  0.00           H  
ATOM   3903  HA  LYS A 244      59.273  23.319 -17.918  1.00  0.00           H  
ATOM   3904 1HB  LYS A 244      60.659  22.229 -16.145  1.00  0.00           H  
ATOM   3905 2HB  LYS A 244      59.199  21.936 -15.206  1.00  0.00           H  
ATOM   3906 1HG  LYS A 244      58.325  20.485 -16.938  1.00  0.00           H  
ATOM   3907 2HG  LYS A 244      59.724  20.832 -17.963  1.00  0.00           H  
ATOM   3908 1HD  LYS A 244      61.218  19.862 -16.285  1.00  0.00           H  
ATOM   3909 2HD  LYS A 244      59.847  19.565 -15.206  1.00  0.00           H  
ATOM   3910 1HE  LYS A 244      58.856  18.078 -16.935  1.00  0.00           H  
ATOM   3911 2HE  LYS A 244      60.286  18.342 -17.948  1.00  0.00           H  
ATOM   3912 1HZ  LYS A 244      60.457  16.326 -16.687  1.00  0.00           H  
ATOM   3913 2HZ  LYS A 244      61.624  17.389 -16.207  1.00  0.00           H  
ATOM   3914 3HZ  LYS A 244      60.291  17.143 -15.264  1.00  0.00           H  
ATOM   3915  N   ARG A 245      56.845  22.815 -18.148  1.00  0.00           N  
ATOM   3916  CA  ARG A 245      55.407  22.593 -18.188  1.00  0.00           C  
ATOM   3917  C   ARG A 245      55.152  21.494 -17.210  1.00  0.00           C  
ATOM   3918  O   ARG A 245      55.747  20.418 -17.315  1.00  0.00           O  
ATOM   3919  CB  ARG A 245      54.888  22.179 -19.562  1.00  0.00           C  
ATOM   3920  CG  ARG A 245      53.343  21.959 -19.605  1.00  0.00           C  
ATOM   3921  CD  ARG A 245      52.787  21.875 -20.989  1.00  0.00           C  
ATOM   3922  NE  ARG A 245      53.227  20.704 -21.702  1.00  0.00           N  
ATOM   3923  CZ  ARG A 245      53.079  20.536 -23.029  1.00  0.00           C  
ATOM   3924  NH1 ARG A 245      52.496  21.476 -23.741  1.00  0.00           N  
ATOM   3925  NH2 ARG A 245      53.516  19.440 -23.623  1.00  0.00           N  
ATOM   3926  H   ARG A 245      57.409  22.783 -18.984  1.00  0.00           H  
ATOM   3927  HA  ARG A 245      54.888  23.496 -17.863  1.00  0.00           H  
ATOM   3928 1HB  ARG A 245      55.155  22.926 -20.310  1.00  0.00           H  
ATOM   3929 2HB  ARG A 245      55.356  21.237 -19.850  1.00  0.00           H  
ATOM   3930 1HG  ARG A 245      53.107  21.016 -19.100  1.00  0.00           H  
ATOM   3931 2HG  ARG A 245      52.841  22.772 -19.083  1.00  0.00           H  
ATOM   3932 1HD  ARG A 245      51.700  21.841 -20.931  1.00  0.00           H  
ATOM   3933 2HD  ARG A 245      53.090  22.750 -21.560  1.00  0.00           H  
ATOM   3934  HE  ARG A 245      53.676  19.970 -21.171  1.00  0.00           H  
ATOM   3935 1HH1 ARG A 245      52.162  22.316 -23.291  1.00  0.00           H  
ATOM   3936 2HH1 ARG A 245      52.387  21.360 -24.738  1.00  0.00           H  
ATOM   3937 1HH2 ARG A 245      53.969  18.716 -23.091  1.00  0.00           H  
ATOM   3938 2HH2 ARG A 245      53.403  19.335 -24.620  1.00  0.00           H  
ATOM   3939  N   SER A 246      54.255  21.751 -16.286  1.00  0.00           N  
ATOM   3940  CA  SER A 246      54.013  20.784 -15.262  1.00  0.00           C  
ATOM   3941  C   SER A 246      52.678  20.128 -15.432  1.00  0.00           C  
ATOM   3942  O   SER A 246      51.733  20.718 -15.963  1.00  0.00           O  
ATOM   3943  CB  SER A 246      54.126  21.457 -13.913  1.00  0.00           C  
ATOM   3944  OG  SER A 246      55.446  21.957 -13.705  1.00  0.00           O  
ATOM   3945  H   SER A 246      53.792  22.649 -16.262  1.00  0.00           H  
ATOM   3946  HA  SER A 246      54.780  20.012 -15.326  1.00  0.00           H  
ATOM   3947 1HB  SER A 246      53.403  22.269 -13.850  1.00  0.00           H  
ATOM   3948 2HB  SER A 246      53.881  20.737 -13.133  1.00  0.00           H  
ATOM   3949  HG  SER A 246      55.741  22.418 -14.550  1.00  0.00           H  
ATOM   3950  N   PHE A 247      52.620  18.910 -14.953  1.00  0.00           N  
ATOM   3951  CA  PHE A 247      51.442  18.082 -14.979  1.00  0.00           C  
ATOM   3952  C   PHE A 247      51.136  17.595 -13.584  1.00  0.00           C  
ATOM   3953  O   PHE A 247      52.030  17.499 -12.741  1.00  0.00           O  
ATOM   3954  CB  PHE A 247      51.650  16.888 -15.901  1.00  0.00           C  
ATOM   3955  CG  PHE A 247      51.847  17.201 -17.354  1.00  0.00           C  
ATOM   3956  CD1 PHE A 247      53.092  17.545 -17.872  1.00  0.00           C  
ATOM   3957  CD2 PHE A 247      50.781  17.083 -18.221  1.00  0.00           C  
ATOM   3958  CE1 PHE A 247      53.247  17.787 -19.223  1.00  0.00           C  
ATOM   3959  CE2 PHE A 247      50.937  17.308 -19.570  1.00  0.00           C  
ATOM   3960  CZ  PHE A 247      52.166  17.666 -20.073  1.00  0.00           C  
ATOM   3961  H   PHE A 247      53.460  18.526 -14.542  1.00  0.00           H  
ATOM   3962  HA  PHE A 247      50.598  18.668 -15.332  1.00  0.00           H  
ATOM   3963 1HB  PHE A 247      52.486  16.289 -15.556  1.00  0.00           H  
ATOM   3964 2HB  PHE A 247      50.762  16.287 -15.838  1.00  0.00           H  
ATOM   3965  HD1 PHE A 247      53.954  17.630 -17.205  1.00  0.00           H  
ATOM   3966  HD2 PHE A 247      49.809  16.798 -17.818  1.00  0.00           H  
ATOM   3967  HE1 PHE A 247      54.227  18.062 -19.613  1.00  0.00           H  
ATOM   3968  HE2 PHE A 247      50.086  17.204 -20.241  1.00  0.00           H  
ATOM   3969  HZ  PHE A 247      52.285  17.844 -21.139  1.00  0.00           H  
ATOM   3970  N   ALA A 248      49.884  17.269 -13.351  1.00  0.00           N  
ATOM   3971  CA  ALA A 248      49.451  16.713 -12.081  1.00  0.00           C  
ATOM   3972  C   ALA A 248      48.326  15.745 -12.334  1.00  0.00           C  
ATOM   3973  O   ALA A 248      47.677  15.795 -13.376  1.00  0.00           O  
ATOM   3974  CB  ALA A 248      48.998  17.810 -11.140  1.00  0.00           C  
ATOM   3975  H   ALA A 248      49.204  17.416 -14.099  1.00  0.00           H  
ATOM   3976  HA  ALA A 248      50.280  16.164 -11.630  1.00  0.00           H  
ATOM   3977 1HB  ALA A 248      48.661  17.365 -10.199  1.00  0.00           H  
ATOM   3978 2HB  ALA A 248      49.819  18.500 -10.953  1.00  0.00           H  
ATOM   3979 3HB  ALA A 248      48.190  18.323 -11.606  1.00  0.00           H  
ATOM   3980  N   TRP A 249      48.122  14.829 -11.419  1.00  0.00           N  
ATOM   3981  CA  TRP A 249      47.036  13.891 -11.565  1.00  0.00           C  
ATOM   3982  C   TRP A 249      45.805  14.426 -10.869  1.00  0.00           C  
ATOM   3983  O   TRP A 249      45.904  15.058  -9.824  1.00  0.00           O  
ATOM   3984  CB  TRP A 249      47.461  12.551 -10.998  1.00  0.00           C  
ATOM   3985  CG  TRP A 249      48.486  11.853 -11.827  1.00  0.00           C  
ATOM   3986  CD1 TRP A 249      49.835  11.939 -11.686  1.00  0.00           C  
ATOM   3987  CD2 TRP A 249      48.255  10.931 -12.920  1.00  0.00           C  
ATOM   3988  NE1 TRP A 249      50.459  11.145 -12.611  1.00  0.00           N  
ATOM   3989  CE2 TRP A 249      49.498  10.513 -13.370  1.00  0.00           C  
ATOM   3990  CE3 TRP A 249      47.118  10.434 -13.532  1.00  0.00           C  
ATOM   3991  CZ2 TRP A 249      49.626   9.620 -14.415  1.00  0.00           C  
ATOM   3992  CZ3 TRP A 249      47.241   9.546 -14.561  1.00  0.00           C  
ATOM   3993  CH2 TRP A 249      48.460   9.147 -14.991  1.00  0.00           C  
ATOM   3994  H   TRP A 249      48.675  14.795 -10.559  1.00  0.00           H  
ATOM   3995  HA  TRP A 249      46.806  13.767 -12.621  1.00  0.00           H  
ATOM   3996 1HB  TRP A 249      47.876  12.693 -10.002  1.00  0.00           H  
ATOM   3997 2HB  TRP A 249      46.624  11.926 -10.904  1.00  0.00           H  
ATOM   3998  HD1 TRP A 249      50.330  12.551 -10.952  1.00  0.00           H  
ATOM   3999  HE1 TRP A 249      51.452  11.041 -12.716  1.00  0.00           H  
ATOM   4000  HE3 TRP A 249      46.162  10.744 -13.216  1.00  0.00           H  
ATOM   4001  HZ2 TRP A 249      50.593   9.288 -14.781  1.00  0.00           H  
ATOM   4002  HZ3 TRP A 249      46.327   9.172 -15.027  1.00  0.00           H  
ATOM   4003  HH2 TRP A 249      48.514   8.450 -15.805  1.00  0.00           H  
ATOM   4004  N   SER A 250      44.643  14.154 -11.410  1.00  0.00           N  
ATOM   4005  CA  SER A 250      43.437  14.564 -10.719  1.00  0.00           C  
ATOM   4006  C   SER A 250      42.334  13.579 -10.991  1.00  0.00           C  
ATOM   4007  O   SER A 250      42.371  12.839 -11.974  1.00  0.00           O  
ATOM   4008  CB  SER A 250      43.028  15.956 -11.158  1.00  0.00           C  
ATOM   4009  OG  SER A 250      42.702  15.961 -12.512  1.00  0.00           O  
ATOM   4010  H   SER A 250      44.601  13.682 -12.314  1.00  0.00           H  
ATOM   4011  HA  SER A 250      43.627  14.573  -9.645  1.00  0.00           H  
ATOM   4012 1HB  SER A 250      42.167  16.270 -10.581  1.00  0.00           H  
ATOM   4013 2HB  SER A 250      43.829  16.666 -10.965  1.00  0.00           H  
ATOM   4014  HG  SER A 250      41.974  16.609 -12.619  1.00  0.00           H  
ATOM   4015  N   GLN A 251      41.331  13.555 -10.145  1.00  0.00           N  
ATOM   4016  CA  GLN A 251      40.269  12.619 -10.428  1.00  0.00           C  
ATOM   4017  C   GLN A 251      39.590  13.064 -11.694  1.00  0.00           C  
ATOM   4018  O   GLN A 251      39.478  14.267 -11.947  1.00  0.00           O  
ATOM   4019  CB  GLN A 251      39.267  12.530  -9.279  1.00  0.00           C  
ATOM   4020  CG  GLN A 251      39.832  11.931  -8.002  1.00  0.00           C  
ATOM   4021  CD  GLN A 251      38.775  11.772  -6.920  1.00  0.00           C  
ATOM   4022  OE1 GLN A 251      37.680  12.346  -7.005  1.00  0.00           O  
ATOM   4023  NE2 GLN A 251      39.091  10.990  -5.903  1.00  0.00           N  
ATOM   4024  H   GLN A 251      41.303  14.166  -9.341  1.00  0.00           H  
ATOM   4025  HA  GLN A 251      40.687  11.634 -10.605  1.00  0.00           H  
ATOM   4026 1HB  GLN A 251      38.859  13.519  -9.064  1.00  0.00           H  
ATOM   4027 2HB  GLN A 251      38.438  11.898  -9.595  1.00  0.00           H  
ATOM   4028 1HG  GLN A 251      40.215  10.942  -8.228  1.00  0.00           H  
ATOM   4029 2HG  GLN A 251      40.635  12.561  -7.621  1.00  0.00           H  
ATOM   4030 1HE2 GLN A 251      38.450  10.838  -5.155  1.00  0.00           H  
ATOM   4031 2HE2 GLN A 251      40.021  10.539  -5.856  1.00  0.00           H  
ATOM   4032  N   VAL A 252      39.110  12.115 -12.470  1.00  0.00           N  
ATOM   4033  CA  VAL A 252      38.412  12.482 -13.680  1.00  0.00           C  
ATOM   4034  C   VAL A 252      37.258  13.422 -13.322  1.00  0.00           C  
ATOM   4035  O   VAL A 252      36.537  13.200 -12.341  1.00  0.00           O  
ATOM   4036  CB  VAL A 252      37.919  11.223 -14.404  1.00  0.00           C  
ATOM   4037  CG1 VAL A 252      37.061  11.588 -15.517  1.00  0.00           C  
ATOM   4038  CG2 VAL A 252      39.080  10.480 -14.979  1.00  0.00           C  
ATOM   4039  H   VAL A 252      39.265  11.132 -12.236  1.00  0.00           H  
ATOM   4040  HA  VAL A 252      39.105  13.009 -14.339  1.00  0.00           H  
ATOM   4041  HB  VAL A 252      37.369  10.597 -13.700  1.00  0.00           H  
ATOM   4042 1HG1 VAL A 252      36.724  10.692 -16.028  1.00  0.00           H  
ATOM   4043 2HG1 VAL A 252      36.212  12.160 -15.165  1.00  0.00           H  
ATOM   4044 3HG1 VAL A 252      37.633  12.193 -16.201  1.00  0.00           H  
ATOM   4045 1HG2 VAL A 252      38.700   9.580 -15.495  1.00  0.00           H  
ATOM   4046 2HG2 VAL A 252      39.579  11.126 -15.685  1.00  0.00           H  
ATOM   4047 3HG2 VAL A 252      39.772  10.198 -14.212  1.00  0.00           H  
ATOM   4048  N   GLY A 253      37.151  14.521 -14.078  1.00  0.00           N  
ATOM   4049  CA  GLY A 253      36.162  15.571 -13.853  1.00  0.00           C  
ATOM   4050  C   GLY A 253      36.711  16.769 -13.049  1.00  0.00           C  
ATOM   4051  O   GLY A 253      36.070  17.819 -12.987  1.00  0.00           O  
ATOM   4052  H   GLY A 253      37.767  14.620 -14.878  1.00  0.00           H  
ATOM   4053 1HA  GLY A 253      35.801  15.920 -14.821  1.00  0.00           H  
ATOM   4054 2HA  GLY A 253      35.306  15.146 -13.331  1.00  0.00           H  
ATOM   4055  N   THR A 254      37.908  16.619 -12.468  1.00  0.00           N  
ATOM   4056  CA  THR A 254      38.558  17.667 -11.673  1.00  0.00           C  
ATOM   4057  C   THR A 254      39.770  18.302 -12.371  1.00  0.00           C  
ATOM   4058  O   THR A 254      40.620  17.613 -12.935  1.00  0.00           O  
ATOM   4059  CB  THR A 254      38.985  17.110 -10.295  1.00  0.00           C  
ATOM   4060  OG1 THR A 254      37.821  16.682  -9.572  1.00  0.00           O  
ATOM   4061  CG2 THR A 254      39.742  18.142  -9.485  1.00  0.00           C  
ATOM   4062  H   THR A 254      38.386  15.720 -12.540  1.00  0.00           H  
ATOM   4063  HA  THR A 254      37.830  18.458 -11.499  1.00  0.00           H  
ATOM   4064  HB  THR A 254      39.629  16.249 -10.448  1.00  0.00           H  
ATOM   4065  HG1 THR A 254      37.463  15.888  -9.982  1.00  0.00           H  
ATOM   4066 1HG2 THR A 254      40.026  17.707  -8.530  1.00  0.00           H  
ATOM   4067 2HG2 THR A 254      40.641  18.446 -10.020  1.00  0.00           H  
ATOM   4068 3HG2 THR A 254      39.110  19.011  -9.316  1.00  0.00           H  
ATOM   4069  N   ARG A 255      39.816  19.639 -12.352  1.00  0.00           N  
ATOM   4070  CA  ARG A 255      40.890  20.430 -12.958  1.00  0.00           C  
ATOM   4071  C   ARG A 255      42.085  20.572 -12.018  1.00  0.00           C  
ATOM   4072  O   ARG A 255      41.920  20.923 -10.847  1.00  0.00           O  
ATOM   4073  CB  ARG A 255      40.359  21.807 -13.321  1.00  0.00           C  
ATOM   4074  CG  ARG A 255      41.318  22.745 -14.044  1.00  0.00           C  
ATOM   4075  CD  ARG A 255      40.619  24.025 -14.395  1.00  0.00           C  
ATOM   4076  NE  ARG A 255      41.445  24.927 -15.174  1.00  0.00           N  
ATOM   4077  CZ  ARG A 255      41.069  26.159 -15.576  1.00  0.00           C  
ATOM   4078  NH1 ARG A 255      39.881  26.627 -15.253  1.00  0.00           N  
ATOM   4079  NH2 ARG A 255      41.896  26.891 -16.298  1.00  0.00           N  
ATOM   4080  H   ARG A 255      39.069  20.130 -11.881  1.00  0.00           H  
ATOM   4081  HA  ARG A 255      41.223  19.925 -13.868  1.00  0.00           H  
ATOM   4082 1HB  ARG A 255      39.483  21.692 -13.956  1.00  0.00           H  
ATOM   4083 2HB  ARG A 255      40.034  22.315 -12.411  1.00  0.00           H  
ATOM   4084 1HG  ARG A 255      42.171  22.976 -13.399  1.00  0.00           H  
ATOM   4085 2HG  ARG A 255      41.674  22.277 -14.961  1.00  0.00           H  
ATOM   4086 1HD  ARG A 255      39.724  23.800 -14.974  1.00  0.00           H  
ATOM   4087 2HD  ARG A 255      40.336  24.537 -13.477  1.00  0.00           H  
ATOM   4088  HE  ARG A 255      42.366  24.606 -15.450  1.00  0.00           H  
ATOM   4089 1HH1 ARG A 255      39.248  26.065 -14.703  1.00  0.00           H  
ATOM   4090 2HH1 ARG A 255      39.603  27.548 -15.558  1.00  0.00           H  
ATOM   4091 1HH2 ARG A 255      42.816  26.509 -16.551  1.00  0.00           H  
ATOM   4092 2HH2 ARG A 255      41.624  27.811 -16.606  1.00  0.00           H  
ATOM   4093  N   ALA A 256      43.286  20.307 -12.524  1.00  0.00           N  
ATOM   4094  CA  ALA A 256      44.496  20.418 -11.712  1.00  0.00           C  
ATOM   4095  C   ALA A 256      45.048  21.840 -11.678  1.00  0.00           C  
ATOM   4096  O   ALA A 256      45.427  22.383 -12.713  1.00  0.00           O  
ATOM   4097  CB  ALA A 256      45.571  19.495 -12.250  1.00  0.00           C  
ATOM   4098  H   ALA A 256      43.363  20.018 -13.488  1.00  0.00           H  
ATOM   4099  HA  ALA A 256      44.243  20.126 -10.694  1.00  0.00           H  
ATOM   4100 1HB  ALA A 256      46.430  19.587 -11.609  1.00  0.00           H  
ATOM   4101 2HB  ALA A 256      45.213  18.461 -12.247  1.00  0.00           H  
ATOM   4102 3HB  ALA A 256      45.836  19.788 -13.267  1.00  0.00           H  
ATOM   4103  N   VAL A 257      45.109  22.427 -10.491  1.00  0.00           N  
ATOM   4104  CA  VAL A 257      45.598  23.797 -10.338  1.00  0.00           C  
ATOM   4105  C   VAL A 257      46.809  23.801  -9.407  1.00  0.00           C  
ATOM   4106  O   VAL A 257      46.781  23.181  -8.344  1.00  0.00           O  
ATOM   4107  CB  VAL A 257      44.481  24.719  -9.802  1.00  0.00           C  
ATOM   4108  CG1 VAL A 257      45.006  26.137  -9.607  1.00  0.00           C  
ATOM   4109  CG2 VAL A 257      43.304  24.732 -10.791  1.00  0.00           C  
ATOM   4110  H   VAL A 257      44.786  21.926  -9.675  1.00  0.00           H  
ATOM   4111  HA  VAL A 257      45.905  24.168 -11.311  1.00  0.00           H  
ATOM   4112  HB  VAL A 257      44.149  24.352  -8.834  1.00  0.00           H  
ATOM   4113 1HG1 VAL A 257      44.206  26.763  -9.221  1.00  0.00           H  
ATOM   4114 2HG1 VAL A 257      45.835  26.133  -8.904  1.00  0.00           H  
ATOM   4115 3HG1 VAL A 257      45.346  26.530 -10.564  1.00  0.00           H  
ATOM   4116 1HG2 VAL A 257      42.515  25.380 -10.407  1.00  0.00           H  
ATOM   4117 2HG2 VAL A 257      43.643  25.110 -11.746  1.00  0.00           H  
ATOM   4118 3HG2 VAL A 257      42.910  23.725 -10.917  1.00  0.00           H  
ATOM   4119  N   VAL A 258      47.882  24.456  -9.844  1.00  0.00           N  
ATOM   4120  CA  VAL A 258      49.133  24.529  -9.094  1.00  0.00           C  
ATOM   4121  C   VAL A 258      49.650  25.955  -8.869  1.00  0.00           C  
ATOM   4122  O   VAL A 258      49.742  26.759  -9.801  1.00  0.00           O  
ATOM   4123  CB  VAL A 258      50.215  23.688  -9.807  1.00  0.00           C  
ATOM   4124  CG1 VAL A 258      51.546  23.796  -9.079  1.00  0.00           C  
ATOM   4125  CG2 VAL A 258      49.757  22.201  -9.865  1.00  0.00           C  
ATOM   4126  H   VAL A 258      47.802  24.944 -10.731  1.00  0.00           H  
ATOM   4127  HA  VAL A 258      48.957  24.083  -8.116  1.00  0.00           H  
ATOM   4128  HB  VAL A 258      50.364  24.077 -10.812  1.00  0.00           H  
ATOM   4129 1HG1 VAL A 258      52.295  23.204  -9.603  1.00  0.00           H  
ATOM   4130 2HG1 VAL A 258      51.872  24.834  -9.050  1.00  0.00           H  
ATOM   4131 3HG1 VAL A 258      51.438  23.423  -8.061  1.00  0.00           H  
ATOM   4132 1HG2 VAL A 258      50.516  21.604 -10.370  1.00  0.00           H  
ATOM   4133 2HG2 VAL A 258      49.620  21.829  -8.849  1.00  0.00           H  
ATOM   4134 3HG2 VAL A 258      48.819  22.117 -10.406  1.00  0.00           H  
ATOM   4135  N   LYS A 259      50.012  26.263  -7.625  1.00  0.00           N  
ATOM   4136  CA  LYS A 259      50.593  27.559  -7.302  1.00  0.00           C  
ATOM   4137  C   LYS A 259      52.076  27.529  -7.645  1.00  0.00           C  
ATOM   4138  O   LYS A 259      52.803  26.630  -7.216  1.00  0.00           O  
ATOM   4139  CB  LYS A 259      50.388  27.918  -5.831  1.00  0.00           C  
ATOM   4140  CG  LYS A 259      50.888  29.315  -5.445  1.00  0.00           C  
ATOM   4141  CD  LYS A 259      50.569  29.631  -3.985  1.00  0.00           C  
ATOM   4142  CE  LYS A 259      51.057  31.024  -3.606  1.00  0.00           C  
ATOM   4143  NZ  LYS A 259      50.748  31.356  -2.184  1.00  0.00           N  
ATOM   4144  H   LYS A 259      49.900  25.572  -6.895  1.00  0.00           H  
ATOM   4145  HA  LYS A 259      50.126  28.324  -7.918  1.00  0.00           H  
ATOM   4146 1HB  LYS A 259      49.326  27.866  -5.590  1.00  0.00           H  
ATOM   4147 2HB  LYS A 259      50.904  27.197  -5.205  1.00  0.00           H  
ATOM   4148 1HG  LYS A 259      51.971  29.372  -5.593  1.00  0.00           H  
ATOM   4149 2HG  LYS A 259      50.417  30.065  -6.082  1.00  0.00           H  
ATOM   4150 1HD  LYS A 259      49.492  29.580  -3.825  1.00  0.00           H  
ATOM   4151 2HD  LYS A 259      51.052  28.898  -3.338  1.00  0.00           H  
ATOM   4152 1HE  LYS A 259      52.135  31.078  -3.756  1.00  0.00           H  
ATOM   4153 2HE  LYS A 259      50.574  31.756  -4.251  1.00  0.00           H  
ATOM   4154 1HZ  LYS A 259      51.084  32.285  -1.972  1.00  0.00           H  
ATOM   4155 2HZ  LYS A 259      49.748  31.319  -2.039  1.00  0.00           H  
ATOM   4156 3HZ  LYS A 259      51.200  30.689  -1.575  1.00  0.00           H  
ATOM   4157  N   VAL A 260      52.498  28.492  -8.436  1.00  0.00           N  
ATOM   4158  CA  VAL A 260      53.860  28.579  -8.921  1.00  0.00           C  
ATOM   4159  C   VAL A 260      54.681  29.639  -8.151  1.00  0.00           C  
ATOM   4160  O   VAL A 260      54.179  30.750  -7.956  1.00  0.00           O  
ATOM   4161  CB  VAL A 260      53.811  28.911 -10.416  1.00  0.00           C  
ATOM   4162  CG1 VAL A 260      55.179  29.076 -10.973  1.00  0.00           C  
ATOM   4163  CG2 VAL A 260      53.083  27.790 -11.143  1.00  0.00           C  
ATOM   4164  H   VAL A 260      51.838  29.183  -8.740  1.00  0.00           H  
ATOM   4165  HA  VAL A 260      54.290  27.589  -8.839  1.00  0.00           H  
ATOM   4166  HB  VAL A 260      53.280  29.850 -10.555  1.00  0.00           H  
ATOM   4167 1HG1 VAL A 260      55.102  29.324 -12.029  1.00  0.00           H  
ATOM   4168 2HG1 VAL A 260      55.699  29.882 -10.450  1.00  0.00           H  
ATOM   4169 3HG1 VAL A 260      55.737  28.152 -10.859  1.00  0.00           H  
ATOM   4170 1HG2 VAL A 260      53.027  28.024 -12.206  1.00  0.00           H  
ATOM   4171 2HG2 VAL A 260      53.624  26.857 -11.001  1.00  0.00           H  
ATOM   4172 3HG2 VAL A 260      52.074  27.681 -10.746  1.00  0.00           H  
ATOM   4173  N   PRO A 261      55.896  29.305  -7.644  1.00  0.00           N  
ATOM   4174  CA  PRO A 261      56.823  30.192  -6.953  1.00  0.00           C  
ATOM   4175  C   PRO A 261      57.151  31.471  -7.728  1.00  0.00           C  
ATOM   4176  O   PRO A 261      57.325  31.454  -8.938  1.00  0.00           O  
ATOM   4177  CB  PRO A 261      58.076  29.311  -6.837  1.00  0.00           C  
ATOM   4178  CG  PRO A 261      57.541  27.913  -6.753  1.00  0.00           C  
ATOM   4179  CD  PRO A 261      56.342  27.891  -7.674  1.00  0.00           C  
ATOM   4180  HA  PRO A 261      56.417  30.428  -5.962  1.00  0.00           H  
ATOM   4181 1HB  PRO A 261      58.726  29.479  -7.705  1.00  0.00           H  
ATOM   4182 2HB  PRO A 261      58.658  29.596  -5.938  1.00  0.00           H  
ATOM   4183 1HG  PRO A 261      58.322  27.195  -7.073  1.00  0.00           H  
ATOM   4184 2HG  PRO A 261      57.281  27.660  -5.721  1.00  0.00           H  
ATOM   4185 1HD  PRO A 261      56.630  27.569  -8.690  1.00  0.00           H  
ATOM   4186 2HD  PRO A 261      55.591  27.232  -7.195  1.00  0.00           H  
ATOM   4187  N   LYS A 262      57.251  32.568  -6.973  1.00  0.00           N  
ATOM   4188  CA  LYS A 262      57.510  33.902  -7.509  1.00  0.00           C  
ATOM   4189  C   LYS A 262      58.932  34.428  -7.271  1.00  0.00           C  
ATOM   4190  O   LYS A 262      59.161  35.630  -7.415  1.00  0.00           O  
ATOM   4191  CB  LYS A 262      56.549  34.900  -6.850  1.00  0.00           C  
ATOM   4192  CG  LYS A 262      55.070  34.664  -7.112  1.00  0.00           C  
ATOM   4193  CD  LYS A 262      54.254  35.746  -6.408  1.00  0.00           C  
ATOM   4194  CE  LYS A 262      52.759  35.582  -6.610  1.00  0.00           C  
ATOM   4195  NZ  LYS A 262      52.000  36.655  -5.901  1.00  0.00           N  
ATOM   4196  H   LYS A 262      57.106  32.483  -5.981  1.00  0.00           H  
ATOM   4197  HA  LYS A 262      57.339  33.883  -8.581  1.00  0.00           H  
ATOM   4198 1HB  LYS A 262      56.702  34.890  -5.769  1.00  0.00           H  
ATOM   4199 2HB  LYS A 262      56.795  35.901  -7.199  1.00  0.00           H  
ATOM   4200 1HG  LYS A 262      54.871  34.692  -8.185  1.00  0.00           H  
ATOM   4201 2HG  LYS A 262      54.786  33.682  -6.734  1.00  0.00           H  
ATOM   4202 1HD  LYS A 262      54.469  35.704  -5.338  1.00  0.00           H  
ATOM   4203 2HD  LYS A 262      54.559  36.725  -6.778  1.00  0.00           H  
ATOM   4204 1HE  LYS A 262      52.528  35.625  -7.672  1.00  0.00           H  
ATOM   4205 2HE  LYS A 262      52.449  34.612  -6.219  1.00  0.00           H  
ATOM   4206 1HZ  LYS A 262      51.010  36.525  -6.043  1.00  0.00           H  
ATOM   4207 2HZ  LYS A 262      52.205  36.615  -4.911  1.00  0.00           H  
ATOM   4208 3HZ  LYS A 262      52.278  37.556  -6.262  1.00  0.00           H  
ATOM   4209  N   THR A 263      59.874  33.567  -6.869  1.00  0.00           N  
ATOM   4210  CA  THR A 263      61.215  34.077  -6.536  1.00  0.00           C  
ATOM   4211  C   THR A 263      62.427  33.644  -7.382  1.00  0.00           C  
ATOM   4212  O   THR A 263      63.163  34.499  -7.860  1.00  0.00           O  
ATOM   4213  CB  THR A 263      61.551  33.772  -5.065  1.00  0.00           C  
ATOM   4214  OG1 THR A 263      60.588  34.402  -4.209  1.00  0.00           O  
ATOM   4215  CG2 THR A 263      62.936  34.309  -4.737  1.00  0.00           C  
ATOM   4216  H   THR A 263      59.651  32.587  -6.791  1.00  0.00           H  
ATOM   4217  HA  THR A 263      61.164  35.164  -6.615  1.00  0.00           H  
ATOM   4218  HB  THR A 263      61.527  32.698  -4.897  1.00  0.00           H  
ATOM   4219  HG1 THR A 263      60.480  35.318  -4.481  1.00  0.00           H  
ATOM   4220 1HG2 THR A 263      63.175  34.099  -3.699  1.00  0.00           H  
ATOM   4221 2HG2 THR A 263      63.678  33.839  -5.376  1.00  0.00           H  
ATOM   4222 3HG2 THR A 263      62.948  35.388  -4.904  1.00  0.00           H  
ATOM   4223  N   ARG A 264      62.701  32.342  -7.516  1.00  0.00           N  
ATOM   4224  CA  ARG A 264      63.969  31.967  -8.157  1.00  0.00           C  
ATOM   4225  C   ARG A 264      64.025  31.974  -9.688  1.00  0.00           C  
ATOM   4226  O   ARG A 264      65.083  32.252 -10.258  1.00  0.00           O  
ATOM   4227  CB  ARG A 264      64.430  30.606  -7.670  1.00  0.00           C  
ATOM   4228  CG  ARG A 264      64.887  30.579  -6.209  1.00  0.00           C  
ATOM   4229  CD  ARG A 264      65.335  29.216  -5.795  1.00  0.00           C  
ATOM   4230  NE  ARG A 264      65.862  29.201  -4.432  1.00  0.00           N  
ATOM   4231  CZ  ARG A 264      66.469  28.139  -3.857  1.00  0.00           C  
ATOM   4232  NH1 ARG A 264      66.615  27.026  -4.538  1.00  0.00           N  
ATOM   4233  NH2 ARG A 264      66.925  28.218  -2.616  1.00  0.00           N  
ATOM   4234  H   ARG A 264      62.075  31.643  -7.154  1.00  0.00           H  
ATOM   4235  HA  ARG A 264      64.715  32.684  -7.812  1.00  0.00           H  
ATOM   4236 1HB  ARG A 264      63.626  29.882  -7.794  1.00  0.00           H  
ATOM   4237 2HB  ARG A 264      65.265  30.270  -8.283  1.00  0.00           H  
ATOM   4238 1HG  ARG A 264      65.716  31.274  -6.074  1.00  0.00           H  
ATOM   4239 2HG  ARG A 264      64.055  30.880  -5.571  1.00  0.00           H  
ATOM   4240 1HD  ARG A 264      64.487  28.536  -5.836  1.00  0.00           H  
ATOM   4241 2HD  ARG A 264      66.116  28.860  -6.468  1.00  0.00           H  
ATOM   4242  HE  ARG A 264      65.766  30.044  -3.882  1.00  0.00           H  
ATOM   4243 1HH1 ARG A 264      66.269  26.967  -5.486  1.00  0.00           H  
ATOM   4244 2HH1 ARG A 264      67.071  26.232  -4.116  1.00  0.00           H  
ATOM   4245 1HH2 ARG A 264      66.818  29.074  -2.090  1.00  0.00           H  
ATOM   4246 2HH2 ARG A 264      67.382  27.421  -2.195  1.00  0.00           H  
ATOM   4247  N   ALA A 265      62.940  31.633 -10.371  1.00  0.00           N  
ATOM   4248  CA  ALA A 265      63.022  31.619 -11.829  1.00  0.00           C  
ATOM   4249  C   ALA A 265      63.325  33.011 -12.322  1.00  0.00           C  
ATOM   4250  O   ALA A 265      62.756  33.981 -11.817  1.00  0.00           O  
ATOM   4251  CB  ALA A 265      61.733  31.138 -12.466  1.00  0.00           C  
ATOM   4252  H   ALA A 265      62.083  31.399  -9.896  1.00  0.00           H  
ATOM   4253  HA  ALA A 265      63.841  30.962 -12.124  1.00  0.00           H  
ATOM   4254 1HB  ALA A 265      61.848  31.147 -13.559  1.00  0.00           H  
ATOM   4255 2HB  ALA A 265      61.509  30.130 -12.131  1.00  0.00           H  
ATOM   4256 3HB  ALA A 265      60.930  31.809 -12.173  1.00  0.00           H  
ATOM   4257  N   ARG A 266      64.151  33.130 -13.344  1.00  0.00           N  
ATOM   4258  CA  ARG A 266      64.380  34.442 -13.910  1.00  0.00           C  
ATOM   4259  C   ARG A 266      63.216  34.740 -14.815  1.00  0.00           C  
ATOM   4260  O   ARG A 266      62.763  33.852 -15.538  1.00  0.00           O  
ATOM   4261  CB  ARG A 266      65.676  34.499 -14.688  1.00  0.00           C  
ATOM   4262  CG  ARG A 266      66.904  34.328 -13.853  1.00  0.00           C  
ATOM   4263  CD  ARG A 266      68.126  34.303 -14.673  1.00  0.00           C  
ATOM   4264  NE  ARG A 266      68.185  33.126 -15.527  1.00  0.00           N  
ATOM   4265  CZ  ARG A 266      69.176  32.880 -16.396  1.00  0.00           C  
ATOM   4266  NH1 ARG A 266      70.166  33.730 -16.489  1.00  0.00           N  
ATOM   4267  NH2 ARG A 266      69.156  31.798 -17.143  1.00  0.00           N  
ATOM   4268  H   ARG A 266      64.608  32.313 -13.729  1.00  0.00           H  
ATOM   4269  HA  ARG A 266      64.408  35.186 -13.113  1.00  0.00           H  
ATOM   4270 1HB  ARG A 266      65.690  33.730 -15.440  1.00  0.00           H  
ATOM   4271 2HB  ARG A 266      65.757  35.461 -15.196  1.00  0.00           H  
ATOM   4272 1HG  ARG A 266      66.977  35.152 -13.143  1.00  0.00           H  
ATOM   4273 2HG  ARG A 266      66.836  33.385 -13.305  1.00  0.00           H  
ATOM   4274 1HD  ARG A 266      68.144  35.189 -15.316  1.00  0.00           H  
ATOM   4275 2HD  ARG A 266      69.001  34.306 -14.028  1.00  0.00           H  
ATOM   4276  HE  ARG A 266      67.430  32.457 -15.473  1.00  0.00           H  
ATOM   4277 1HH1 ARG A 266      70.168  34.550 -15.902  1.00  0.00           H  
ATOM   4278 2HH1 ARG A 266      70.926  33.552 -17.133  1.00  0.00           H  
ATOM   4279 1HH2 ARG A 266      68.392  31.145 -17.070  1.00  0.00           H  
ATOM   4280 2HH2 ARG A 266      69.907  31.617 -17.821  1.00  0.00           H  
ATOM   4281  N   THR A 267      62.712  35.955 -14.787  1.00  0.00           N  
ATOM   4282  CA  THR A 267      61.598  36.248 -15.664  1.00  0.00           C  
ATOM   4283  C   THR A 267      61.852  37.481 -16.473  1.00  0.00           C  
ATOM   4284  O   THR A 267      62.659  38.330 -16.100  1.00  0.00           O  
ATOM   4285  CB  THR A 267      60.297  36.461 -14.872  1.00  0.00           C  
ATOM   4286  OG1 THR A 267      60.403  37.645 -14.065  1.00  0.00           O  
ATOM   4287  CG2 THR A 267      60.055  35.295 -13.968  1.00  0.00           C  
ATOM   4288  H   THR A 267      63.089  36.659 -14.167  1.00  0.00           H  
ATOM   4289  HA  THR A 267      61.455  35.422 -16.362  1.00  0.00           H  
ATOM   4290  HB  THR A 267      59.464  36.566 -15.570  1.00  0.00           H  
ATOM   4291  HG1 THR A 267      60.345  38.421 -14.631  1.00  0.00           H  
ATOM   4292 1HG2 THR A 267      59.129  35.456 -13.425  1.00  0.00           H  
ATOM   4293 2HG2 THR A 267      59.982  34.401 -14.565  1.00  0.00           H  
ATOM   4294 3HG2 THR A 267      60.870  35.191 -13.264  1.00  0.00           H  
ATOM   4295  N   THR A 268      61.115  37.582 -17.551  1.00  0.00           N  
ATOM   4296  CA  THR A 268      61.117  38.740 -18.412  1.00  0.00           C  
ATOM   4297  C   THR A 268      59.724  39.238 -18.679  1.00  0.00           C  
ATOM   4298  O   THR A 268      58.812  38.440 -18.911  1.00  0.00           O  
ATOM   4299  CB  THR A 268      61.818  38.421 -19.712  1.00  0.00           C  
ATOM   4300  OG1 THR A 268      63.190  38.093 -19.428  1.00  0.00           O  
ATOM   4301  CG2 THR A 268      61.713  39.554 -20.634  1.00  0.00           C  
ATOM   4302  H   THR A 268      60.523  36.787 -17.795  1.00  0.00           H  
ATOM   4303  HA  THR A 268      61.670  39.544 -17.925  1.00  0.00           H  
ATOM   4304  HB  THR A 268      61.341  37.572 -20.177  1.00  0.00           H  
ATOM   4305  HG1 THR A 268      63.553  38.734 -18.799  1.00  0.00           H  
ATOM   4306 1HG2 THR A 268      62.222  39.319 -21.550  1.00  0.00           H  
ATOM   4307 2HG2 THR A 268      60.667  39.746 -20.850  1.00  0.00           H  
ATOM   4308 3HG2 THR A 268      62.149  40.431 -20.191  1.00  0.00           H  
ATOM   4309  N   THR A 269      59.546  40.558 -18.643  1.00  0.00           N  
ATOM   4310  CA  THR A 269      58.233  41.073 -18.965  1.00  0.00           C  
ATOM   4311  C   THR A 269      58.230  41.558 -20.396  1.00  0.00           C  
ATOM   4312  O   THR A 269      59.086  42.344 -20.814  1.00  0.00           O  
ATOM   4313  CB  THR A 269      57.791  42.210 -18.022  1.00  0.00           C  
ATOM   4314  OG1 THR A 269      57.730  41.715 -16.672  1.00  0.00           O  
ATOM   4315  CG2 THR A 269      56.389  42.735 -18.447  1.00  0.00           C  
ATOM   4316  H   THR A 269      60.324  41.197 -18.458  1.00  0.00           H  
ATOM   4317  HA  THR A 269      57.502  40.271 -18.889  1.00  0.00           H  
ATOM   4318  HB  THR A 269      58.507  43.020 -18.064  1.00  0.00           H  
ATOM   4319  HG1 THR A 269      57.520  42.439 -16.073  1.00  0.00           H  
ATOM   4320 1HG2 THR A 269      56.067  43.535 -17.778  1.00  0.00           H  
ATOM   4321 2HG2 THR A 269      56.427  43.119 -19.462  1.00  0.00           H  
ATOM   4322 3HG2 THR A 269      55.665  41.919 -18.405  1.00  0.00           H  
ATOM   4323  N   ILE A 270      57.282  41.046 -21.158  1.00  0.00           N  
ATOM   4324  CA  ILE A 270      57.140  41.453 -22.535  1.00  0.00           C  
ATOM   4325  C   ILE A 270      55.891  42.291 -22.636  1.00  0.00           C  
ATOM   4326  O   ILE A 270      54.809  41.888 -22.202  1.00  0.00           O  
ATOM   4327  CB  ILE A 270      57.015  40.251 -23.489  1.00  0.00           C  
ATOM   4328  CG1 ILE A 270      58.202  39.300 -23.331  1.00  0.00           C  
ATOM   4329  CG2 ILE A 270      56.961  40.749 -24.923  1.00  0.00           C  
ATOM   4330  CD1 ILE A 270      59.508  39.914 -23.670  1.00  0.00           C  
ATOM   4331  H   ILE A 270      56.626  40.373 -20.762  1.00  0.00           H  
ATOM   4332  HA  ILE A 270      57.992  42.064 -22.833  1.00  0.00           H  
ATOM   4333  HB  ILE A 270      56.106  39.710 -23.257  1.00  0.00           H  
ATOM   4334 1HG1 ILE A 270      58.251  38.977 -22.298  1.00  0.00           H  
ATOM   4335 2HG1 ILE A 270      58.046  38.433 -23.963  1.00  0.00           H  
ATOM   4336 1HG2 ILE A 270      56.853  39.903 -25.592  1.00  0.00           H  
ATOM   4337 2HG2 ILE A 270      56.125  41.418 -25.051  1.00  0.00           H  
ATOM   4338 3HG2 ILE A 270      57.881  41.289 -25.156  1.00  0.00           H  
ATOM   4339 1HD1 ILE A 270      60.304  39.191 -23.518  1.00  0.00           H  
ATOM   4340 2HD1 ILE A 270      59.505  40.242 -24.709  1.00  0.00           H  
ATOM   4341 3HD1 ILE A 270      59.659  40.766 -23.023  1.00  0.00           H  
ATOM   4342  N   LEU A 271      56.042  43.467 -23.199  1.00  0.00           N  
ATOM   4343  CA  LEU A 271      54.931  44.366 -23.380  1.00  0.00           C  
ATOM   4344  C   LEU A 271      54.699  44.343 -24.850  1.00  0.00           C  
ATOM   4345  O   LEU A 271      55.645  44.217 -25.625  1.00  0.00           O  
ATOM   4346  CB  LEU A 271      55.278  45.808 -22.994  1.00  0.00           C  
ATOM   4347  CG  LEU A 271      55.525  46.101 -21.536  1.00  0.00           C  
ATOM   4348  CD1 LEU A 271      56.906  45.563 -21.183  1.00  0.00           C  
ATOM   4349  CD2 LEU A 271      55.424  47.625 -21.303  1.00  0.00           C  
ATOM   4350  H   LEU A 271      56.962  43.744 -23.522  1.00  0.00           H  
ATOM   4351  HA  LEU A 271      54.044  44.015 -22.858  1.00  0.00           H  
ATOM   4352 1HB  LEU A 271      56.165  46.092 -23.535  1.00  0.00           H  
ATOM   4353 2HB  LEU A 271      54.459  46.451 -23.322  1.00  0.00           H  
ATOM   4354  HG  LEU A 271      54.787  45.582 -20.916  1.00  0.00           H  
ATOM   4355 1HD1 LEU A 271      57.107  45.747 -20.146  1.00  0.00           H  
ATOM   4356 2HD1 LEU A 271      56.956  44.506 -21.362  1.00  0.00           H  
ATOM   4357 3HD1 LEU A 271      57.649  46.060 -21.804  1.00  0.00           H  
ATOM   4358 1HD2 LEU A 271      55.609  47.855 -20.254  1.00  0.00           H  
ATOM   4359 2HD2 LEU A 271      56.160  48.132 -21.925  1.00  0.00           H  
ATOM   4360 3HD2 LEU A 271      54.422  47.962 -21.578  1.00  0.00           H  
ATOM   4361  N   GLY A 272      53.491  44.509 -25.288  1.00  0.00           N  
ATOM   4362  CA  GLY A 272      53.416  44.595 -26.722  1.00  0.00           C  
ATOM   4363  C   GLY A 272      52.081  44.941 -27.252  1.00  0.00           C  
ATOM   4364  O   GLY A 272      51.059  44.905 -26.555  1.00  0.00           O  
ATOM   4365  H   GLY A 272      52.685  44.553 -24.661  1.00  0.00           H  
ATOM   4366 1HA  GLY A 272      54.136  45.330 -27.083  1.00  0.00           H  
ATOM   4367 2HA  GLY A 272      53.715  43.638 -27.142  1.00  0.00           H  
ATOM   4368  N   ALA A 273      52.099  45.256 -28.528  1.00  0.00           N  
ATOM   4369  CA  ALA A 273      50.906  45.675 -29.198  1.00  0.00           C  
ATOM   4370  C   ALA A 273      50.737  45.050 -30.570  1.00  0.00           C  
ATOM   4371  O   ALA A 273      51.715  44.858 -31.288  1.00  0.00           O  
ATOM   4372  CB  ALA A 273      50.999  47.175 -29.320  1.00  0.00           C  
ATOM   4373  H   ALA A 273      52.996  45.299 -29.008  1.00  0.00           H  
ATOM   4374  HA  ALA A 273      50.061  45.388 -28.592  1.00  0.00           H  
ATOM   4375 1HB  ALA A 273      50.123  47.578 -29.801  1.00  0.00           H  
ATOM   4376 2HB  ALA A 273      51.112  47.597 -28.322  1.00  0.00           H  
ATOM   4377 3HB  ALA A 273      51.875  47.410 -29.887  1.00  0.00           H  
ATOM   4378  N   ILE A 274      49.489  44.731 -30.919  1.00  0.00           N  
ATOM   4379  CA  ILE A 274      49.209  44.190 -32.251  1.00  0.00           C  
ATOM   4380  C   ILE A 274      48.042  44.892 -32.886  1.00  0.00           C  
ATOM   4381  O   ILE A 274      47.240  45.545 -32.210  1.00  0.00           O  
ATOM   4382  CB  ILE A 274      48.880  42.686 -32.258  1.00  0.00           C  
ATOM   4383  CG1 ILE A 274      47.601  42.424 -31.525  1.00  0.00           C  
ATOM   4384  CG2 ILE A 274      49.995  41.895 -31.604  1.00  0.00           C  
ATOM   4385  CD1 ILE A 274      47.092  40.979 -31.603  1.00  0.00           C  
ATOM   4386  H   ILE A 274      48.738  44.899 -30.240  1.00  0.00           H  
ATOM   4387  HA  ILE A 274      50.062  44.363 -32.893  1.00  0.00           H  
ATOM   4388  HB  ILE A 274      48.761  42.360 -33.275  1.00  0.00           H  
ATOM   4389 1HG1 ILE A 274      47.767  42.693 -30.544  1.00  0.00           H  
ATOM   4390 2HG1 ILE A 274      46.827  43.082 -31.926  1.00  0.00           H  
ATOM   4391 1HG2 ILE A 274      49.738  40.853 -31.636  1.00  0.00           H  
ATOM   4392 2HG2 ILE A 274      50.919  42.056 -32.135  1.00  0.00           H  
ATOM   4393 3HG2 ILE A 274      50.126  42.199 -30.573  1.00  0.00           H  
ATOM   4394 1HD1 ILE A 274      46.167  40.880 -31.027  1.00  0.00           H  
ATOM   4395 2HD1 ILE A 274      46.897  40.709 -32.640  1.00  0.00           H  
ATOM   4396 3HD1 ILE A 274      47.852  40.333 -31.195  1.00  0.00           H  
ATOM   4397  N   SER A 275      47.867  44.647 -34.172  1.00  0.00           N  
ATOM   4398  CA  SER A 275      46.724  45.184 -34.866  1.00  0.00           C  
ATOM   4399  C   SER A 275      46.307  44.163 -35.932  1.00  0.00           C  
ATOM   4400  O   SER A 275      47.079  43.266 -36.246  1.00  0.00           O  
ATOM   4401  CB  SER A 275      47.137  46.437 -35.598  1.00  0.00           C  
ATOM   4402  OG  SER A 275      47.897  46.079 -36.728  1.00  0.00           O  
ATOM   4403  H   SER A 275      48.580  44.149 -34.704  1.00  0.00           H  
ATOM   4404  HA  SER A 275      45.929  45.374 -34.149  1.00  0.00           H  
ATOM   4405 1HB  SER A 275      46.287  47.042 -35.876  1.00  0.00           H  
ATOM   4406 2HB  SER A 275      47.756  47.029 -34.944  1.00  0.00           H  
ATOM   4407  HG  SER A 275      48.689  45.595 -36.389  1.00  0.00           H  
ATOM   4408  N   PRO A 276      45.123  44.299 -36.542  1.00  0.00           N  
ATOM   4409  CA  PRO A 276      44.653  43.497 -37.668  1.00  0.00           C  
ATOM   4410  C   PRO A 276      45.573  43.587 -38.897  1.00  0.00           C  
ATOM   4411  O   PRO A 276      45.378  42.861 -39.874  1.00  0.00           O  
ATOM   4412  CB  PRO A 276      43.303  44.149 -37.974  1.00  0.00           C  
ATOM   4413  CG  PRO A 276      42.867  44.769 -36.669  1.00  0.00           C  
ATOM   4414  CD  PRO A 276      44.109  45.260 -36.032  1.00  0.00           C  
ATOM   4415  HA  PRO A 276      44.530  42.463 -37.348  1.00  0.00           H  
ATOM   4416 1HB  PRO A 276      43.417  44.886 -38.775  1.00  0.00           H  
ATOM   4417 2HB  PRO A 276      42.602  43.382 -38.331  1.00  0.00           H  
ATOM   4418 1HG  PRO A 276      42.189  45.589 -36.867  1.00  0.00           H  
ATOM   4419 2HG  PRO A 276      42.320  44.056 -36.051  1.00  0.00           H  
ATOM   4420 1HD  PRO A 276      44.284  46.290 -36.379  1.00  0.00           H  
ATOM   4421 2HD  PRO A 276      43.968  45.203 -34.945  1.00  0.00           H  
ATOM   4422  N   HIS A 277      46.525  44.520 -38.914  1.00  0.00           N  
ATOM   4423  CA  HIS A 277      47.386  44.664 -40.065  1.00  0.00           C  
ATOM   4424  C   HIS A 277      48.823  44.249 -39.735  1.00  0.00           C  
ATOM   4425  O   HIS A 277      49.757  44.552 -40.484  1.00  0.00           O  
ATOM   4426  CB  HIS A 277      47.354  46.103 -40.535  1.00  0.00           C  
ATOM   4427  CG  HIS A 277      45.954  46.562 -40.876  1.00  0.00           C  
ATOM   4428  ND1 HIS A 277      45.246  46.084 -41.963  1.00  0.00           N  
ATOM   4429  CD2 HIS A 277      45.133  47.453 -40.258  1.00  0.00           C  
ATOM   4430  CE1 HIS A 277      44.051  46.654 -41.990  1.00  0.00           C  
ATOM   4431  NE2 HIS A 277      43.964  47.488 -40.967  1.00  0.00           N  
ATOM   4432  H   HIS A 277      46.729  45.108 -38.106  1.00  0.00           H  
ATOM   4433  HA  HIS A 277      47.034  44.028 -40.875  1.00  0.00           H  
ATOM   4434 1HB  HIS A 277      47.773  46.756 -39.771  1.00  0.00           H  
ATOM   4435 2HB  HIS A 277      47.975  46.182 -41.420  1.00  0.00           H  
ATOM   4436  HD2 HIS A 277      45.344  48.031 -39.366  1.00  0.00           H  
ATOM   4437  HE1 HIS A 277      43.273  46.468 -42.730  1.00  0.00           H  
ATOM   4438  HE2 HIS A 277      43.165  48.071 -40.726  1.00  0.00           H  
ATOM   4439  N   GLY A 278      48.995  43.532 -38.622  1.00  0.00           N  
ATOM   4440  CA  GLY A 278      50.317  43.074 -38.239  1.00  0.00           C  
ATOM   4441  C   GLY A 278      50.678  43.465 -36.823  1.00  0.00           C  
ATOM   4442  O   GLY A 278      49.999  44.287 -36.187  1.00  0.00           O  
ATOM   4443  H   GLY A 278      48.208  43.309 -38.017  1.00  0.00           H  
ATOM   4444 1HA  GLY A 278      50.363  42.003 -38.339  1.00  0.00           H  
ATOM   4445 2HA  GLY A 278      51.054  43.475 -38.928  1.00  0.00           H  
ATOM   4446  N   VAL A 279      51.746  42.866 -36.306  1.00  0.00           N  
ATOM   4447  CA  VAL A 279      52.171  43.203 -34.964  1.00  0.00           C  
ATOM   4448  C   VAL A 279      52.787  44.578 -35.058  1.00  0.00           C  
ATOM   4449  O   VAL A 279      53.340  44.929 -36.105  1.00  0.00           O  
ATOM   4450  CB  VAL A 279      53.238  42.246 -34.401  1.00  0.00           C  
ATOM   4451  CG1 VAL A 279      52.738  40.833 -34.364  1.00  0.00           C  
ATOM   4452  CG2 VAL A 279      54.474  42.360 -35.238  1.00  0.00           C  
ATOM   4453  H   VAL A 279      52.272  42.197 -36.850  1.00  0.00           H  
ATOM   4454  HA  VAL A 279      51.312  43.229 -34.303  1.00  0.00           H  
ATOM   4455  HB  VAL A 279      53.466  42.541 -33.373  1.00  0.00           H  
ATOM   4456 1HG1 VAL A 279      53.511  40.166 -33.954  1.00  0.00           H  
ATOM   4457 2HG1 VAL A 279      51.852  40.780 -33.750  1.00  0.00           H  
ATOM   4458 3HG1 VAL A 279      52.508  40.532 -35.371  1.00  0.00           H  
ATOM   4459 1HG2 VAL A 279      55.256  41.710 -34.837  1.00  0.00           H  
ATOM   4460 2HG2 VAL A 279      54.248  42.074 -36.260  1.00  0.00           H  
ATOM   4461 3HG2 VAL A 279      54.825  43.400 -35.221  1.00  0.00           H  
ATOM   4462  N   VAL A 280      52.722  45.343 -33.995  1.00  0.00           N  
ATOM   4463  CA  VAL A 280      53.341  46.645 -33.990  1.00  0.00           C  
ATOM   4464  C   VAL A 280      54.353  46.535 -32.863  1.00  0.00           C  
ATOM   4465  O   VAL A 280      54.690  45.424 -32.464  1.00  0.00           O  
ATOM   4466  CB  VAL A 280      52.330  47.836 -33.894  1.00  0.00           C  
ATOM   4467  CG1 VAL A 280      51.356  47.792 -35.067  1.00  0.00           C  
ATOM   4468  CG2 VAL A 280      51.599  47.841 -32.665  1.00  0.00           C  
ATOM   4469  H   VAL A 280      52.260  45.019 -33.141  1.00  0.00           H  
ATOM   4470  HA  VAL A 280      53.903  46.780 -34.910  1.00  0.00           H  
ATOM   4471  HB  VAL A 280      52.881  48.757 -33.976  1.00  0.00           H  
ATOM   4472 1HG1 VAL A 280      50.677  48.640 -35.000  1.00  0.00           H  
ATOM   4473 2HG1 VAL A 280      51.889  47.825 -36.019  1.00  0.00           H  
ATOM   4474 3HG1 VAL A 280      50.782  46.862 -35.018  1.00  0.00           H  
ATOM   4475 1HG2 VAL A 280      50.947  48.712 -32.637  1.00  0.00           H  
ATOM   4476 2HG2 VAL A 280      51.010  46.904 -32.593  1.00  0.00           H  
ATOM   4477 3HG2 VAL A 280      52.302  47.921 -31.869  1.00  0.00           H  
ATOM   4478  N   ASN A 281      54.946  47.622 -32.441  1.00  0.00           N  
ATOM   4479  CA  ASN A 281      56.012  47.564 -31.443  1.00  0.00           C  
ATOM   4480  C   ASN A 281      55.808  46.591 -30.251  1.00  0.00           C  
ATOM   4481  O   ASN A 281      54.797  46.641 -29.532  1.00  0.00           O  
ATOM   4482  CB  ASN A 281      56.190  48.952 -30.895  1.00  0.00           C  
ATOM   4483  CG  ASN A 281      57.402  49.133 -30.061  1.00  0.00           C  
ATOM   4484  OD1 ASN A 281      58.513  48.740 -30.440  1.00  0.00           O  
ATOM   4485  ND2 ASN A 281      57.206  49.735 -28.922  1.00  0.00           N  
ATOM   4486  H   ASN A 281      54.655  48.517 -32.812  1.00  0.00           H  
ATOM   4487  HA  ASN A 281      56.932  47.259 -31.941  1.00  0.00           H  
ATOM   4488 1HB  ASN A 281      56.173  49.658 -31.709  1.00  0.00           H  
ATOM   4489 2HB  ASN A 281      55.339  49.173 -30.270  1.00  0.00           H  
ATOM   4490 1HD2 ASN A 281      57.969  49.894 -28.300  1.00  0.00           H  
ATOM   4491 2HD2 ASN A 281      56.272  50.029 -28.671  1.00  0.00           H  
ATOM   4492  N   ILE A 282      56.816  45.710 -30.072  1.00  0.00           N  
ATOM   4493  CA  ILE A 282      56.922  44.747 -28.965  1.00  0.00           C  
ATOM   4494  C   ILE A 282      58.159  45.170 -28.119  1.00  0.00           C  
ATOM   4495  O   ILE A 282      59.226  45.416 -28.689  1.00  0.00           O  
ATOM   4496  CB  ILE A 282      57.083  43.272 -29.462  1.00  0.00           C  
ATOM   4497  CG1 ILE A 282      55.925  42.840 -30.494  1.00  0.00           C  
ATOM   4498  CG2 ILE A 282      57.085  42.316 -28.255  1.00  0.00           C  
ATOM   4499  CD1 ILE A 282      54.478  42.878 -29.979  1.00  0.00           C  
ATOM   4500  H   ILE A 282      57.574  45.733 -30.742  1.00  0.00           H  
ATOM   4501  HA  ILE A 282      56.036  44.812 -28.341  1.00  0.00           H  
ATOM   4502  HB  ILE A 282      58.029  43.172 -29.985  1.00  0.00           H  
ATOM   4503 1HG1 ILE A 282      55.982  43.494 -31.362  1.00  0.00           H  
ATOM   4504 2HG1 ILE A 282      56.129  41.816 -30.818  1.00  0.00           H  
ATOM   4505 1HG2 ILE A 282      57.222  41.291 -28.599  1.00  0.00           H  
ATOM   4506 2HG2 ILE A 282      57.896  42.579 -27.576  1.00  0.00           H  
ATOM   4507 3HG2 ILE A 282      56.137  42.398 -27.726  1.00  0.00           H  
ATOM   4508 1HD1 ILE A 282      53.797  42.568 -30.773  1.00  0.00           H  
ATOM   4509 2HD1 ILE A 282      54.364  42.211 -29.124  1.00  0.00           H  
ATOM   4510 3HD1 ILE A 282      54.239  43.890 -29.692  1.00  0.00           H  
ATOM   4511  N   THR A 283      58.019  45.283 -26.792  1.00  0.00           N  
ATOM   4512  CA  THR A 283      59.120  45.721 -25.913  1.00  0.00           C  
ATOM   4513  C   THR A 283      59.461  44.749 -24.791  1.00  0.00           C  
ATOM   4514  O   THR A 283      58.585  44.224 -24.110  1.00  0.00           O  
ATOM   4515  CB  THR A 283      58.824  47.103 -25.294  1.00  0.00           C  
ATOM   4516  OG1 THR A 283      58.713  48.067 -26.346  1.00  0.00           O  
ATOM   4517  CG2 THR A 283      59.906  47.528 -24.298  1.00  0.00           C  
ATOM   4518  H   THR A 283      57.127  45.035 -26.376  1.00  0.00           H  
ATOM   4519  HA  THR A 283      60.012  45.831 -26.531  1.00  0.00           H  
ATOM   4520  HB  THR A 283      57.887  47.061 -24.762  1.00  0.00           H  
ATOM   4521  HG1 THR A 283      59.466  47.969 -26.945  1.00  0.00           H  
ATOM   4522 1HG2 THR A 283      59.652  48.501 -23.897  1.00  0.00           H  
ATOM   4523 2HG2 THR A 283      59.969  46.814 -23.480  1.00  0.00           H  
ATOM   4524 3HG2 THR A 283      60.872  47.585 -24.803  1.00  0.00           H  
ATOM   4525  N   VAL A 284      60.753  44.531 -24.577  1.00  0.00           N  
ATOM   4526  CA  VAL A 284      61.174  43.645 -23.506  1.00  0.00           C  
ATOM   4527  C   VAL A 284      61.797  44.405 -22.342  1.00  0.00           C  
ATOM   4528  O   VAL A 284      62.633  45.291 -22.540  1.00  0.00           O  
ATOM   4529  CB  VAL A 284      62.192  42.633 -24.057  1.00  0.00           C  
ATOM   4530  CG1 VAL A 284      63.372  43.332 -24.635  1.00  0.00           C  
ATOM   4531  CG2 VAL A 284      62.645  41.772 -22.985  1.00  0.00           C  
ATOM   4532  H   VAL A 284      61.442  44.984 -25.159  1.00  0.00           H  
ATOM   4533  HA  VAL A 284      60.305  43.101 -23.136  1.00  0.00           H  
ATOM   4534  HB  VAL A 284      61.717  42.043 -24.838  1.00  0.00           H  
ATOM   4535 1HG1 VAL A 284      64.080  42.589 -25.015  1.00  0.00           H  
ATOM   4536 2HG1 VAL A 284      63.057  43.986 -25.444  1.00  0.00           H  
ATOM   4537 3HG1 VAL A 284      63.852  43.919 -23.853  1.00  0.00           H  
ATOM   4538 1HG2 VAL A 284      63.345  41.043 -23.369  1.00  0.00           H  
ATOM   4539 2HG2 VAL A 284      63.129  42.358 -22.218  1.00  0.00           H  
ATOM   4540 3HG2 VAL A 284      61.797  41.299 -22.592  1.00  0.00           H  
ATOM   4541  N   ARG A 285      61.396  44.035 -21.126  1.00  0.00           N  
ATOM   4542  CA  ARG A 285      61.918  44.635 -19.910  1.00  0.00           C  
ATOM   4543  C   ARG A 285      62.649  43.601 -19.056  1.00  0.00           C  
ATOM   4544  O   ARG A 285      62.056  42.628 -18.565  1.00  0.00           O  
ATOM   4545  CB  ARG A 285      60.794  45.274 -19.114  1.00  0.00           C  
ATOM   4546  CG  ARG A 285      60.024  46.342 -19.865  1.00  0.00           C  
ATOM   4547  CD  ARG A 285      60.810  47.572 -20.083  1.00  0.00           C  
ATOM   4548  NE  ARG A 285      60.026  48.607 -20.744  1.00  0.00           N  
ATOM   4549  CZ  ARG A 285      60.537  49.754 -21.242  1.00  0.00           C  
ATOM   4550  NH1 ARG A 285      61.826  49.999 -21.162  1.00  0.00           N  
ATOM   4551  NH2 ARG A 285      59.742  50.635 -21.820  1.00  0.00           N  
ATOM   4552  H   ARG A 285      60.672  43.326 -21.043  1.00  0.00           H  
ATOM   4553  HA  ARG A 285      62.626  45.413 -20.187  1.00  0.00           H  
ATOM   4554 1HB  ARG A 285      60.085  44.510 -18.829  1.00  0.00           H  
ATOM   4555 2HB  ARG A 285      61.188  45.718 -18.201  1.00  0.00           H  
ATOM   4556 1HG  ARG A 285      59.756  45.950 -20.840  1.00  0.00           H  
ATOM   4557 2HG  ARG A 285      59.136  46.596 -19.321  1.00  0.00           H  
ATOM   4558 1HD  ARG A 285      61.152  47.960 -19.122  1.00  0.00           H  
ATOM   4559 2HD  ARG A 285      61.669  47.340 -20.713  1.00  0.00           H  
ATOM   4560  HE  ARG A 285      59.029  48.459 -20.831  1.00  0.00           H  
ATOM   4561 1HH1 ARG A 285      62.442  49.329 -20.725  1.00  0.00           H  
ATOM   4562 2HH1 ARG A 285      62.200  50.856 -21.543  1.00  0.00           H  
ATOM   4563 1HH2 ARG A 285      58.751  50.455 -21.883  1.00  0.00           H  
ATOM   4564 2HH2 ARG A 285      60.130  51.484 -22.202  1.00  0.00           H  
ATOM   4565  N   LEU A 286      63.960  43.801 -18.913  1.00  0.00           N  
ATOM   4566  CA  LEU A 286      64.817  42.868 -18.196  1.00  0.00           C  
ATOM   4567  C   LEU A 286      65.162  43.343 -16.766  1.00  0.00           C  
ATOM   4568  O   LEU A 286      65.919  44.310 -16.621  1.00  0.00           O  
ATOM   4569  CB  LEU A 286      66.099  42.667 -18.995  1.00  0.00           C  
ATOM   4570  CG  LEU A 286      65.865  42.176 -20.406  1.00  0.00           C  
ATOM   4571  CD1 LEU A 286      67.183  42.008 -21.116  1.00  0.00           C  
ATOM   4572  CD2 LEU A 286      65.101  40.899 -20.323  1.00  0.00           C  
ATOM   4573  H   LEU A 286      64.373  44.617 -19.345  1.00  0.00           H  
ATOM   4574  HA  LEU A 286      64.300  41.919 -18.186  1.00  0.00           H  
ATOM   4575 1HB  LEU A 286      66.634  43.607 -19.053  1.00  0.00           H  
ATOM   4576 2HB  LEU A 286      66.725  41.938 -18.485  1.00  0.00           H  
ATOM   4577  HG  LEU A 286      65.279  42.909 -20.962  1.00  0.00           H  
ATOM   4578 1HD1 LEU A 286      67.002  41.650 -22.131  1.00  0.00           H  
ATOM   4579 2HD1 LEU A 286      67.703  42.961 -21.150  1.00  0.00           H  
ATOM   4580 3HD1 LEU A 286      67.796  41.284 -20.579  1.00  0.00           H  
ATOM   4581 1HD2 LEU A 286      64.901  40.516 -21.322  1.00  0.00           H  
ATOM   4582 2HD2 LEU A 286      65.667  40.173 -19.766  1.00  0.00           H  
ATOM   4583 3HD2 LEU A 286      64.181  41.091 -19.809  1.00  0.00           H  
ATOM   4584  N   PRO A 287      64.670  42.653 -15.702  1.00  0.00           N  
ATOM   4585  CA  PRO A 287      64.826  43.010 -14.295  1.00  0.00           C  
ATOM   4586  C   PRO A 287      66.285  42.941 -13.863  1.00  0.00           C  
ATOM   4587  O   PRO A 287      66.696  43.605 -12.910  1.00  0.00           O  
ATOM   4588  CB  PRO A 287      63.952  41.961 -13.593  1.00  0.00           C  
ATOM   4589  CG  PRO A 287      63.905  40.796 -14.519  1.00  0.00           C  
ATOM   4590  CD  PRO A 287      63.965  41.372 -15.909  1.00  0.00           C  
ATOM   4591  HA  PRO A 287      64.422  44.014 -14.128  1.00  0.00           H  
ATOM   4592 1HB  PRO A 287      64.380  41.692 -12.635  1.00  0.00           H  
ATOM   4593 2HB  PRO A 287      62.950  42.377 -13.399  1.00  0.00           H  
ATOM   4594 1HG  PRO A 287      64.737  40.110 -14.307  1.00  0.00           H  
ATOM   4595 2HG  PRO A 287      62.981  40.222 -14.356  1.00  0.00           H  
ATOM   4596 1HD  PRO A 287      64.574  40.663 -16.510  1.00  0.00           H  
ATOM   4597 2HD  PRO A 287      62.950  41.522 -16.320  1.00  0.00           H  
ATOM   4598  N   ARG A 288      67.089  42.175 -14.605  1.00  0.00           N  
ATOM   4599  CA  ARG A 288      68.506  42.072 -14.310  1.00  0.00           C  
ATOM   4600  C   ARG A 288      69.222  43.302 -14.829  1.00  0.00           C  
ATOM   4601  O   ARG A 288      70.092  43.849 -14.153  1.00  0.00           O  
ATOM   4602  CB  ARG A 288      69.127  40.823 -14.900  1.00  0.00           C  
ATOM   4603  CG  ARG A 288      70.616  40.670 -14.600  1.00  0.00           C  
ATOM   4604  CD  ARG A 288      71.178  39.364 -15.068  1.00  0.00           C  
ATOM   4605  NE  ARG A 288      70.987  39.153 -16.491  1.00  0.00           N  
ATOM   4606  CZ  ARG A 288      71.512  38.145 -17.210  1.00  0.00           C  
ATOM   4607  NH1 ARG A 288      72.335  37.273 -16.667  1.00  0.00           N  
ATOM   4608  NH2 ARG A 288      71.170  38.053 -18.465  1.00  0.00           N  
ATOM   4609  H   ARG A 288      66.719  41.633 -15.379  1.00  0.00           H  
ATOM   4610  HA  ARG A 288      68.632  42.027 -13.227  1.00  0.00           H  
ATOM   4611 1HB  ARG A 288      68.602  39.935 -14.555  1.00  0.00           H  
ATOM   4612 2HB  ARG A 288      69.026  40.861 -15.983  1.00  0.00           H  
ATOM   4613 1HG  ARG A 288      71.160  41.477 -15.093  1.00  0.00           H  
ATOM   4614 2HG  ARG A 288      70.767  40.737 -13.524  1.00  0.00           H  
ATOM   4615 1HD  ARG A 288      72.245  39.331 -14.857  1.00  0.00           H  
ATOM   4616 2HD  ARG A 288      70.679  38.552 -14.539  1.00  0.00           H  
ATOM   4617  HE  ARG A 288      70.323  39.758 -16.995  1.00  0.00           H  
ATOM   4618 1HH1 ARG A 288      72.588  37.356 -15.697  1.00  0.00           H  
ATOM   4619 2HH1 ARG A 288      72.718  36.524 -17.231  1.00  0.00           H  
ATOM   4620 1HH2 ARG A 288      70.494  38.733 -18.827  1.00  0.00           H  
ATOM   4621 2HH2 ARG A 288      71.492  37.280 -19.056  1.00  0.00           H  
ATOM   4622  N   ALA A 289      68.882  43.739 -16.046  1.00  0.00           N  
ATOM   4623  CA  ALA A 289      69.531  44.922 -16.598  1.00  0.00           C  
ATOM   4624  C   ALA A 289      69.240  46.110 -15.685  1.00  0.00           C  
ATOM   4625  O   ALA A 289      70.118  46.939 -15.409  1.00  0.00           O  
ATOM   4626  CB  ALA A 289      69.043  45.191 -18.012  1.00  0.00           C  
ATOM   4627  H   ALA A 289      68.159  43.265 -16.572  1.00  0.00           H  
ATOM   4628  HA  ALA A 289      70.606  44.752 -16.615  1.00  0.00           H  
ATOM   4629 1HB  ALA A 289      69.549  46.072 -18.404  1.00  0.00           H  
ATOM   4630 2HB  ALA A 289      69.266  44.329 -18.645  1.00  0.00           H  
ATOM   4631 3HB  ALA A 289      67.968  45.367 -18.000  1.00  0.00           H  
ATOM   4632  N   LEU A 290      68.010  46.163 -15.177  1.00  0.00           N  
ATOM   4633  CA  LEU A 290      67.627  47.210 -14.249  1.00  0.00           C  
ATOM   4634  C   LEU A 290      68.384  47.104 -12.924  1.00  0.00           C  
ATOM   4635  O   LEU A 290      68.858  48.112 -12.385  1.00  0.00           O  
ATOM   4636  CB  LEU A 290      66.131  47.140 -14.009  1.00  0.00           C  
ATOM   4637  CG  LEU A 290      65.235  47.556 -15.143  1.00  0.00           C  
ATOM   4638  CD1 LEU A 290      63.793  47.209 -14.798  1.00  0.00           C  
ATOM   4639  CD2 LEU A 290      65.380  49.062 -15.335  1.00  0.00           C  
ATOM   4640  H   LEU A 290      67.319  45.462 -15.462  1.00  0.00           H  
ATOM   4641  HA  LEU A 290      67.863  48.172 -14.701  1.00  0.00           H  
ATOM   4642 1HB  LEU A 290      65.882  46.115 -13.752  1.00  0.00           H  
ATOM   4643 2HB  LEU A 290      65.897  47.755 -13.197  1.00  0.00           H  
ATOM   4644  HG  LEU A 290      65.515  47.026 -16.053  1.00  0.00           H  
ATOM   4645 1HD1 LEU A 290      63.140  47.515 -15.612  1.00  0.00           H  
ATOM   4646 2HD1 LEU A 290      63.706  46.141 -14.648  1.00  0.00           H  
ATOM   4647 3HD1 LEU A 290      63.502  47.727 -13.881  1.00  0.00           H  
ATOM   4648 1HD2 LEU A 290      64.731  49.387 -16.148  1.00  0.00           H  
ATOM   4649 2HD2 LEU A 290      65.092  49.570 -14.409  1.00  0.00           H  
ATOM   4650 3HD2 LEU A 290      66.415  49.302 -15.574  1.00  0.00           H  
ATOM   4651  N   ALA A 291      68.548  45.880 -12.408  1.00  0.00           N  
ATOM   4652  CA  ALA A 291      69.289  45.716 -11.170  1.00  0.00           C  
ATOM   4653  C   ALA A 291      70.718  46.191 -11.347  1.00  0.00           C  
ATOM   4654  O   ALA A 291      71.262  46.908 -10.499  1.00  0.00           O  
ATOM   4655  CB  ALA A 291      69.258  44.268 -10.729  1.00  0.00           C  
ATOM   4656  H   ALA A 291      68.121  45.064 -12.845  1.00  0.00           H  
ATOM   4657  HA  ALA A 291      68.834  46.327 -10.414  1.00  0.00           H  
ATOM   4658 1HB  ALA A 291      69.800  44.160  -9.792  1.00  0.00           H  
ATOM   4659 2HB  ALA A 291      68.224  43.948 -10.593  1.00  0.00           H  
ATOM   4660 3HB  ALA A 291      69.725  43.651 -11.496  1.00  0.00           H  
ATOM   4661  N   ALA A 292      71.318  45.830 -12.483  1.00  0.00           N  
ATOM   4662  CA  ALA A 292      72.678  46.239 -12.765  1.00  0.00           C  
ATOM   4663  C   ALA A 292      72.771  47.745 -12.870  1.00  0.00           C  
ATOM   4664  O   ALA A 292      73.699  48.352 -12.333  1.00  0.00           O  
ATOM   4665  CB  ALA A 292      73.165  45.598 -14.050  1.00  0.00           C  
ATOM   4666  H   ALA A 292      70.823  45.240 -13.152  1.00  0.00           H  
ATOM   4667  HA  ALA A 292      73.310  45.916 -11.939  1.00  0.00           H  
ATOM   4668 1HB  ALA A 292      74.191  45.897 -14.239  1.00  0.00           H  
ATOM   4669 2HB  ALA A 292      73.110  44.513 -13.956  1.00  0.00           H  
ATOM   4670 3HB  ALA A 292      72.532  45.921 -14.876  1.00  0.00           H  
ATOM   4671  N   SER A 293      71.776  48.360 -13.509  1.00  0.00           N  
ATOM   4672  CA  SER A 293      71.793  49.792 -13.705  1.00  0.00           C  
ATOM   4673  C   SER A 293      71.780  50.524 -12.369  1.00  0.00           C  
ATOM   4674  O   SER A 293      72.504  51.502 -12.201  1.00  0.00           O  
ATOM   4675  CB  SER A 293      70.611  50.200 -14.550  1.00  0.00           C  
ATOM   4676  OG  SER A 293      70.701  49.643 -15.841  1.00  0.00           O  
ATOM   4677  H   SER A 293      71.025  47.814 -13.930  1.00  0.00           H  
ATOM   4678  HA  SER A 293      72.709  50.056 -14.233  1.00  0.00           H  
ATOM   4679 1HB  SER A 293      69.685  49.884 -14.073  1.00  0.00           H  
ATOM   4680 2HB  SER A 293      70.598  51.281 -14.624  1.00  0.00           H  
ATOM   4681  HG  SER A 293      70.590  48.666 -15.720  1.00  0.00           H  
ATOM   4682  N   LYS A 294      70.985  50.044 -11.403  1.00  0.00           N  
ATOM   4683  CA  LYS A 294      70.958  50.677 -10.084  1.00  0.00           C  
ATOM   4684  C   LYS A 294      72.306  50.548  -9.371  1.00  0.00           C  
ATOM   4685  O   LYS A 294      72.774  51.487  -8.728  1.00  0.00           O  
ATOM   4686  CB  LYS A 294      69.867  50.089  -9.182  1.00  0.00           C  
ATOM   4687  CG  LYS A 294      69.777  50.774  -7.782  1.00  0.00           C  
ATOM   4688  CD  LYS A 294      68.636  50.229  -6.944  1.00  0.00           C  
ATOM   4689  CE  LYS A 294      68.530  50.916  -5.593  1.00  0.00           C  
ATOM   4690  NZ  LYS A 294      67.376  50.390  -4.807  1.00  0.00           N  
ATOM   4691  H   LYS A 294      70.382  49.243 -11.605  1.00  0.00           H  
ATOM   4692  HA  LYS A 294      70.760  51.738 -10.226  1.00  0.00           H  
ATOM   4693 1HB  LYS A 294      68.894  50.176  -9.675  1.00  0.00           H  
ATOM   4694 2HB  LYS A 294      70.059  49.025  -9.031  1.00  0.00           H  
ATOM   4695 1HG  LYS A 294      70.712  50.610  -7.247  1.00  0.00           H  
ATOM   4696 2HG  LYS A 294      69.638  51.834  -7.890  1.00  0.00           H  
ATOM   4697 1HD  LYS A 294      67.697  50.347  -7.475  1.00  0.00           H  
ATOM   4698 2HD  LYS A 294      68.805  49.170  -6.767  1.00  0.00           H  
ATOM   4699 1HE  LYS A 294      69.447  50.747  -5.031  1.00  0.00           H  
ATOM   4700 2HE  LYS A 294      68.400  51.990  -5.741  1.00  0.00           H  
ATOM   4701 1HZ  LYS A 294      67.327  50.859  -3.914  1.00  0.00           H  
ATOM   4702 2HZ  LYS A 294      66.519  50.553  -5.321  1.00  0.00           H  
ATOM   4703 3HZ  LYS A 294      67.493  49.397  -4.662  1.00  0.00           H  
ATOM   4704  N   LYS A 295      72.903  49.355  -9.442  1.00  0.00           N  
ATOM   4705  CA  LYS A 295      74.179  49.076  -8.784  1.00  0.00           C  
ATOM   4706  C   LYS A 295      75.342  49.894  -9.373  1.00  0.00           C  
ATOM   4707  O   LYS A 295      76.263  50.318  -8.660  1.00  0.00           O  
ATOM   4708  CB  LYS A 295      74.469  47.577  -8.866  1.00  0.00           C  
ATOM   4709  CG  LYS A 295      73.538  46.710  -7.994  1.00  0.00           C  
ATOM   4710  CD  LYS A 295      73.847  45.225  -8.151  1.00  0.00           C  
ATOM   4711  CE  LYS A 295      72.919  44.358  -7.302  1.00  0.00           C  
ATOM   4712  NZ  LYS A 295      73.224  42.902  -7.456  1.00  0.00           N  
ATOM   4713  H   LYS A 295      72.450  48.606  -9.971  1.00  0.00           H  
ATOM   4714  HA  LYS A 295      74.081  49.348  -7.734  1.00  0.00           H  
ATOM   4715 1HB  LYS A 295      74.354  47.249  -9.900  1.00  0.00           H  
ATOM   4716 2HB  LYS A 295      75.497  47.384  -8.570  1.00  0.00           H  
ATOM   4717 1HG  LYS A 295      73.645  46.991  -6.948  1.00  0.00           H  
ATOM   4718 2HG  LYS A 295      72.505  46.888  -8.291  1.00  0.00           H  
ATOM   4719 1HD  LYS A 295      73.717  44.950  -9.200  1.00  0.00           H  
ATOM   4720 2HD  LYS A 295      74.880  45.031  -7.867  1.00  0.00           H  
ATOM   4721 1HE  LYS A 295      73.027  44.633  -6.255  1.00  0.00           H  
ATOM   4722 2HE  LYS A 295      71.887  44.535  -7.610  1.00  0.00           H  
ATOM   4723 1HZ  LYS A 295      72.592  42.361  -6.884  1.00  0.00           H  
ATOM   4724 2HZ  LYS A 295      73.114  42.636  -8.424  1.00  0.00           H  
ATOM   4725 3HZ  LYS A 295      74.175  42.725  -7.164  1.00  0.00           H  
ATOM   4726  N   ARG A 296      75.292  50.155 -10.675  1.00  0.00           N  
ATOM   4727  CA  ARG A 296      76.344  50.901 -11.361  1.00  0.00           C  
ATOM   4728  C   ARG A 296      76.252  52.402 -11.104  1.00  0.00           C  
ATOM   4729  O   ARG A 296      75.847  53.180 -11.968  1.00  0.00           O  
ATOM   4730  CB  ARG A 296      76.279  50.633 -12.851  1.00  0.00           C  
ATOM   4731  CG  ARG A 296      76.625  49.206 -13.253  1.00  0.00           C  
ATOM   4732  CD  ARG A 296      76.345  48.958 -14.681  1.00  0.00           C  
ATOM   4733  NE  ARG A 296      76.659  47.593 -15.065  1.00  0.00           N  
ATOM   4734  CZ  ARG A 296      76.472  47.092 -16.298  1.00  0.00           C  
ATOM   4735  NH1 ARG A 296      75.971  47.858 -17.240  1.00  0.00           N  
ATOM   4736  NH2 ARG A 296      76.789  45.836 -16.562  1.00  0.00           N  
ATOM   4737  H   ARG A 296      74.520  49.775 -11.225  1.00  0.00           H  
ATOM   4738  HA  ARG A 296      77.306  50.550 -10.991  1.00  0.00           H  
ATOM   4739 1HB  ARG A 296      75.262  50.835 -13.198  1.00  0.00           H  
ATOM   4740 2HB  ARG A 296      76.950  51.310 -13.376  1.00  0.00           H  
ATOM   4741 1HG  ARG A 296      77.688  49.045 -13.086  1.00  0.00           H  
ATOM   4742 2HG  ARG A 296      76.066  48.500 -12.653  1.00  0.00           H  
ATOM   4743 1HD  ARG A 296      75.284  49.131 -14.872  1.00  0.00           H  
ATOM   4744 2HD  ARG A 296      76.942  49.633 -15.295  1.00  0.00           H  
ATOM   4745  HE  ARG A 296      77.048  46.982 -14.360  1.00  0.00           H  
ATOM   4746 1HH1 ARG A 296      75.729  48.817 -17.032  1.00  0.00           H  
ATOM   4747 2HH1 ARG A 296      75.829  47.490 -18.168  1.00  0.00           H  
ATOM   4748 1HH2 ARG A 296      77.176  45.248 -15.836  1.00  0.00           H  
ATOM   4749 2HH2 ARG A 296      76.648  45.465 -17.490  1.00  0.00           H  
ATOM   4750  N   LYS A 297      76.678  52.792  -9.907  1.00  0.00           N  
ATOM   4751  CA  LYS A 297      76.595  54.167  -9.425  1.00  0.00           C  
ATOM   4752  C   LYS A 297      77.313  55.166 -10.324  1.00  0.00           C  
ATOM   4753  O   LYS A 297      78.435  54.920 -10.772  1.00  0.00           O  
ATOM   4754  CB  LYS A 297      77.212  54.275  -8.027  1.00  0.00           C  
ATOM   4755  CG  LYS A 297      76.464  53.567  -6.909  1.00  0.00           C  
ATOM   4756  CD  LYS A 297      77.202  53.761  -5.586  1.00  0.00           C  
ATOM   4757  CE  LYS A 297      76.530  53.035  -4.437  1.00  0.00           C  
ATOM   4758  NZ  LYS A 297      77.315  53.171  -3.170  1.00  0.00           N  
ATOM   4759  H   LYS A 297      76.983  52.052  -9.277  1.00  0.00           H  
ATOM   4760  HA  LYS A 297      75.545  54.445  -9.378  1.00  0.00           H  
ATOM   4761 1HB  LYS A 297      78.223  53.862  -8.053  1.00  0.00           H  
ATOM   4762 2HB  LYS A 297      77.299  55.328  -7.760  1.00  0.00           H  
ATOM   4763 1HG  LYS A 297      75.456  53.975  -6.828  1.00  0.00           H  
ATOM   4764 2HG  LYS A 297      76.391  52.502  -7.135  1.00  0.00           H  
ATOM   4765 1HD  LYS A 297      78.220  53.389  -5.688  1.00  0.00           H  
ATOM   4766 2HD  LYS A 297      77.244  54.824  -5.351  1.00  0.00           H  
ATOM   4767 1HE  LYS A 297      75.535  53.449  -4.283  1.00  0.00           H  
ATOM   4768 2HE  LYS A 297      76.440  51.977  -4.684  1.00  0.00           H  
ATOM   4769 1HZ  LYS A 297      76.844  52.678  -2.426  1.00  0.00           H  
ATOM   4770 2HZ  LYS A 297      78.238  52.779  -3.302  1.00  0.00           H  
ATOM   4771 3HZ  LYS A 297      77.398  54.148  -2.926  1.00  0.00           H  
ATOM   4772  N   THR A 298      76.666  56.307 -10.550  1.00  0.00           N  
ATOM   4773  CA  THR A 298      77.217  57.411 -11.331  1.00  0.00           C  
ATOM   4774  C   THR A 298      78.066  58.269 -10.418  1.00  0.00           C  
ATOM   4775  O   THR A 298      77.649  58.595  -9.298  1.00  0.00           O  
ATOM   4776  CB  THR A 298      76.115  58.276 -11.988  1.00  0.00           C  
ATOM   4777  OG1 THR A 298      75.349  57.468 -12.901  1.00  0.00           O  
ATOM   4778  CG2 THR A 298      76.717  59.444 -12.745  1.00  0.00           C  
ATOM   4779  H   THR A 298      75.744  56.409 -10.151  1.00  0.00           H  
ATOM   4780  HA  THR A 298      77.858  57.011 -12.116  1.00  0.00           H  
ATOM   4781  HB  THR A 298      75.453  58.671 -11.213  1.00  0.00           H  
ATOM   4782  HG1 THR A 298      75.936  57.072 -13.549  1.00  0.00           H  
ATOM   4783 1HG2 THR A 298      75.916  60.027 -13.192  1.00  0.00           H  
ATOM   4784 2HG2 THR A 298      77.283  60.078 -12.059  1.00  0.00           H  
ATOM   4785 3HG2 THR A 298      77.376  59.073 -13.527  1.00  0.00           H  
ATOM   4786  N   THR A 299      79.260  58.617 -10.875  1.00  0.00           N  
ATOM   4787  CA  THR A 299      80.151  59.399 -10.048  1.00  0.00           C  
ATOM   4788  C   THR A 299      79.481  60.669  -9.546  1.00  0.00           C  
ATOM   4789  O   THR A 299      78.963  61.467 -10.328  1.00  0.00           O  
ATOM   4790  CB  THR A 299      81.415  59.787 -10.843  1.00  0.00           C  
ATOM   4791  OG1 THR A 299      82.070  58.603 -11.314  1.00  0.00           O  
ATOM   4792  CG2 THR A 299      82.377  60.585  -9.976  1.00  0.00           C  
ATOM   4793  H   THR A 299      79.550  58.320 -11.796  1.00  0.00           H  
ATOM   4794  HA  THR A 299      80.443  58.798  -9.189  1.00  0.00           H  
ATOM   4795  HB  THR A 299      81.122  60.391 -11.699  1.00  0.00           H  
ATOM   4796  HG1 THR A 299      82.843  58.854 -11.831  1.00  0.00           H  
ATOM   4797 1HG2 THR A 299      83.257  60.850 -10.562  1.00  0.00           H  
ATOM   4798 2HG2 THR A 299      81.889  61.495  -9.628  1.00  0.00           H  
ATOM   4799 3HG2 THR A 299      82.680  59.985  -9.119  1.00  0.00           H  
ATOM   4800  N   GLY A 300      79.510  60.841  -8.227  1.00  0.00           N  
ATOM   4801  CA  GLY A 300      78.969  62.002  -7.539  1.00  0.00           C  
ATOM   4802  C   GLY A 300      77.509  61.906  -7.084  1.00  0.00           C  
ATOM   4803  O   GLY A 300      77.091  62.727  -6.265  1.00  0.00           O  
ATOM   4804  H   GLY A 300      79.939  60.119  -7.669  1.00  0.00           H  
ATOM   4805 1HA  GLY A 300      79.593  62.200  -6.667  1.00  0.00           H  
ATOM   4806 2HA  GLY A 300      79.073  62.873  -8.190  1.00  0.00           H  
ATOM   4807  N   ASN A 301      76.726  60.927  -7.569  1.00  0.00           N  
ATOM   4808  CA  ASN A 301      75.321  60.892  -7.142  1.00  0.00           C  
ATOM   4809  C   ASN A 301      74.585  59.572  -7.424  1.00  0.00           C  
ATOM   4810  O   ASN A 301      74.004  59.369  -8.504  1.00  0.00           O  
ATOM   4811  CB  ASN A 301      74.586  62.080  -7.750  1.00  0.00           C  
ATOM   4812  CG  ASN A 301      73.204  62.228  -7.267  1.00  0.00           C  
ATOM   4813  OD1 ASN A 301      72.504  61.252  -6.992  1.00  0.00           O  
ATOM   4814  ND2 ASN A 301      72.783  63.460  -7.121  1.00  0.00           N  
ATOM   4815  H   ASN A 301      77.091  60.226  -8.218  1.00  0.00           H  
ATOM   4816  HA  ASN A 301      75.308  61.023  -6.060  1.00  0.00           H  
ATOM   4817 1HB  ASN A 301      75.103  63.010  -7.548  1.00  0.00           H  
ATOM   4818 2HB  ASN A 301      74.566  61.960  -8.832  1.00  0.00           H  
ATOM   4819 1HD2 ASN A 301      71.860  63.637  -6.782  1.00  0.00           H  
ATOM   4820 2HD2 ASN A 301      73.392  64.225  -7.336  1.00  0.00           H  
ATOM   4821  N   ALA A 302      74.566  58.693  -6.423  1.00  0.00           N  
ATOM   4822  CA  ALA A 302      73.937  57.381  -6.560  1.00  0.00           C  
ATOM   4823  C   ALA A 302      72.441  57.482  -6.874  1.00  0.00           C  
ATOM   4824  O   ALA A 302      71.915  56.682  -7.651  1.00  0.00           O  
ATOM   4825  CB  ALA A 302      74.137  56.566  -5.295  1.00  0.00           C  
ATOM   4826  H   ALA A 302      75.035  58.933  -5.558  1.00  0.00           H  
ATOM   4827  HA  ALA A 302      74.424  56.864  -7.389  1.00  0.00           H  
ATOM   4828 1HB  ALA A 302      73.701  55.576  -5.420  1.00  0.00           H  
ATOM   4829 2HB  ALA A 302      75.203  56.470  -5.093  1.00  0.00           H  
ATOM   4830 3HB  ALA A 302      73.653  57.070  -4.459  1.00  0.00           H  
ATOM   4831  N   ASN A 303      71.759  58.473  -6.286  1.00  0.00           N  
ATOM   4832  CA  ASN A 303      70.319  58.599  -6.486  1.00  0.00           C  
ATOM   4833  C   ASN A 303      69.975  58.873  -7.943  1.00  0.00           C  
ATOM   4834  O   ASN A 303      68.975  58.368  -8.446  1.00  0.00           O  
ATOM   4835  CB  ASN A 303      69.747  59.684  -5.602  1.00  0.00           C  
ATOM   4836  CG  ASN A 303      69.715  59.301  -4.163  1.00  0.00           C  
ATOM   4837  OD1 ASN A 303      69.755  58.118  -3.798  1.00  0.00           O  
ATOM   4838  ND2 ASN A 303      69.644  60.297  -3.319  1.00  0.00           N  
ATOM   4839  H   ASN A 303      72.242  59.128  -5.690  1.00  0.00           H  
ATOM   4840  HA  ASN A 303      69.850  57.652  -6.217  1.00  0.00           H  
ATOM   4841 1HB  ASN A 303      70.317  60.600  -5.713  1.00  0.00           H  
ATOM   4842 2HB  ASN A 303      68.729  59.897  -5.919  1.00  0.00           H  
ATOM   4843 1HD2 ASN A 303      69.618  60.119  -2.338  1.00  0.00           H  
ATOM   4844 2HD2 ASN A 303      69.617  61.236  -3.661  1.00  0.00           H  
ATOM   4845  N   LYS A 304      70.811  59.647  -8.642  1.00  0.00           N  
ATOM   4846  CA  LYS A 304      70.554  59.894 -10.057  1.00  0.00           C  
ATOM   4847  C   LYS A 304      70.726  58.625 -10.875  1.00  0.00           C  
ATOM   4848  O   LYS A 304      70.026  58.418 -11.866  1.00  0.00           O  
ATOM   4849  CB  LYS A 304      71.419  61.013 -10.635  1.00  0.00           C  
ATOM   4850  CG  LYS A 304      71.021  62.413 -10.185  1.00  0.00           C  
ATOM   4851  CD  LYS A 304      71.926  63.487 -10.809  1.00  0.00           C  
ATOM   4852  CE  LYS A 304      71.487  64.898 -10.410  1.00  0.00           C  
ATOM   4853  NZ  LYS A 304      72.354  65.951 -11.029  1.00  0.00           N  
ATOM   4854  H   LYS A 304      71.619  60.061  -8.177  1.00  0.00           H  
ATOM   4855  HA  LYS A 304      69.515  60.205 -10.161  1.00  0.00           H  
ATOM   4856 1HB  LYS A 304      72.464  60.846 -10.351  1.00  0.00           H  
ATOM   4857 2HB  LYS A 304      71.368  60.981 -11.722  1.00  0.00           H  
ATOM   4858 1HG  LYS A 304      69.998  62.597 -10.506  1.00  0.00           H  
ATOM   4859 2HG  LYS A 304      71.050  62.470  -9.111  1.00  0.00           H  
ATOM   4860 1HD  LYS A 304      72.951  63.331 -10.472  1.00  0.00           H  
ATOM   4861 2HD  LYS A 304      71.902  63.400 -11.895  1.00  0.00           H  
ATOM   4862 1HE  LYS A 304      70.458  65.055 -10.729  1.00  0.00           H  
ATOM   4863 2HE  LYS A 304      71.537  64.994  -9.326  1.00  0.00           H  
ATOM   4864 1HZ  LYS A 304      72.033  66.865 -10.741  1.00  0.00           H  
ATOM   4865 2HZ  LYS A 304      73.310  65.823 -10.731  1.00  0.00           H  
ATOM   4866 3HZ  LYS A 304      72.304  65.879 -12.035  1.00  0.00           H  
ATOM   4867  N   SER A 305      71.672  57.778 -10.465  1.00  0.00           N  
ATOM   4868  CA  SER A 305      71.898  56.536 -11.190  1.00  0.00           C  
ATOM   4869  C   SER A 305      70.883  55.467 -10.817  1.00  0.00           C  
ATOM   4870  O   SER A 305      70.693  54.503 -11.557  1.00  0.00           O  
ATOM   4871  CB  SER A 305      73.266  56.004 -10.874  1.00  0.00           C  
ATOM   4872  OG  SER A 305      73.348  55.523  -9.565  1.00  0.00           O  
ATOM   4873  H   SER A 305      72.251  58.013  -9.657  1.00  0.00           H  
ATOM   4874  HA  SER A 305      71.819  56.736 -12.258  1.00  0.00           H  
ATOM   4875 1HB  SER A 305      73.557  55.232 -11.584  1.00  0.00           H  
ATOM   4876 2HB  SER A 305      73.939  56.811 -10.969  1.00  0.00           H  
ATOM   4877  HG  SER A 305      72.676  56.006  -9.051  1.00  0.00           H  
ATOM   4878  N   ALA A 306      70.228  55.635  -9.672  1.00  0.00           N  
ATOM   4879  CA  ALA A 306      69.301  54.628  -9.212  1.00  0.00           C  
ATOM   4880  C   ALA A 306      68.169  54.418 -10.189  1.00  0.00           C  
ATOM   4881  O   ALA A 306      67.623  55.359 -10.769  1.00  0.00           O  
ATOM   4882  CB  ALA A 306      68.745  54.992  -7.849  1.00  0.00           C  
ATOM   4883  H   ALA A 306      70.435  56.441  -9.084  1.00  0.00           H  
ATOM   4884  HA  ALA A 306      69.847  53.695  -9.135  1.00  0.00           H  
ATOM   4885 1HB  ALA A 306      68.076  54.203  -7.516  1.00  0.00           H  
ATOM   4886 2HB  ALA A 306      69.572  55.108  -7.141  1.00  0.00           H  
ATOM   4887 3HB  ALA A 306      68.198  55.923  -7.921  1.00  0.00           H  
ATOM   4888  N   LYS A 307      67.803  53.159 -10.333  1.00  0.00           N  
ATOM   4889  CA  LYS A 307      66.728  52.701 -11.187  1.00  0.00           C  
ATOM   4890  C   LYS A 307      65.859  51.780 -10.357  1.00  0.00           C  
ATOM   4891  O   LYS A 307      66.266  51.418  -9.247  1.00  0.00           O  
ATOM   4892  CB  LYS A 307      67.294  51.970 -12.424  1.00  0.00           C  
ATOM   4893  CG  LYS A 307      68.204  52.830 -13.283  1.00  0.00           C  
ATOM   4894  CD  LYS A 307      67.448  53.984 -13.938  1.00  0.00           C  
ATOM   4895  CE  LYS A 307      68.370  54.854 -14.810  1.00  0.00           C  
ATOM   4896  NZ  LYS A 307      67.648  56.066 -15.335  1.00  0.00           N  
ATOM   4897  H   LYS A 307      68.326  52.463  -9.823  1.00  0.00           H  
ATOM   4898  HA  LYS A 307      66.140  53.561 -11.502  1.00  0.00           H  
ATOM   4899 1HB  LYS A 307      67.876  51.107 -12.087  1.00  0.00           H  
ATOM   4900 2HB  LYS A 307      66.514  51.579 -13.059  1.00  0.00           H  
ATOM   4901 1HG  LYS A 307      69.025  53.205 -12.696  1.00  0.00           H  
ATOM   4902 2HG  LYS A 307      68.598  52.215 -14.065  1.00  0.00           H  
ATOM   4903 1HD  LYS A 307      66.642  53.591 -14.552  1.00  0.00           H  
ATOM   4904 2HD  LYS A 307      67.016  54.614 -13.165  1.00  0.00           H  
ATOM   4905 1HE  LYS A 307      69.228  55.183 -14.212  1.00  0.00           H  
ATOM   4906 2HE  LYS A 307      68.734  54.266 -15.654  1.00  0.00           H  
ATOM   4907 1HZ  LYS A 307      68.274  56.623 -15.897  1.00  0.00           H  
ATOM   4908 2HZ  LYS A 307      66.859  55.778 -15.895  1.00  0.00           H  
ATOM   4909 3HZ  LYS A 307      67.324  56.619 -14.548  1.00  0.00           H  
ATOM   4910  N   PRO A 308      64.634  51.468 -10.769  1.00  0.00           N  
ATOM   4911  CA  PRO A 308      63.848  50.402 -10.217  1.00  0.00           C  
ATOM   4912  C   PRO A 308      64.662  49.195 -10.589  1.00  0.00           C  
ATOM   4913  O   PRO A 308      65.462  49.309 -11.519  1.00  0.00           O  
ATOM   4914  CB  PRO A 308      62.498  50.529 -10.924  1.00  0.00           C  
ATOM   4915  CG  PRO A 308      62.821  51.275 -12.217  1.00  0.00           C  
ATOM   4916  CD  PRO A 308      63.941  52.235 -11.833  1.00  0.00           C  
ATOM   4917  HA  PRO A 308      63.780  50.521  -9.115  1.00  0.00           H  
ATOM   4918 1HB  PRO A 308      62.073  49.527 -11.108  1.00  0.00           H  
ATOM   4919 2HB  PRO A 308      61.782  51.069 -10.291  1.00  0.00           H  
ATOM   4920 1HG  PRO A 308      63.137  50.561 -12.996  1.00  0.00           H  
ATOM   4921 2HG  PRO A 308      61.925  51.786 -12.603  1.00  0.00           H  
ATOM   4922 1HD  PRO A 308      64.549  52.431 -12.707  1.00  0.00           H  
ATOM   4923 2HD  PRO A 308      63.527  53.166 -11.400  1.00  0.00           H  
ATOM   4924  N   THR A 309      64.554  48.085  -9.886  1.00  0.00           N  
ATOM   4925  CA  THR A 309      65.386  46.943 -10.245  1.00  0.00           C  
ATOM   4926  C   THR A 309      64.544  45.810 -10.763  1.00  0.00           C  
ATOM   4927  O   THR A 309      64.104  45.809 -11.911  1.00  0.00           O  
ATOM   4928  CB  THR A 309      66.201  46.483  -9.039  1.00  0.00           C  
ATOM   4929  OG1 THR A 309      65.325  46.150  -7.946  1.00  0.00           O  
ATOM   4930  CG2 THR A 309      67.087  47.602  -8.610  1.00  0.00           C  
ATOM   4931  H   THR A 309      63.883  48.010  -9.124  1.00  0.00           H  
ATOM   4932  HA  THR A 309      66.087  47.246 -11.017  1.00  0.00           H  
ATOM   4933  HB  THR A 309      66.794  45.607  -9.313  1.00  0.00           H  
ATOM   4934  HG1 THR A 309      64.437  45.956  -8.281  1.00  0.00           H  
ATOM   4935 1HG2 THR A 309      67.676  47.282  -7.757  1.00  0.00           H  
ATOM   4936 2HG2 THR A 309      67.743  47.901  -9.420  1.00  0.00           H  
ATOM   4937 3HG2 THR A 309      66.468  48.450  -8.333  1.00  0.00           H
[truncated: 161,110 more chars]
